# Supplementary material for: Metabolic and molecular mechanisms underlying the foliar Zn application induced increase of 2-acetyl-1-pyrroline conferring the ‘taro-like’ aroma in pumpkin leaves
Source: Front Plant Sci. 2023 Jan 26;14:1127032. doi: 10.3389/fpls.2023.1127032 (PMC9909474; doi:10.3389/fpls.2023.1127032)
Supplement: Supplementary file 3 [file Table_1.xlsx]

## Sheet: note
The file displays the compounds identified from pumpkin leaves using GC-MS. The compound’s name and corresponding abundance in the pumpkin across four different experimental conditions are separately listed in sheet 1. Samples were collected from control condition (Ctrl), and at three different time-points after Zn application (Zn_24 hrs, Zn_72 hrs, and Zn_120 hrs). There were three biological re…

## Sheet: Sheet1
Compound	CAS No.	retention index	retention time (min)	Ctrl_1	Ctrl_2	Ctrl_3	Zn_24 hrs_1	Zn_24 hrs_2	Zn_24 hrs_3	Zn_72 hrs_1	Zn_72 hrs_2	Zn_72 hrs_3_T	Zn_120 hrs_1	Zn_120 hrs_2	Zn_120 hrs_3	mean_Ctrl	mean_Zn_24 hrs	mean_Zn_72 hrs	mean_Zn_120 hrs	FoldChange (Zn vs. 24 hrs)	p value (Zn vs. 24 hrs)	FoldChange (Zn vs. 72 hrs)	p value (Zn vs. 72 hrs)	FoldChange (Zn vs. 120 hrs)	p value (Zn vs. 120 hrs)
Hexanal	66-25-1	799	10.52	18.53	14.38	13.82	20.34	0	17.36	17.51	21.39	17.07	10.4	10.87	15.55	15.5767	12.5667	18.6567	12.2733	0.806762	0.334009	1.19773	0.10123	0.787931	0.105125
3-Hexen-1-ol, (Z)-	928-96-1	852	12.28	147.35	187.01	152.34	89.42	129.4	118.78	50.37	53	57.68	73.52	66.06	77.86	162.233	112.533	53.6833	72.48	0.693651	0.0225831	0.330902	0.000507126	0.446764	0.00113405
Pyridine, 3-methyl-	108-99-6	858	12.48	18.49	54.12	53.07	38.92	30.44	32.95	19.81	12.98	20.53	0	32.36	12.88	41.8933	34.1033	17.7733	15.08	0.814052	0.275379	0.424252	0.0568543	0.359962	0.074356
1-Hexanol	111-27-3	866	12.72	13.11	0	0	15.69	19.55	16.67	7.45	7.32	8.6	11.73	5.8	0	4.37	17.3033	7.79	5.84333	3.95957	0.0229469	1.78261	0.239683	1.33715	0.401514
Heptanal	111-71-7	900	13.86	26.36	24.25	23.36	24.3	19.65	21.84	29.72	22	28.56	32.32	19.68	25.11	24.6567	21.93	26.76	25.7033	0.889415	0.0828977	1.0853	0.22895	1.04245	0.397459
2-Acetyl-1-pyrroline	85213-22-5	917	14.49	424.7	408.95	328.19	498.4	590.44	656	537.73	563.31	505.7	459.88	430.95	707.17	387.28	581.613	535.58	532.667	1.50179	0.0118121	1.38293	0.0061595	1.3754	0.0957601
Benzaldehyde	100-52-7	959	16.02	381.11	72.94	102.74	116.33	156.66	136.18	302.18	352.63	248.02	531.09	83.53	261.02	185.597	136.39	300.943	291.88	0.734873	0.322333	1.62149	0.162068	1.57266	0.274943
Phenol	108-95-2	970	16.41	12.31	0	0	11.84	10.22	14.55	10.65	10.94	0	9.6	0	8.28	4.10333	12.2033	7.19667	5.96	2.974	0.0661311	1.75386	0.300594	1.45248	0.366766
1-Octen-3-ol	3391-86-4	975	16.59	156.81	138.27	0	0	0	0	121.23	145.18	0	126.66	117.9	99.85	98.36	0	88.8033	114.803	0	0.0588422	0.90284	0.446605	1.16718	0.379598
5-Hepten-2-one, 6-methyl-	110-93-0	980	16.77	25.7	13.66	13.34	15.49	22.74	23.31	35.42	32.13	24.27	32.64	12.49	7.45	17.5667	20.5133	30.6067	17.5267	1.16774	0.285608	1.74231	0.0338423	0.997723	0.498277
Pyridine, 2,4,6-trimethyl-	108-75-8	985	16.93	201.21	198.41	200	199.28	199.72	199.72	200.4	199.6	201.21	201.21	200.4	200.4	199.873	199.573	200.403	200.67	0.998499	0.367103	1.00265	0.30047	1.00399	0.201986
Octanal	124-13-0	1001	17.55	38.31	31.91	30.01	32.07	35.9	31.1	35.91	35.36	33.21	37.82	24.55	28.77	33.41	33.0233	34.8267	30.38	0.988427	0.450303	1.0424	0.310143	0.909309	0.275112
2,4-Heptadienal, (E,E)-	881395	1008	17.89	23.01	39.93	37.58	32.72	32.64	35.34	18.1	22.59	21.42	16.91	30.54	24.34	33.5067	33.5667	20.7033	23.93	1.00179	0.495807	0.617887	0.0394791	0.714186	0.110132
Benzyl alcohol	100-51-6	1029	18.9	353.89	90.1	123.72	549.51	493.68	603.76	450.39	483.52	304.51	372.06	65.33	387.84	189.237	548.983	412.807	275.077	2.90104	0.00772415	2.18143	0.0439447	1.45361	0.277979
Benzeneacetaldehyde	122-78-1	1040	19.45	7.65	0	4.8	5.59	8.93	7.07	6.45	5.88	4.57	8.78	0	8.92	4.15	7.19667	5.63333	5.9	1.73414	0.139296	1.35743	0.27709	1.42169	0.330424
Benzenemethanol, .alpha.-methyl-	98-85-1	1057	20.26	16.24	0	0	0	0	0	18.26	17.92	9.59	18.63	0	13.98	5.41333	0	15.2567	10.87	0	0.18695	2.81835	0.0912548	2.008	0.261055
3,5-Octadien-2-one	38284-27-4	1065	20.64	50.49	141.52	120.88	95.33	86.44	81.03	71.19	70.12	79.29	27.66	118.2	72.51	104.297	87.6	73.5333	72.79	0.839912	0.290687	0.70504	0.164555	0.697913	0.226709
3-Nonanone	925-78-0	1082	21.47	201.21	198.41	200	199.28	199.72	199.72	200.4	199.6	201.21	201.21	200.4	200.4	199.873	199.573	200.403	200.67	0.998499	0.367103	1.00265	0.30047	1.00399	0.201986
3,5-Octadien-2-one, (E,E)-	30086-02-3	1090	21.84	31.97	56.39	56.97	30.8	29.99	25.55	39	36.98	46.2	20.68	45.02	35.96	48.4433	28.78	40.7267	33.8867	0.594096	0.0396323	0.840707	0.212616	0.699511	0.125909
Nonanal	124-19-6	1102	22.43	158.04	142.16	125.65	203.62	231.45	177.66	175.92	172.18	170.6	165.37	124.46	137.75	141.95	204.243	172.9	142.527	1.43884	0.0131929	1.21803	0.0154852	1.00406	0.485825
Pentanedioic acid, dimethyl ester	1119-40-0	1130	23.7	0	0	0	0	0	0	0	0	0	0	0	0	0	0	0	0	#DIV/0!	#DIV/0!	#DIV/0!	#DIV/0!	#DIV/0!	#DIV/0!
3,6-Nonadien-1-ol, (E,Z)-	56805-23-3	1154	24.74	34.18	0	8.09	48.89	31.17	51.25	34.18	30.05	20.15	32.47	0	28.97	14.09	43.77	28.1267	20.48	3.10646	0.0351448	1.99621	0.137737	1.45351	0.341792
Acetic acid, phenylmethyl ester	140-11-4	1161	25.04	3.75	0	1.82	5.78	3.98	5.67	4.88	4.25	2.7	3.1	0	0	1.85667	5.14333	3.94333	1.03333	2.7702	0.0278081	2.12388	0.0867432	0.556553	0.305758
1-Nonanol	143-08-8	1168	25.38	43.2	40.16	40.66	42.85	53.98	49.81	44.4	31.95	47.51	46.69	46.75	41.7	41.34	48.88	41.2867	45.0467	1.18239	0.0447703	0.99871	0.495873	1.08966	0.0628614
Methyl salicylate	119-36-8	1192	26.42	2.63	3.68	3.05	3.23	0	3.19	1.59	1.04	1.69	0	2.7	0	3.12	2.14	1.44	0.9	0.685897	0.214101	0.461538	0.00505131	0.288462	0.0398604
L-.alpha.-Terpineol	10482-56-1	1194	26.54	26.78	50.2	56.82	68.13	56.61	76.22	45.2	40.37	48.36	41.41	64.59	55.51	44.6	66.9867	44.6433	53.8367	1.50194	0.0527823	1.00097	0.498272	1.2071	0.230465
Decanal	112-31-2	1202	26.88	405.8	326.7	316.71	401.74	416.53	431.76	416.47	308.87	368.41	432.26	230.75	338.92	349.737	416.677	364.583	333.977	1.1914	0.0428389	1.04245	0.370732	0.954938	0.409746
1-Cyclohexene-1-carboxaldehyde, 2,6,6-trimethyl-	432-25-7	1220	27.52	22.87	34.27	33.33	33.38	36.65	32.07	19.67	18.92	26.57	17.13	37.93	26.15	30.1567	34.0333	21.72	27.07	1.12855	0.188184	0.720239	0.0635152	0.897646	0.341926
2,6-Octadien-1-ol, 3,7-dimethyl-, (Z)-	106-25-2	1222	27.6	5.99	0	0	11.42	8.03	11.76	9.96	7.22	4.29	9.76	0	8.89	1.99667	10.4033	7.15667	6.21667	5.21035	0.0112169	3.58431	0.0581614	3.11352	0.159023
1,2-Benzisothiazole	272-16-2	1227	27.79	23.85	25.62	51.24	66.81	59.85	132.45	54.51	30.81	43.76	22.04	41.8	35.03	33.57	86.37	43.0267	32.9567	2.57283	0.0499785	1.2817	0.222858	0.98173	0.478276
Geraniol	106-24-1	1247	28.54	0	0	0	4.6	4.05	5.11	4.4	3.7	0	3.05	0	3.57	0	4.58667	2.7	2.20667	#DIV/0!	5.77593e-05	#DIV/0!	0.0595393	#DIV/0!	0.0592825
1-Cyclohexene-1-acetaldehyde, 2,6,6-trimethyl-	472-66-2	1257	28.91	4.99	5.15	5.73	7.21	9.15	7.25	3.87	3.52	5.5	3.79	5	5.34	5.29	7.87	4.29667	4.71	1.48771	0.00952803	0.812224	0.100645	0.890359	0.164122
1-Decanol	112-30-1	1268	29.33	23.93	21.46	23.11	19.55	34.24	29.91	29.34	18.81	26.75	26.75	28.12	30.46	22.8333	27.9	24.9667	28.4433	1.2219	0.157705	1.09343	0.273703	1.24569	0.0063138
3-Undecanone	2216-87-7	1283	29.89	16.69	26.16	34.7	12.88	11.3	15.86	22.33	12.96	21.51	20.2	36.05	19.79	25.85	13.3467	18.9333	25.3467	0.516312	0.0402057	0.732431	0.15669	0.980529	0.474735
Undecanal	112-44-7	1303	30.62	62.04	56.14	58.58	114.04	130.67	122.1	81.74	47.64	71.85	63.83	40.52	52.06	58.92	122.27	67.0767	52.1367	2.07519	0.000120506	1.13844	0.235815	0.884872	0.191956
Tridecane, 3-methyl-	6418-41-3	1367	32.68	142.81	142.55	149.16	101.19	92.06	123.32	122.49	78.18	126.82	112.89	138.14	130.74	144.84	105.523	109.163	127.257	0.728551	0.00727006	0.753682	0.0426928	0.878602	0.0436111
6-Methylhept-4-en-1-yl 2-methylbutanoate	1215128-05-4	1380	33.1	20.44	56.85	62.91	58.89	63.52	59.5	26.69	17.73	56.09	35.21	68.74	50.66	46.7333	60.6367	33.5033	51.5367	1.2975	0.178105	0.716904	0.247139	1.10278	0.392245
Dodecanal	112-54-9	1403	33.84	29.26	24.02	25.85	40.07	50.13	48.75	36.92	19.22	33.77	29.08	13.17	23.43	26.3767	46.3167	29.97	21.8933	1.75597	0.00235258	1.13623	0.280123	0.830027	0.206129
Longifolene	475-20-7	1417	34.21	44.97	75.61	90.49	85.35	89.14	102.71	79.91	62.39	105.37	67.07	93.73	73.18	70.3567	92.4	82.5567	77.9933	1.31331	0.100279	1.1734	0.270842	1.10854	0.32545
.alpha.-Ionone	127-41-3	1420	34.31	9.92	18.77	20.79	11.08	11.6	9.69	8.84	4.94	8.73	7.69	15.54	17.95	16.4933	10.79	7.50333	13.7267	0.654204	0.0837118	0.454931	0.0328822	0.832255	0.288141
Caryophyllene	87-44-5	1425	34.44	11.7	15.59	18.37	16.58	17.85	19.59	16.85	13.62	23.44	14.41	19.32	18.83	15.22	18.0067	17.97	17.52	1.18309	0.129684	1.18068	0.236639	1.15112	0.203608
(1R,2S,6S,7S,8S)-8-Isopropyl-1-methyl-3-methylenetricyclo[4.4.0.02,7]decane-rel-	18252-44-3	1434	34.71	8.48	0	15.02	0	11.23	0	10.45	6.34	11.93	7.98	0	12.16	7.83333	3.74333	9.57333	6.71333	0.477872	0.257652	1.22213	0.363858	0.857021	0.425929
5,9-Undecadien-2-one, 6,10-dimethyl-, (Z)-	3879-26-3	1442	34.94	14.18	18.51	11.77	31.35	41.35	33.12	12.17	5.19	10.04	0	9.06	12.81	14.82	35.2733	9.13333	7.29	2.38012	0.00250987	0.616284	0.0586237	0.491903	0.0767852
trans-.beta.-Ionone	79-77-6	1477	35.92	64.17	89.82	105.69	82.69	101.76	76.51	61.55	37.46	76.39	43.05	83.34	99.38	86.56	86.9867	58.4667	75.2567	1.00493	0.488802	0.675447	0.082745	0.869416	0.306744
3-Buten-2-one, 4-(2,2,6-trimethyl-7-oxabicyclo[4.1.0]hept-1-yl)-	23267-57-4	1480	36.01	15.16	20.01	22.56	22.73	23.85	22.45	14.63	9.78	15.77	10.77	19.94	22.24	19.2433	23.01	13.3933	17.65	1.19574	0.0819096	0.695999	0.0543686	0.917201	0.359364
Bicyclosesquiphellandrene	54324-03-7	1485	36.16	54.77	36.93	0	24.96	38.98	24.72	58.44	39.04	81.76	53.66	43.65	98.76	30.5667	29.5533	59.7467	65.3567	0.966848	0.477401	1.95463	0.112103	2.13817	0.105613
Tridecanal	10486-19-8	1505	36.69	35.69	30.29	37.22	35.11	44.41	45.39	47.21	22.81	40.71	38.2	20.73	34.72	34.4	41.6367	36.91	31.2167	1.21037	0.0682491	1.07297	0.378768	0.907461	0.304289
Naphthalene, 1,2,3,5,6,8a-hexahydro-4,7-dimethyl-1-(1-methylethyl)-, (1S-cis)-	483-76-1	1519	37.06	5.95	6.22	9.53	7.71	10.49	7.55	9.82	4.96	12.31	6.26	8.89	9.45	7.23333	8.58333	9.03	8.2	1.18664	0.208825	1.24839	0.251676	1.13364	0.278924
2(4H)-Benzofuranone, 5,6,7,7a-tetrahydro-4,4,7a-trimethyl-, (R)-	17092-92-1	1532	37.38	23.44	27.57	0	23.63	32.5	24.64	23.09	13.75	23.55	20.15	34.47	34.63	17.0033	26.9233	20.13	29.75	1.58342	0.166845	1.18389	0.375004	1.74966	0.132356
Pentadecane, 3-methyl-	2882-96-4	1566	38.24	50.88	51.4	58.51	44.35	43.14	57.08	49.86	26.62	54.91	37.61	45.36	47.13	53.5967	48.19	43.7967	43.3667	0.899123	0.17413	0.817153	0.169941	0.80913	0.0277011
