# Supplementary material for: Metabolic and molecular mechanisms underlying the foliar Zn application induced increase of 2-acetyl-1-pyrroline conferring the ‘taro-like’ aroma in pumpkin leaves
Source: Front Plant Sci. 2023 Jan 26;14:1127032. doi: 10.3389/fpls.2023.1127032 (PMC9909474; doi:10.3389/fpls.2023.1127032)
Supplement: Supplementary file 4 [file Table_2.xlsx]

## Sheet: note
The file displays the compounds identified from pumpkin leaves using LC-MS/MS. The compound’s name and corresponding abundance in the pumpkin across four different experimental conditions are separately listed in sheet 1. The 286 regulated metabolites are separately listed and organized in sheet 2. Samples were collected from control condition (Ctrl), and at three different time-points after Zn a…

## Sheet: Sheet1
Compound	Index	Q1 (Da)	Q3 (Da)	Molecular Weight (Da)	Formula	Ionization model	Class I	Class II	CAS	Level	Ctrl_1	Ctrl_2	Ctrl_3	Zn_24 hrs_1	Zn_24 hrs_2	Zn_24 hrs_3	Zn_72 hrs_1	Zn_72 hrs_2	Zn_72 hrs_3_T	Zn_120 hrs_1	Zn_120 hrs_2	Zn_120 hrs_3	mix01	mix02	mix03	cpd_ID	kegg_map	mean_Ctrl	mean_Zn_24 hrs	mean_Zn_72 hrs	mean_Zn_120 hrs	FoldChange (Zn vs. 24 hrs)	p value (Zn vs. 24 hrs)	FoldChange (Zn vs. 72 hrs)	p value (Zn vs. 72 hrs)	FoldChange (Zn vs. 120 hrs)	p value (Zn vs. 120 hrs)
Putrescine	pme2292	89.11	72.08	88.1	C4H12N2	[M+H]+	Alkaloids	Alkaloids	110-60-1	3	137410	236570	315190	78222	200450	311800	125570	110970	100360	59736	30618	92779	298360	342070	368960	C00134	ko00330,ko00472,ko00480,ko00960,ko01100,ko01110,ko02010	229723	196824	112300	61044.3	0.856787	0.719193	0.488849	0.147336	0.26573	0.0686623
Azetidine-2-carboxylic acid	MWSmce331	102.05	56.05	101.048	C4H7NO2	[M+H]+	Alkaloids	Alkaloids	2517-04-6	3	233940	212120	239380	113930	128660	100260	124080	194850	154040	212910	198690	195560	150140	162250	182160	C08267	--	228480	114283	157657	202387	0.50019	0.000615698	0.690024	0.0588203	0.885796	0.0681677
Cadaverine	pme1841	103.12	86.1	102.116	C5H14N2	[M+H]+	Alkaloids	Alkaloids	462-94-2	3	206380	255440	281100	159120	230370	174550	198380	176100	190110	201690	227460	262300	191780	190490	202830	C01672	ko00310,ko00480,ko00960,ko01100,ko01110	247640	188013	188197	230483	0.75922	0.125	0.759961	0.103241	0.930719	0.575789
Choline	pmb0484	104.1	60.1	104.107	C5H14NO+	[M]+	Alkaloids	Alkaloids	62-49-7	2	28509000	24157000	21753000	42866000	33166000	32266000	13995000	20033000	22120000	44544000	40520000	9638500	28688000	28756000	29911000	C00114	ko00260,ko00564,ko01100,ko02010	2.48063e+07	3.60993e+07	18716000	31567500	1.45525	0.058641	0.754485	0.127218	1.27256	0.60419
Diethanolamine	pme2433	106.09	88	105.079	C4H11NO2	[M+H]+	Alkaloids	Alkaloids	111-42-2	2	328270	329620	329350	287610	278080	263400	334140	296180	274980	331020	375270	358200	312840	379030	362940	C06772	ko00564	329080	276363	301767	354830	0.839806	0.0171071	0.917001	0.255185	1.07825	0.183584
Histamine	pme2122	112.09	95	111.08	C5H9N3	[M+H]+	Alkaloids	Alkaloids	51-45-6	3	139930	191230	266020	143120	254840	143480	106460	144700	82807	160260	225690	170540	174320	170030	158010	C00388	ko00340,ko01100,ko01110	199060	180480	111322	185497	0.906661	0.739767	0.55924	0.123289	0.931863	0.766449
ε-Caprolactam	NK10264105	114.09	81.06	113.084	C6H11NO	[M+H]+	Alkaloids	Alkaloids	105-60-2	2	39096	56693	50487	54767	44664	51740	53906	47592	52763	45602	55244	87621	50564	33193	30613	C06593	ko01100	48758.7	50390.3	51420.3	62822.3	1.03346	0.800909	1.05459	0.667156	1.28843	0.389718
Betaine	MWSmce548	118.09	58.07	117.079	C5H11NO2	[M+H]+	Alkaloids	Alkaloids	107-43-7	2	179930	252060	201740	112790	83718	161350	210340	127900	119550	149980	131520	195830	252600	211120	254140	C00719	ko00260,ko01100,ko02010	211243	119286	152597	159110	0.564685	0.0419714	0.722374	0.18475	0.753207	0.143953
N-Benzylmethylene isomethylamine	pmp001287	120.08	103.05	119.073	C8H9N	[M+H]+	Alkaloids	Alkaloids	-	1	1135900	1134500	1794600	1514500	1599600	1251300	1097100	1065700	1232700	1090800	1083300	2118000	2547400	2532200	2656800	--	--	1355000	1.45513e+06	1.13183e+06	1430700	1.0739	0.709743	0.835301	0.418133	1.05587	0.863309
N-Acetylputrescine	pme2693	131.12	114.09	130.111	C6H14N2O	[M+H]+	Alkaloids	Alkaloids	18233-70-0	3	63713	77168	111940	62615	57023	53123	80542	81123	67141	84993	64058	69792	64812	84122	57563	C02714	ko00330,ko01100	84273.7	57587	76268.7	72947.7	0.683333	0.200973	0.905012	0.640558	0.865605	0.526689
Agmatine	pmb0501	131.13	114.1	130.122	C5H14N4	[M+H]+	Alkaloids	Alkaloids	306-60-5	3	73839	74610	107090	66716	73714	47961	73739	88129	60396	71187	61826	55249	50307	67054	73113	C00179	ko00330,ko01100	85179.7	62797	74088	62754	0.73723	0.178012	0.869785	0.463593	0.736725	0.166322
N-benzylformamide	HJKP000649	136.07	91.05	135.068	C8H9NO	[M+H]+	Alkaloids	Alkaloids	6343-54-0	1	102440	104490	181650	119960	161110	122200	104770	134450	165570	114970	146250	321610	243590	232190	257160	C15561	--	129527	134423	134930	194277	1.0378	0.877929	1.04172	0.872953	1.4999	0.427964
L-Tyramine	MWSmce584	138.09	77.04	137.084	C8H11NO	[M+H]+	Alkaloids	Alkaloids	51-67-2	2	4022600	4040800	4192300	1864300	2184400	1763400	2430300	2681200	2349200	2317800	2515900	2437800	2912000	2974500	2909600	C00483	ko00350,ko00950,ko01100,ko01110,ko01240	4.08523e+06	1.93737e+06	2486900	2.42383e+06	0.474236	0.00101649	0.608753	0.000687297	0.593316	3.10686e-05
Phenylethanolamine	pma0948	138.09	121.1	137.084	C8H11NO	[M+H]+	Alkaloids	Alkaloids	7568-93-6	3	21161000	22612000	21485000	15468000	21597000	13064000	15769000	15241000	18476000	15053000	17512000	22085000	11296000	12312000	11612000	C02735	--	2.17527e+07	1.67097e+07	1.64953e+07	1.82167e+07	0.768166	0.182366	0.758313	0.0210071	0.837445	0.224809
O-Phosphorylethanolamine	mws0704	140.01	78.96	141.019	C2H8NO4P	[M-H]-	Alkaloids	Alkaloids	1071-23-4	3	60898	70185	81825	38320	35492	37067	49336	51348	41851	59706	65892	61083	56306	72945	51639	C00346	ko00563,ko00564,ko00600,ko01100	70969.3	36959.7	47511.7	62227	0.520784	0.0283992	0.669468	0.0424949	0.876815	0.283046
Histidinol	pma2987	142.1	124.09	141.09	C6H11N3O	[M+H]+	Alkaloids	Alkaloids	501-28-0	3	11976000	11445000	10452000	10284000	13281000	14361000	13036000	11355000	15282000	11059000	12799000	13619000	12196000	13093000	13520000	C00860	ko00340,ko01100,ko01110,ko01230	11291000	12642000	1.32243e+07	1.24923e+07	1.11965	0.387372	1.17123	0.225299	1.1064	0.257773
N-Acetylcadaverine	MWS3020	145.13	86.1	144.126	C7H16N2O	[M+H]+	Alkaloids	Alkaloids	32343-73-0	3	193520	195490	172650	191650	245480	259250	227690	180020	248030	198690	232690	214260	206700	200120	209620	--	--	187220	232127	218580	215213	1.23986	0.150723	1.1675	0.256096	1.14952	0.0897311
2(3H)-Benzothiazolone	Lmxn006423	150	122.01	151.009	C7H5NOS	[M-H]-	Alkaloids	Alkaloids	934-34-9	1	128840	127380	98840	132200	139730	149860	125340	75006	106120	38114	89952	158470	83717	92833	101330	--	--	118353	140597	102155	95512	1.18794	0.136343	0.863139	0.417067	0.807007	0.584763
Daminozide	MWSmce526	161.09	143.08	160.085	C6H12N2O3	[M+H]+	Alkaloids	Alkaloids	1596-84-5	3	73550	70857	67207	74790	76931	62448	70777	63076	80137	60731	50896	57836	63829	66937	54862	C10996	--	70538	71389.7	71330	56487.7	1.01207	0.873766	1.01123	0.891519	0.800812	0.0213158
DL-2-Aminoadipic acid	mws1346	162.08	98	161.069	C6H11NO4	[M+H]+	Alkaloids	Alkaloids	542-32-5	3	460100	526160	538150	253220	241920	331570	326530	391360	255580	410730	370450	417410	327890	435650	393590	C00956	ko00300,ko00310,ko00311,ko01100,ko01110,ko01210,ko01230	508137	275570	324490	399530	0.542315	0.003588	0.638588	0.0232191	0.786265	0.0266132
5-Aminocycloheptane-1,2,3-triol	pmp001201	162.11	79.1	161.105	C7H15NO3	[M+H]+	Alkaloids	Alkaloids	-	2	36060	51215	49207	43360	25611	49647	48539	38622	34762	41417	42604	58214	38698	28027	30431	--	--	45494	39539.3	40641	47411.7	0.869111	0.533341	0.893327	0.48356	1.04215	0.803417
4,5,6-Trihydroxy-2-cyclohexen-1-ylideneacetonitrile	Hmtp000776	168.07	105.03	167.059	C8H9NO3	[M+H]+	Alkaloids	Alkaloids	-	2	94184	105210	158400	138910	138300	116220	103050	105580	103050	107920	101750	206980	218920	247790	250300	--	--	119265	131143	103893	138883	1.0996	0.620305	0.871116	0.519334	1.1645	0.650942
Diphenylamine	MWSslk100	170.1	93.06	169.089	C12H11N	[M+H]+	Alkaloids	Alkaloids	122-39-4	3	23489	22648	13077	30135	33230	26902	25096	24472	27818	7203.4	20485	25060	18238	17674	25162	C11016	--	19738	30089	25795.3	17582.8	1.52442	0.0700534	1.30689	0.204897	0.89081	0.753038
2,7-Dihydroxy-1,4-benzoxazin-3(4H)-one (DHBOA)	Lmyp001801	182.04	136.04	181.038	C8H7NO4	[M+H]+	Alkaloids	Alkaloids	69804-59-7	2	730150	879650	699980	745090	853070	728860	719750	844730	821440	758400	812780	752520	725030	597230	841430	--	--	769927	775673	795307	774567	1.00746	0.937028	1.03296	0.728313	1.00603	0.943014
O-Phosphocholine	pmb1754	184	125	184.073	C5H15NO4P+	[M]+	Alkaloids	Alkaloids	107-73-3	3	832700	732310	722100	827770	790090	877070	757480	621600	734320	712680	806190	820580	642480	790740	726770	C00588	ko00564,ko01100	762370	831643	704467	779817	1.09087	0.192736	0.924048	0.352157	1.02288	0.739215
3-amino-2-naphthoic acid	Hmgp002327	188.07	118.06	187.063	C11H9O2N	[M+H]+	Alkaloids	Alkaloids	-	1	1957800	2224300	4424500	2033500	2949500	1589700	1734600	2218400	2453300	1833900	1929600	4712500	9108100	9666400	10043000	--	--	2.86887e+06	2190900	2.13543e+06	2.82533e+06	0.763681	0.496658	0.744347	0.450007	0.984826	0.973423
Spermine	mws0018	203.22	83	202.216	C10H26N4	[M+H]+	Alkaloids	Alkaloids	71-44-3	3	11909000	10353000	8907300	8720600	12308000	12898000	12264000	11203000	14550000	10136000	11841000	12524000	10852000	11026000	10898000	C00750	ko00330,ko00410,ko00480,ko00770,ko01100,ko01240	1.03898e+07	1.13089e+07	1.26723e+07	1.15003e+07	1.08846	0.593421	1.21969	0.158556	1.10689	0.379719
Lumichrome	mws1383	243.09	145	242.08	C12H10N4O2	[M+H]+	Alkaloids	Alkaloids	1086-80-2	2	93050	81258	81422	159680	118200	119360	162160	194760	191340	262160	333370	135110	172800	159670	218030	C01727	ko00740	85243.3	132413	182753	243547	1.55336	0.0647474	2.1439	0.00556497	2.85708	0.111405
Stearamide	Zmzp005934	284.3	102.09	283.288	C18H37NO	[M+H]+	Alkaloids	Alkaloids	124-26-5	2	14498	15917	27417	21293	13738	25918	15392	18204	19610	20014	30470	17448	36687	40871	42071	C13846	--	19277.3	20316.3	17735.3	22644	1.0539	0.857388	0.92001	0.748011	1.17464	0.587099
N-Oleoylethanolamine	mws0983	326.31	62.06	325.298	C20H39NO2	[M+H]+	Alkaloids	Alkaloids	111-58-0	2	52929	64227	71465	88584	105070	37583	36149	51067	74012	110980	176390	53419	54416	59444	56767	C20792	--	62873.7	77079	53742.7	113596	1.22593	0.561181	0.854772	0.512064	1.80674	0.288396
2-Hydroxy-1,4-benzoxazine-3(2H)-one glucoside (HBOA glucoside)	Lmyp002284	328.1	166.05	327.095	C14H17NO8	[M+H]+	Alkaloids	Alkaloids	27625-86-1	2	13423	15008	17856	20400	13288	18399	12347	20394	9757.8	11992	18226	22843	20361	18982	21885	--	--	15429	17362.3	14166.3	17687	1.12531	0.488002	0.918158	0.742044	1.14635	0.559687
2-O-Glucosyl-7-hydroxy-1,4(2H)-benzoxazin-3-one (DHBOA glucoside)	Lmyp001747	344.1	164.03	343.09	C14H17NO9	[M+H]+	Alkaloids	Alkaloids	28512-70-1	3	16278	25542	18791	16986	16104	31527	19654	19290	31379	22336	23048	22399	20628	20830	25292	--	--	20203.7	21539	23441	22594.3	1.06609	0.82974	1.16023	0.544221	1.11833	0.478755
2-Hydroxy-7-methoxy-1,4-benzoxazin-3(2H)-one glucoside (HMBOA glucoside)	Lmyp002919	358.11	178.05	357.106	C15H19NO9	[M+H]+	Alkaloids	Alkaloids	17622-26-3	2	12168	12659	8483.3	7016.5	9269.7	12454	14840	9351.6	15907	11519	19542	18951	22453	24909	27201	--	--	11103.4	9580.07	13366.2	16670.7	0.862802	0.500956	1.20379	0.410944	1.5014	0.151256
4-O-Methyl-DIBOA-Glucoside	Lmyp003301	358.11	178.05	357.106	C15H19NO9	[M+H]+	Alkaloids	Alkaloids	-	3	11576	20015	16172	13816	9792.8	15214	10695	9224.4	21695	7570.5	9790.8	9580.8	32746	35837	31859	--	--	15921	12940.9	13871.5	8980.7	0.812822	0.374623	0.871269	0.685105	0.564079	0.0946384
10-Formyltetrahydrofolic Acid	pmb1912	474.17	327	473.166	C20H23N7O7	[M+H]+	Alkaloids	Alkaloids	2800-34-2	1	15905000	16239000	18299000	11788000	12459000	12454000	13930000	14182000	11987000	15791000	12388000	12905000	10157000	11280000	10510000	C00234	ko00670,ko00970,ko01100,ko01200,ko01240	1.68143e+07	1.22337e+07	1.33663e+07	1.36947e+07	0.727574	0.0188434	0.794937	0.0280623	0.814464	0.081021
L-Glycine	mws0217	76.04	29.99	75.032	C2H5NO2	[M+H]+	Amino acids and derivatives	Amino acids and derivatives	56-40-6	3	80588	99221	84126	101200	64631	94362	92324	84797	91344	83638	97714	147870	71277	107650	98526	C00037	ko00230,ko00260,ko00310,ko00440,ko00460,ko00480,ko00630,ko00730,ko00860,ko00970,ko01100,ko01110,ko01200,ko01230,ko01240,ko02010	87978.3	86731	89488.3	109741	0.985822	0.927416	1.01716	0.824625	1.24736	0.381897
N-Methylglycine	ML10198895	88.04	88.04	89.048	C3H7NO2	[M-H]-	Amino acids and derivatives	Amino acids and derivatives	107-97-1	3	8318.2	12060	6518.2	13267	8312.5	8391.2	14397	12343	20322	20882	12634	5923.8	10695	11863	11323	C00213	ko00260,ko00330,ko01100	8965.47	9990.23	15687.3	13146.6	1.1143	0.680608	1.74975	0.0897755	1.46636	0.44275
β-Alanine	MWS0502	90.06	61.03	89.048	C3H7NO2	[M+H]+	Amino acids and derivatives	Amino acids and derivatives	107-95-9	3	26595	26074	28026	24728	17030	24596	15135	17203	20452	23250	25382	12017	23742	22067	20911	C00099	ko00240,ko00410,ko00640,ko00770,ko01100,ko01110,ko01240	26898.3	22118	17596.7	20216.3	0.822281	0.196373	0.654192	0.0168227	0.751583	0.246863
L-Azetidine-2-carboxylic acid	MWSmce461	102.05	56.05	101.048	C4H7NO2	[M+H]+	Amino acids and derivatives	Amino acids and derivatives	2133-34-8	3	152970	121340	223030	147670	114300	128460	181810	139150	78001	186230	203790	265740	167240	219500	192770	--	--	165780	130143	132987	218587	0.785036	0.358661	0.80219	0.483861	1.31853	0.245479
N,N-Dimethylglycine	pme3033	104.07	86	103.063	C4H9NO2	[M+H]+	Amino acids and derivatives	Amino acids and derivatives	1118-68-9	3	7849700	8983400	8005800	5591400	5254700	3263800	4656900	3399300	4219000	5335000	5272800	5323400	6582400	7795000	7452200	C01026	ko00260,ko01100	8.27963e+06	4703300	4.09173e+06	5310400	0.568057	0.0229607	0.494193	0.00122029	0.641381	0.0137759
Methyl 3-aminopropanoate	MWSmce585	104.07	59.01	103.063	C4H9NO2	[M+H]+	Amino acids and derivatives	Amino acids and derivatives	4138-35-6	2	3161500	2978000	2541100	5743200	4187400	3792500	1509100	2200000	2515600	5014400	4958900	1217400	3421200	3582500	3208400	--	--	2.89353e+06	4.57437e+06	2074900	3.73023e+06	1.58089	0.0950692	0.717082	0.0922282	1.28916	0.575253
L-Serine	pme0010	106	60	105.043	C3H7NO3	[M+H]+	Amino acids and derivatives	Amino acids and derivatives	56-45-1	3	2763600	2836100	3210600	3122200	2786800	2674400	2866800	2801400	2767500	3243800	3514200	3148400	2961900	3363900	3335200	C00065	ko00260,ko00261,ko00270,ko00460,ko00564,ko00600,ko00630,ko00920,ko00970,ko01100,ko01110,ko01200,ko01230,ko01240,ko02010	2.93677e+06	2.86113e+06	2811900	3.30213e+06	0.974246	0.71524	0.957482	0.464143	1.12441	0.111051
L-Proline	pme0006	116.07	70.1	115.063	C5H9NO2	[M+H]+	Amino acids and derivatives	Amino acids and derivatives	147-85-3	1	978250	868870	787730	1679900	1197300	656100	1300500	1117800	1253500	781230	501800	1247100	1145200	1177600	1176400	C00148	ko00330,ko00332,ko00970,ko01100,ko01110,ko01230,ko02010	878283	1.17777e+06	1.22393e+06	843377	1.34099	0.418461	1.39355	0.0112926	0.960256	0.889145
L-Valine	mws0256	118.09	72.1	117.079	C5H11NO2	[M+H]+	Amino acids and derivatives	Amino acids and derivatives	72-18-4	1	4258600	4319100	5808200	5884800	5166600	4939700	4598300	5251900	4515100	4139900	4784800	5514900	5723700	6005200	5772400	C00183	ko00280,ko00290,ko00311,ko00460,ko00770,ko00966,ko00970,ko01100,ko01110,ko01210,ko01230,ko01240,ko02010	4795300	5.33037e+06	4.78843e+06	4813200	1.11158	0.422298	0.998568	0.990999	1.00373	0.979225
L-Threonine	mws0230	120.07	74	119.058	C4H9NO3	[M+H]+	Amino acids and derivatives	Amino acids and derivatives	72-19-5	2	3124600	3522600	3269600	3359600	2379800	3825500	2968600	2880000	2736900	2636400	2553100	3366600	2672500	3143400	2834100	C00188	ko00260,ko00261,ko00290,ko00860,ko00970,ko01100,ko01110,ko01230,ko02010	3305600	3188300	2.86183e+06	2.85203e+06	0.964515	0.812522	0.865753	0.0414215	0.862788	0.214901
Cyclo(Ala-Gly)	MWSmce706	129.07	56.05	128.059	C5H8N2O2	[M+H]+	Amino acids and derivatives	Amino acids and derivatives	4526-77-6	3	83535	37664	71938	23333	61976	44888	65673	75242	49393	58387	36072	29155	49005	57269	39410	--	--	64379	43399	63436	41204.7	0.674117	0.304943	0.985352	0.955773	0.640033	0.241116
Cycloleucine	ML10181668	130.09	84.08	129.079	C6H11NO2	[M+H]+	Amino acids and derivatives	Amino acids and derivatives	52-52-8	2	4072600	4068700	3916900	5138500	4668700	4269200	4922400	4364700	4278400	3866500	3484300	4218000	3983800	4756300	4372000	C03969	--	4019400	4.69213e+06	4.52183e+06	3.85627e+06	1.16737	0.110331	1.125	0.122922	0.959414	0.525072
N-acetyl-beta-alanine	MWS2413	130.05	58.03	131.058	C5H9NO3	[M-H]-	Amino acids and derivatives	Amino acids and derivatives	3025-95-4	3	111540	116570	131740	100370	63788	81060	89020	94189	88665	73869	63373	65840	65444	74215	81664	C01073	ko00410	119950	81739.3	90624.7	67694	0.681445	0.0476738	0.75552	0.0319113	0.564352	0.0045959
cis-4-Hydroxy-D-proline	pmf0470	132.07	73	131.058	C5H9NO3	[M+H]+	Amino acids and derivatives	Amino acids and derivatives	2584-71-6	3	65798	37482	131990	106510	60572	67290	92180	90677	108300	48742	57640	84324	114390	122010	127100	C03440	ko00330,ko01100	78423.3	78124	97052.3	63568.7	0.996183	0.993008	1.23754	0.576811	0.810584	0.6594
Trans-4-Hydroxy-L-proline	mws0216	132.07	86	131.058	C5H9NO3	[M+H]+	Amino acids and derivatives	Amino acids and derivatives	51-35-4	2	10013000	10952000	15864000	12088000	13242000	11863000	11807000	13557000	13527000	7500600	7994800	10806000	19555000	18219000	22110000	C01157	ko00330,ko01100,ko02010	1.22763e+07	1.23977e+07	1.29637e+07	8.76713e+06	1.00988	0.953487	1.05599	0.747458	0.714149	0.186267
L-Leucine*	mws0227	132.1	86.2	131.095	C6H13NO2	[M+H]+	Amino acids and derivatives	Amino acids and derivatives	61-90-5	1	7613900	7593000	9884500	11603000	10445000	9080800	10703000	10929000	11062000	6279100	7117800	10117000	9212300	9756500	9681300	C00123	ko00280,ko00290,ko00966,ko00970,ko01100,ko01110,ko01210,ko01230,ko02010	8363800	1.03763e+07	10898000	7.83797e+06	1.24062	0.128784	1.303	0.0768033	0.93713	0.727569
L-Isoleucine*	mws0258	132.1	86	131.095	C6H13NO2	[M+H]+	Amino acids and derivatives	Amino acids and derivatives	73-32-5	1	956440	973320	1488900	1412300	1405200	1158500	1217500	1376500	1456100	859680	918820	1821500	1489100	1723900	1632300	C00407	ko00280,ko00290,ko00460,ko00960,ko00966,ko00970,ko01100,ko01110,ko01210,ko01230,ko02010	1.13955e+06	1.32533e+06	1.35003e+06	1200000	1.16303	0.411093	1.1847	0.355319	1.05304	0.875822
L-Norleucine	mws1587	132.1	86	131.095	C6H13NO2	[M+H]+	Amino acids and derivatives	Amino acids and derivatives	327-57-1	1	4035600	4566500	7608900	5271400	7277400	3229700	4304500	5508900	7499000	3723900	4619400	13448000	9634700	7875700	9440100	C01933	--	5.40367e+06	5259500	5770800	7.26377e+06	0.973321	0.933124	1.06794	0.813152	1.34423	0.619056
L-Asparagine	mws0001	133.06	74	132.054	C4H8N2O3	[M+H]+	Amino acids and derivatives	Amino acids and derivatives	70-47-3	3	685310	1018700	1168300	833180	587370	826710	680210	794040	878180	776400	991520	705470	1226500	1486600	1447600	C00152	ko00250,ko00460,ko00970,ko01100,ko01110,ko01230	957437	749087	784143	824463	0.782388	0.28948	0.819003	0.352216	0.861115	0.47863
L-Ornithine	pme2527	133	116	132.09	C5H12N2O2	[M+H]+	Amino acids and derivatives	Amino acids and derivatives	70-26-8	3	33278	29051	27629	272190	193350	301780	347840	193960	228220	39263	71170	39486	331980	333200	319520	C00077	ko00220,ko00330,ko00472,ko00480,ko01100,ko01110,ko01210,ko01230,ko02010	29986	255773	256673	49973	8.52976	0.0196937	8.55977	0.0396673	1.66654	0.197425
L-Aspartic Acid	mws0219	132.03	88	133.038	C4H7NO4	[M-H]-	Amino acids and derivatives	Amino acids and derivatives	56-84-8	1	20115000	17170000	13504000	25569000	21429000	23757000	22415000	21473000	21741000	19788000	19732000	19228000	16528000	17284000	16634000	C00049	ko00220,ko00250,ko00260,ko00261,ko00270,ko00300,ko00340,ko00410,ko00460,ko00710,ko00760,ko00770,ko00970,ko01100,ko01110,ko01200,ko01210,ko01230,ko01240,ko02010	1.69297e+07	23585000	2.18763e+07	1.95827e+07	1.39312	0.0521563	1.29219	0.119645	1.15671	0.299284
S-Methyl-L-cysteine	Zmdp000972	136.04	91.05	135.035	C4H9NO2S	[M+H]+	Amino acids and derivatives	Amino acids and derivatives	1187-84-4	2	96058	104130	166100	81528	133510	127640	93530	98616	144430	99899	108760	241060	200440	218930	204120	C22040	ko02010	122096	114226	112192	149906	0.935543	0.790528	0.918884	0.737744	1.22777	0.623026
L-Cyclopentylglycine	Hmsp000364	144.1	98.09	143.095	C7H13NO2	[M+H]+	Amino acids and derivatives	Amino acids and derivatives	2521-84-8	3	137460	144170	172760	98583	59402	115830	133530	134570	85982	131780	134850	145340	122950	146190	118810	--	--	151463	91271.7	118027	137323	0.602599	0.047565	0.779247	0.168768	0.906644	0.322232
N-Methyl-Trans-4-Hydroxy-L-Proline	Lmqp000427	146.08	82.07	145.074	C6H11NO3	[M+H]+	Amino acids and derivatives	Amino acids and derivatives	4252-82-8	3	73194	75124	90587	78809	77807	71521	78656	99174	90226	93092	110760	81574	59387	83759	88114	--	--	79635	76045.7	89352	95142	0.954928	0.594211	1.12202	0.296707	1.19473	0.211568
L-Glutamine	pme0193	147.08	84	146.069	C5H10N2O3	[M+H]+	Amino acids and derivatives	Amino acids and derivatives	56-85-9	3	878920	1326400	2179800	867710	881310	703090	677000	1288000	786790	854590	1198100	1348600	2228400	1755400	1805100	C00064	ko00220,ko00230,ko00240,ko00250,ko00630,ko00750,ko00910,ko00970,ko01100,ko01230,ko01240,ko02010	1.46171e+06	817370	917263	1.13376e+06	0.559189	0.23152	0.627529	0.292888	0.775644	0.489632
L-Lysine	pme0026	147.11	84	146.106	C6H14N2O2	[M+H]+	Amino acids and derivatives	Amino acids and derivatives	56-87-1	3	951420	1338700	2287800	857450	1290300	737850	755070	1347500	1271100	917730	1681500	1433500	1806500	2275300	2297900	C00047	ko00300,ko00310,ko00780,ko00960,ko00970,ko01100,ko01110,ko01210,ko01230,ko02010	1.52597e+06	961867	1.12456e+06	1.34424e+06	0.63033	0.291083	0.736944	0.430867	0.880909	0.715786
L-Glutamic acid	pme0014	148.06	84	147.053	C5H9NO4	[M+H]+	Amino acids and derivatives	Amino acids and derivatives	56-86-0	1	101480000	100480000	87440000	108130000	102360000	95569000	101640000	122090000	109620000	120360000	121710000	123440000	102260000	105530000	112520000	C00025	ko00220,ko00250,ko00330,ko00332,ko00340,ko00430,ko00480,ko00524,ko00630,ko00650,ko00660,ko00860,ko00910,ko00970,ko01100,ko01110,ko01200,ko01210,ko01230,ko01240,ko02010	9.64667e+07	1.0202e+08	1.11117e+08	1.21837e+08	1.05756	0.394872	1.15187	0.12661	1.26299	0.0266037
L-threo-3-Methylaspartate	Zmzn000113	146.05	102.06	147.053	C5H9NO4	[M-H]-	Amino acids and derivatives	Amino acids and derivatives	6061-13-8	1	3110100	3231500	2902800	4165300	3562100	2519800	3958500	4826100	4201800	4057300	4090200	4011700	2918300	3198100	3184200	C03618	ko00630,ko00660,ko01100,ko01200	3.08147e+06	3.41573e+06	4328800	4.05307e+06	1.10848	0.561038	1.40479	0.028543	1.3153	0.00706026
O-Acetylserine	mws1050	148.06	88	147.053	C5H9NO4	[M+H]+	Amino acids and derivatives	Amino acids and derivatives	5147-00-2	3	901940	857260	743790	960860	484690	653370	672420	572810	701620	809110	819690	640420	821400	856820	894280	C00979	ko00270,ko00908,ko00920,ko01100,ko01110,ko01200,ko01230,ko04122	834330	699640	648950	756407	0.838565	0.440889	0.77781	0.0404222	0.906604	0.358422
(2S,3R,4S)-4-Hydroxyisoleucine	MWSmce190	148.09	74.02	147.09	C6H13NO3	[M+H]+	Amino acids and derivatives	Amino acids and derivatives	55399-93-4	3	270900	288600	227430	229740	296330	306080	265700	369020	323260	316480	397150	286230	269950	384240	273760	--	--	262310	277383	319327	333287	1.05746	0.644584	1.21736	0.193296	1.27058	0.153657
4-Hydoxy-L-Isoleucine	MWSmce608	148.1	74.02	147.09	C6H13NO3	[M+H]+	Amino acids and derivatives	Amino acids and derivatives	781658-23-9	3	331760	251290	236300	272150	259080	305960	324870	381330	283110	295760	372410	246860	236370	294910	319450	--	--	273117	279063	329770	305010	1.02177	0.868129	1.20743	0.240166	1.11678	0.536508
L-Methionine	pme1210	150.06	61	149.051	C5H11NO2S	[M+H]+	Amino acids and derivatives	Amino acids and derivatives	63-68-3	1	2676600	3156100	2591800	3088600	2614400	2391300	2209100	2340700	2577800	2558600	1971300	3070200	1627800	1927600	1712400	C00073	ko00270,ko00966,ko00970,ko01100,ko01110,ko01210,ko01230,ko01240	2.80817e+06	2698100	2.37587e+06	2.53337e+06	0.960805	0.705325	0.846056	0.118139	0.902143	0.501951
L-Histidine	mws0254	156.08	110	155.069	C6H9N3O2	[M+H]+	Amino acids and derivatives	Amino acids and derivatives	71-00-1	3	339290	345040	550840	503440	425730	419190	493060	516860	431720	376750	353820	435260	742260	751260	791480	C00135	ko00340,ko00410,ko00970,ko01100,ko01110,ko01230,ko02010	411723	449453	480547	388610	1.09164	0.653079	1.16716	0.432821	0.943862	0.778246
N-Acetyl-L-threonine	pme3382	160.06	98	161.069	C6H11NO4	[M-H]-	Amino acids and derivatives	Amino acids and derivatives	17093-74-2	2	291440	360250	384560	249230	184830	252270	217570	269340	204660	265950	217240	281800	245100	223680	195540	--	--	345417	228777	230523	254997	0.662321	0.032841	0.667378	0.0331319	0.738229	0.0634577
4-Hydroxy-L-glutamic acid	pme2758	162.04	144	163.048	C5H9NO5	[M-H]-	Amino acids and derivatives	Amino acids and derivatives	3913-68-6	3	68758	70493	86636	66690	45556	51592	66094	71624	53901	65960	54720	60055	41936	33091	47534	C03079	--	75295.7	54612.7	63873	60245	0.72531	0.0718917	0.848296	0.214213	0.800112	0.100399
L-Methionine methyl ester	pme1419	164.07	104	163.067	C6H13NO2S	[M+H]+	Amino acids and derivatives	Amino acids and derivatives	10332-17-9	3	184360	172890	181560	158060	179320	148420	197660	199450	204080	153540	137270	175880	136460	163750	151060	--	--	179603	161933	200397	155563	0.901617	0.183427	1.11577	0.0120494	0.866149	0.155924
L-Methionine Sulfoxide	pme2617	166.05	102	165.046	C5H11NO3S	[M+H]+	Amino acids and derivatives	Amino acids and derivatives	3226-65-1	3	677030	421830	426100	473390	504800	587220	515200	461250	549860	431780	527970	516560	427380	643540	571750	C02989	ko00270	508320	521803	508770	492103	1.02653	0.892746	1.00089	0.996328	0.968098	0.870056
L-Phenylalanine	pme0021	166.09	120.08	165.07	C9H11NO2	[M+H]+	Amino acids and derivatives	Amino acids and derivatives	63-91-2	1	3526300	3710800	5820800	4799400	5499700	4197100	3378800	3493900	3908300	3707700	3384700	6989200	8257200	8441400	8839500	C00079	ko00360,ko00400,ko00460,ko00940,ko00960,ko00966,ko00970,ko00998,ko01100,ko01110,ko01210,ko01230,ko02010	4.35263e+06	4.83207e+06	3.59367e+06	4.69387e+06	1.11015	0.602893	0.82563	0.411812	1.0784	0.81716
Cyclo(L-Ala-L-Pro)	MWStz091	169.1	70.07	168.09	C8H12N2O2	[M+H]+	Amino acids and derivatives	Amino acids and derivatives	36357-32-1	3	29869	39126	28153	38294	13625	44189	32017	31707	27541	22246	33613	34764	31264	32739	36420	--	--	32382.7	32036	30421.7	30207.7	0.989295	0.974808	0.939443	0.636707	0.932834	0.70046
3-Methyl-L-Histidine	pme0181	170.09	124	169.085	C7H11N3O2	[M+H]+	Amino acids and derivatives	Amino acids and derivatives	368-16-1	3	408640	385640	388950	288220	209940	311210	354130	298590	261210	347710	175310	315800	287120	358630	263770	C01152	ko00340,ko01100	394410	269790	304643	279607	0.684034	0.0490458	0.772403	0.0711332	0.708924	0.160213
1-Methylhistidine	MWS0933	170.09	124.09	169.085	C7H11N3O2	[M+H]+	Amino acids and derivatives	Amino acids and derivatives	332-80-9	3	177680	215360	233520	131050	107530	144350	199920	171920	147650	158040	118010	143670	132280	160590	129330	--	--	208853	127643	173163	139907	0.611163	0.0195604	0.829115	0.185683	0.66988	0.0315249
L-Glycyl-L-proline	pme0124	173.09	115.5	172.085	C7H12N2O3	[M+H]+	Amino acids and derivatives	Amino acids and derivatives	704-15-4	2	47515	74018	49158	51847	46365	46390	60328	51234	58445	56388	62292	48601	37553	61447	50076	--	--	56897	48200.7	56669	55760.3	0.847157	0.418193	0.995993	0.981754	0.980022	0.91228
N-Acetyl-L-leucine	pme0253	174.11	86	173.105	C8H15NO3	[M+H]+	Amino acids and derivatives	Amino acids and derivatives	1188-21-2	3	159740	147060	135860	152220	162550	164090	170210	147150	178670	153220	136430	161830	218150	199710	255680	C02710	--	147553	159620	165343	150493	1.08178	0.219216	1.12057	0.208546	1.01992	0.786738
N-α-Acetyl-L-ornithine	Zmyn000155	173.11	131.08	174.1	C7H14N2O3	[M-H]-	Amino acids and derivatives	Amino acids and derivatives	6205-08-9	3	43887	48900	158560	249840	112640	255320	269750	210530	234110	65196	111190	65776	636410	571230	666240	C00437	ko00220,ko01100,ko01110,ko01210,ko01230	83782.3	205933	238130	80720.7	2.45796	0.114005	2.84225	0.0370819	0.963457	0.94495
L-Arginine	MWSmce119	175.11	70.06	174.112	C6H14N4O2	[M+H]+	Amino acids and derivatives	Amino acids and derivatives	74-79-3	1	660080	608370	1761100	2569700	1394000	3196100	5107300	3225400	3856600	964490	2196300	1045100	6498800	6857900	6459100	C00062	ko00220,ko00261,ko00330,ko00472,ko00970,ko01100,ko01110,ko01230,ko02010	1009850	2386600	4063100	1.40196e+06	2.36332	0.108329	4.02347	0.0137902	1.38829	0.513479
N-Acetyl-L-Aspartic Acid	pme2559	174.04	88	175.048	C6H9NO5	[M-H]-	Amino acids and derivatives	Amino acids and derivatives	997-55-7	3	417120	537680	545580	247070	169100	307720	225500	224010	210320	247690	353020	275650	337010	306660	398500	C01042	ko00250,ko01100	500127	241297	219943	292120	0.482471	0.0110183	0.439775	0.0201493	0.584092	0.0186909
L-Citrulline	pme0008	176.1	113	175.096	C6H13N3O3	[M+H]+	Amino acids and derivatives	Amino acids and derivatives	372-75-8	1	1988800	1982600	1891000	5227400	3547900	7370800	4524600	4723400	5230600	2236800	4078000	2175200	7793400	8305700	9616800	C00327	ko00220,ko01100,ko01110,ko01230	1.95413e+06	5.38203e+06	4826200	2830000	2.75418	0.0901522	2.46974	0.00455592	1.44821	0.295565
L-Dihomomethionine	Lmbp001216	178.09	84.08	177.082	C7H15NO2S	[M+H]+	Amino acids and derivatives	Amino acids and derivatives	34022-36-1	3	19409	17213	15158	24001	19242	26112	19715	21518	18804	9858.8	13889	14394	15751	14201	14593	C17217	ko00966,ko01210	17260	23118.3	20012.3	12713.9	1.33942	0.0827814	1.15946	0.144917	0.736613	0.0752946
L-Cysteinyl-L-glycine	mws0875	179.05	76	178.041	C5H10N2O3S	[M+H]+	Amino acids and derivatives	Amino acids and derivatives	19246-18-5	2	162640	155020	163560	114010	123420	158810	156260	123670	122840	24447	12420	119970	64189	86981	77533	C01419	ko00480,ko01100	160407	132080	134257	52279	0.823407	0.169149	0.836977	0.133684	0.325915	0.0854572
L-Tyrosine	mws0250	182.08	136.1	181.074	C9H11NO3	[M+H]+	Amino acids and derivatives	Amino acids and derivatives	60-18-4	1	5828700	6454400	9688600	6472700	8269700	6897000	5004300	6475700	9382300	5911600	7313600	15823000	11207000	13135000	12440000	C00082	ko00130,ko00261,ko00350,ko00360,ko00400,ko00460,ko00730,ko00940,ko00950,ko00965,ko00966,ko00970,ko00998,ko01100,ko01110,ko01210,ko01230,ko01240	7323900	7.21313e+06	6954100	9.68273e+06	0.984876	0.938467	0.949508	0.843587	1.32207	0.536072
N-Acetyl-L-Glutamine	pme0137	187.07	125	188.08	C7H12N2O4	[M-H]-	Amino acids and derivatives	Amino acids and derivatives	2490-97-3	3	116290	179360	132420	144470	136270	149910	155710	135870	113570	104160	128500	104470	127140	97781	129190	--	--	142690	143550	135050	112377	1.00603	0.968261	0.946457	0.753972	0.787558	0.246369
N-Glycyl-L-leucine*	mws0736	189.12	86	188.116	C8H16N2O3	[M+H]+	Amino acids and derivatives	Amino acids and derivatives	869-19-2	3	286940	259380	232570	319060	302560	270540	288390	250580	289980	245640	259820	281440	253870	211540	266760	C02155	--	259630	297387	276317	262300	1.14542	0.150113	1.06427	0.458931	1.01028	0.895095
N6-Acetyl-L-lysine	pme0122	189.12	126	188.116	C8H16N2O3	[M+H]+	Amino acids and derivatives	Amino acids and derivatives	692-04-6	3	384930	375430	512630	300300	269890	272080	269280	337450	268620	338200	345660	391680	339240	316120	348970	C02727	ko00310,ko01100	424330	280757	291783	358513	0.661647	0.0769032	0.687633	0.0762995	0.844893	0.272587
L-Glycyl-L-isoleucine*	mws5041	189.12	86.1	188.116	C8H16N2O3	[M+H]+	Amino acids and derivatives	Amino acids and derivatives	19461-38-2	3	237090	212170	220110	242300	216710	256450	217990	202230	216410	210350	197720	296940	198920	225690	273040	--	--	223123	238487	212210	235003	1.06886	0.337182	0.951088	0.295385	1.05324	0.743184
N-Monomethyl-L-arginine	Zmjp000182	189.13	70.07	188.127	C7H16N4O2	[M+H]+	Amino acids and derivatives	Amino acids and derivatives	17035-90-4	2	477890	397150	701260	668940	529480	547790	867930	645170	690690	532220	711420	497540	1081800	1054600	1141100	C03884	--	525433	582070	734597	580393	1.10779	0.615395	1.39808	0.144949	1.1046	0.653105
Homoarginine	pme3388	189.13	144	188.127	C7H16N4O2	[M+H]+	Amino acids and derivatives	Amino acids and derivatives	156-86-5	3	15223	10363	22524	11757	10889	7378.8	16979	13395	10234	13127	13936	10610	14246	20117	14634	C01924	--	16036.7	10008.3	13536	12557.7	0.624086	0.224043	0.844066	0.577893	0.78306	0.431497
Trimethyllysine	Zmzp000145	189.16	84.08	188.152	C9H20N2O2	[M+H]+	Amino acids and derivatives	Amino acids and derivatives	23284-33-5	3	648280	789080	902090	522530	434960	577850	456810	549370	579960	722890	523110	654060	542670	665590	885490	C03793	ko00310,ko01100	779817	511780	528713	633353	0.656282	0.0466619	0.677997	0.0563433	0.812182	0.197387
N-Acetyl-L-glutamic acid	pme0075	188.06	128	189.064	C7H11NO5	[M-H]-	Amino acids and derivatives	Amino acids and derivatives	1188-37-0	1	1452600	1227900	968070	1615000	1167600	1791700	1504800	1208300	1233200	1457200	1138100	1251000	1308100	1410900	1442600	C00624	ko00220,ko01100,ko01110,ko01210,ko01230	1216190	1.52477e+06	1.31543e+06	1282100	1.25372	0.260198	1.0816	0.592964	1.05419	0.718076
L-Homocitrulline	mws0193	190.12	127	189.111	C7H15N3O3	[M+H]+	Amino acids and derivatives	Amino acids and derivatives	1190-49-4	3	114650	153460	153490	83455	71803	99408	93998	74840	66695	82766	89178	76870	94298	90060	108580	C02427	--	140533	84888.7	78511	82938	0.604046	0.0295752	0.558665	0.02166	0.590166	0.0389784
N-Acetyl-L-Methionine	MWSslk140	192.07	56.05	191.062	C7H13NO3S	[M+H]+	Amino acids and derivatives	Amino acids and derivatives	65-82-7	3	56571	57093	80331	78253	96836	80001	37950	67404	62888	58239	72361	72675	67944	73560	73256	C02712	--	64665	85030	56080.7	67758.3	1.31493	0.111986	0.867249	0.516534	1.04784	0.756135
L-Tyrosine methyl ester	MWS1771	196.1	91.05	195.09	C10H13NO3	[M+H]+	Amino acids and derivatives	Amino acids and derivatives	1080-06-4	3	270270	237220	251730	199600	246640	191250	277280	236870	257250	189910	188070	213470	226330	262230	262750	C03404	--	253073	212497	257133	197150	0.839664	0.128107	1.01604	0.80162	0.779023	0.0119229
L-Alanyl-L-leucine	mws5037	203.14	86.1	202.132	C9H18N2O3	[M+H]+	Amino acids and derivatives	Amino acids and derivatives	3303-34-2	3	190700	210960	233240	146210	206170	197960	240090	233170	184760	139620	122190	168400	209500	240040	222320	--	--	211633	183447	219340	143403	0.866814	0.287304	1.03642	0.737775	0.677603	0.0203905
NG,NG-Dimethyl-L-arginine	NK10251888	203.15	70.07	202.143	C8H18N4O2	[M+H]+	Amino acids and derivatives	Amino acids and derivatives	30315-93-6	3	110890	126700	158430	96074	85708	116630	130640	110190	141390	106930	105050	119520	149140	133290	164390	C03626	--	132007	99470.7	127407	110500	0.753528	0.134344	0.965153	0.798748	0.837079	0.260045
N,N'-Dimethylarginine;SDMA	MWS5164	203.15	70.07	202.143	C8H18N4O2	[M+H]+	Amino acids and derivatives	Amino acids and derivatives	30344-00-4	3	77013	85089	139890	108230	88497	92884	148310	155150	108720	117750	104230	139540	153560	125060	147470	--	--	100664	96537	137393	120507	0.959002	0.857414	1.36487	0.214255	1.19712	0.43834
L-Tryptophan	mws0282	203.08	116.05	204.09	C11H12N2O2	[M-H]-	Amino acids and derivatives	Amino acids and derivatives	73-22-3	1	2953400	3708100	6753600	2933400	4357700	2380500	2608000	3231000	3637600	2796700	2689900	6745700	15455000	15223000	15008000	C00078	ko00260,ko00380,ko00400,ko00901,ko00966,ko00970,ko00998,ko01100,ko01110,ko01210,ko01230,ko01240	4471700	3.22387e+06	3.15887e+06	4.07743e+06	0.720949	0.409438	0.706413	0.376396	0.911831	0.834767
N-Acetyl-L-phenylalanine	Zmgn002106	206.08	58.03	207.09	C11H13NO3	[M-H]-	Amino acids and derivatives	Amino acids and derivatives	2018-61-3	3	47231	45803	61118	48268	40303	37854	48707	49422	27930	41656	48314	47484	133430	140690	140570	C03519	ko00360,ko01100	51384	42141.7	42019.7	45818	0.820132	0.198776	0.817758	0.343123	0.891678	0.379213
Cyclo(D-Leu-L-Pro)	MWStz261	211.14	70.07	210.137	C11H18N2O2	[M+H]+	Amino acids and derivatives	Amino acids and derivatives	36238-67-2	3	12777	9215.8	4272	7863.2	9232	2486	11457	10041	4298	12182	5698	9959.5	22306	10764	12196	--	--	8754.93	6527.07	8598.67	9279.83	0.74553	0.527295	0.982151	0.964503	1.05995	0.874841
N-Acetyl-L-Arginine	pme0170	217.13	158	216.122	C8H16N4O3	[M+H]+	Amino acids and derivatives	Amino acids and derivatives	155-84-0	2	39400	49825	53383	21194	33661	40823	33580	56215	42932	44949	59670	57172	61477	74698	51636	--	--	47536	31892.7	44242.3	53930.3	0.670916	0.0987133	0.930712	0.697881	1.13452	0.360165
5-L-Glutamyl-L-amino acid	pme2566	217.08	199	218.09	C8H14N2O5	[M-H]-	Amino acids and derivatives	Amino acids and derivatives	5875-41-2	2	227380	213890	201020	317020	242380	331920	196590	230070	208270	142710	191390	289370	170400	161280	146420	--	--	214097	297107	211643	207823	1.38772	0.0864969	0.988541	0.853568	0.970699	0.898537
5-Hydroxy-L-tryptophan	pme1228	221.09	204	220.085	C11H12N2O3	[M+H]+	Amino acids and derivatives	Amino acids and derivatives	56-69-9	3	45507	58926	46264	56387	39894	41595	50798	82662	76352	57407	73973	55646	72593	65862	83863	C00643	ko00380,ko01100	50232.3	45958.7	69937.3	62342	0.914922	0.565392	1.39228	0.169596	1.24107	0.177416
Glycylphenylalanine	MWS4296	223.11	120.08	222.1	C11H14N2O3	[M+H]+	Amino acids and derivatives	Amino acids and derivatives	3321-03-7	3	114840	152170	120690	134300	144820	122610	134330	92212	104670	102140	101460	153550	183890	163990	191210	--	--	129233	133910	110404	119050	1.03619	0.746601	0.8543	0.331513	0.921202	0.65326
L-Glycyl-L-phenylalanine	mws5042	223.11	120.09	222.1	C11H14N2O3	[M+H]+	Amino acids and derivatives	Amino acids and derivatives	721-66-4	3	110430	140740	113010	194540	155220	115720	113520	96323	143440	120280	71338	100350	159830	175240	198970	--	--	121393	155160	117761	97322.7	1.27816	0.274689	0.970078	0.840915	0.801713	0.24322
N-Acetyl-L-tyrosine	mws0520	224.09	136	223.084	C11H13NO4	[M+H]+	Amino acids and derivatives	Amino acids and derivatives	537-55-3	2	61063	68690	62087	90982	79021	83733	84908	74532	94920	84498	91882	96838	288740	298260	292870	--	--	63946.7	84578.7	84786.7	91072.7	1.32264	0.0109815	1.3259	0.0556457	1.4242	0.00510736
L-Lysine-Butanoic Acid	pmb0962	235.1	118.3	234.158	C10H22N2O4	[M+H]+	Amino acids and derivatives	Amino acids and derivatives	80407-71-2	3	12420	11250	23338	20750	17121	8934.2	17993	21351	13038	9590	6165	13125	14475	6916.5	16434	--	--	15669.3	15601.7	17460.7	9626.67	0.995686	0.990254	1.11432	0.717096	0.614364	0.257847
L-Alanyl-L-Phenylalanine	mws4176	237.12	120.09	236.116	C12H16N2O3	[M+H]+	Amino acids and derivatives	Amino acids and derivatives	3061-90-3	2	78441	58257	47000	70160	48409	83106	31236	57301	28966	136500	129870	29991	53171	63035	55899	--	--	61232.7	67225	39167.7	98787	1.09786	0.684115	0.639653	0.163158	1.61331	0.390782
L-Cystine	mws0221	241.03	152	240.024	C6H12N2O4S2	[M+H]+	Amino acids and derivatives	Amino acids and derivatives	56-89-3	3	37796	15872	24745	25604	10641	21723	15910	28005	13120	14101	34715	12973	35837	28549	29526	C00491	ko00270,ko01100,ko02010	26137.7	19322.7	19011.7	20596.3	0.739265	0.436087	0.727367	0.419489	0.787994	0.59177
Cyclo(Pro-Phe)	MWStz255	245.13	120.08	244.121	C14H16N2O2	[M+H]+	Amino acids and derivatives	Amino acids and derivatives	3705-26-8	3	10160	8148.5	8128.8	6091.2	11507	3388	4083	8803.2	6101.8	5410	5428.5	5384.5	4049.8	10180	5427	C11847	--	8812.43	6995.4	6329.33	5407.67	0.79381	0.530789	0.718228	0.204369	0.613641	0.0369627
Cyclo(D-Phe-L-Pro)	MWStz205	245.13	120.08	244.121	C14H16N2O2	[M+H]+	Amino acids and derivatives	Amino acids and derivatives	26488-24-4	3	6793.8	7469.8	5421.8	6770	13590	11516	7463	6783.8	12882	7420.8	7476.5	6745	10155	5422	14277	--	--	6561.8	10625.3	9042.93	7214.1	1.61927	0.174033	1.37812	0.3269	1.09941	0.397762
N-Acetyl-L-Tryptophan	pmb2591	245.09	203.2	246.1	C13H14N2O3	[M-H]-	Amino acids and derivatives	Amino acids and derivatives	1218-34-4	1	183600	135550	94020	191450	177080	174190	193190	195730	173420	181100	251520	217630	183620	195120	212450	--	--	137723	180907	187447	216750	1.31355	0.234125	1.36104	0.188401	1.57381	0.0778774
N-(3-Indolylacetyl)-L-alanine	mws0124	247.11	130	246.1	C13H14N2O3	[M+H]+	Amino acids and derivatives	Amino acids and derivatives	57105-39-2	3	10816	16619	16938	27036	11534	18302	17594	28414	24336	13542	18334	20954	20970	38700	26436	--	--	14791	18957.3	23448	17610	1.28168	0.4633	1.58529	0.0932714	1.19059	0.392914
γ-Glutamyl-L-valine	Zmdp001647	247.13	184.1	246.122	C10H18N2O5	[M+H]+	Amino acids and derivatives	Amino acids and derivatives	-	1	22799	23195	34506	34136	28843	22762	24199	21911	26042	20033	18502	33591	79814	118610	95100	--	--	26833.3	28580.3	24050.7	24042	1.06511	0.747331	0.896298	0.55007	0.895975	0.674122
γ-Glu-Cys	pme2563	249.06	128	250.062	C8H14N2O5S	[M-H]-	Amino acids and derivatives	Amino acids and derivatives	636-58-8	2	54831	70028	46292	20854	32396	32547	36684	34704	33959	11785	2272.2	38222	13850	12535	16461	C00669	ko00480,ko01100,ko01240	57050.3	28599	35115.7	17426.4	0.501294	0.0347231	0.615521	0.085285	0.305457	0.0448925
L-γ-Glutamyl-L-leucine	Zmdp002216	261.14	86.1	260.137	C11H20N2O5	[M+H]+	Amino acids and derivatives	Amino acids and derivatives	2566-39-4	1	57908	61814	71221	72224	53827	61304	59026	72026	73939	51379	69517	62355	167020	160090	199540	--	--	63647.7	62451.7	68330.3	61083.7	0.981209	0.866606	1.07357	0.488535	0.959716	0.718531
Glycyl-tryptophan	MWS4309	262.12	188.07	261.111	C13H15N3O3	[M+H]+	Amino acids and derivatives	Amino acids and derivatives	2390-74-1	3	125050	112090	137940	189830	178730	121160	135790	127810	145540	99419	98815	113150	166310	140980	153390	--	--	125027	163240	136380	103795	1.30564	0.207335	1.09081	0.286181	0.83018	0.0857078
L-Leucyl-L-phenylalanine	mws5035	279.17	120.08	278.163	C15H22N2O3	[M+H]+	Amino acids and derivatives	Amino acids and derivatives	56217-82-4	2	56342	55478	58659	41988	70660	48421	42993	40637	52542	31706	25876	56516	62088	42099	61432	--	--	56826.3	53689.7	45390.7	38032.7	0.944803	0.753256	0.798761	0.0797072	0.669279	0.18224
L-Aspartyl-L-Phenylalanine	mws0629	281.11	166	280.106	C13H16N2O5	[M+H]+	Amino acids and derivatives	Amino acids and derivatives	13433-09-5	1	364880	417350	385420	283700	331840	340080	356140	424960	363930	415400	390340	457150	233400	303690	294660	--	--	389217	318540	381677	420963	0.818413	0.0395668	0.980628	0.792271	1.08157	0.272601
Glutathione reduced form	pme1086	306.08	143	307.084	C10H17N3O6S	[M-H]-	Amino acids and derivatives	Amino acids and derivatives	70-18-8	1	5834400	5554000	5717300	4535200	4311800	5386100	5464100	3689300	3369000	594940	87633	3457100	1662600	1786300	1768000	C00051	ko00270,ko00480,ko01100,ko01240,ko02010	5701900	4.74437e+06	4.17413e+06	1379891	0.832068	0.0919297	0.73206	0.141658	0.242005	0.0533591
L-Phenylalanyl-L-phenylalanine	mws0636	313.15	166	312.147	C18H20N2O3	[M+H]+	Amino acids and derivatives	Amino acids and derivatives	2577-40-4	3	14220	9748.5	15607	13025	9763.8	12866	10279	11854	14576	9680.2	9626.2	6540.6	15452	7642.2	11784	--	--	13191.8	11884.9	12236.3	8615.67	0.900931	0.567688	0.927569	0.684496	0.653106	0.105318
S-(Methyl)glutathione	mws0582	322.11	130	321.099	C11H19N3O6S	[M+H]+	Amino acids and derivatives	Amino acids and derivatives	2922-56-7	2	179620	150230	169530	111960	143900	100930	123640	166700	155710	100880	118390	154030	130970	123360	107130	C11347	--	166460	118930	148683	124433	0.714466	0.0448172	0.893208	0.324803	0.747527	0.0968241
S-(5'-Adenosy)-L-homocysteine	pme1286	385.13	250	384.122	C14H20N6O5S	[M+H]+	Amino acids and derivatives	Amino acids and derivatives	979-92-0	1	672130	661430	527630	922030	846330	668830	679140	557740	635510	585090	405730	565990	451450	517920	492240	C00021	ko00270,ko01100,ko01230,ko01240	620397	812397	624130	518937	1.30948	0.108752	1.00602	0.952373	0.836459	0.241977
S-Adenosyl-L-methionine	pme2735	399.2	250	398.137	C15H22N6O5S	[M+H]+	Amino acids and derivatives	Amino acids and derivatives	29908-03-0	3	2455500	2840700	2235900	2339500	2402000	2092300	2783100	2566100	2749300	2807400	2117800	3019700	2300800	2068400	2203700	C00019	ko00261,ko00270,ko00330,ko00908,ko01100,ko01110,ko01230,ko01240,ko04122	2510700	2.27793e+06	2699500	2648300	0.90729	0.328135	1.0752	0.402776	1.05481	0.696816
S-Adenosylmethionine	mws1051	400.14	251	399.145	C15H23N6O5S	[M+H]+	Amino acids and derivatives	Amino acids and derivatives	485-80-3	3	326430	333140	267660	314670	287980	271710	336740	339900	304000	257350	235050	332350	269400	298420	325140	--	--	309077	291453	326880	274917	0.942981	0.516238	1.0576	0.506158	0.889477	0.402375
Oxiglutatione	MWS0132	611.15	306.07	612.152	C20H32N6O12S2	[M-H]-	Amino acids and derivatives	Amino acids and derivatives	27025-41-8	1	2828000	1872700	2849300	4007400	3423100	2448500	3216800	4041800	3792700	2860800	2655100	2893300	3034800	3195900	3363500	C00127	ko00480,ko01100,ko01240	2.51667e+06	3293000	3.68377e+06	2.80307e+06	1.30848	0.243307	1.46375	0.0486057	1.1138	0.469891
Chrysophanol-9-anthrone	Zmdn011161	239.07	223.03	240.079	C15H12O3	[M-H]-	Quinones	Anthraquinone	491-58-7	2	1032200	1319100	1068700	1042700	1200800	1919500	2397200	1096800	2094600	653560	846090	2716000	1066700	1121300	1268500	C10314	--	1140000	1.38767e+06	1.86287e+06	1.40522e+06	1.21725	0.46107	1.63409	0.202648	1.23265	0.726918
5-hydroxy-anthraquinone-2-carboxylic acid	MWS20177	267.03	223.04	268.037	C15H8O5	[M-H]-	Quinones	Anthraquinone	-	2	122600	96837	88429	108710	143460	136200	146520	134060	124270	125820	125090	126170	122000	120570	130040	--	--	102622	129457	134950	125693	1.26149	0.143128	1.31502	0.0673821	1.22482	0.153826
HydroxyAloe-emodin-8-O-glucoside	Zmhn001905	447.09	285.04	448.101	C21H20O11	[M-H]-	Quinones	Anthraquinone	-	3	3818000	3256100	2991000	3692000	3746500	3037500	4455500	4305700	4035900	3667200	2470900	2714100	3249000	3528000	3067500	--	--	3.35503e+06	3492000	4265700	2.95073e+06	1.04082	0.702572	1.27143	0.0455637	0.879494	0.416223
Emodin-8-O-(6''-O-acetyl)glucoside	pmn001340	473.11	311.1	474.116	C23H22O11	[M-H]-	Quinones	Anthraquinone	-	3	96903	73765	95598	91255	77376	69471	103940	77659	84091	75154	56169	53078	47511	49565	48634	--	--	88755.3	79367.3	88563.3	61467	0.894226	0.395478	0.997837	0.986796	0.692544	0.0558376
Emodin(10-10')emodin double monosaccharide glucosides	Zmhn002647	833.23	671.18	834.238	C42H42O18	[M-H]-	Quinones	Anthraquinone	-	2	5321.9	4555.8	6319.7	6138.7	8556.5	7322.9	6337.9	6650.4	7027	7585.2	14541	7369.6	6458.8	7594	7729.1	--	--	5399.13	7339.37	6671.77	9831.93	1.35936	0.0944392	1.23571	0.116543	1.82102	0.196275
2-Phenylethylamine	MWSslk106	122.1	105.07	121.089	C8H11N	[M+H]+	Alkaloids	Benzylphenylethylamine alkaloids	156-28-5	3	404820	356530	326030	177850	260510	193980	226880	235820	263680	337110	291160	416280	188210	179310	183820	C05332	ko00360,ko01100	362460	210780	242127	348183	0.581526	0.0115627	0.668009	0.0196066	0.960612	0.760268
Dihydrocharcone-4'-O-glucoside	HJN055	435.13	273.08	436.136	C21H24O10	[M-H]-	Flavonoids	Chalcones	-	3	17237	12734	17480	10886	15342	12921	12548	5270.7	6872.2	13370	9800.9	7080.1	15951	16162	15361	--	--	15817	13049.7	8230.3	10083.7	0.825041	0.242739	0.520345	0.0545848	0.637521	0.0759393
Phloretin-4'-O-glucoside (Trilobatin)	Lmfn004093	435.13	315.09	436.137	C21H24O10	[M-H]-	Flavonoids	Chalcones	4192-90-9	3	11123	11015	4618.5	10274	11838	10214	5560.8	5500.8	7127.5	7893.2	9011.6	6311.2	7914	7080.5	7092.5	--	--	8918.83	10775.3	6063.03	7738.67	1.20816	0.481777	0.679801	0.314199	0.867677	0.647825
Phloretin-2'-O-glucoside (Phlorizin)	mws2118	435.13	166.7	436.137	C21H24O10	[M-H]-	Flavonoids	Chalcones	60-81-1	3	8714.2	9311	5566.5	4890.5	8861.8	3120.8	6071.2	9698.5	11804	3427.8	2484.5	4318.8	21294	22817	24624	C01604	ko00941,ko01110	7863.9	5624.37	9191.23	3410.37	0.715213	0.344802	1.16879	0.5544	0.433674	0.0443914
3,4,2',4',6'-Pentahydroxychalcone-4'-O-glucoside	Lmsn003297	449.11	287.06	450.116	C21H22O11	[M-H]-	Flavonoids	Chalcones	-	3	59905	58683	52984	53256	63448	55153	84210	39323	42594	33860	36331	48478	90153	88282	91609	C16408	ko00941	57190.7	57285.7	55375.7	39556.3	1.00166	0.98134	0.968264	0.912039	0.691657	0.041925
Coumarin	mws1012	147.04	103	146.037	C9H6O2	[M+H]+	Lignans and Coumarins	Coumarins	91-64-5	3	4236.5	2297.1	4780.1	14838	7934.9	15628	13950	9200.2	9309.4	4256	5752	8991.9	7514.2	5133.3	5310.6	C05851	ko00940,ko01110	3771.23	12800.3	10819.9	6333.3	3.39419	0.0554565	2.86905	0.0291456	1.67937	0.202914
6-MethylCoumarin	mws0987	161.06	115	160.052	C10H8O2	[M+H]+	Lignans and Coumarins	Coumarins	92-48-8	3	28137	26908	21480	60727	47642	49843	19646	23953	15197	19611	17090	24132	28592	26536	27342	--	--	25508.3	52737.3	19598.7	20277.7	2.06746	0.00960283	0.768324	0.146404	0.794943	0.145914
Daphnetin	mws1074	177.02	121	178.027	C9H6O4	[M-H]-	Lignans and Coumarins	Coumarins	486-35-1	3	20806	10677	4325.5	14494	14592	13780	19540	15317	12041	17945	26613	11010	17304	19560	15714	C03093	--	11936.2	14288.7	15632.7	18522.7	1.19709	0.672662	1.30969	0.536886	1.55181	0.374195
Esculetin	mws1013	177.02	133.2	178.027	C9H6O4	[M-H]-	Lignans and Coumarins	Coumarins	305-01-1	3	243330	157820	202570	208180	191810	188060	200930	187150	173420	172810	180450	147970	285540	244740	292430	C09263	--	201240	196017	187167	167077	0.974044	0.854512	0.930067	0.633507	0.830236	0.300527
Ayapin	pmn001492	187.1	123.1	188.041	C11H8O3	[M-H]-	Lignans and Coumarins	Coumarins	494-56-4	2	271850	325600	260040	335790	292850	189330	296360	296100	265270	305140	238430	258180	176600	175600	193940	C18078	--	285830	272657	285910	267250	0.953912	0.802276	1.00028	0.997406	0.934996	0.546762
6,7-Dihydroxy-4-methylcoumarin	Cmpp003619	193.05	105.07	192.042	C10H8O4	[M+H]+	Lignans and Coumarins	Coumarins	529-84-0	2	381540	361320	288070	307540	315210	358920	300960	409280	382870	387010	324140	287620	260100	320350	318030	--	--	343643	327223	364370	332923	0.952218	0.647495	1.06031	0.657158	0.968805	0.804818
Scopoletin (7-Hydroxy-5-methoxycoumarin)	pme2993	193.05	133	192.042	C10H8O4	[M+H]+	Lignans and Coumarins	Coumarins	92-61-5	2	203340	242860	172340	177570	210500	151050	182260	226290	171960	165130	140380	172060	194000	171860	189900	C01752	ko00940,ko01110	206180	179707	193503	159190	0.871601	0.378824	0.938517	0.656469	0.772092	0.133522
Scoparone	mws1076	207.07	151	206.058	C11H10O4	[M+H]+	Lignans and Coumarins	Coumarins	120-08-1	3	16775	16642	20204	22192	17573	30082	22706	21689	25651	17875	18402	19587	18306	18568	23497	C09311	--	17873.7	23282.3	23348.7	18621.3	1.30261	0.273812	1.30632	0.0302503	1.04183	0.60147
Fraxetin (7,8-Dihydroxy-6-methoxycoumarin)	mws1014	209.04	149.1	208.037	C10H8O5	[M+H]+	Lignans and Coumarins	Coumarins	574-84-5	2	478080	475650	380070	470690	461980	386830	323320	523380	385710	371930	239280	329450	335330	303610	372070	C09265	--	444600	439833	410803	313553	0.989279	0.914964	0.923984	0.64927	0.705248	0.063216
Sideretin (5,7,8-Trihydroxy-6-methoxycoumarin)	Zmln002252	223.03	149.03	224.032	C10H8O6	[M-H]-	Lignans and Coumarins	Coumarins	-	3	78802	49184	53106	32716	63386	50281	64309	34258	79406	40673	29627	37333	54018	44016	60752	C22007	--	60364	48794.3	59324.3	35877.7	0.808335	0.419042	0.982777	0.952241	0.594355	0.106128
Skimmin (7-Hydroxycoumarin-7-O-glucoside)	Lmbp003825	325.09	163.04	324.085	C15H16O8	[M+H]+	Lignans and Coumarins	Coumarins	93-39-0	3	167970	161930	249420	97822	121110	171000	112620	110700	142590	107410	89814	114980	121590	102530	183640	--	--	193107	129977	121970	104068	0.673086	0.15505	0.63162	0.114898	0.538915	0.0788344
Daphnin	Cmyn001328	339.07	177.02	340.079	C15H16O9	[M-H]-	Lignans and Coumarins	Coumarins	486-55-5	2	1647200	1936800	1203400	2457600	2489100	3081000	1966700	2210500	2648400	1877300	2911400	2702300	3145000	3310300	3153800	C01421	--	1595800	2675900	2275200	2497000	1.67684	0.0214773	1.42574	0.0808267	1.56473	0.0862513
Esculin (6,7-DihydroxyCoumarin-6-glucoside)	mws1015	339.07	177	340.079	C15H16O9	[M-H]-	Lignans and Coumarins	Coumarins	531-75-9	2	1701100	1986100	1326600	2344300	2784600	3137400	2058400	2312200	2784500	1992300	2901500	2551400	3313800	3079100	3124200	C09264	--	1.67127e+06	2.75543e+06	2.38503e+06	2.48173e+06	1.64871	0.023381	1.42708	0.0677219	1.48494	0.0742646
Scopoletin-7-O-glucoside (Scopolin)	mws1077	355.1	193.05	354.095	C16H18O9	[M+H]+	Lignans and Coumarins	Coumarins	531-44-2	2	153200	187900	124130	180790	176870	191120	165620	168370	169120	191360	216480	200900	190010	192200	241910	C01527	ko00940,ko01110	155077	182927	167703	202913	1.17959	0.267338	1.08142	0.564249	1.30847	0.10747
Notopterol	mws1727	355.15	102.8	354.147	C21H22O5	[M+H]+	Lignans and Coumarins	Coumarins	88206-46-6	3	8149.4	9329.4	12252	9400.8	9065.7	8651.9	8750	8949	10443	10118	8488.9	10859	7599.1	7993.7	8429.1	C17499	--	9910.27	9039.47	9380.67	9821.97	0.912132	0.55102	0.94656	0.719711	0.99109	0.953657
Scopoletin-7-O-glucuronide	Lmgp003270	369.16	177.06	368.074	C16H16O10	[M+H]+	Lignans and Coumarins	Coumarins	132752-65-9	1	91337	89682	90777	81575	67399	85920	78956	78880	115090	113950	62082	108200	99583	80364	72793	--	--	90598.7	78298	90975.3	94744	0.864229	0.157877	1.00416	0.977925	1.04575	0.824252
Fraxidin-8-O-glucoside	Lmbp003208	385.12	223.06	384.106	C17H20O10	[M+H]+	Lignans and Coumarins	Coumarins	-	3	1309400	1599700	1430300	1610000	2475200	2418700	1745000	1491000	2532400	1538800	2109000	2955400	1523600	2081900	1507800	--	--	1.44647e+06	2.16797e+06	1922800	2.20107e+06	1.4988	0.11287	1.32931	0.264882	1.52169	0.204436
Isofraxidin-7-O-glucoside	Lmjp003090	385.11	223.06	384.106	C17H20O10	[M+H]+	Lignans and Coumarins	Coumarins	483-91-0	3	34748	54833	23996	26759	56636	64520	49722	32759	42759	44968	43767	51600	68923	97528	55849	--	--	37859	49305	41746.7	46778.3	1.30233	0.479898	1.10269	0.730046	1.23559	0.43007
Nodakenin	MWSslk171	407.13	227.07	408.142	C20H24O9	[M-H]-	Lignans and Coumarins	Coumarins	495-31-8	2	662650	685610	525820	667970	734260	698660	645980	686930	649480	665940	857040	813720	446800	377130	420860	C09279	--	624693	700297	660797	778900	1.12102	0.26584	1.05779	0.548607	1.24685	0.115165
Coumarin O-rutinoside	pmb0478	455.15	147.4	454.148	C21H26O11	[M+H]+	Lignans and Coumarins	Coumarins	-	3	6297.5	6981.2	6674.5	5800.6	7247.9	3968.5	5668.7	2298.5	5299.7	6014.1	6596.3	6743.5	5135.5	4494.7	7537.6	--	--	6651.07	5672.33	4422.3	6451.3	0.852846	0.411559	0.664901	0.168182	0.969965	0.539567
Fraxetin-7,8-di-O-glucoside	Lmbn001181	531.14	531.13	532.143	C22H28O15	[M-H]-	Lignans and Coumarins	Coumarins	-	3	101570	100450	106060	113500	73734	79990	99228	120860	111670	94172	122510	62733	87516	78844	68152	--	--	102693	89074.7	110586	93138.3	0.867385	0.384981	1.07686	0.334548	0.906956	0.636162
Naringenin (5,7,4'-Trihydroxyflavanone)	pme0376	271.06	151	272.068	C15H12O5	[M-H]-	Flavonoids	Flavanones	480-41-1	2	22607	18159	18208	20330	129820	28535	30686	18508	23600	15496	22356	10990	29386	30066	28569	C00509	ko00941,ko00943,ko01100,ko01110	19658	59561.7	24264.7	16280.7	3.02989	0.374627	1.23434	0.324237	0.828195	0.424728
Eriodictyol (5,7,3',4'-Tetrahydroxyflavanone)	mws0064	287.06	135	288.063	C15H12O6	[M-H]-	Flavonoids	Flavanones	552-58-9	3	3990.2	5887.5	3827.7	3941.4	96847	4612.4	5220.8	2696.6	2763.4	4690.8	10067	1440.9	9078.7	8469.3	10768	C05631	ko00941,ko01100,ko01110	4568.47	35133.6	3560.27	5399.57	7.69046	0.426318	0.779313	0.398528	1.18192	0.776295
Diosmetin (5,7,3'-Trihydroxy-4'-methoxyflavone)	MWSHY0009	301.07	286.05	300.063	C16H12O6	[M+H]+	Flavonoids	Flavanones	520-34-3	3	5871.4	6212.5	5394.8	5244.6	8002.7	5063.6	6708.9	8487.6	5905.8	7554.5	4693.7	2787.1	5410.7	4167.9	5519.5	C10038	--	5826.23	6103.63	7034.1	5011.77	1.04761	0.801122	1.20732	0.24999	0.860207	0.617984
Persicogenin (5,3'-dihydroxy-7,4'-dimethoxyflavanone)	pmf0392	317.1	167.04	316.095	C17H16O6	[M+H]+	Flavonoids	Flavanones	28590-40-1	3	15844	21301	15623	27823	18965	26389	29199	38020	31654	41772	29138	37097	27198	28164	25092	--	--	17589.3	24392.3	32957.7	36002.3	1.38677	0.118997	1.87373	0.0114019	2.04683	0.0217079
Naringenin-4'-O-glucoside	HJN087	433.12	271.06	434.121	C21H22O10	[M-H]-	Flavonoids	Flavanones	-	3	15608	18525	19465	17273	28190	10311	12412	5843.5	29661	10922	4877.5	4697.1	44851	49694	42036	--	--	17866	18591.3	15972.2	6832.2	1.0406	0.903227	0.893998	0.815945	0.382414	0.0162067
Naringenin-7-O-glucoside (Prunin)	mws1179	433.11	271	434.121	C21H22O10	[M-H]-	Flavonoids	Flavanones	529-55-5	1	588350	398010	345310	459730	474270	332260	528930	294800	359510	342750	204560	312160	687410	614860	707230	C09099	ko00941	443890	422087	394413	286490	0.950881	0.815857	0.888538	0.651812	0.645408	0.155829
3',5,5',7-Tetrahydroxyflavanone-7-O-glucoside	Lmsp004301	451.12	289.07	450.116	C21H22O11	[M+H]+	Flavonoids	Flavanones	-	2	448230	166180	323800	400640	304970	127490	285800	277380	281230	334900	303960	263070	334950	291110	277390	--	--	312737	277700	281470	300643	0.887968	0.77449	0.900022	0.738563	0.961331	0.897626
Eriodictyol-8-C-glucoside	pmb3023	449.11	287	450.116	C21H22O11	[M-H]-	Flavonoids	Flavanones	1023271-51-3	2	129820	132970	108900	109560	121680	74991	130810	117690	104760	89398	106040	98127	104030	132870	108310	--	--	123897	102077	117753	97855	0.823888	0.261429	0.950416	0.595239	0.789811	0.0534531
Eriodictyol-7-O-glucoside	MWS20145	451.12	289.07	450.116	C21H22O11	[M+H]+	Flavonoids	Flavanones	-	2	1159800	903100	831000	1005600	1046500	728030	1087600	1029000	898610	917160	604200	682480	896440	740810	845320	--	--	964633	926710	1005070	734613	0.960686	0.801663	1.04192	0.746027	0.761547	0.168957
Eriodictyol-3'-O-glucoside	HJN086	449.11	287.06	450.116	C21H22O11	[M-H]-	Flavonoids	Flavanones	-	3	681950	397850	433870	545480	468840	362790	643290	500040	380580	466080	294360	341340	406050	474740	450130	--	--	504557	459037	507970	367260	0.909782	0.688595	1.00677	0.9782	0.727887	0.269642
Diosmetin-7-O-glucoside*	Hmmp004965	463.12	301.07	462.116	C22H22O11	[M+H]+	Flavonoids	Flavanones	20126-59-4	3	79266	62351	75363	56127	85203	96379	79768	72434	74232	55769	75708	53366	64158	69594	63746	--	--	72326.7	79236.3	75478	61614.3	1.09553	0.636613	1.04357	0.614792	0.85189	0.293392
Diosmetin-7-O-galactoside*	pmp000579	463.12	301.07	462.116	C22H22O11	[M+H]+	Flavonoids	Flavanones	-	3	75135	74409	70592	81585	57027	61206	78508	59745	61257	63716	65308	57380	76856	46340	88285	--	--	73378.7	66606	66503.3	62134.7	0.907703	0.467457	0.906303	0.371911	0.846767	0.0243661
Hesperetin-7-O-glucoside	Lmzp002365	465.14	303.09	464.131	C22H24O11	[M+H]+	Flavonoids	Flavanones	31712-49-9	3	106140	98570	154750	83566	152180	234240	176830	210950	195920	121590	164860	157370	221980	182740	176970	C16422	ko00941	119820	156662	194567	147940	1.30748	0.497222	1.62382	0.03155	1.23469	0.276632
Hesperetin-5-O-glucoside	pme1598	463.12	301	464.132	C22H24O11	[M-H]-	Flavonoids	Flavanones	69651-80-5	3	20187000	17771000	20537000	15642000	16349000	16023000	22675000	19326000	15068000	15804000	13500000	15535000	17643000	17923000	19226000	--	--	1.94983e+07	1.60047e+07	19023000	1.49463e+07	0.820822	0.0501886	0.975622	0.855434	0.766544	0.0169225
Hesperetin-7-O-(6''-malonyl)glucoside	pmb2979	549.12	387.1	550.132	C25H26O14	[M-H]-	Flavonoids	Flavanones	-	3	144870	204740	171580	163750	180210	283630	218990	236810	249910	182380	277850	199070	320770	389460	358000	--	--	173730	209197	235237	219767	1.20415	0.457582	1.35404	0.0510972	1.26499	0.264285
Eriodictyol-7-O-Rutinoside (Eriocitrin)	mws1519	595.17	287.06	596.174	C27H32O15	[M-H]-	Flavonoids	Flavanones	13463-28-0	3	52784	35772	40125	68196	54165	38664	48322	63162	36003	33978	59455	72009	49503	45526	62317	C09732	--	42893.7	53675	49162.3	55147.3	1.25135	0.35145	1.14614	0.54549	1.28568	0.397218
Eriodictyol-8-C-glucoside-4'-O-glucoside	pmb0628	613.18	451.1	612.169	C27H32O16	[M+H]+	Flavonoids	Flavanones	-	3	41771	62616	42887	30342	41476	36951	61811	42340	45954	51034	38701	39729	47409	43631	46418	--	--	49091.3	36256.3	50035	43154.7	0.738549	0.189862	1.01922	0.921896	0.879069	0.500409
5,7,2'-Trhiyroxy-8-methoxyflavone	Zmhn003257	299.06	284.04	300.063	C16H12O6	[M-H]-	Flavonoids	Flavones	-	3	13169	12258	17440	18106	17580	11460	16124	15808	10740	15505	13118	15566	12497	16502	13685	--	--	14289	15715.3	14224	14729.7	1.09982	0.62297	0.995451	0.979402	1.03084	0.821558
Hispidulin (5,7,4'-Trihydroxy-6-methoxyflavone)	MWSHY0069	301.07	286.05	300.063	C16H12O6	[M+H]+	Flavonoids	Flavones	1447-88-7	3	6195.9	3113.6	7521.8	7131.9	6848	3299.5	5200.2	5015.4	3396	8178.6	5057.6	4231.4	5402.6	3130.2	5512.5	C10058	--	5610.43	5759.8	4537.2	5822.53	1.02662	0.937722	0.808708	0.510999	1.0378	0.91067
6,7,8-Tetrahydroxy-5-methoxyflavone	Zmhp003514	301.07	286.05	300.063	C16H12O6	[M+H]+	Flavonoids	Flavones	-	3	3898	4747	7381.9	2976.8	7444	5801.2	6903.7	4329.7	4680.6	8092.3	4420.3	7417.6	6355.7	4212.2	6264.6	--	--	5342.3	5407.33	5304.67	6643.4	1.01217	0.970952	0.992956	0.97875	1.24355	0.446165
4',5,6,7,8-Pentamethoxyflavone	mws0055	373.13	343.09	372.121	C20H20O7	[M+H]+	Flavonoids	Flavones	481-53-8	3	6106.3	6554.5	4706.2	8253.4	5099.8	8930.2	12980	60592	10456	7061.1	5941.2	7525	8704.5	9610.2	10937	C10190	--	5789	7427.8	28009.3	6842.43	1.28309	0.302339	4.83837	0.306109	1.18197	0.223662
5,6,7,8,3',4'-Hexamethoxyflavone	mws0043	403.14	373.1	402.131	C21H22O8	[M+H]+	Flavonoids	Flavones	478-01-3	3	9402.4	13318	11053	13906	9932.7	36807	42165	80699	20048	17308	18448	25294	19495	21900	22168	C10112	--	11257.8	20215.2	47637.3	20350	1.79566	0.396909	4.2315	0.175994	1.80764	0.0500238
Apigenin-7-O-glucoside(Cosmosiin)*	MWSHY0189	433.11	271.07	432.106	C21H20O10	[M+H]+	Flavonoids	Flavones	578-74-5	3	23484	41120	46040	40768	59760	54646	54898	38402	51967	56098	34370	35633	52560	45987	41162	C04608	ko00944	36881.3	51724.7	48422.3	42033.7	1.40246	0.172871	1.31292	0.252859	1.1397	0.627633
Galangin-7-O-glucoside	Lmlp005572	433.11	271.06	432.106	C21H20O10	[M+H]+	Flavonoids	Flavones	-	3	36366	26298	36645	48764	40210	35224	31120	33141	37575	35574	29274	27730	33170	44860	35926	--	--	33103	41399.3	33945.3	30859.3	1.25062	0.188532	1.02545	0.842305	0.932222	0.621632
Apigenin-3'-O-α-D-glucopyranoside*	MWS20148	433.11	271.07	432.106	C21H20O10	[M+H]+	Flavonoids	Flavones	-	3	33031	34768	36894	38847	58332	36086	47257	30287	31526	34423	38220	27755	31388	32476	39993	--	--	34897.7	44421.7	36356.7	33466	1.27291	0.305784	1.04181	0.816347	0.958975	0.695035
Luteolin-7-O-glucoside (Cynaroside)	MWSHY0104	449.11	287.06	448.101	C21H20O11	[M+H]+	Flavonoids	Flavones	5373-11-5	1	1607900	1541600	1234100	1734900	1558500	1144800	1779500	1498500	1371600	1442800	919220	1194800	1238400	1453100	1328100	C03951	ko00944	1461200	1479400	1.54987e+06	1.18561e+06	1.01246	0.935527	1.06068	0.622999	0.811392	0.225489
Luteolin-4'-O-glucoside	Hmpp003270	449.11	287.05	448.101	C21H20O11	[M+H]+	Flavonoids	Flavones	6920-38-3	1	3432400	2994000	2860400	3091400	3271900	2567300	3459900	3333000	2643900	2627400	1967100	2340300	2611100	2736600	2665400	--	--	3095600	2.97687e+06	3145600	2311600	0.961644	0.686833	1.01615	0.879432	0.746737	0.0388044
Luteolin-3'-O-glucoside	MWS20147	449.11	287.06	448.101	C21H20O11	[M+H]+	Flavonoids	Flavones	5154-41-6	3	424360	439480	438460	323920	436570	371510	357390	311750	391180	556310	210760	340740	325970	216950	292060	--	--	434100	377333	353440	369270	0.869231	0.222285	0.81419	0.0668699	0.850657	0.58604
Homoplantaginin	MWSHY0195	463.12	301.08	462.116	C22H22O11	[M+H]+	Flavonoids	Flavones	17680-84-1	3	60434	63446	64894	61787	60550	85188	62394	71156	62388	58642	54821	79838	57284	48801	60074	C17762	--	62924.7	69175	65312.7	64433.7	1.09933	0.518418	1.03795	0.514035	1.02398	0.865148
Nepetin-7-O-glucoside	Hmgp002036	479.12	317.06	478.112	C22H22O12	[M+H]+	Flavonoids	Flavones	569-90-4	1	14340000	11177000	24938000	12881000	22263000	12425000	13811000	16087000	12574000	13775000	19751000	12012000	14023000	14885000	14606000	--	--	1.68183e+07	1.58563e+07	1.41573e+07	1.51793e+07	0.942801	0.864152	0.84178	0.591954	0.902547	0.753042
Tricin-4'-O-glucoside	Lmhp206353	493.13	331.08	492.127	C23H24O12	[M+H]+	Flavonoids	Flavones	-	3	28489	34755	25673	19189	22464	26073	15609	14772	24890	20638	23611	27834	22532	28032	22914	--	--	29639	22575.3	18423.7	24027.7	0.761677	0.107802	0.621602	0.0581673	0.810677	0.178546
Chrysoeriol-7-O-(6''-acetyl)glucoside	pmb3000	503.12	341.1	504.127	C24H24O12	[M-H]-	Flavonoids	Flavones	-	2	41346	30826	29306	35212	46738	62797	44607	13826	32429	15310	35308	35254	57368	65090	51972	--	--	33826	48249	30287.3	28624	1.42639	0.206265	0.895386	0.742427	0.846213	0.543249
Tricin-7-O-Glucuronide	pmb3045	505.1	329.1	506.106	C23H22O13	[M-H]-	Flavonoids	Flavones	-	2	16262	17674	19210	13991	11831	12542	16922	17322	14005	7366.8	19285	11746	12234	10000	14342	--	--	17715.3	12788	16083	12799.3	0.721861	0.0117137	0.907858	0.295145	0.722497	0.291364
Tricin-7-O-saccharic acid	pmb3041	521.09	329.2	522.101	C23H22O14	[M-H]-	Flavonoids	Flavones	-	1	6015200	6101800	5452100	5609800	5061500	5523500	5994600	5159700	6152900	6331100	7015000	6230600	6644600	6489000	5975100	--	--	5.85637e+06	5.39827e+06	5.76907e+06	6.52557e+06	0.921777	0.16171	0.985093	0.826432	1.11427	0.106913
Chrysoeriol-7-O-(6''-malonyl)glucoside	pmb0608	549.12	301.4	548.117	C25H24O14	[M+H]+	Flavonoids	Flavones	-	3	18506	10610	11592	10660	12889	11370	8331.5	7891	9717.8	11585	6014.7	11551	7866.2	8130.2	7167.6	--	--	13569.3	11639.7	8646.77	9716.9	0.857792	0.522614	0.637229	0.18126	0.716093	0.286737
Luteolin-7-O-neohesperidoside (Lonicerin)	MWSHY0080	595.17	287.06	594.158	C27H30O15	[M+H]+	Flavonoids	Flavones	25694-72-8	1	2089300	1668000	1832100	1567500	1774500	1738600	1652000	1672200	1575100	1763100	1718600	1787000	1978500	1728200	1608600	C12630	ko00944	1.86313e+06	1.69353e+06	1633100	1.75623e+06	0.908971	0.307097	0.876534	0.196412	0.942624	0.47621
Luteolin-7-O-rutinoside	pmp000593	595.17	449.1	594.158	C27H30O15	[M+H]+	Flavonoids	Flavones	3563-98-2	1	994360	865220	732300	481570	770810	651110	850750	716690	744850	783410	812270	860910	864730	562810	661940	--	--	863960	634497	770763	818863	0.734405	0.112826	0.892128	0.35592	0.947802	0.617762
Luteolin-7-O-gentiobioside	Hmpp002612	611.16	287.05	610.153	C27H30O16	[M+H]+	Flavonoids	Flavones	-	3	493490	475860	447750	409410	450800	361380	502700	435530	430610	459500	352710	371270	393750	353460	402010	--	--	472367	407197	456280	394493	0.862035	0.11097	0.965945	0.588351	0.835142	0.128346
Luteolin-7,3'-di-O-glucoside	Zmxp003107	611.16	287.06	610.153	C27H30O16	[M+H]+	Flavonoids	Flavones	52187-80-1	3	454020	417780	475950	395800	426490	312870	482430	474690	366050	403940	270130	338250	368090	322410	356130	--	--	449250	378387	441057	337440	0.842263	0.160443	0.981762	0.85607	0.751119	0.0845926
Chrysoeriol-5,7-di-O-glucoside	Zmxp002867	625.17	301.07	624.168	C28H32O16	[M+H]+	Flavonoids	Flavones	-	2	33668	48393	27276	19748	37655	20051	21326	25157	14370	10963	1794	47720	17191	13780	16690	--	--	36445.7	25818	20284.3	20159	0.708397	0.284805	0.556564	0.105533	0.553125	0.372804
Chrysoeriol-7-O-gentiobioside	Zmxp004480	625.18	301.07	624.169	C28H32O16	[M+H]+	Flavonoids	Flavones	-	3	12614	4354.5	13704	18022	10839	22312	4347.2	10814	14433	23326	10081	13189	17924	13753	11559	--	--	10224.2	17057.7	9864.73	15532	1.66837	0.201538	0.964845	0.935501	1.51915	0.350541
Chrysoeriol-7,4'-di-O-glucoside	pmb0603	625.18	301.6	624.169	C28H32O16	[M+H]+	Flavonoids	Flavones	-	3	209510	229240	213000	212400	210620	227160	220860	186140	188510	209910	170000	195460	227380	202480	185360	--	--	217250	216727	198503	191790	0.997591	0.95121	0.913709	0.235224	0.882808	0.148031
Tricin-7-O-(2''-O-glucosyl)glucoside	pmb0713	655.19	331.08	654.18	C29H34O17	[M+H]+	Flavonoids	Flavones	-	3	43690	62727	54369	63610	87496	58145	48980	52046	67781	66458	83849	73806	45916	68522	59923	--	--	53595.3	69750.3	56269	74704.3	1.30143	0.2152	1.04989	0.755543	1.39386	0.0479225
Tricin-4'-O-glucoside-7-O-glucoside	pmb0716	655.19	331.08	654.18	C29H34O17	[M+H]+	Flavonoids	Flavones	-	2	45446	44470	68928	56881	57510	38878	45492	47796	53599	51522	46872	83863	55635	39086	45566	--	--	52948	51089.7	48962.3	60752.3	0.964903	0.863041	0.924725	0.673761	1.1474	0.613328
Luteolin-7-O-(2''-O-rhamnosyl)rutinoside	Zmlp003063	741.23	433.12	740.209	C33H40O19	[M+H]+	Flavonoids	Flavones	-	2	421790	479300	673750	335230	404250	385410	365020	383240	346960	388220	396970	389560	338560	399790	397820	--	--	524947	374963	365073	391583	0.714288	0.181539	0.695448	0.168675	0.745949	0.222195
Apigenin-7-O-glucoside-4'-O-rutinoside	pmb2991	739.21	269.2	740.216	C33H40O19	[M-H]-	Flavonoids	Flavones	-	1	30508	46010	42115	44622	67160	102570	40896	68754	86689	71345	196060	136650	62974	62772	53811	--	--	39544.3	71450.7	65446.3	134685	1.80685	0.192848	1.65501	0.182686	3.40592	0.116071
Typhaneoside	MWSHY0122	771.23	317.07	770.227	C34H42O20	[M+H]+	Flavonoids	Flavones	104472-68-6	1	6869800	8475300	6969700	9164400	7140300	10727000	6326100	6063900	6953200	6966900	6095500	12078000	6146700	5960100	6978500	--	--	7.43827e+06	9.01057e+06	6.44773e+06	8.38013e+06	1.21138	0.270245	0.866833	0.18858	1.12662	0.669084
Chrysoeriol-7-O-rutinoside-5-O-glucoside	pmb0592	771.23	463.2	770.227	C34H42O20	[M+H]+	Flavonoids	Flavones	-	3	94787	105050	100840	121830	101690	122510	85354	91906	76748	82566	100350	177710	76932	89778	78914	--	--	100226	115343	84669.3	120209	1.15084	0.144296	0.844787	0.0499843	1.19938	0.56505
Chrysoeriol-8-C-glucoside (Scoparin)*	HJAP011	463.11	343.08	462.116	C22H22O11	[M+H]+	Flavonoids	Flavonoid carbonoside	301-16-6	2	9968.5	1903	7792.5	4039.1	12054	12756	7131.2	14318	6356.7	12016	7168	2136	8547	12938	8520	--	--	6554.67	9616.37	9268.63	7106.67	1.4671	0.454376	1.41405	0.48112	1.08421	0.889806
Hispidulin-8-C-glucoside*	Lmnp002845	463.13	343.09	462.116	C22H22O11	[M+H]+	Flavonoids	Flavonoid carbonoside	-	2	7134.5	6278.8	10726	12878	7102.5	15638	6427.8	10732	7162.5	9297.2	7105	10616	10528	12930	9253.2	--	--	8046.43	11872.8	8107.43	9006.07	1.47554	0.271118	1.00758	0.975971	1.11926	0.605631
Swertiajaponin	pmp000233	463.12	313.07	462.116	C22H22O11	[M+H]+	Flavonoids	Flavonoid carbonoside	6980-25-2	3	10145	1983	3318.5	8999.5	5162	2229.5	6452.5	5097.2	4616.5	9163.5	5986.8	3131.2	9955	5742.5	9141.5	C10187	--	5148.83	5463.67	5388.73	6093.83	1.06115	0.926606	1.04659	0.933909	1.18354	0.775412
Luteolin-6-C-rhamnoside-7-O-glucoside	Lmnp002413	595.17	449.11	594.158	C27H30O15	[M+H]+	Flavonoids	Flavonoid carbonoside	-	2	333360	426100	417280	223850	251520	272310	235560	308730	274960	317330	271930	256880	287580	294640	281550	--	--	392247	249227	273083	282047	0.635382	0.0244486	0.696203	0.0353087	0.719054	0.0435957
Apigenin-6,8-di-C-glucoside (Vicenin-2)	mws1073	595.17	457.2	594.158	C27H30O15	[M+H]+	Flavonoids	Flavonoid carbonoside	23666-13-9	3	6106.2	7450.5	11536	4971.8	6919.2	6957.2	4959.5	10119	6011	5948.5	7263.8	4414.2	6933	10418	11026	C10195	--	8364.23	6282.73	7029.83	5875.5	0.751143	0.332667	0.840464	0.587936	0.702455	0.267981
Isovitexin-7-O-glucoside(Saponarin)	pme1665	593.15	311	594.158	C27H30O15	[M-H]-	Flavonoids	Flavonoid carbonoside	20310-89-8	3	22858	10897	20688	79524	40625	50270	40202	48140	26635	37178	21343	14617	370370	264340	280520	C08064	--	18147.7	56806.3	38325.7	24379.3	3.13023	0.0693641	2.11188	0.0638717	1.34339	0.472123
Vitexin-2''-O-galactoside	Zmjp003291	595.17	433.12	594.158	C27H30O15	[M+H]+	Flavonoids	Flavonoid carbonoside	-	3	11242	16285	15674	50841	66336	41628	46977	13922	19239	13575	17166	22886	386930	388420	334010	--	--	14400.3	52935	26712.7	17875.7	3.67596	0.0285033	1.855	0.352235	1.24134	0.344283
Orientin-2''-O-galactoside	Zmjp003031	611.16	449.11	610.153	C27H30O16	[M+H]+	Flavonoids	Flavonoid carbonoside	-	3	839530	898510	918140	733060	756870	736760	865800	912860	708640	672960	703780	726860	799590	830250	890380	--	--	885393	742230	829100	701200	0.838305	0.0187015	0.93642	0.466342	0.791964	0.00466425
Orientin-7-O-glucoside	pmb0665	611.16	465.1	610.153	C27H30O16	[M+H]+	Flavonoids	Flavonoid carbonoside	-	3	4731700	4293600	4167300	3683500	3895000	4506900	4259200	4266400	3541800	4032200	3468300	3897600	4767000	4984000	4555800	--	--	4.39753e+06	4.02847e+06	4.02247e+06	3.79937e+06	0.916074	0.294106	0.91471	0.279247	0.863977	0.0681845
Hispidulin-8-C-(2''-O-glucosyl)glucoside	Lmnp002584	625.18	463.13	624.169	C28H32O16	[M+H]+	Flavonoids	Flavonoid carbonoside	-	3	36088	53690	37837	41932	39672	51706	46706	46654	47117	45150	42399	35936	38413	42489	48299	--	--	42538.3	44436.7	46825.7	41161.7	1.04463	0.793236	1.10079	0.523869	0.967637	0.839727
Hesperetin-8-C-glucoside-3'-O-glucoside	pmb0618	627.19	465.1	626.185	C28H34O16	[M+H]+	Flavonoids	Flavonoid carbonoside	-	2	149080	170510	176800	120750	116070	124580	143250	142810	131540	99505	109090	137360	208430	207160	211230	--	--	165463	120467	139200	115318	0.728057	0.0254344	0.841274	0.0707811	0.696942	0.0273036
Hesperetin-6-C-glucoside-7-O-glucoside	pmb0645	627.19	465.2	626.185	C28H34O16	[M+H]+	Flavonoids	Flavonoid carbonoside	-	3	124990	117450	306620	142180	167620	158920	118310	136200	135060	103340	136280	106950	388670	355630	343330	--	--	183020	156240	129857	115523	0.853677	0.708079	0.709522	0.480854	0.631206	0.389179
Apigenin-8-C-glucoside-7-O-Sophoroside	pmb0639	757.22	595.2	756.211	C33H40O20	[M+H]+	Flavonoids	Flavonoid carbonoside	-	3	9906	24048	28925	13821	12980	13954	11284	16126	13386	15194	13449	14643	19976	18350	18713	--	--	20959.7	13585	13598.7	14428.7	0.64815	0.325117	0.648802	0.32498	0.688402	0.370636
Chrysoeriol-6,8-di-C-glucoside-4'-O-glucoside	Lmhp003162	787.23	625.17	786.222	C34H42O21	[M+H]+	Flavonoids	Flavonoid carbonoside	-	3	34139	34780	32334	34612	20926	29949	28814	30150	17075	25250	38897	37979	26854	44494	31141	--	--	33751	28495.7	25346.3	34042	0.844291	0.320048	0.75098	0.176992	1.00862	0.953682
Chrysoeriol-6,8-di-C-glucoside-7-O-glucoside	pmb0620	787.23	625.1	786.222	C34H42O21	[M+H]+	Flavonoids	Flavonoid carbonoside	-	3	28448	36876	41872	20574	23328	34085	30092	21590	22972	28471	37396	37920	30523	31962	20625	--	--	35732	25995.7	24884.7	34595.7	0.727518	0.162208	0.696425	0.092549	0.968198	0.831124
Apigenin-8-C-glucoside-7-O-(6''-sinapoyl)glucoside	pmb0682	801.22	445.11	800.216	C38H40O19	[M+H]+	Flavonoids	Flavonoid carbonoside	-	2	113300	105510	155030	92196	126480	94385	109880	85021	106580	68971	45773	105760	64869	79291	95212	--	--	124613	104354	100494	73501.3	0.83742	0.350814	0.806444	0.257213	0.589835	0.0940794
Epigallocatechin	mws0042	305.07	125	306.074	C15H14O7	[M-H]-	Flavonoids	Flavanols	970-74-1	3	15234	22702	19441	19726	9480.4	26828	17211	15800	16147	16705	24385	24306	8892.9	12840	16933	C12136	ko00941,ko01110	19125.7	18678.1	16386	21798.7	0.9766	0.940552	0.856754	0.33188	1.13976	0.469549
Epicatechin gallate*	mws1397	441.08	169	442.09	C22H18O10	[M-H]-	Flavonoids	Flavanols	1257-08-5	3	5944.5	1444.5	1483.5	2234.8	5898	2993.8	2193.8	7381.5	4452.5	1483	4342	14183	3710	6575	7452.2	--	--	2957.5	3708.87	4675.93	6669.33	1.25405	0.709145	1.58104	0.462681	2.25506	0.444038
Catechin gallate*	mws0355	441.08	169.02	442.09	C22H18O10	[M-H]-	Flavonoids	Flavanols	130405-40-2	3	2968	5220.2	7387.8	5997.2	2966.5	8089	6678.8	8050	6736.2	6684.8	9600	7425	8222.8	6588.5	11901	--	--	5192	5684.23	7155	7903.27	1.09481	0.814295	1.37808	0.260116	1.5222	0.163804
Epigallocatechin-3-gallate	mws0034	457.08	169.01	458.085	C22H18O11	[M-H]-	Flavonoids	Flavanols	989-51-5	3	8124	8705.5	15593	8116.5	16937	9554.8	7457	7386.8	10183	9538.2	1694.2	21268	7220	12188	10473	C09731	--	10807.5	11536.1	8342.27	10833.5	1.06742	0.851099	0.771896	0.418441	1.0024	0.996936
Kaempferol (3,5,7,4'-Tetrahydroxyflavone)	mws1068	285.04	151	286.048	C15H10O6	[M-H]-	Flavonoids	Flavonols	520-18-3	1	9336.1	7414.7	11884	7364.7	13179	8631.8	14314	8090.9	9586	5351.6	2071.5	7519.8	9842.8	6558.5	6192.1	C05903	ko00941,ko00944,ko01100,ko01110	9544.93	9725.17	10663.6	4980.97	1.01888	0.938672	1.1172	0.652244	0.521844	0.0921394
Quercetin	pme2954	303.05	137.02	302.043	C15H10O7	[M+H]+	Flavonoids	Flavonols	117-39-5	3	116950	89717	84931	70254	95219	89035	105050	77709	110930	73340	63772	88421	68324	71994	68832	C00389	ko00941,ko00944,ko01100,ko01110	97199.3	84836	97896.3	75177.7	0.872804	0.381936	1.00717	0.963437	0.773438	0.154692
Isorhamnetin	mws0066	315.05	151	316.058	C16H12O7	[M-H]-	Flavonoids	Flavonols	480-19-3	1	19680	17732	24731	11524	27620	16648	20520	21572	15267	9051.7	4675	17561	15032	12021	12885	C10084	--	20714.3	18597.3	19119.7	10429.2	0.8978	0.712829	0.923016	0.606416	0.503479	0.0944006
Kaempferol-3-O-arabinoside	Lmbp003668	419.1	287.05	418.09	C20H18O10	[M+H]+	Flavonoids	Flavonols	-	1	2700100	2433400	2589400	2331000	2543800	2149900	2790400	2607600	2064900	2764300	1945400	2123100	2243400	2199600	2248600	--	--	2574300	2.34157e+06	2.48763e+06	2277600	0.909594	0.175702	0.966334	0.737267	0.884745	0.356112
Kaempferol-3-O-arabinoside (Juglanin)	pmn001637	417.08	285	418.09	C20H18O10	[M-H]-	Flavonoids	Flavonols	5041-67-8	1	396060	315120	277680	289430	305220	260930	358060	295430	312510	386220	276750	238860	257100	261360	284260	--	--	329620	285193	322000	300610	0.865219	0.332544	0.976882	0.859551	0.91199	0.635026
Kaempferol-3-O-rhamnoside (Afzelin)(Kaempferin)	mws0919	431.1	285	432.106	C21H20O10	[M-H]-	Flavonoids	Flavonols	482-39-3	2	36432	31626	55292	29048	38450	25802	31677	44764	38385	29219	28405	15409	25886	23166	21330	C16911	ko00944	41116.7	31100	38275.3	24344.3	0.756384	0.306378	0.930896	0.750291	0.592079	0.133514
Kaempferol-7-O-rhamnoside	pme0321	431.1	285	432.106	C21H20O10	[M-H]-	Flavonoids	Flavonols	20196-89-8	2	30859	29406	26114	28022	29717	17562	35159	21275	23143	19824	16477	25257	17055	18108	20885	--	--	28793	25100.3	26525.7	20519.3	0.871751	0.440261	0.921254	0.661467	0.71265	0.0633228
3,5,6,7,8,3',4'-Heptamethoxyflavone	pmp000117	433.15	403.11	432.142	C22H24O9	[M+H]+	Flavonoids	Flavonols	1178-24-1	3	1282.7	1704.9	2276.5	2056.6	997.51	16188	5062.9	45428	5575.1	2547.1	3962	34208	6909.2	6540.4	5379.1	--	--	1754.7	6414.04	18688.7	13572.4	3.65535	0.441824	10.6506	0.332849	7.73486	0.370916
Quercetin-3-O-arabinoside (Guaijaverin)*	mws4183	433.08	300.03	434.085	C20H18O11	[M-H]-	Flavonoids	Flavonols	22255-13-6	1	518000	442210	389810	472340	355740	386950	382940	319730	264650	359130	264800	424030	484880	426840	408060	--	--	450007	405010	322440	349320	0.900009	0.427496	0.716523	0.0654555	0.776255	0.168244
Avicularin(Quercetin-3-O-α-L-arabinofuranoside)	mws2186	435.09	303	434.085	C20H18O11	[M+H]+	Flavonoids	Flavonols	572-30-5	2	639230	579760	657330	538830	662920	598440	765960	678990	567710	608060	553320	613800	615060	621900	735760	--	--	625440	600063	670887	591727	0.959426	0.590025	1.07266	0.52283	0.946097	0.330909
Quercetin-3-O-xyloside (Reynoutrin)*	Lmdp003509	435.09	303.06	434.085	C20H18O11	[M+H]+	Flavonoids	Flavonols	549-32-6	1	873230	569620	707350	609730	740160	663820	912890	779170	663090	764740	576240	740390	793560	683820	868930	--	--	716733	671237	785050	693790	0.936522	0.669668	1.09532	0.58125	0.967989	0.840435
Isorhamnetin-3-O-arabinoside	Hmcp002316	449.11	317.06	448.1	C21H20O11	[M+H]+	Flavonoids	Flavonols	-	3	541280	397510	664440	394060	637250	432600	544200	472670	512020	560870	494870	565240	477060	504530	548890	--	--	534410	487970	509630	540327	0.9131	0.689115	0.953631	0.782377	1.01107	0.947156
Kaempferol-3-O-galactoside (Trifolin)	mws0913	447.09	285	448.101	C21H20O11	[M-H]-	Flavonoids	Flavonols	23627-87-4	1	4314400	2736400	3150800	4410200	3056000	2985100	3229400	3734400	2991700	3509500	1755100	3246300	3509800	3814500	3401100	C12626	ko00944	3.40053e+06	3.48377e+06	3318500	2.83697e+06	1.02448	0.905997	0.975876	0.885391	0.834271	0.479598
Kaempferol-3-O-glucoside (Astragalin)	MWSHY0136	449.11	287.06	448.101	C21H20O11	[M+H]+	Flavonoids	Flavonols	480-10-4	1	2196300	2110400	2116500	2489500	2589900	1658200	2638300	2232300	2070800	2048800	1187400	1785000	1849000	2094800	2208200	C12249	ko00944,ko01110	2.14107e+06	2.24587e+06	2313800	1.67373e+06	1.04895	0.757051	1.08068	0.414256	0.781729	0.206907
Quercetin-3-O-rhamnoside(Quercitrin)	mws0045	449.11	303.05	448.101	C21H20O11	[M+H]+	Flavonoids	Flavonols	522-12-3	3	23476	16839	17830	16333	11076	22355	14149	21337	12624	7822.8	13903	25782	15140	35698	30982	C01750	ko00944	19381.7	16588	16036.7	15835.9	0.85586	0.515912	0.827414	0.382993	0.817057	0.581914
Kaempferol-7-O-glucoside	mws0089	447.09	285.04	448.101	C21H20O11	[M-H]-	Flavonoids	Flavonols	16290-07-6	1	20952000	16889000	17842000	21700000	18224000	15607000	17661000	18162000	15268000	16492000	9736600	15089000	13934000	13999000	13917000	--	--	18561000	1.85103e+07	1.70303e+07	1.37725e+07	0.99727	0.982451	0.917533	0.375117	0.742015	0.13215
Kaempferol-4'-O-glucoside	Xmyp005654	449.11	287.06	448.101	C21H20O11	[M+H]+	Flavonoids	Flavonols	-	1	3023300	2782600	2932100	3091900	3121400	2263200	3217500	2928300	2739100	2962700	1580500	2425300	2569900	2885100	2707200	--	--	2.91267e+06	2825500	2.96163e+06	2.32283e+06	0.970073	0.789225	1.01681	0.774169	0.797494	0.278707
Kaempferol-3-O-glucuronide	Lmzn001894	461.07	285.04	462.08	C21H18O12	[M-H]-	Flavonoids	Flavonols	22688-78-4	3	11012	10619	22804	14745	15994	16040	11752	21265	11465	15241	18328	18521	24685	17550	23303	--	--	14811.7	15593	14827.3	17363.3	1.05275	0.863502	1.00106	0.997717	1.17227	0.593298
Isorhamnetin-3-O-rhamnoside	Hmcp002539	463.12	317.06	462.116	C22H22O11	[M+H]+	Flavonoids	Flavonols	-	3	56930	42140	45412	35340	54814	40520	47457	46237	49951	38957	35596	44507	39402	38314	44358	--	--	48160.7	43558	47881.7	39686.7	0.904431	0.567233	0.994207	0.956782	0.824047	0.194735
Quercetin-3-O-glucoside (Isoquercitrin)	MWSHY0046	465.1	303.05	464.095	C21H20O12	[M+H]+	Flavonoids	Flavonols	482-35-9	1	43937000	35228000	39027000	33857000	37160000	31540000	39402000	35684000	32470000	32071000	24306000	29573000	38427000	38550000	41353000	C05623	ko00944,ko01100,ko01110	3.93973e+07	3.41857e+07	35852000	28650000	0.867715	0.169515	0.910011	0.335557	0.727207	0.0347397
Isohyperoside	Lmdp003286	465.1	303.06	464.095	C21H20O12	[M+H]+	Flavonoids	Flavonols	35589-21-0	1	39668000	36648000	38161000	35388000	38109000	31970000	42058000	36867000	31260000	31563000	24250000	31013000	38932000	41900000	41504000	--	--	38159000	3.51557e+07	3.67283e+07	28942000	0.921294	0.228994	0.962508	0.696529	0.758458	0.0458746
Quercetin-3-O-galactoside (Hyperin)	mws0061	463.09	300	464.095	C21H20O12	[M-H]-	Flavonoids	Flavonols	482-36-0	1	1455300	1183000	1335200	1048900	1285900	1200900	1532400	1059400	1255000	1237400	719270	1038200	1319800	1290000	1358300	C10073	--	1324500	1.17857e+06	1.28227e+06	998290	0.88982	0.237805	0.968114	0.805877	0.753711	0.150724
Quercetin-7-O-glucoside	mws1329	463.09	301.03	464.095	C21H20O12	[M-H]-	Flavonoids	Flavonols	491-50-9	1	19399000	15177000	20075000	17371000	15982000	16467000	20731000	16910000	17284000	16558000	12372000	12971000	19349000	20550000	18327000	C12639	--	18217000	1.66067e+07	1.83083e+07	13967000	0.911603	0.405235	1.00501	0.965112	0.766701	0.104202
Quercetin-4'-O-glucoside (Spiraeoside)	mws0856	463.09	301	464.095	C21H20O12	[M-H]-	Flavonoids	Flavonols	20229-56-5	1	24356000	19233000	21241000	15362000	19476000	16564000	23249000	19398000	17155000	18357000	13036000	15400000	20056000	20998000	24402000	--	--	21610000	17134000	19934000	1.55977e+07	0.792874	0.0834113	0.922443	0.511368	0.72178	0.0485609
Isorhamnetin-3-O-Glucoside*	Lmjp003044	479.12	317.06	478.111	C22H22O12	[M+H]+	Flavonoids	Flavonols	5041-82-7	1	15379000	13028000	24688000	13231000	22552000	13608000	14510000	17819000	11835000	13858000	21079000	12290000	14322000	15550000	15413000	--	--	1.76983e+07	1.64637e+07	1.47213e+07	1.57423e+07	0.930238	0.80547	0.831792	0.508447	0.889481	0.685938
Isorhamnetin-7-O-glucoside (Brassicin)*	Hmcp002207	479.12	317.06	478.111	C22H22O12	[M+H]+	Flavonoids	Flavonols	6743-96-0	1	15405000	13194000	25331000	14064000	24155000	13470000	14699000	17604000	11901000	13542000	21133000	11636000	14931000	16164000	16395000	--	--	1.79767e+07	1.72297e+07	1.47347e+07	15437000	0.958446	0.890543	0.819655	0.489595	0.858724	0.6212
Kaempferol-3-O-(6''-acetyl)glucoside	Lmmn003398	489.11	285.04	490.111	C23H22O12	[M-H]-	Flavonoids	Flavonols	-	1	485530	138820	229180	281300	332170	188150	204720	231460	331560	135830	409400	276650	254140	208770	378690	--	--	284510	267207	255913	273960	0.939182	0.888324	0.899488	0.815751	0.962919	0.939696
Kaempferol-3-O-(2''-O-acetyl)glucuronide	pmn001642	503.08	459.1	504.09	C23H20O13	[M-H]-	Flavonoids	Flavonols	-	3	307170	239360	307860	287290	256730	372080	285080	399140	294880	346310	467890	342700	223790	239670	449620	--	--	284797	305367	326367	385633	1.07223	0.648496	1.14596	0.398107	1.35407	0.117852
Quercetin-3-O-(6''-acetyl)galactoside	Hmln002199	505.1	300.03	506.107	C23H22O13	[M-H]-	Flavonoids	Flavonols	-	3	23994	16264	35685	41025	46627	41731	83730	55645	51182	23398	38615	40402	57349	37833	25942	--	--	25314.3	43127.7	63519	34138.3	1.70369	0.0763013	2.50921	0.0438103	1.34858	0.321744
Syringetin-7-O-glucoside	HJAP006	509.13	347.08	508.122	C23H24O13	[M+H]+	Flavonoids	Flavonols	-	3	31988	16638	58918	36644	49621	18656	26372	21649	29674	30713	51964	25734	34411	32231	42944	--	--	35848	34973.7	25898.3	36137	0.97561	0.957345	0.722448	0.50692	1.00806	0.985445
Quercetin-3-O-(2''-acetyl)glucuronide	pmn001644	519.08	300	520.085	C23H20O14	[M-H]-	Flavonoids	Flavonols	-	3	1274000	1003300	1266700	886540	1192600	922080	900710	995870	758390	730710	1107100	927490	556610	800580	903260	--	--	1.18133e+06	1.00041e+06	884990	921767	0.846845	0.241049	0.749145	0.0618544	0.780277	0.14118
Isorhamnetin-3-O-(6''-acetylglucoside)	Li512111	519.11	315.05	520.122	C24H24O13	[M-H]-	Flavonoids	Flavonols	-	3	7607100	5880500	9194300	6423000	7722700	6838100	6148000	5505900	8098400	4955400	6001100	5667300	5139100	4999500	4862900	--	--	7.56063e+06	6994600	6584100	5.54127e+06	0.925134	0.626124	0.87084	0.47478	0.73291	0.160159
Kaempferol-3-O-(6''-malonyl)glucoside*	Lmmp003817	535.11	287.05	534.101	C24H22O14	[M+H]+	Flavonoids	Flavonols	-	1	699640	537300	733920	624750	813670	501390	564890	583120	681750	454210	634860	622370	605620	542550	613730	--	--	656953	646603	609920	570480	0.984245	0.929674	0.928407	0.549683	0.868372	0.361953
Kaempferol-3-O-(6''-malonyl)galactoside*	Lmdp004892	535.11	287.05	534.101	C24H22O14	[M+H]+	Flavonoids	Flavonols	-	1	810080	598800	817690	642920	793210	506280	569340	701390	694070	428800	752760	608960	561980	619410	583130	--	--	742190	647470	654933	596840	0.872378	0.437118	0.882434	0.367377	0.804161	0.289785
Quercetin-3-O-(6''-malonyl)galactoside	Hmln002189	549.09	505.11	550.096	C24H22O15	[M-H]-	Flavonoids	Flavonols	-	3	96910	92294	123590	178450	202960	134350	130790	177900	130700	96970	126070	104410	134480	108080	110620	--	--	104265	171920	146463	109150	1.64888	0.058898	1.40473	0.0977843	1.04686	0.728132
Quercetin-7-O-(6''-malonyl)glucoside	pmp000589	551.1	303.05	550.096	C24H22O15	[M+H]+	Flavonoids	Flavonols	-	2	97538	88926	143090	179520	189230	188530	144950	173360	115020	115220	149010	97360	116480	132860	155530	--	--	109851	185760	144443	120530	1.69101	0.0416532	1.3149	0.219645	1.09721	0.661738
Isorhamnetin-3-O-(6''-malonylglucoside)	HJAP064	565.12	317.08	564.088	C25H24O15	[M+H]+	Flavonoids	Flavonols	-	1	14356000	11262000	17203000	12983000	19283000	12998000	12835000	15404000	13358000	13176000	17368000	10906000	10861000	11717000	11885000	--	--	1.42737e+07	15088000	1.38657e+07	1.38167e+07	1.05705	0.779308	0.971416	0.843529	0.967983	0.866791
Kaempferol-3-O-glucorhamnoside	MWSslk254	595.17	287.06	594.158	C27H30O15	[M+H]+	Flavonoids	Flavonols	40437-72-7	1	2177900	2012200	1744800	1495200	1670700	1886100	1697100	1313200	1810600	1825500	1804200	1668800	1870800	1818100	1708600	--	--	1978300	1684000	1.60697e+06	1.76617e+06	0.851236	0.15819	0.812297	0.133791	0.89277	0.228982
Kaempferol-3-O-neohesperidoside	MWSHY0061	595.16	287.06	594.158	C27H30O15	[M+H]+	Flavonoids	Flavonols	32602-81-6	1	1556700	1688200	1639200	1209500	1629200	1426000	1478500	1422200	1468400	1580400	1551300	1827300	1846900	1395300	1105000	--	--	1.62803e+06	1.42157e+06	1.45637e+06	1653000	0.87318	0.224951	0.894556	0.030675	1.01534	0.812332
Kaempferol-3-O-rutinoside(Nicotiflorin)	MWSHY0050	595.17	287.05	594.158	C27H30O15	[M+H]+	Flavonoids	Flavonols	17650-84-9	1	2213100	2369700	1486100	1747100	1988000	1873200	1646100	1498600	1678800	2041300	1795200	1799100	1962900	1867700	1758000	C21833	ko00944,ko01110	2.02297e+06	1.86943e+06	1.60783e+06	1.87853e+06	0.924105	0.63394	0.79479	0.264495	0.928603	0.654896
Kaempferol-3,7-O-diglucoside	Zmcn003728	609.15	285.04	610.153	C27H30O16	[M-H]-	Flavonoids	Flavonols	25615-14-9	2	82170	112560	106610	92978	89188	98323	98919	96424	74198	80936	98135	79482	101750	88004	101200	--	--	100447	93496.3	89847	86184.3	0.930806	0.537667	0.894475	0.43433	0.858011	0.277609
Quercetin-7-O-rutinoside	pmb0711	611.16	303.1	610.153	C27H30O16	[M+H]+	Flavonoids	Flavonols	147714-62-3	3	2610400	2062000	2298300	1934300	2197200	2035200	2731100	2298900	1959100	2110200	1856400	2062400	2758400	2749700	2526100	--	--	2.32357e+06	2.05557e+06	2329700	2.00967e+06	0.88466	0.229426	1.00264	0.983328	0.864906	0.176904
Quercetin-3-O-neohesperidoside	Lmjp002461	611.16	303.05	610.153	C27H30O16	[M+H]+	Flavonoids	Flavonols	117611-67-3	1	2692300	2193100	2416300	1970500	2152200	1873900	2676700	2148900	1978400	2085200	1771200	2044800	2600000	2713000	2719200	--	--	2433900	1.99887e+06	2268000	1.96707e+06	0.821261	0.0746647	0.931838	0.555064	0.808195	0.0636089
Quercetin-3-O-rutinoside (Rutin)	MWSHY0067	611.16	303.05	610.153	C27H30O16	[M+H]+	Flavonoids	Flavonols	153-18-4	1	2576800	2155800	2493600	2012800	2096800	2279000	2499100	2141800	1905400	1978500	1720600	2155600	2762100	2430700	2575100	C05625	ko00944,ko01100,ko01110	2.40873e+06	2.12953e+06	2182100	1.95157e+06	0.884088	0.15257	0.905912	0.356323	0.810205	0.0643376
Isorhamnetin-3-O-rutinoside (Narcissin)	MWSHY0135	625.18	317.08	624.169	C28H32O16	[M+H]+	Flavonoids	Flavonols	604-80-8	1	2452900	2129600	2323600	2394200	2367100	2238300	2302900	2173200	2007700	2154800	2185700	2470600	2127500	2171000	2081400	--	--	2.30203e+06	2333200	2.16127e+06	2.27037e+06	1.01354	0.787139	0.938851	0.330297	0.986244	0.829306
Isorhamnetin-3-O-neohesperidoside	MWSHY0064	625.17	317.07	624.169	C28H32O16	[M+H]+	Flavonoids	Flavonols	55033-90-4	1	2476000	2287500	2378900	2213200	2407100	2279700	2236100	1820800	2260900	2428400	2047300	2537200	2236500	2140600	2011600	--	--	2380800	2300000	2.10593e+06	2.33763e+06	0.966062	0.362854	0.884549	0.184995	0.981869	0.805672
Quercetin-5,4'-di-O-glucoside	Hmcp005575	627.15	303.05	626.148	C27H30O17	[M+H]+	Flavonoids	Flavonols	-	3	75986	106320	84284	105180	121570	115480	107320	149690	128970	139370	182110	132240	84870	93666	69842	--	--	88863.3	114077	128660	151240	1.28373	0.0896171	1.44784	0.064215	1.70194	0.036434
Quercetin-3-O-(2''-O-galactosyl)glucoside	pmp000596	627.16	465.1	626.148	C27H30O17	[M+H]+	Flavonoids	Flavonols	56782-99-1	2	134470	111670	124400	90313	131680	130360	133100	121090	134250	134170	158490	119980	130670	100760	142820	--	--	123513	117451	129480	137547	0.950918	0.715726	1.04831	0.495218	1.11362	0.355455
Isorhamnetin-3,7-O-diglucoside	Hmcp001578	641.17	479.11	640.163	C28H32O17	[M+H]+	Flavonoids	Flavonols	6758-51-6	1	323640	328230	411490	296380	327730	435960	293480	291730	265580	257560	332750	495890	375900	387050	345090	--	--	354453	353357	283597	362067	0.996906	0.984015	0.800096	0.120602	1.02148	0.927234
Isorhamnetin-3-O-sophoroside	Lmsp003252	641.17	317.07	640.164	C28H32O17	[M+H]+	Flavonoids	Flavonols	-	1	579760	673540	797260	531740	514720	767270	476390	546470	476660	459400	570820	997070	710080	701700	749520	--	--	683520	604577	499840	675763	0.884505	0.488673	0.731273	0.0861872	0.988652	0.967947
Kaempferol-3-O-(6''-Acetyl)glucosyl-(1→3)-Galactoside	Hmln001836	651.16	489.12	652.164	C29H32O17	[M-H]-	Flavonoids	Flavonols	-	3	67673	94525	93489	59850	101640	44738	78667	87694	77024	63236	112580	94561	91129	82155	65083	--	--	85229	68742.7	81128.3	90125.7	0.806564	0.452702	0.951886	0.696448	1.05745	0.789023
Kaempferol-3-O-(6''-Malonyl)glucoside-7-O-Glucoside	Hmcp001629	697.16	449.1	696.153	C30H32O19	[M+H]+	Flavonoids	Flavonols	-	2	600050	624790	589840	374380	572280	301370	457460	486600	426680	439260	523540	535020	405510	444870	479610	--	--	604893	416010	456913	499273	0.687741	0.142609	0.755362	0.00386667	0.825391	0.0602281
Isorhamnetin-3-O-(6''-malonylglucoside)-7-O-rhamnoside	Hmcp001947	711.17	317.06	710.169	C31H34O19	[M+H]+	Flavonoids	Flavonols	-	2	905610	889110	1151900	684330	999470	696560	596600	873630	803720	735640	854100	889160	747500	621830	564930	--	--	982207	793453	757983	826300	0.807827	0.232988	0.771715	0.132451	0.841269	0.202973
Quercetin-3-O-(6''-malonyl)glucosyl-5-O-glucoside	pmb0706	713.16	465.1	712.149	C30H32O20	[M+H]+	Flavonoids	Flavonols	-	2	3656.9	9882.6	6125.1	5280.4	8582.5	4968.6	3273.8	4052.9	10171	4056.9	7799.8	4512.3	4117.1	3689.7	5319	--	--	6554.87	6277.17	5832.57	5456.33	0.957635	0.904402	0.889807	0.811804	0.83241	0.641937
Quercetin-7-O-(6''-malonyl)glucosyl-5-O-glucoside	pmb0709	713.16	465.2	712.149	C30H32O20	[M+H]+	Flavonoids	Flavonols	-	2	2736	1355.8	7344.5	7502.2	8740	4694.2	5439.2	10933	8850.2	3381.5	10333	2686	7420.2	4711	6777.5	--	--	3812.1	6978.8	8407.47	5466.83	1.8307	0.228748	2.20547	0.131124	1.43407	0.617378
Kaempferol-3-O-(2-O-Xylosyl-6-O-Rhamnosyl)Glucoside	Xmyp004678	727.21	287.05	726.201	C32H38O19	[M+H]+	Flavonoids	Flavonols	-	2	96956	110920	60712	96516	76204	65544	100340	76370	70532	78483	83728	95223	92169	97965	87531	--	--	89529.3	79421.3	82414	85811.3	0.887098	0.600705	0.920525	0.709565	0.958472	0.831899
Kaempferol-3-O-robinoside-7-O-rhamnoside (Robinin)	mws1035	741.22	433	740.216	C33H40O19	[M+H]+	Flavonoids	Flavonols	301-19-9	2	412260	440230	556270	379550	319840	299520	389820	420270	389590	354030	366500	379290	346790	340530	343650	C10178	--	469587	332970	399893	366607	0.70907	0.0701365	0.851586	0.251654	0.780701	0.14112
Kaempferol-3-O-rutinoside-7-O-rhamnoside	Lmsp003881	741.22	287.06	740.216	C33H40O19	[M+H]+	Flavonoids	Flavonols	-	1	15003000	17286000	19295000	11411000	12478000	13465000	12849000	11916000	13673000	13335000	12959000	15317000	14655000	12696000	13263000	--	--	1.71947e+07	1.24513e+07	1.28127e+07	1.38703e+07	0.724139	0.0437896	0.745154	0.0557185	0.806665	0.0975361
Quercetin-3-O-(2''-O-Xylosyl)rutinoside	Hmcp001618	743.2	449.1	742.195	C32H38O20	[M+H]+	Flavonoids	Flavonols	129235-39-8	3	82100	87820	114640	66300	73913	58408	69134	71082	65962	68982	60445	80037	73250	67462	73047	C10175	ko00944	94853.3	66207	68726	69821.3	0.697993	0.086767	0.72455	0.118162	0.736098	0.113621
Kaempferol-3-O-neohesperidoside-7-O-glucoside	pmp001105	757.22	287.06	756.211	C33H40O20	[M+H]+	Flavonoids	Flavonols	-	2	182890	301650	307080	147730	161340	115400	159040	207110	269700	176350	214070	243580	201380	193180	191740	--	--	263873	141490	211950	211333	0.536204	0.0819582	0.803226	0.37449	0.800889	0.330173
Kaempferol-3-O-sophoroside-7-O-rhamnoside	Lmsp003161	757.22	287.06	756.211	C33H40O20	[M+H]+	Flavonoids	Flavonols	-	2	477040	529970	590240	360100	449420	289160	367860	401930	451920	342170	494970	567510	355920	386370	440520	--	--	532417	366227	407237	468217	0.687857	0.0488576	0.764883	0.0414344	0.879418	0.451269
Quercetin-3-O-rutinoside-7-O-rhamnoside	Lnrp102163	757.21	303.05	756.211	C33H40O20	[M+H]+	Flavonoids	Flavonols	-	2	363180	314480	381800	275840	233760	273130	407430	244190	297520	281900	229960	283790	364870	397690	440630	--	--	353153	260910	316380	265217	0.738801	0.0240488	0.895871	0.536595	0.750996	0.03092
Kaempferol-3-O-(6''-Rhamnosyl-2''-Glucosyl)Glucoside (Camelliaside A)	Xmyp004945	757.22	287.06	756.211	C33H40O20	[M+H]+	Flavonoids	Flavonols	135095-52-2	3	217710	229160	238460	221860	212380	200970	246610	228750	231260	293010	228130	212220	242680	234930	260480	--	--	228443	211737	235540	244453	0.926867	0.121224	1.03107	0.43563	1.07008	0.587261
quercetin 3-O-α-rhamnopyranosyl (1→2)-[α-rhamnopyranosyl (1→6)]-β-glucopyranoside	Zmgp002857	757.22	303.05	756.211	C33H40O20	[M+H]+	Flavonoids	Flavonols	-	2	2797700	3656000	4643300	2376300	2875700	2855200	3662300	2601400	2832500	2672500	2110000	2976000	2656600	2968000	3432300	--	--	3699000	2702400	3.03207e+06	2.58617e+06	0.730576	0.195665	0.819699	0.356561	0.699153	0.160426
Quercetin-3-O-(2''-O-Rhamnosyl)rutinoside	HJAP127	757.22	303.05	756.212	C33H40O20	[M+H]+	Flavonoids	Flavonols	55696-57-6	1	2950600	3178400	4115400	2198000	2388800	3475400	3908400	2837500	2536100	2668300	2340400	2970600	3429800	3333700	4185200	--	--	3414800	2687400	3094000	2.65977e+06	0.786986	0.245704	0.906056	0.590485	0.778894	0.156391
Isorhamnetin-3-O-rutinoside-7-O-rhamnoside	HJAP128	771.23	317.06	770.227	C34H42O20	[M+H]+	Flavonoids	Flavonols	-	1	6204000	8658400	7377800	8214700	6858500	11524000	6150700	6239700	6652400	7151100	6363100	11463000	7147400	6260400	6892800	--	--	7413400	8.86573e+06	6347600	8.32573e+06	1.19591	0.419997	0.856233	0.269175	1.12307	0.638415
Quercetin-3-O-sophoroside-7-O-rhamnoside	Lmsp002982	773.21	303.05	772.206	C33H40O21	[M+H]+	Flavonoids	Flavonols	-	2	42795	77911	83336	30070	28198	43316	59584	49995	58244	39003	50201	51838	79879	82727	82063	--	--	68014	33861.3	55941	47014	0.497858	0.101219	0.822492	0.444215	0.69124	0.235169
Quercetin-7-O-rutinoside-4'-O-glucoside	Lmmp002755	773.21	303.05	772.206	C33H40O21	[M+H]+	Flavonoids	Flavonols	-	3	94432	57632	93660	44963	39860	42758	74662	67866	76179	77751	80951	71402	72861	56741	53474	--	--	81908	42527	72902.3	76701.3	0.519204	0.0812314	0.890051	0.537958	0.936433	0.713141
Isorhamnetin-3-O-rutinoside-4'-O-glucoside	Hmcp001589	787.23	317.06	786.221	C34H42O21	[M+H]+	Flavonoids	Flavonols	111393-97-6	2	82309	153600	113380	147520	98049	189070	86952	95250	88444	94250	110900	295630	140050	102540	164770	--	--	116430	144880	90215.3	166927	1.24435	0.445314	0.774848	0.331351	1.43371	0.522118
Isorhamnetin-3-O-sophoroside-7-O-rhamnoside	Lmsp003790	787.23	317.07	786.222	C34H42O21	[M+H]+	Flavonoids	Flavonols	41328-75-0	2	306650	281990	282650	312970	364350	302150	299600	266240	281220	315990	238160	274180	292090	221750	234020	--	--	290430	326490	282353	276110	1.12416	0.192193	0.972191	0.557497	0.950694	0.598822
Octanoic acid	Lmyn008503	143.11	143.11	144.115	C8H16O2	[M-H]-	Lipids	Free fatty acids	124-07-2	2	4199.7	4935.4	3327.7	5851.6	6996.4	4009.8	4012.8	3550	3896.8	2072.5	2919.2	3073	3037	3602.2	3322	C06423	ko00061,ko00785,ko01100,ko01240	4154.27	5619.27	3819.87	2688.23	1.35265	0.232528	0.919504	0.55221	0.647102	0.0674057
Undecylic Acid	mws0752	185.15	185.16	186.162	C11H22O2	[M-H]-	Lipids	Free fatty acids	112-37-8	1	1354400	1526600	1304300	1411900	1629100	1375000	1496000	1357900	1495800	876000	1135500	1646700	1106900	1147700	1115400	C17715	--	1395100	1472000	1449900	1219400	1.05512	0.501698	1.03928	0.542891	0.874059	0.52421
Dodecanoic acid (Lauric acid)	pmb2640	199.17	199.17	200.178	C12H24O2	[M-H]-	Lipids	Free fatty acids	143-07-7	1	429020	515150	581910	554120	534610	554710	477260	367950	531300	267610	476900	487160	394190	412970	393310	C02679	ko00061,ko01100,ko01110	508693	547813	458837	410557	1.0769	0.47074	0.901991	0.488111	0.807081	0.319935
12-Oxo-10E-Dodecenoic Acid	Zmgn003633	211.13	183.14	212.141	C12H20O3	[M-H]-	Lipids	Free fatty acids	65410-38-0	3	4486	5202.1	6363	6915.2	5358.4	5716.9	5531.3	5677	5168.4	6672.9	3943.9	4133.6	5030.5	5072.9	5918.2	C16309	ko00592,ko01110	5350.37	5996.83	5458.9	4916.8	1.12083	0.421981	1.02029	0.863867	0.918965	0.70099
Tridecanoic Acid	mws0751	213.19	195	214.193	C13H26O2	[M-H]-	Lipids	Free fatty acids	638-53-9	1	5855.8	5115.7	5184.4	6687.7	5850.1	6181.2	6045.5	6944.7	6913.6	4632.9	4065.9	6957.1	4784.1	4932.9	5642.1	C17076	--	5385.3	6239.67	6634.6	5218.63	1.15865	0.0655011	1.23198	0.0318259	0.969052	0.870446
Undecanedioic acid	MWS1900	215.13	153.13	216.136	C11H20O4	[M-H]-	Lipids	Free fatty acids	1852-04-6	3	43862	57203	47270	59181	57302	50818	53714	60009	58728	51382	81257	64841	45506	44012	44396	--	--	49445	55767	57483.7	65826.7	1.12786	0.264709	1.16258	0.171811	1.33131	0.189566
12-Hydroxydodecanoic acid	mws5045	215.17	169.16	216.173	C12H24O3	[M-H]-	Lipids	Free fatty acids	505-95-3	2	2668	3087.8	4071.3	3119.8	1592.4	3516.3	1923.4	3751.9	4700.5	2793.2	3457.3	2709.7	2745.7	3517.8	5017.3	C08317	--	3275.7	2742.83	3458.6	2986.73	0.837327	0.503948	1.05584	0.854439	0.911785	0.586315
Myristoleic acid	pmb2643	225.19	207	226.193	C14H26O2	[M-H]-	Lipids	Free fatty acids	544-64-9	1	1613.7	4284.5	4011.3	3106.9	3956.4	2403.8	2316	1354.2	2242.2	2983.5	2218.2	1711.1	2059.1	2157.1	3681.2	C08322	--	3303.17	3155.7	1970.8	2304.27	0.955356	0.887533	0.59664	0.252798	0.697593	0.366373
Myristic Acid	mws0119	227.2	227.2	228.209	C14H28O2	[M-H]-	Lipids	Free fatty acids	544-63-8	1	29938000	28126000	26323000	27338000	29401000	24308000	26007000	26193000	27909000	24236000	29610000	25932000	27688000	28595000	27394000	C06424	ko00061,ko01100	28129000	2.70157e+07	26703000	2.65927e+07	0.96042	0.575286	0.949305	0.317335	0.945383	0.470381
Dodecanedioic aicd	mws0474	229.14	211	230.152	C12H22O4	[M-H]-	Lipids	Free fatty acids	693-23-2	1	3984.4	6501.7	5457.5	5272.3	4957.1	4839	4348.4	3651.7	3223.3	4656.4	7880.3	4230	2688.9	3713	4979.8	C02678	--	5314.53	5022.8	3741.13	5588.9	0.945107	0.730001	0.703944	0.151445	1.05163	0.852099
Cis-10-Pentadecenoic Acid(C15: 1)	MWS0552	239.2	223.03	240.209	C15H28O2	[M-H]-	Lipids	Free fatty acids	84743-29-3	2	1051700	1416600	1028100	925620	1274400	1849000	2577500	1149000	2041100	631110	851640	2606400	1061400	1199300	1319200	--	--	1.16547e+06	1.34967e+06	1.92253e+06	1363050	1.15805	0.581552	1.64958	0.204468	1.16953	0.783949
Palmitaldehyde	pme2827	239	223	240.245	C16H32O	[M-H]-	Lipids	Free fatty acids	629-80-1	3	14785000	13929000	15204000	13326000	14427000	12991000	13998000	14021000	15255000	14394000	14502000	13185000	11135000	11133000	11594000	C00517	ko00071	1.46393e+07	1.35813e+07	1.44247e+07	14027000	0.927729	0.140309	0.985336	0.720988	0.958172	0.340041
13-methylmyristic acid	MWS2430	241.22	241.21	242.225	C15H30O2	[M-H]-	Lipids	Free fatty acids	2485-71-4	3	185100	227290	231490	156830	298500	261490	201230	242460	219860	180930	216530	208440	272380	270120	259830	--	--	214627	238940	221183	201967	1.11328	0.633182	1.03055	0.748338	0.941014	0.530857
Pentadecanoic Acid	mws0359	241.22	241.22	242.225	C15H30O2	[M-H]-	Lipids	Free fatty acids	1002-84-2	3	642290	450590	501820	457860	563950	487000	524860	554870	572320	557970	641570	540740	531720	519950	590990	C16537	--	531567	502937	550683	580093	0.94614	0.690394	1.03596	0.773633	1.09129	0.509419
Tridecanedioic acid	MWS5231	243.16	181.16	244.167	C13H24O4	[M-H]-	Lipids	Free fatty acids	505-52-2	3	131110	102050	113930	114830	105540	101520	118720	120970	101480	104790	135960	114020	101520	102590	104850	--	--	115697	107297	113723	118257	0.927396	0.436981	0.982944	0.860129	1.02213	0.847977
Palmitoleic Acid	mws0361	253.22	235.19	254.225	C16H30O2	[M-H]-	Lipids	Free fatty acids	373-49-9	1	45404	22020	32982	15118	32049	33562	32842	18227	23552	30115	22274	28139	29697	27531	28249	C08362	ko00061	33468.7	26909.7	24873.7	26842.7	0.804026	0.506136	0.743193	0.352876	0.802024	0.435379
Palmitic acid	mws1488	255.23	237.22	256.24	C16H32O2	[M-H]-	Lipids	Free fatty acids	57-10-3	1	64633	63119	66786	64629	63080	47683	60016	67668	69886	57661	69144	60912	60712	53719	59513	C00249	ko00061,ko00062,ko00071,ko00073,ko01040,ko01100,ko01212	64846	58464	65856.7	62572.3	0.901582	0.359187	1.01559	0.77483	0.964937	0.580873
1,14-Tetradecanedioic Acid	MWSslk133	257.18	195.18	258.183	C14H26O4	[M-H]-	Lipids	Free fatty acids	821-38-5	2	46683	68648	72504	73095	57811	71737	67720	83229	58485	71708	78814	63550	63839	60648	61156	--	--	62611.7	67547.7	69811.3	71357.3	1.07884	0.633083	1.11499	0.542123	1.13968	0.408524
10-Heptadecenoic Acid	mws0383	267.23	267.23	268.24	C17H32O2	[M-H]-	Lipids	Free fatty acids	29743-97-3	1	756470	1136800	1171800	562380	1291800	646720	659390	535890	809230	765080	868580	835120	665210	896050	586870	--	--	1021690	833633	668170	822927	0.815936	0.52762	0.653985	0.0994871	0.805456	0.271196
Heptadecanoic acid	mws0362	269.25	269.24	270.256	C17H34O2	[M-H]-	Lipids	Free fatty acids	506-12-7	2	210660	103780	230020	189290	105590	150280	162960	160240	207360	120450	148380	141730	157650	106100	123600	--	--	181487	148387	176853	136853	0.817617	0.519933	0.97447	0.920357	0.754068	0.373576
Crepenynic acid	Lmbn005923	277.22	59.01	278.225	C18H30O2	[M-H]-	Lipids	Free fatty acids	2277-31-8	1	477350	469360	368850	432150	516510	360530	330810	308710	450850	317180	381310	313440	391900	395630	420060	C07289	ko00591	438520	436397	363457	337310	0.995158	0.972183	0.828826	0.256741	0.769201	0.0820764
Punicic acid (9Z,11E,13Z-octadecatrienoic acid)	pmb0889	279.23	95.1	278.225	C18H30O2	[M+H]+	Lipids	Free fatty acids	544-72-9	1	538930	618630	588270	544220	631360	406700	400090	413270	427060	469800	437850	426740	536260	538080	523000	C08364	--	581943	527427	413473	444797	0.90632	0.499803	0.710504	0.0117837	0.76433	0.0127132
Octadeca-11E,13E,15Z-trienoic acid	pmb1650	279.2	149.4	278.225	C18H30O2	[M+H]+	Lipids	Free fatty acids	25575-00-2	3	13825000	16103000	12195000	17426000	18983000	19331000	19486000	14740000	18568000	9126200	13862000	17977000	13080000	12700000	13095000	--	--	14041000	18580000	17598000	1.36551e+07	1.32327	0.0379297	1.25333	0.130028	0.972514	0.899708
α-Linolenic Acid*	mws0367	277.22	277.22	278.225	C18H30O2	[M-H]-	Lipids	Free fatty acids	463-40-1	1	24383000	26197000	22309000	25618000	29437000	22442000	19611000	18379000	24531000	17395000	21344000	17484000	21223000	22728000	22857000	C06427	ko00592,ko01040,ko01100,ko01110	2.42963e+07	2.58323e+07	2.08403e+07	18741000	1.06322	0.552367	0.857756	0.205163	0.771351	0.0329332
γ-Linolenic Acid*	mws0366	277.22	277.22	278.225	C18H30O2	[M-H]-	Lipids	Free fatty acids	506-26-3	1	24921000	25424000	22868000	25186000	29784000	22727000	18436000	18877000	26175000	17841000	21465000	17563000	23186000	23403000	24312000	C06426	ko00591,ko01040,ko01100	2.44043e+07	25899000	2.11627e+07	1.89563e+07	1.06125	0.555001	0.867168	0.325115	0.776761	0.0288744
(9Z,11E)-Octadecadienoic acid	Lmbn006152	279.23	59.01	280.24	C18H32O2	[M-H]-	Lipids	Free fatty acids	2540-56-9	1	22148	23881	22311	24262	30707	16500	19658	14349	24011	18390	14632	16802	19421	16587	14794	C04056	ko00591	22780	23823	19339.3	16608	1.04579	0.824055	0.848961	0.342767	0.729061	0.0153718
Linoleic acid	mws1491	279.23	279.23	280.24	C18H32O2	[M-H]-	Lipids	Free fatty acids	60-33-3	1	28195000	23423000	25331000	26791000	31485000	21477000	21307000	17790000	26325000	17773000	19749000	16193000	20209000	21582000	20654000	C01595	ko00591,ko01040,ko01100	2.56497e+07	2.65843e+07	2.18073e+07	17905000	1.03644	0.790427	0.850199	0.264976	0.69806	0.013147
Oleamide (9-Octadecenamide)	YC512118	282.28	247.24	281.272	C18H35NO	[M+H]+	Lipids	Free fatty acids	301-02-0	1	3657.5	2496.7	2804.2	2425	4269.4	6097	2879.9	5042.7	3398.5	2518.9	3280.1	5842	4503.1	3452.2	3351.1	C19670	--	2986.13	4263.8	3773.7	3880.33	1.42787	0.352451	1.26374	0.363337	1.29945	0.473961
11-Octadecanoic acid(Vaccenic acid)	mws2623	281.25	281.25	282.256	C18H34O2	[M-H]-	Lipids	Free fatty acids	506-17-2	1	29076000	30152000	31220000	23410000	30982000	20302000	23184000	26286000	31534000	23677000	29929000	28775000	25161000	22696000	24074000	C21944	--	3.01493e+07	24898000	2.70013e+07	2.74603e+07	0.825823	0.236876	0.895586	0.324647	0.910811	0.294642
16-Methylheptadecanoic acid	Zmyn005026	283.26	283.26	284.272	C18H36O2	[M-H]-	Lipids	Free fatty acids	2724-58-5	2	54558000	66838000	66385000	54618000	58641000	62841000	63038000	62803000	72804000	65811000	54930000	67915000	26742000	24818000	27165000	C20356	--	6.25937e+07	58700000	66215000	6.28853e+07	0.937795	0.461248	1.05785	0.525749	1.00466	0.961561
Stearic Acid	mws1489	283.26	283.26	284.272	C18H36O2	[M-H]-	Lipids	Free fatty acids	57-11-4	1	1864100	2181600	2044300	1787200	2027200	2007400	2079800	1929600	2264900	2147000	1677800	2384400	767600	803340	763700	C01530	ko00061,ko01040	2030000	1940600	2.09143e+06	2.06973e+06	0.955961	0.498413	1.03026	0.669631	1.01957	0.873138
Hexadecanedioic acid	MWSslk132	285.21	223.21	286.214	C16H30O4	[M-H]-	Lipids	Free fatty acids	505-54-4	3	56490	66830	71116	71205	59769	72851	78218	77384	69138	65996	81074	68978	60836	65092	63771	C19615	ko00073,ko01100	64812	67941.7	74913.3	72016	1.04829	0.628495	1.15586	0.13543	1.11115	0.318994
3-Hydroxy-palmitic acid methyl ester	Zmyn005252	285.24	239.24	286.251	C17H34O3	[M-H]-	Lipids	Free fatty acids	51883-36-4	3	12565	19051	18808	22018	10698	20254	22832	18075	18387	18582	24389	16357	12503	13835	10919	C11849	--	16808	17656.7	19764.7	19776	1.05049	0.848456	1.17591	0.327924	1.17658	0.406829
10,16-Dihydroxypalmitic acid	pmn001686	287.22	241.22	288.23	C16H32O4	[M-H]-	Lipids	Free fatty acids	3233-90-7	1	19155	20042	19410	16134	13853	11131	19052	14508	17463	18680	8687.6	13375	18000	15752	11876	C08285	ko00073	19535.7	13706	17007.7	13580.9	0.701589	0.0522249	0.870596	0.194258	0.695183	0.174188
9,16-Dihydroxypalmitic acid	Lmyn007883	287.22	287.22	288.23	C16H32O4	[M-H]-	Lipids	Free fatty acids	38076-49-2	2	471720	516330	456880	419130	408470	293860	432980	325770	421410	400940	231100	318480	329850	344350	339410	--	--	481643	373820	393387	316840	0.776134	0.0984482	0.816759	0.104253	0.657831	0.0644585
4-Oxo-9Z,11Z,13E,15E-Octadecatetraenoic Acid	pmb0885	291	190.9	290.188	C18H26O3	[M+H]+	Lipids	Free fatty acids	-	3	692670	717410	628310	1015300	718370	813050	786380	949760	994350	1558900	1625700	962980	854300	797950	878450	--	--	679463	848907	910163	1.38253e+06	1.24938	0.185339	1.33953	0.0513736	2.03473	0.0770229
12-Oxo-phytodienoic acid	Zmyn004548	291.2	235.17	292.204	C18H28O3	[M-H]-	Lipids	Free fatty acids	85551-10-6	3	15316	15584	13540	18093	20137	12067	9336.9	10166	11588	11522	16624	8769	17463	16669	14211	C01226	ko00592,ko01100,ko01110	14813.3	16765.7	10363.6	12305	1.1318	0.508646	0.699615	0.00838075	0.830671	0.391026
Methyl linolenate	MWSmce689	293.25	95.09	292.24	C19H32O2	[M+H]+	Lipids	Free fatty acids	301-00-8	3	59380	40739	27003	57073	71765	37417	40113	115140	40958	27536	41281	35461	43473	37337	38507	--	--	42374	55418.3	65403.7	34759.3	1.30784	0.394354	1.54349	0.459851	0.820299	0.514734
13-Hydroxy-6,9,11-octadecatrienoic acid	pmb2792	293.21	193.1	294.219	C18H30O3	[M-H]-	Lipids	Free fatty acids	74784-20-6	2	159690	155320	173000	180600	153990	151350	165710	162990	159160	145400	169470	163470	133630	140520	133310	--	--	162670	161980	162620	159447	0.995758	0.952647	0.999693	0.993591	0.980185	0.73924
13-KODE; (9Z,11E)-13-Oxooctadeca-9,11-dienoic acid*	Lmbn005443	293.21	235.17	294.219	C18H30O3	[M-H]-	Lipids	Free fatty acids	54739-30-9	2	20404	17706	10955	23328	24086	12712	10162	7199.6	12491	11965	17372	8463.7	20869	18189	18586	C14765	ko00591	16355	20042	9950.87	12600.2	1.22544	0.47269	0.60843	0.136455	0.770421	0.381902
2R-hydroxy-9Z,12Z,15Z-octadecatrienoic acid	Zmyn004732	293.21	185.12	294.219	C18H30O3	[M-H]-	Lipids	Free fatty acids	-	3	26892	23240	25233	17886	31009	16214	16140	21358	20083	11270	17289	17117	20153	16151	18029	C16342	ko00592	25121.7	21703	19193.7	15225.3	0.863916	0.543863	0.764028	0.0421223	0.606064	0.0208015
9-Oxo-10E,12Z-octadecadienoic acid	pmb2787	293.21	275.1	294.219	C18H30O3	[M-H]-	Lipids	Free fatty acids	54232-59-6	2	22401	24754	19154	35809	32096	22791	15898	14077	17394	23986	32290	11350	29632	28178	30527	C14766	ko00591	22103	30232	15789.7	22542	1.36778	0.159054	0.714368	0.0392576	1.01986	0.950084
17-Hydroxylinolenic acid	Zmyn004676	293.21	113.1	294.219	C18H30O3	[M-H]-	Lipids	Free fatty acids	-	3	129790	131180	127250	148730	224500	97199	76486	94251	103540	86209	92157	83186	98239	91077	99476	C16346	ko00592	129407	156810	91425.7	87184	1.21176	0.535822	0.706499	0.038572	0.673721	0.00110717
13S-Hydroxy-9Z,11E,15Z-octadecatrienoic acid	Zmpn003368	293.21	195.14	294.219	C18H30O3	[M-H]-	Lipids	Free fatty acids	87984-82-5	3	238610	272800	174660	282510	272220	165390	135390	161520	157040	230330	242860	184610	265810	267830	254730	C16316	ko00592	228690	240040	151317	219267	1.04963	0.822588	0.661667	0.105631	0.958794	0.796695
9-Hydroxy-10,12,15-octadecatrienoic acid*	pmb2786	293.21	235.17	294.219	C18H30O3	[M-H]-	Lipids	Free fatty acids	89886-42-0	2	16010	15854	10106	16997	19296	9142.6	7700.2	7648	10231	9740	12249	5275.9	13617	11929	12861	C16326	ko00592	13990	15145.2	8526.4	9088.3	1.08257	0.76936	0.609464	0.0898722	0.649628	0.15692
9-Oxo-12Z-Octadecenoic acid*	Hmqp005411	297.24	81.07	296.234	C18H32O3	[M+H]+	Lipids	Free fatty acids	112543-32-5	3	99104	136250	114220	90312	134750	77622	127450	166870	157200	111640	142880	127880	103780	105240	109310	--	--	116525	100895	150507	127467	0.865865	0.494039	1.29163	0.101997	1.0939	0.481167
15(R)-Hydroxylinoleic Acid*	Hmqp005455	297.24	81.07	296.234	C18H32O3	[M+H]+	Lipids	Free fatty acids	177931-23-6	3	15044	13366	13780	15951	15787	11956	14455	24998	20918	10714	15532	15437	11459	14384	12196	--	--	14063.3	14564.7	20123.7	13894.3	1.03565	0.747366	1.43093	0.184152	0.987983	0.927173
13(S)-HODE;13(S)-Hydroxyoctadeca-9Z,11E-dienoic acid*	Lmbn005369	295.23	195.14	296.235	C18H32O3	[M-H]-	Lipids	Free fatty acids	10219-69-9	1	300800	331890	319550	369260	441890	268510	256910	270750	288800	281140	275750	258950	286750	285920	301690	C14762	ko00591	317413	359887	272153	271947	1.13381	0.488497	0.85741	0.0248457	0.856759	0.0183042
12,13-Epoxy-9-Octadecenoic Acid	pmb2799	295.23	195.2	296.235	C18H32O3	[M-H]-	Lipids	Free fatty acids	6799-85-5	3	10796	13004	9668.5	11012	15961	9187.1	10047	8038.1	10326	7967.7	10228	11685	7671.6	7591.8	9934.3	C14826	ko00591,ko01100	11156.2	12053.4	9470.37	9960.23	1.08042	0.717503	0.848891	0.243846	0.892801	0.458873
9(10)-EpOME;(9R,10S)-(12Z)-9,10-Epoxyoctadecenoic acid	Lmbn005662	295.23	171.1	296.235	C18H32O3	[M-H]-	Lipids	Free fatty acids	16833-56-0	2	4113.9	4386.8	4578.9	7522.4	10017	5128.2	7715.1	7993.7	10302	5071.6	4733.4	4967	6414	4095.5	4548.7	C14825	ko00591,ko01100	4359.87	7555.87	8670.27	4924	1.73305	0.15063	1.98865	0.031473	1.12939	0.0320512
9S-Hydroxy-10E,12Z-octadecadienoic acid*	Rfmb091	295.23	195.14	296.235	C18H32O3	[M-H]-	Lipids	Free fatty acids	15514-85-9	1	306030	339140	293570	316400	404220	272720	237910	256990	261410	243780	286440	236250	309510	290750	295860	C14767	ko00591	312913	331113	252103	255490	1.05816	0.692742	0.805665	0.0281913	0.816488	0.0512964
Ricinoleic acid	Lmbn009444	297.24	183.14	298.251	C18H34O3	[M-H]-	Lipids	Free fatty acids	141-22-0	2	197390	185510	182110	215150	239480	129290	176760	145920	185890	132160	119170	124780	123780	115330	121720	C08365	--	188337	194640	169523	125370	1.03347	0.868471	0.900108	0.25632	0.66567	0.000564233
1-Eicosanol	pmf0297	297.32	183.1	298.324	C20H42O	[M-H]-	Lipids	Free fatty acids	629-96-9	3	219140	198250	189900	219630	253750	138860	195920	154040	207010	146340	120920	133720	135300	130890	129540	--	--	202430	204080	185657	133660	1.00815	0.966392	0.91714	0.426053	0.660278	0.00413348
2R-Hydroxyoctadecanoic Acid	Zmyn005384	299.26	253.26	300.266	C18H36O3	[M-H]-	Lipids	Free fatty acids	26633-48-7	2	26186	33006	34362	51347	34862	37356	42308	44344	35784	33232	52306	33607	44131	26817	27214	C03042	--	31184.7	41188.3	40812	39715	1.32079	0.181179	1.30872	0.0562129	1.27354	0.308798
12-Hydroxyoctadecanoic acid	MWS5235	299.26	253.25	300.266	C18H36O3	[M-H]-	Lipids	Free fatty acids	106-14-9	3	35683	26354	34834	38677	19356	21375	46539	27803	33442	26956	839780	75683	19494	18318	16870	--	--	32290.3	26469.3	35928	314140	0.819729	0.457989	1.11265	0.603274	9.7286	0.396323
DL-2-hydroxystearic acid	MWS4295	299.26	253.25	300.266	C18H36O3	[M-H]-	Lipids	Free fatty acids	629-22-1	2	25625	34737	37242	58593	35799	38073	44977	39518	39572	34901	53563	34901	50023	31282	29176	--	--	32534.7	44155	41355.7	41121.7	1.35717	0.248197	1.27113	0.113132	1.26393	0.311953
3-Hydroxyoctadecanoic Acid	Lmqn008288	299.26	299.26	300.267	C18H36O3	[M-H]-	Lipids	Free fatty acids	45261-96-9	2	447070	397400	426830	410400	377190	577850	448200	424570	400060	430740	342130	423250	383250	391110	383760	--	--	423767	455147	424277	398707	1.07405	0.667053	1.0012	0.980905	0.940864	0.489065
1-Monomyristin	MWSmce549	303.25	57.07	302.246	C17H34O4	[M+H]+	Lipids	Free fatty acids	589-68-4	3	496260	382080	332620	511930	446770	498170	521490	491010	543090	399290	365970	522270	382260	366590	398280	--	--	403653	485623	518530	429177	1.20307	0.226999	1.28459	0.131204	1.06323	0.725991
Eicosadienoic acid	pmn001610	307.26	307.3	308.272	C20H36O2	[M-H]-	Lipids	Free fatty acids	5598-38-9	1	490670	467110	416840	404190	583970	295310	279280	274380	439380	225620	301280	268610	340700	389450	381510	C16525	ko01040	458207	427823	331013	265170	0.933691	0.75656	0.722411	0.130207	0.578713	0.00334252
9-Hydroperoxy-10E,12,15Z-octadecatrienoic acid	pmb2791	309.21	209.1	310.1	C18H30O4	[M-H]-	Lipids	Free fatty acids	111004-08-1	3	54382	69065	63256	91371	52575	48817	49174	49695	45838	62868	104550	61535	43365	51506	42928	C16321	ko00592,ko01110	62234.3	64254.3	48235.7	76317.7	1.03246	0.898387	0.775065	0.0722077	1.2263	0.426943
9-Hydroxy-12-oxo-10(E),15(Z)-octadecadienoic acid	Zmyn004449	309.21	171.1	310.214	C18H30O4	[M-H]-	Lipids	Free fatty acids	-	3	3008.8	1321.4	2348.5	2823.4	1431.4	1955.6	780.2	1078.5	1726.5	4588.3	5005	2292.2	2624.9	2783	2201.2	C21923	ko00592,ko01110	2226.23	2070.13	1195.07	3961.83	0.929882	0.818876	0.536811	0.16038	1.77961	0.167196
13(s)-hydroperoxy-(9z,11e,15z)-octadecatrienoic acid	Zmzn003953	309.2	227.2	310.214	C18H30O4	[M-H]-	Lipids	Free fatty acids	67597-26-6	1	487360	421400	443730	448940	466470	436420	395700	435130	443980	331840	465540	404730	530090	514010	515770	C04785	ko00592,ko01100,ko01110	450830	450610	424937	400703	0.999512	0.992434	0.942565	0.352173	0.888812	0.331553
5S,8R-DiHODE; (5S,8R,9Z,12Z)-5,8-Dihydroxyoctadeca-9,12-dienoate	Lmbn004685	311.22	223.17	312.23	C18H32O4	[M-H]-	Lipids	Free fatty acids	-	3	19470	27735	24717	28522	22724	22404	29778	25557	31966	25746	25269	26747	11827	17040	14199	C20186	ko00591	23974	24550	29100.3	25920.7	1.02403	0.863165	1.21383	0.173534	1.0812	0.506293
9-Hydroperoxy-9Z,11E-Octadecadienoic Acid	MWS80006	311.22	293.21	312.23	C18H32O4	[M-H]-	Lipids	Free fatty acids	5502-91-0	2	24767	25575	24105	26281	23124	25085	29295	30034	27069	25888	28226	26833	28794	25192	25286	C14827	ko00591,ko01100	24815.7	24830	28799.3	26982.3	1.00058	0.989659	1.16053	0.0298291	1.08731	0.0650062
9-Hydroxy-12-oxo-15(Z)-octadecenoic acid	pmn001689	311.22	223.17	312.23	C18H32O4	[M-H]-	Lipids	Free fatty acids	-	3	10635	12938	11035	10071	6511	7502.9	7931.9	5674.9	7860.2	8145.9	11866	8655.1	28573	27889	27598	C21924	ko00592,ko01110	11536	8028.3	7155.67	9555.67	0.695934	0.0598222	0.62029	0.0130191	0.828334	0.23433
13S-Hydroperoxy-9Z,11E-octadecadienoic acid	pmb2804	311.1	171.3	312.23	C18H32O4	[M-H]-	Lipids	Free fatty acids	33964-75-9	3	112570	124230	115640	105570	113320	80571	85349	89740	93959	108220	90006	100130	94539	99980	93165	C04717	ko00591,ko01100	117480	99820.3	89682.7	99452	0.849679	0.2088	0.763387	0.00410422	0.846544	0.0546759
9-Hydroxy-13-oxo-10-octadecenoic Acid	Rfmb087	311.22	293.21	312.23	C18H32O4	[M-H]-	Lipids	Free fatty acids	-	1	138110	153590	142530	89090	95416	43869	62555	65160	77617	121270	86638	97824	101830	100190	100660	--	--	144743	76125	68444	101911	0.525931	0.0429601	0.472865	0.000309096	0.704078	0.0358755
Ricinoleic acid methyl ester	Lmbn009747	311.26	183.14	312.266	C19H36O3	[M-H]-	Lipids	Free fatty acids	141-24-2	2	10570	9838.3	9509.2	7045.6	11378	7967.1	7065.2	6906.7	7034.4	6638.4	6445.7	9342.5	6541.7	5777.4	6162.3	--	--	9972.5	8796.9	7002.1	7475.53	0.882116	0.468809	0.702141	0.00963262	0.749615	0.104353
Arachidic acid	pmf0397	311.3	183.1	312.303	C20H40O2	[M-H]-	Lipids	Free fatty acids	506-30-9	3	12718	15428	15524	7859.3	20793	15713	13542	19325	14005	12946	8900.9	13865	15546	14937	29333	C06425	ko01040	14556.7	14788.4	15624	11904	1.01592	0.957203	1.07332	0.642651	0.817767	0.22538
Hydroxy ricinoleic acid	Lmbn007891	313.24	183.14	314.246	C18H34O4	[M-H]-	Lipids	Free fatty acids	-	3	34905	37466	42400	34978	34459	28635	34167	33652	31781	29009	33014	31834	38815	42361	38606	--	--	38257	32690.7	33200	31285.7	0.854502	0.137106	0.867815	0.137788	0.817776	0.0665755
Dibutyl sebacate	MWSmce539	315.25	185.12	314.246	C18H34O4	[M+H]+	Lipids	Free fatty acids	109-43-3	3	7325.2	5022	7663.9	6795.3	8716.9	5662	6076.4	6012.9	8097.7	7095.1	6391.2	5430.3	8259.2	6378	7827.6	--	--	6670.37	7058.07	6729	6305.53	1.05812	0.766276	1.00879	0.959241	0.945305	0.727667
12,13-DHOME; (9Z)-12,13-Dihydroxyoctadec-9-enoic acid	Lmbn005487	313.24	251.24	314.246	C18H34O4	[M-H]-	Lipids	Free fatty acids	263399-35-5	3	38888	44213	47880	43215	39644	42757	51063	49777	46825	39497	45839	53056	34948	31295	42536	C14829	ko00591	43660.3	41872	49221.7	46130.7	0.95904	0.578033	1.12738	0.154525	1.05658	0.631306
9,12,13-Trihydroxy-10,15-octadecadienoic acid	pmn001691	327.22	291.2	328.225	C18H32O5	[M-H]-	Lipids	Free fatty acids	-	1	89261	128530	98377	81711	78516	30311	35468	27528	36425	66043	55648	76506	99044	99705	100940	--	--	105389	63512.7	33140.3	66065.7	0.602648	0.117046	0.314456	0.0211547	0.626872	0.0606232
9,10,11-Trihydroxy-12-octadecenoic acid	Hmqn003054	329.23	311.23	330.24	C18H34O5	[M-H]-	Lipids	Free fatty acids	61911-67-9	3	17597	17624	17102	21270	19672	10881	15356	11748	14134	18396	17418	13806	13252	19972	17114	--	--	17441	17274.3	13746	16540	0.990444	0.963563	0.788143	0.0698183	0.94834	0.585643
9,12,13-TriHOME; 9(S),12(S),13(S)-Trihydroxy-10(E)-octadecenoic acid	Lmbn003970	329.23	211.14	330.241	C18H34O5	[M-H]-	Lipids	Free fatty acids	97134-11-7	2	3466.7	5503.9	7512.9	5768.1	3771.9	4380.2	6254.3	8516.4	7144.8	7336.7	6749	4750.1	9460.2	7624.4	6011.4	C14833	ko00591	5494.5	4640.07	7305.17	6278.6	0.844493	0.561037	1.32954	0.265572	1.14271	0.610852
9,10,13-Trihydroxy-11-Octadecenoic Acid	pmn001694	329.23	229.15	330.241	C18H34O5	[M-H]-	Lipids	Free fatty acids	29907-57-1	1	161520	186280	208250	179540	181910	120350	132100	141550	142120	146610	135270	137070	156130	159280	153400	C14835	ko00591	185350	160600	138590	139650	0.866469	0.372657	0.747721	0.0669388	0.753439	0.068944
5,8,11,14-Pentadecanoamide	pmp001259	526.34	508.33	525.33	C28H47NO8	[M+H]+	Lipids	Free fatty acids	-	2	26010	36591	23065	50932	29651	21378	20952	28078	27334	64156	76248	36229	109320	84441	90980	--	--	28555.3	33987	25454.7	58877.7	1.19022	0.617201	0.891415	0.554087	2.06188	0.112591
2-Aminoethylphosphonate	pmb0302	126.1	96	125.024	C2H8NO3P	[M+H]+	Lipids	Glycerol ester	2041-14-7	3	42296	51008	54298	22986	39487	26432	25702	40594	39092	35838	40138	27992	33675	23212	38538	C03557	ko00440,ko01100,ko02010	49200.7	29635	35129.3	34656	0.602329	0.0389693	0.714001	0.0815572	0.704381	0.0449105
1-O-Caffeoylglycerol	Hmbp003234	255.09	163.03	254.079	C12H14O6	[M+H]+	Lipids	Glycerol ester	-	3	250950	256320	234120	179490	262760	285320	254630	257130	246590	242360	310290	392050	197460	251380	255370	--	--	247130	242523	252783	314900	0.981359	0.900471	1.02288	0.503192	1.27423	0.25624
Monopalmitin	pmp001284	331.28	313.27	330.277	C19H38O4	[M+H]+	Lipids	Glycerol ester	542-44-9	2	196510	174740	180790	144050	172760	175660	197810	194910	187000	170520	185470	181150	176490	193100	191530	--	--	184013	164157	193240	179047	0.892091	0.185289	1.05014	0.294494	0.973009	0.566099
1-α-Linolenoyl-glycerol	Lmhp011562	353.27	261.22	352.261	C21H36O4	[M+H]+	Lipids	Glycerol ester	-	1	1702300	1830200	1436800	1712200	2390100	1466500	1368300	1096100	1801400	1054600	1378800	1197000	1749900	2122600	1851300	--	--	1.65643e+06	1.85627e+06	1.42193e+06	1.21013e+06	1.12064	0.55749	0.858431	0.389972	0.730566	0.0424158
2-α-Linolenoyl-glycerol	Lmhp011388	353.27	261.22	352.261	C21H36O4	[M+H]+	Lipids	Glycerol ester	55268-58-1	1	1967800	1605400	1618900	1792200	2368300	1506400	1432800	1271300	1772200	997090	1280800	1180000	1565300	2118300	1874200	--	--	1730700	1.88897e+06	1492100	1152630	1.09145	0.613343	0.862137	0.279085	0.665991	0.0201366
1-Linoleoylglycerol	Lmhp112042	355.28	263.24	354.277	C21H38O4	[M+H]+	Lipids	Glycerol ester	2277-28-3	1	137030	134590	113510	163150	208490	103210	97211	93569	138660	67948	92308	92023	117840	127180	110670	--	--	128377	158283	109813	84093	1.23296	0.431918	0.855399	0.336966	0.655049	0.0159625
2-Linoleoylglycerol	Lmhp012042	355.28	263.24	354.277	C21H38O4	[M+H]+	Lipids	Glycerol ester	3443-82-1	1	146340	143090	115620	167880	205480	119290	98651	93493	160330	73665	91317	96734	122570	128300	121520	--	--	135017	164217	117491	87238.7	1.21627	0.366351	0.870199	0.514913	0.646133	0.019759
LysoPA 16:0	pmd0153	409.24	153	410.243	C19H39O7P	[M-H]-	Lipids	Glycerol ester	22002-85-3	3	18584	13797	10880	14402	10471	14489	20282	17743	11883	15626	15999	13760	18087	16871	15181	C04036	--	14420.3	13120.7	16636	15128.3	0.909873	0.650045	1.15365	0.544962	1.0491	0.787571
LysoPG 16:0	Hmyn007168	483.27	255.23	484.278	C22H45O9P	[M-H]-	Lipids	Glycerol ester	-	2	213120	124240	128440	246390	155950	184380	141160	169620	535630	157350	94080	95478	6573.3	9075	13401	--	--	155267	195573	282137	115636	1.2596	0.364319	1.81711	0.42445	0.744757	0.334747
1-α-Linolenoyl-glycerol-3-O-glucoside	Lmhp009773	515.32	261.22	514.314	C27H46O9	[M+H]+	Lipids	Glycerol ester	-	1	51355	53288	49144	74401	60170	53747	60533	58478	52547	97297	106710	66571	52064	60015	63676	--	--	51262.3	62772.7	57186	90192.7	1.22454	0.196286	1.11556	0.115566	1.75943	0.0833725
2-α-Linolenoyl-glycerol-1-O-glucoside	Lmhp009526	515.32	261.22	514.314	C27H46O9	[M+H]+	Lipids	Glycerol ester	-	1	53738	50708	50075	63828	53027	38580	59246	58357	69663	101180	112000	79374	57819	68677	67404	--	--	51507	51811.7	62422	97518	1.00592	0.97075	1.21191	0.0839665	1.8933	0.0392089
1-(9Z-Octadecenoyl)-2-(9-oxo-nonanoyl)-sn-glycero-3-phosphocholine	Lmxp010913	676.45	184.08	675.448	C35H66NO9P	[M+H]+	Lipids	Glycerol ester	-	1	35076	37104	30590	11599	18949	12456	33572	23699	32080	27771	23773	43206	87418	76303	92082	--	--	34256.7	14334.7	29783.7	31583.3	0.418449	0.00305723	0.869427	0.296582	0.921962	0.703111
1-α-Linolenoyl-glycerol-2,3-di-O-glucoside	Lmhp008744	677.37	261.22	676.367	C33H56O14	[M+H]+	Lipids	Glycerol ester	-	1	13821	18004	14140	16395	23078	15124	12146	22994	27171	26432	25905	18565	20683	29068	24343	--	--	15321.7	18199	20770.3	23634	1.1878	0.379107	1.35562	0.348139	1.54252	0.0618595
2-α-Linolenoyl-glycerol-1,3-di-O-glucoside	Lmhp008513	677.37	261.22	676.367	C33H56O14	[M+H]+	Lipids	Glycerol ester	-	1	23092	21966	16046	24832	17337	20109	16174	18082	11036	27445	35359	23628	19586	17523	21408	--	--	20368	20759.3	15097.3	28810.7	1.01921	0.905403	0.741228	0.15741	1.41451	0.120539
3,4-Methylenedioxy cinnamyl alcohol	Jmzn006005	177.06	117.04	178.063	C10H10O3	[M-H]-	Lignans and Coumarins	Lignans	58095-76-4	1	340450	319680	353390	300680	375980	233270	297820	302690	323790	284170	232420	302180	791620	805550	828010	--	--	337840	303310	308100	272923	0.897792	0.49308	0.91197	0.0811221	0.807848	0.0716266
Pinoresinol	mws0097	357.13	151	358.142	C20H22O6	[M-H]-	Lignans and Coumarins	Lignans	487-36-5	3	65957	57558	54884	34030	23873	22525	57481	43330	45695	90322	48393	77683	47866	46943	56978	C05366	ko00998,ko01100,ko01110	59466.3	26809.3	48835.3	72132.7	0.450832	0.00276446	0.821227	0.130517	1.213	0.417059
Isohydroxymatairesinol	Hmgn004139	373.13	329.05	374.136	C20H22O7	[M-H]-	Lignans and Coumarins	Lignans	-	2	7679.4	6991.5	9631.4	4064.4	8348.9	8381.9	8249.7	8701.1	9372	5165.3	5150	6296	13489	16980	15380	--	--	8100.77	6931.73	8774.27	5537.1	0.855689	0.525028	1.08314	0.495086	0.683528	0.0646132
Pinoresinol-4-O-glucoside	pmn001378	519.19	357.14	520.194	C26H32O11	[M-H]-	Lignans and Coumarins	Lignans	41607-20-9	1	2010400	2141200	1411800	1846200	1606200	1835100	1662400	2084700	2298400	2056800	1933700	2192900	1997900	2061300	1827200	C17529	--	1.85447e+06	1762500	2.01517e+06	2.06113e+06	0.950408	0.729662	1.08666	0.612418	1.11144	0.459964
Isolariciresinol-9'-O-glucoside	Lmmn002274	521.2	359.15	522.21	C26H34O11	[M-H]-	Lignans and Coumarins	Lignans	63358-12-3	2	468050	440530	444380	381270	403180	458320	469190	489610	387320	476810	580100	543310	417550	413850	471700	--	--	450987	414257	448707	533407	0.918556	0.245691	0.994944	0.949573	1.18275	0.102802
Dihydrodehydrodiconiferyl alcohol-4-O-β-D-glucopyranoside	Lmyn003971	521.2	359.15	522.21	C26H34O11	[M-H]-	Lignans and Coumarins	Lignans	-	2	413600	427190	363210	403150	316780	490680	443050	538210	474170	484430	556720	578060	439070	351500	474320	--	--	401333	403537	485143	539737	1.00549	0.970305	1.20883	0.0776171	1.34486	0.0200208
Lariciresinol-4'-O-glucoside	HJN083	521.2	359.15	522.211	C26H34O11	[M-H]-	Lignans and Coumarins	Lignans	143663-00-7	1	215110	163170	140540	146710	155310	159360	152290	198820	204770	238880	237670	145380	216470	208120	216010	--	--	172940	153793	185293	207310	0.889287	0.478282	1.07143	0.679458	1.19874	0.422253
Secoisolariciresinol 4-O-glucoside	Lmtn003096	523.21	361.14	524.226	C26H36O11	[M-H]-	Lignans and Coumarins	Lignans	-	1	2804900	3120500	2868900	2404500	2509100	3053500	3107200	2649800	3182600	2892000	3520900	3313900	3398400	3069600	3330200	--	--	2.93143e+06	2655700	2.97987e+06	3.24227e+06	0.905939	0.307884	1.01652	0.816466	1.10603	0.23272
1-Hydroxypinoresinol-4'-O-Glucoside	Zmcn003729	535.18	373.13	536.189	C26H32O12	[M-H]-	Lignans and Coumarins	Lignans	-	2	74325	44637	65728	38107	30759	40546	60228	58584	52740	51670	41324	70806	66304	58400	45861	--	--	61563.3	36470.7	57184	54600	0.592409	0.0923869	0.928865	0.673131	0.886892	0.602809
1-Hydroxypinoresinol-1-O-Glucoside	pmn001375	535.18	373.13	536.189	C26H32O12	[M-H]-	Lignans and Coumarins	Lignans	81495-71-8	2	108300	176590	151470	146030	152120	137540	151790	190970	160660	126760	211890	143190	178030	156160	155620	--	--	145453	145230	167807	160613	0.998465	0.99218	1.15368	0.401284	1.10423	0.66975
Cycloolivil-6-O-glucoside	Zmdn003480	537.2	375.15	538.205	C26H34O12	[M-H]-	Lignans and Coumarins	Lignans	-	2	102340	101140	77592	71323	75311	96903	91828	109950	100830	82546	94782	101540	95251	77830	99504	--	--	93690.7	81179	100869	92956	0.866458	0.330902	1.07662	0.502804	0.992159	0.944203
Olivil-4'-O-glucoside	Lmdn001925	537.2	375.15	538.205	C26H34O12	[M-H]-	Lignans and Coumarins	Lignans	76880-93-8	2	39124	32704	25912	22829	25091	40368	33766	25047	31026	27510	19984	22402	40518	33145	21087	--	--	32580	29429.3	29946.3	23298.7	0.903294	0.665522	0.919163	0.601759	0.715122	0.120108
5'-Methoxyisolariciresinol-9'-O-glucoside	Lmmn002260	551.21	389.17	552.221	C27H36O12	[M-H]-	Lignans and Coumarins	Lignans	-	2	839740	978350	1001300	590320	625680	588180	738700	685850	687100	811310	765500	757300	516230	532070	493530	--	--	939797	601393	703883	778037	0.639919	0.0171197	0.748974	0.0319178	0.827878	0.0728311
Pinoresinol-4-O-(6''-acetyl)glucoside	Rfmb25702	561.2	357.13	562.205	C28H34O12	[M-H]-	Lignans and Coumarins	Lignans	-	1	141890	173070	132200	128670	148480	177500	121120	167520	188590	153000	124440	137530	164220	195160	235700	--	--	149053	151550	159077	138323	1.01675	0.90083	1.06725	0.694996	0.928012	0.515014
Syringaresinol-4'-O-glucoside	Zmhn001446	579.21	417.16	580.216	C28H36O13	[M-H]-	Lignans and Coumarins	Lignans	7374-79-0	1	403550	490920	365010	474890	659800	893150	568420	552500	805910	416460	591730	609680	1136600	1144300	1165600	C10890	--	419827	675947	642277	539290	1.61006	0.159891	1.52986	0.0962665	1.28455	0.187671
Syringaresinol-4'-O-(6''-acetyl)glucoside	Rfmb26201	621.22	417.16	622.226	C30H38O14	[M-H]-	Lignans and Coumarins	Lignans	-	2	8229.8	11909	6722	7120.5	20442	27600	7572.8	12302	19183	8981.8	14452	16134	24060	26615	31178	--	--	8953.6	18387.5	13019.3	13189.3	2.05364	0.253105	1.45408	0.357901	1.47307	0.192939
1-Hydroxypineolin Diglucoside	pmn001369	697.23	535.18	698.242	C32H42O17	[M-H]-	Lignans and Coumarins	Lignans	-	2	25549	32564	52645	21749	27234	25616	28132	47999	45340	37062	33424	42335	96268	116120	80716	--	--	36919.3	24866.3	40490.3	37607	0.673531	0.273977	1.09672	0.745807	1.01863	0.941918
LysoPC 14:0	pmd0130	468.31	184.07	467.301	C22H46NO7P	[M+H]+	Lipids	LPC	20559-16-4	1	245920	226440	204190	234150	249760	212920	186680	174570	185530	257010	261180	263690	195910	198770	220980	--	--	225517	232277	182260	260627	1.02998	0.696499	0.808189	0.0583229	1.15569	0.0968468
LysoPC 15:1	pmb2260	480.31	184.07	479.301	C23H46NO7P	[M+H]+	Lipids	LPC	-	2	37193	38252	37246	28632	29891	24054	24422	25979	21818	42408	39835	37248	23090	23682	27444	--	--	37563.7	27525.7	24073	39830.3	0.732774	0.026216	0.640859	0.00503801	1.06034	0.264831
LysoPC 15:0(2n isomer)	Lmhp009129	482.32	184.07	481.317	C23H48NO7P	[M+H]+	Lipids	LPC	-	1	29719	30963	34765	28780	33189	20296	33451	74184	35340	42792	38796	38970	35035	39463	36908	--	--	31815.7	27421.7	47658.3	40186	0.861892	0.369976	1.49795	0.354847	1.26309	0.0145497
LysoPC 15:0	pmb2319	482.32	184.07	481.317	C23H48NO7P	[M+H]+	Lipids	LPC	108273-89-8	1	217770	206860	180160	196820	196480	150420	172790	149980	152590	230290	209620	213580	189490	175850	194400	--	--	201597	181240	158453	217830	0.899023	0.350454	0.785992	0.0395368	1.08052	0.291269
LysoPC 16:2	pma1303	492.31	184.07	491.301	C24H46NO7P	[M+H]+	Lipids	LPC	-	3	101290	90918	83593	104170	97692	99922	86899	228360	88501	129890	126280	112330	85803	90086	96659	--	--	91933.7	100595	134587	122833	1.09421	0.227812	1.46395	0.459375	1.33611	0.0141322
LysoPC 16:2(2n isomer)	pmb0863	492.31	184.07	491.301	C24H46NO7P	[M+H]+	Lipids	LPC	-	2	93159	100700	85164	113670	101370	88126	96028	210540	88652	126840	128910	124570	85525	88420	106060	--	--	93007.7	101055	131740	126773	1.08653	0.414224	1.41644	0.430033	1.36304	0.0123069
LysoPC 16:1	pmp001270	494.32	184.07	493.317	C24H48NO7P	[M+H]+	Lipids	LPC	76790-27-7	1	517690	446000	462080	649980	620340	450350	485840	844940	393960	592710	575460	504460	410110	419730	390770	--	--	475257	573557	574913	557543	1.20684	0.250479	1.20969	0.545509	1.17314	0.0794267
LysoPC 16:1(2n isomer)	Lmhp008833	494.32	184.07	493.317	C24H48NO7P	[M+H]+	Lipids	LPC	-	1	559650	485360	421860	666930	603990	428530	523290	779500	452940	569330	540320	489900	422830	451770	448290	--	--	488957	566483	585243	533183	1.15856	0.409852	1.19692	0.442619	1.09045	0.403644
LysoPC 16:0(2n isomer)	pmd0132	496.34	184.07	495.332	C24H50NO7P	[M+H]+	Lipids	LPC	-	1	32549000	29410000	26192000	32161000	32183000	26377000	29146000	27568000	27315000	34531000	33270000	32847000	33033000	34636000	32676000	--	--	2.93837e+07	3.02403e+07	2.80097e+07	3.35493e+07	1.02915	0.763956	0.953239	0.538271	1.14177	0.143225
LysoPC 16:0	pmb0855	496.34	184.07	495.332	C24H50NO7P	[M+H]+	Lipids	LPC	17364-16-8	1	33342000	30162000	28134000	33928000	33259000	27165000	30122000	29203000	27635000	34923000	34021000	34647000	34254000	34641000	35001000	--	--	30546000	3.14507e+07	2.89867e+07	3.45303e+07	1.02962	0.750195	0.948951	0.424672	1.13044	0.115227
LysoPC 17:2	Lmhp008718	506.32	184.07	505.317	C25H48NO7P	[M+H]+	Lipids	LPC	-	3	40003	25800	31432	51056	38100	34518	21613	65329	27726	35143	47822	43020	33947	34605	44631	--	--	32411.7	41224.7	38222.7	41995	1.27191	0.249274	1.17929	0.717988	1.29568	0.159678
LysoPC 17:1	Lmhp009590	508.34	184.07	507.332	C25H50NO7P	[M+H]+	Lipids	LPC	-	3	67089	66857	55157	86770	87128	84025	60695	86872	68967	84646	91660	61933	63948	74394	69169	--	--	63034.3	85974.3	72178	79413	1.36393	0.0228478	1.14506	0.369709	1.25984	0.201628
LysoPC 17:0	pmb2406	510.36	184.07	509.348	C25H52NO7P	[M+H]+	Lipids	LPC	50930-23-9	3	177690	176450	152470	184080	179980	142780	152790	145920	131990	187150	182470	179440	244510	225300	238030	--	--	168870	168947	143567	183020	1.00045	0.996331	0.850161	0.0739575	1.08379	0.221916
LysoPC 17:0(2n isomer)	Lmhp010515	510.36	184.07	509.348	C25H52NO7P	[M+H]+	Lipids	LPC	-	2	24879	18525	23611	23346	27076	15172	26247	38173	24398	34537	30673	30099	37620	46281	50676	--	--	22338.3	21864.7	29606	31769.7	0.978796	0.913301	1.32535	0.229301	1.4222	0.0203371
LysoPC 18:4	Hmqp006235	516.3	184.07	515.297	C26H46NO7P	[M+H]+	Lipids	LPC	-	3	14915	14985	11277	11062	12359	12600	11122	72167	11225	11220	9162.4	17263	10506	11340	11377	--	--	13725.7	12007	31504.7	12548.5	0.874784	0.294799	2.29531	0.474196	0.914234	0.695017
LysoPC 18:3(2n isomer)	pmb0865	518.32	184.07	517.317	C26H48NO7P	[M+H]+	Lipids	LPC	-	1	2144000	2029600	1892700	2638200	2588400	2139400	2072700	3831200	1894600	2236000	2249200	2053400	2283500	2373000	2464200	--	--	2022100	2.45533e+06	2599500	2.17953e+06	1.21425	0.0949456	1.28554	0.449136	1.07786	0.178698
LysoPC 18:3	pmb0854	518.32	184.07	517.317	C26H48NO7P	[M+H]+	Lipids	LPC	-	1	21964000	19699000	18707000	23446000	24038000	19689000	19705000	36534000	17873000	23284000	21482000	19884000	21316000	21676000	24246000	--	--	2.01233e+07	22391000	24704000	21550000	1.11269	0.252939	1.22763	0.522485	1.0709	0.358416
LysoPC 18:2	pmp001273	520.34	184.07	519.332	C26H50NO7P	[M+H]+	Lipids	LPC	-	1	20578000	18021000	15598000	25383000	23760000	18222000	18181000	30196000	16957000	18996000	16567000	17605000	16587000	17120000	16177000	--	--	1.80657e+07	22455000	21778000	1.77227e+07	1.24297	0.177505	1.20549	0.478456	0.981014	0.844481
LysoPC 18:2(2n isomer)	pmp001251	520.34	184.07	519.332	C26H50NO7P	[M+H]+	Lipids	LPC	-	1	20125000	17983000	15969000	25682000	23585000	19081000	18630000	30180000	16941000	18235000	16985000	18252000	16274000	16599000	16784000	--	--	1.80257e+07	2.27827e+07	21917000	17824000	1.2639	0.12005	1.21588	0.451822	0.988812	0.885947
LysoPC 18:1(2n isomer)	Lmhp010190	522.36	184.07	521.348	C26H52NO7P	[M+H]+	Lipids	LPC	-	1	4977000	4115800	3621200	5720900	4913200	3321700	3888400	5429200	3080600	5167700	3528600	4110100	3123700	3268900	3324800	--	--	4238000	4.65193e+06	4.13273e+06	4268800	1.09767	0.642421	0.975161	0.902529	1.00727	0.962972
LysoPC 18:1	pmp001281	522.36	184.07	521.348	C26H52NO7P	[M+H]+	Lipids	LPC	-	1	4810400	3877300	3649300	5447000	4665100	3281900	3905600	5041700	3118700	4743800	3601600	3845800	3059000	3225900	3207400	--	--	4.11233e+06	4.46467e+06	4022000	4.06373e+06	1.08568	0.659191	0.978034	0.899105	0.988182	0.926769
LysoPC 18:0(2n isomer)	pmd0136	524.37	184.07	523.364	C26H54NO7P	[M+H]+	Lipids	LPC	-	1	335590	342070	327530	366330	378730	217460	337240	552020	375390	477210	500030	431360	561020	566210	577620	--	--	335063	320840	421550	469533	0.95755	0.809756	1.25812	0.321055	1.40133	0.0183554
LysoPC 18:0	mws0126	524.37	184.07	523.364	C26H54NO7P	[M+H]+	Lipids	LPC	19420-57-6	1	2367500	2590700	2146400	2436200	2249600	1973500	2100300	2197500	2018800	2765100	2618700	2479300	3045200	3070200	2957400	--	--	2368200	2.21977e+06	2.10553e+06	2.62103e+06	0.937322	0.469147	0.889086	0.166399	1.10676	0.184803
LysoPC 19:2	Lmhp007598	534.36	184.07	533.348	C27H52NO7P	[M+H]+	Lipids	LPC	-	2	31156	36676	21712	50344	36394	42296	18588	98091	27319	43735	37026	29941	32244	34630	26596	--	--	29848	43011.3	47999.3	36900.7	1.44101	0.0918905	1.60813	0.547422	1.23629	0.299313
LysoPC 19:1	Lmhp010908	536.37	184.07	535.364	C27H54NO7P	[M+H]+	Lipids	LPC	-	3	20012	20872	16168	19855	17485	19286	16306	14603	14222	16685	11888	19132	14204	14152	16638	--	--	19017.3	18875.3	15043.7	15901.7	0.992533	0.935533	0.79105	0.0942125	0.836167	0.300769
LysoPC 20:4	pmc0960	544.34	184.07	543.332	C28H50NO7P	[M+H]+	Lipids	LPC	-	3	10817	52371	6733.4	27434	16972	31986	13967	20705	20358	13296	12061	14334	15619	16745	16148	--	--	23307.1	25464	18343.3	13230.3	1.09254	0.898612	0.787027	0.767172	0.567652	0.56102
LysoPC 20:3	Lmhp009890	546.36	184.07	545.348	C28H52NO7P	[M+H]+	Lipids	LPC	1199257-41-4	3	124320	128080	127650	130320	125070	115250	116750	140210	107510	131850	140760	114440	132400	140540	140060	--	--	126683	123547	121490	129017	0.97524	0.555739	0.959005	0.64791	1.01842	0.79242
LysoPC 20:2	pmd0147	548.37	184.07	547.364	C28H54NO7P	[M+H]+	Lipids	LPC	-	3	233360	215670	199050	202340	217830	191520	199660	196090	173670	219840	211840	210180	188730	200820	199490	--	--	216027	203897	189807	213953	0.94385	0.390331	0.878626	0.112884	0.990402	0.857136
LysoPC 20:2(2n isomer)	pmd0146	548.37	184.07	547.364	C28H54NO7P	[M+H]+	Lipids	LPC	-	3	217510	189850	185730	238320	210100	176620	178050	179140	159130	211020	203130	196870	170180	194870	196340	--	--	197697	208347	172107	203673	1.05387	0.636774	0.870559	0.109263	1.03023	0.622681
LysoPE 14:0(2n isomer)	Lmhp008337	426.26	285.24	425.254	C19H40NO7P	[M+H]+	Lipids	LPE	-	1	12068	11547	11043	15018	16279	8219.5	9410.7	12166	11580	12596	12934	18717	9568.7	14737	16233	--	--	11552.7	13172.2	11052.2	14749	1.14018	0.584767	0.956682	0.619999	1.27667	0.247268
LysoPE 14:0	pmb0864	426.26	285.24	425.254	C19H40NO7P	[M+H]+	Lipids	LPE	-	1	87978	79749	65114	93458	101290	63545	65437	52559	65539	77965	63338	85498	76488	71581	69223	--	--	77613.7	86097.7	61178.3	75600.3	1.10931	0.566194	0.788242	0.119545	0.97406	0.839692
LysoPE 15:1(2n isomer)	Lmhp008273	438.26	297.24	437.254	C20H40NO7P	[M+H]+	Lipids	LPE	-	3	4208.8	2452.2	2650.4	3100.7	3466.8	1835.8	2509.6	5528.4	506.97	1195.6	1571.9	3039.8	1129.3	1556.1	1753.2	--	--	3103.8	2801.1	2848.32	1935.77	0.902474	0.704992	0.917689	0.88205	0.623676	0.213642
LysoPE 15:1	Lmhp008440	438.26	297.24	437.254	C20H40NO7P	[M+H]+	Lipids	LPE	-	3	9548.1	9284.1	7775.7	8956.5	11593	8601	6282.4	6650.5	6520.8	8736.8	7580.7	8885.7	7745.5	8136.1	7647.4	--	--	8869.3	9716.83	6484.57	8401.07	1.09556	0.491084	0.731125	0.0451174	0.947207	0.536942
LysoPE 15:0(2n isomer)	Lmhp008885	440.28	299.26	439.27	C20H42NO7P	[M+H]+	Lipids	LPE	-	1	8666.7	9501.8	5494.7	16315	15172	6853	11369	8329	7906.8	14860	12254	10683	14032	14121	19604	--	--	7887.73	12780	9201.6	12599	1.62024	0.237668	1.16657	0.467652	1.59729	0.0523266
LysoPE 15:0	Lmhp009187	440.28	299.26	439.27	C20H42NO7P	[M+H]+	Lipids	LPE	-	1	94090	93170	77781	99697	101470	63949	72197	58099	60813	82594	67447	83429	89159	100240	94340	--	--	88347	88372	63703	77823.3	1.00028	0.998631	0.721054	0.0241362	0.880883	0.228766
LysoPE 16:3	Lmhp007836	448.25	307.23	447.239	C21H38NO7P	[M+H]+	Lipids	LPE	-	3	10735	6749.9	7388.8	9102.6	6755.3	7785.1	6328.7	42594	4461.1	8914	8231.7	9429	6890.1	8277.7	6562.8	--	--	8291.23	7881	17794.6	8858.23	0.950522	0.789455	2.14619	0.524348	1.06839	0.696579
LysoPE 16:1(2n isomer)	Lmhp008763	452.28	311.26	451.27	C21H42NO7P	[M+H]+	Lipids	LPE	-	1	120340	119970	90106	177360	175360	104930	104370	164200	96322	110930	103260	101440	106370	111660	119330	--	--	110139	152550	121631	105210	1.38507	0.209716	1.10434	0.661934	0.95525	0.677101
LysoPE 16:1	Lmhp009034	452.28	311.26	451.27	C21H42NO7P	[M+H]+	Lipids	LPE	-	1	127080	106600	103520	167620	165160	112540	114440	140420	77775	96915	90156	107530	94590	103000	105750	--	--	112400	148440	110878	98200.3	1.32064	0.172278	0.986462	0.943662	0.873668	0.197295
LysoPE 16:0	pmb0876	454.29	313.27	453.286	C21H44NO7P	[M+H]+	Lipids	LPE	53862-35-4	1	14061000	13177000	10669000	17414000	17156000	11036000	12069000	11017000	11233000	12176000	10438000	12722000	15313000	16906000	16003000	--	--	1.26357e+07	15202000	1.14397e+07	1.17787e+07	1.2031	0.351675	0.905347	0.361452	0.932176	0.528384
LysoPE 16:0(2n isomer)	pmd0160	454.29	313.27	453.286	C21H44NO7P	[M+H]+	Lipids	LPE	-	1	1969300	1907300	1657900	3002300	2938700	1271500	1969200	2198500	2176600	2178200	1932900	2210300	3236100	3405300	3389300	--	--	1.84483e+06	2.40417e+06	2.11477e+06	2.10713e+06	1.30319	0.428262	1.14632	0.092125	1.14218	0.112969
LysoPE 17:1(2n isomer)	Lmhp009464	466.29	325.27	465.286	C22H44NO7P	[M+H]+	Lipids	LPE	-	3	16483	13401	16536	24656	21819	15358	12840	12210	15307	11583	12780	13056	15566	14201	14568	--	--	15473.3	20611	13452.3	12473	1.33203	0.194531	0.869388	0.223591	0.806097	0.0846398
LysoPE 17:1	Lmhp009769	466.29	325.27	465.286	C22H44NO7P	[M+H]+	Lipids	LPE	-	3	18196	16436	11696	24246	23327	13645	16094	14573	10064	14008	11685	16493	13653	11736	12202	--	--	15442.7	20406	13577	14062	1.3214	0.288861	0.879188	0.521065	0.910594	0.596934
LysoPE 17:0	Lmhp010162	468.31	327.29	467.301	C22H46NO7P	[M+H]+	Lipids	LPE	-	2	4393.3	3908.6	4452	5592.9	4578.1	2217.7	4334.8	3053.4	5101.2	5451.3	4228.9	4236.6	10891	10364	9646.1	--	--	4251.3	4129.57	4163.13	4638.93	0.971366	0.914911	0.979261	0.898555	1.09118	0.45084
LysoPE 18:3(2n isomer)	Lmhp008589	476.28	335.26	475.27	C23H42NO7P	[M+H]+	Lipids	LPE	-	1	4453500	4009200	3392700	5087700	5484300	3143400	3470900	9309100	3348900	4648400	3941100	4020000	4723800	5169700	4963100	--	--	3951800	4571800	5376300	4.20317e+06	1.15689	0.49359	1.36047	0.545471	1.06361	0.548025
LysoPE 18:3	Lmhp008801	476.28	335.26	475.27	C23H42NO7P	[M+H]+	Lipids	LPE	-	1	4220500	4170600	3449300	5184000	5057100	3444100	3735900	9392500	3454000	4451100	4071100	3967700	4891000	4931000	5016500	--	--	3946800	4.56173e+06	5.52747e+06	4163300	1.15581	0.395374	1.40049	0.500383	1.05485	0.504814
LysoPE 18:2(2n isomer)	pmb0874	478.29	337.27	477.286	C23H44NO7P	[M+H]+	Lipids	LPE	-	1	2963400	2916100	2481800	3930000	3775500	2270100	2520800	5277100	2347900	2702900	2534400	2844100	2969800	3111200	3072000	--	--	2787100	3325200	3.38193e+06	2693800	1.19307	0.419026	1.21342	0.596356	0.966524	0.633164
LysoPE 18:2	pmb0881	478.29	337.27	477.286	C23H44NO7P	[M+H]+	Lipids	LPE	-	1	2931600	2792300	2334900	3918100	3864800	2317100	2465600	5466000	2306200	2760100	2441800	2740900	2916300	3106800	2947600	--	--	2.68627e+06	3.36667e+06	3412600	2647600	1.25329	0.324428	1.27039	0.554714	0.985606	0.863499
LysoPE 18:1(2n isomer)	pmb0856	480.31	339.29	479.301	C23H46NO7P	[M+H]+	Lipids	LPE	-	3	296260	244610	203240	347880	342710	154910	189390	286010	183480	181550	139410	186610	258940	189590	227770	--	--	248037	281833	219627	169190	1.13626	0.661083	0.88546	0.544271	0.682117	0.0797224
LysoPE 18:1	mws0289	480.31	339.29	479.301	C23H46NO7P	[M+H]+	Lipids	LPE	89576-29-4	3	468700	439620	369280	615650	480120	297440	394430	518090	275590	358460	238050	371840	386260	424300	416550	--	--	425867	464403	396037	322783	1.09049	0.723178	0.929955	0.723613	0.757945	0.125948
LysoPE 18:0(2n isomer)	pmb0880	482.32	341.31	481.317	C23H48NO7P	[M+H]+	Lipids	LPE	-	2	5610	6022.5	2638.7	7873.8	7424	2586.1	4159.2	9500.2	5427.9	5598.3	2883.8	3314.2	4908.7	6813.6	6288	--	--	4757.07	5961.3	6362.43	3932.1	1.25315	0.585257	1.33747	0.459289	0.826581	0.57811
LysoPE 18:0	pmb0883	482.32	341.31	481.317	C23H48NO7P	[M+H]+	Lipids	LPE	69747-55-3	3	156750	163470	142170	134620	155710	106350	115390	123610	117280	140400	127410	131220	232130	254920	230130	--	--	154130	132227	118760	133010	0.857891	0.263249	0.770518	0.0190641	0.862973	0.0571141
LysoPE 20:4	Lmhp009497	502.29	361.27	501.286	C25H44NO7P	[M+H]+	Lipids	LPE	-	3	1708.8	2441.6	1413.2	2264.7	1049.3	1777.4	1679.2	2830.2	520.71	2321.3	1783	1263	2233	2580.4	2313.1	--	--	1854.53	1697.13	1676.7	1789.1	0.915127	0.753391	0.904111	0.825055	0.964717	0.886989
LysoPE 20:4(2n isomer)	Lmhp009349	502.29	361.27	501.286	C25H44NO7P	[M+H]+	Lipids	LPE	-	3	1299.8	4817.1	1528	2961.3	1526.5	2570.2	2752.4	2613	926.44	858.72	481.71	1375	1496	2685.2	3228.2	--	--	2548.3	2352.67	2097.28	905.143	0.92323	0.883876	0.823011	0.74769	0.355195	0.282977
LysoPE 20:3	Lmhp010040	504.31	363.29	503.301	C25H46NO7P	[M+H]+	Lipids	LPE	-	3	13937	14404	13901	16327	14738	12373	10470	13019	12079	10641	8458.4	10945	17364	15636	19413	--	--	14080.7	14479.3	11856	10014.8	1.02831	0.76276	0.842006	0.0898799	0.711245	0.0307877
LysoPE 20:3(2n isomer)	Lmhp009802	504.31	363.29	503.301	C25H46NO7P	[M+H]+	Lipids	LPE	-	3	13936	13889	9905.4	14090	14613	11348	9416.5	15285	9443.1	11903	9543.1	14861	14673	17041	14600	--	--	12576.8	13350.3	11381.5	12102.4	1.0615	0.670073	0.904963	0.643138	0.962277	0.82751
LysoPE 20:2(2n isomer)	Lmhp010514	506.32	365.31	505.317	C25H48NO7P	[M+H]+	Lipids	LPE	-	3	21498	18391	17034	20686	18047	13222	12647	13226	15570	13606	11347	16628	18289	19169	21017	--	--	18974.3	17318.3	13814.3	13860.3	0.912724	0.559108	0.728054	0.038356	0.730478	0.0659702
LysoPE 20:2	Lmhp010757	506.32	365.31	505.317	C25H48NO7P	[M+H]+	Lipids	LPE	-	3	21560	20217	15156	17485	21630	11948	14691	11922	13934	11903	12980	13550	20267	23916	20699	--	--	18977.7	17021	13515.7	12811	0.896896	0.600903	0.712188	0.0911742	0.675057	0.0793953
1-Methylguanidine	pme3200	74	57	73.064	C2H7N3	[M+H]+	Nucleotides and derivatives	Nucleotides and derivatives	471-29-4	3	18691	17364	34116	27436	23430	19202	20256	27393	24831	19967	25067	16956	11628	16735	13379	C02294	--	23390.3	23356	24160	20663.3	0.998532	0.995737	1.03291	0.903516	0.883413	0.676783
Isocytosine	MWS5173	112.05	70.03	111.043	C4H5N3O	[M+H]+	Nucleotides and derivatives	Nucleotides and derivatives	108-53-2	3	5482	4704.8	15167	15181	15714	17520	13050	16257	12124	14557	10851	5585.5	28857	15030	26095	--	--	8451.27	16138.3	13810.3	10331.2	1.90958	0.144567	1.63411	0.24789	1.22244	0.682788
Cytosine	mws0255	112.05	95	111.043	C4H5N3O	[M+H]+	Nucleotides and derivatives	Nucleotides and derivatives	71-30-7	3	3905800	4953600	5542400	3092900	4585400	2500000	3089800	3855100	4088300	2864700	3848200	4475700	3818100	3377400	4089600	C00380	ko00240,ko01100	4800600	3.39277e+06	3.67773e+06	3.72953e+06	0.706738	0.151394	0.766099	0.1312	0.776889	0.185165
Uracil	pme0257	111.02	80	112.027	C4H4N2O2	[M-H]-	Nucleotides and derivatives	Nucleotides and derivatives	66-22-8	3	27436	33578	41762	43627	19854	34910	29236	38208	21968	57616	64684	53412	45115	31436	30374	C00106	ko00240,ko00410,ko00770,ko01100	34258.7	32797	29804	58570.7	0.957334	0.867241	0.86997	0.517022	1.70966	0.0113721
Thymine	mws0251	127.05	110	126.043	C5H6N2O2	[M+H]+	Nucleotides and derivatives	Nucleotides and derivatives	65-71-4	3	25621	28769	36014	25878	27272	49903	23193	38184	37497	33328	32129	44118	27428	38556	31994	C00178	ko00240,ko01100	30134.7	34351	32958	36525	1.13992	0.653924	1.09369	0.654967	1.21206	0.264966
2-Aminopurine	pmb0374	136.06	118.9	135.054	C5H5N5	[M+H]+	Nucleotides and derivatives	Nucleotides and derivatives	452-06-2	2	93456	88613	86488	80544	109920	89444	90894	81717	107330	108610	102640	89995	68402	65221	70834	--	--	89519	93302.7	93313.7	100415	1.04227	0.709522	1.04239	0.667944	1.12172	0.175897
Adenine	pme0040	136.06	119	135.054	C5H5N5	[M+H]+	Nucleotides and derivatives	Nucleotides and derivatives	73-24-5	2	1294200	1397900	1247700	1143700	1313500	1005600	1288900	1320700	1604100	1441000	1558300	1409500	1549100	1878800	1877200	C00147	ko00230,ko00908,ko01100	1.31327e+06	1.15427e+06	1.40457e+06	1469600	0.878928	0.210256	1.06952	0.47077	1.11904	0.069302
Hypoxanthine	pme0033	137.05	119	136.039	C5H4N4O	[M+H]+	Nucleotides and derivatives	Nucleotides and derivatives	68-94-0	3	48985	45397	32142	34620	49333	23633	30620	32844	24115	23795	26513	37544	27097	29178	21538	C00262	ko00230,ko01100	42174.7	35862	29193	29284	0.850321	0.527898	0.692193	0.109903	0.69435	0.126311
Allopurinol	pme1173	137.05	110	136.039	C5H4N4O	[M+H]+	Nucleotides and derivatives	Nucleotides and derivatives	315-30-0	3	106940	127430	92811	265000	237560	142120	162950	109560	176190	98055	71339	50610	105670	100090	120890	--	--	109060	214893	149567	73334.7	1.97041	0.0959008	1.37141	0.175011	0.672423	0.110053
1-Methyladenine	mws0847	150.08	133	149.07	C6H7N5	[M+H]+	Nucleotides and derivatives	Nucleotides and derivatives	5142-22-3	1	643470	724460	811340	609090	446060	452860	657040	896830	644370	574500	542560	815180	809530	682950	771780	C02216	--	726423	502670	732747	644080	0.691979	0.036385	1.0087	0.951011	0.886646	0.462856
Isoguanine	pme0183	152.06	135	151.049	C5H5N5O	[M+H]+	Nucleotides and derivatives	Nucleotides and derivatives	3373-53-3	3	31252	55311	67464	24449	25512	37902	27713	33358	67988	36138	35372	47109	41644	22257	57182	--	--	51342.3	29287.7	43019.7	39539.7	0.570439	0.162898	0.837899	0.640878	0.770118	0.386435
Guanine	pme1109	152.06	135	151.049	C5H5N5O	[M+H]+	Nucleotides and derivatives	Nucleotides and derivatives	73-40-5	2	96117	617770	596870	63536	48491	68240	53326	164170	528680	103350	126670	137440	151730	120350	116650	C00242	ko00230,ko01100	436919	60089	248725	122487	0.137529	0.157531	0.569271	0.447351	0.280342	0.206114
8-Azaguanine	MWS2984	153.05	136.03	152.045	C4H4N6O	[M+H]+	Nucleotides and derivatives	Nucleotides and derivatives	134-58-7	2	37152	50986	62607	35456	17065	16277	17792	33024	48354	47473	34763	38625	28246	33314	23135	--	--	50248.3	22932.7	33056.7	40287	0.456387	0.0489074	0.657866	0.211091	0.801758	0.314985
6-Chloropurine	MWSslk102	155.01	119.04	154.005	C5H3ClN4	[M+H]+	Nucleotides and derivatives	Nucleotides and derivatives	87-42-3	3	18411	18586	18581	13857	19928	17224	19254	21403	17844	18245	20554	22447	11827	22133	16382	--	--	18526	17003	19500.3	20415.3	0.917791	0.477244	1.05259	0.445857	1.10198	0.260029
Lumazine	mws1641	165.04	120.02	164.033	C6H4N4O2	[M+H]+	Nucleotides and derivatives	Nucleotides and derivatives	487-21-8	3	18522	25104	21393	21692	20211	19738	16649	14909	18714	22257	23076	15430	15158	15109	13239	C03212	--	21673	20547	16757.3	20254.3	0.948046	0.621063	0.773189	0.105962	0.934542	0.670555
6-O-methylguanine	MWS4525	166.07	124.05	165.065	C6H7N5O	[M+H]+	Nucleotides and derivatives	Nucleotides and derivatives	20535-83-5	3	51745	36193	36128	60494	54747	40595	63418	50008	53088	32630	31974	29545	52895	75899	58925	--	--	41355.3	51945.3	55504.7	31383	1.25607	0.250764	1.34214	0.102355	0.758862	0.191642
7-Methylguanine	pme3968	166.07	149.05	165.065	C6H7N5O	[M+H]+	Nucleotides and derivatives	Nucleotides and derivatives	578-76-7	3	19107	18694	12781	18588	24408	11846	21346	22523	21847	19162	12615	13484	29151	24995	26668	C02242	--	16860.7	18280.7	21905.3	15087	1.08422	0.754634	1.2992	0.128646	0.894804	0.573402
6-Methylmercaptopurine	pmc0274	167.1	121.1	166.031	C6H6N4S	[M+H]+	Nucleotides and derivatives	Nucleotides and derivatives	50-66-8	3	5502900	5489500	8921200	7309200	7817200	6154600	5032700	5124600	6164900	5263300	5235800	10550000	11903000	13193000	13630000	C16614	--	6.63787e+06	7.09367e+06	5.44073e+06	7.01637e+06	1.06867	0.740536	0.819651	0.407519	1.05702	0.867346
2-Deoxyribose-1-phosphate	pmb2507	213.1	97	214.024	C5H11O7P	[M-H]-	Nucleotides and derivatives	Nucleotides and derivatives	17210-42-3	3	1190600	1131500	1149400	887180	774660	921530	1159400	952880	666730	866420	613040	548000	982400	908070	934710	C00672	ko00030,ko00240,ko01100	1.15717e+06	861123	926337	675820	0.744165	0.0125532	0.800521	0.246334	0.58403	0.034853
2'-Deoxycytidine	pme1194	228.1	112	227.091	C9H13N3O4	[M+H]+	Nucleotides and derivatives	Nucleotides and derivatives	951-77-9	3	46288	45536	49677	39162	42732	47307	41063	59031	49410	55345	35733	31565	37868	42583	42031	C00881	ko00240,ko01100,ko02010	47167	43067	49834.7	40881	0.913075	0.221247	1.05656	0.662482	0.866729	0.482789
Thymidine	pme0264	243.1	127	242.09	C10H14N2O5	[M+H]+	Nucleotides and derivatives	Nucleotides and derivatives	50-89-5	3	107420	108880	118980	126300	162010	156590	126520	121330	145160	89806	55505	80134	89726	92159	94738	C00214	ko00240,ko01100	111760	148300	131003	75148.3	1.32695	0.0694164	1.17218	0.0994108	0.672408	0.0565481
Cytarabine	ML10180524	244.09	112.05	243.086	C9H13N3O5	[M+H]+	Nucleotides and derivatives	Nucleotides and derivatives	147-94-4	1	1680100	1671500	1538600	1574200	1962600	1479600	1582800	1928200	1952200	1533100	1618000	1853400	1093300	1145800	1118900	C02961	--	1.63007e+06	1.67213e+06	1.82107e+06	1.66817e+06	1.02581	0.807509	1.11717	0.246166	1.02337	0.74452
Cytidine	pme3732	244.09	112	243.086	C9H13N3O5	[M+H]+	Nucleotides and derivatives	Nucleotides and derivatives	65-46-3	2	734860	949230	877060	620780	794460	740440	694080	771780	709420	820390	873300	795070	711860	758870	862770	C00475	ko00240,ko01100,ko02010	853717	718560	725093	829587	0.841684	0.174392	0.849337	0.167658	0.971735	0.746897
Uridine	mws0248	243.06	110	244.07	C9H12N2O6	[M-H]-	Nucleotides and derivatives	Nucleotides and derivatives	58-96-8	1	312510	263420	177440	175620	170410	155580	138340	171960	133730	230470	180590	118890	148920	168700	164110	C00299	ko00240,ko01100,ko02010	251123	167203	148010	176650	0.665822	0.164665	0.589392	0.110254	0.703439	0.220603
1-beta-D-Arabinofuranosyluracil	MWSmce295	245.07	113.03	244.07	C9H12N2O6	[M+H]+	Nucleotides and derivatives	Nucleotides and derivatives	3083-77-0	2	88450	64144	80785	64402	77493	59531	68747	69981	73198	75666	52050	56479	65085	108590	93050	C16908	--	77793	67142	70642	61398.3	0.863085	0.305017	0.908077	0.424658	0.789253	0.183196
5'-Deoxyadenosine	MWSmce116	252.1	136.06	251.102	C10H13N5O3	[M+H]+	Nucleotides and derivatives	Nucleotides and derivatives	4754-39-6	3	262240	217740	197040	341690	311770	263890	253640	236420	325720	260420	168990	192600	149410	141170	189060	C05198	--	225673	305783	271927	207337	1.35498	0.0558813	1.20496	0.246385	0.918747	0.616188
2'-Deoxyadenosine	pme3961	252.11	136	251.102	C10H13N5O3	[M+H]+	Nucleotides and derivatives	Nucleotides and derivatives	958-09-8	3	296280	286000	361720	252480	399260	351780	293830	278840	431600	305060	288790	261970	271660	244040	234850	C00559	ko00230,ko01100,ko02010	314667	334507	334757	285273	1.06305	0.713588	1.06385	0.735787	0.906589	0.352465
2'-Deoxyinosine	pme2776	253.09	137	252.086	C10H12N4O4	[M+H]+	Nucleotides and derivatives	Nucleotides and derivatives	890-38-0	3	26332	21776	18764	18272	39686	23065	25028	24188	28818	25469	20516	20547	16501	13815	24149	C05512	ko00230,ko01100,ko02010	22290.7	27007.7	26011.3	22177.3	1.21161	0.550507	1.16692	0.239913	0.994916	0.969221
Adenosine	pme0230	268.1	136.06	267.097	C10H13N5O4	[M+H]+	Nucleotides and derivatives	Nucleotides and derivatives	58-61-7	1	1864600	2030100	1848700	1749000	2415700	1845100	1799200	1921200	2198800	2082400	2468200	1845900	1612800	1528000	1553300	C00212	ko00230,ko01100,ko02010	1.91447e+06	2.00327e+06	1.97307e+06	2.13217e+06	1.04638	0.716071	1.03061	0.687349	1.11371	0.353881
2'-Deoxyguanosine	pme1184	268.1	152	267.097	C10H13N5O4	[M+H]+	Nucleotides and derivatives	Nucleotides and derivatives	961-07-9	3	112680	134370	121300	102310	130500	84387	104970	91781	160570	70996	68634	80120	89581	98947	92880	C00330	ko00230,ko01100,ko02010	122783	105732	119107	73250	0.861129	0.337698	0.970058	0.880567	0.596579	0.00552791
9-(Arabinosyl)hypoxanthine	mws1060	267.07	135	268.081	C10H12N4O5	[M-H]-	Nucleotides and derivatives	Nucleotides and derivatives	7013-16-3	1	1144400	1351500	923260	2930700	2059900	1486800	1029000	604410	1087400	503820	405830	354560	927610	797110	587240	--	--	1139720	2.15913e+06	906937	421403	1.89444	0.126456	0.795754	0.303413	0.369743	0.0190739
Inosine	pme1119	269.09	137	268.081	C10H12N4O5	[M+H]+	Nucleotides and derivatives	Nucleotides and derivatives	58-63-9	3	72792	101320	70631	182510	135180	88537	94064	77006	154280	63984	51470	41816	129950	111930	150730	C00294	ko00230,ko01100,ko02010	81581	135409	108450	52423.3	1.65981	0.176325	1.32935	0.376368	0.642592	0.079166
2'-O-Methyladenosine	Hmhp001812	282.12	136.06	281.112	C11H15N5O4	[M+H]+	Nucleotides and derivatives	Nucleotides and derivatives	2140-79-6	2	50241	52244	56896	30269	60736	55226	44772	44136	54518	46633	45212	42443	84450	77791	96562	--	--	53127	48743.7	47808.7	44762.7	0.917493	0.688878	0.899894	0.259446	0.84256	0.0306193
N6-methyladenosine	MWS4354	282.12	150.08	281.112	C11H15N5O4	[M+H]+	Nucleotides and derivatives	Nucleotides and derivatives	1867-73-8	2	30857	32533	33204	20225	31854	21522	19732	19939	41929	24813	25194	14766	31717	32245	36001	--	--	32198	24533.7	27200	21591	0.761962	0.168688	0.844773	0.56786	0.67057	0.0843335
2-Hydroxyadenosine	MWSmce333	284.1	152.06	283.092	C10H13N5O5	[M+H]+	Nucleotides and derivatives	Nucleotides and derivatives	1818-71-9	3	516560	575610	513670	387760	505520	394920	510310	496510	648470	500930	500860	443790	519680	566190	490240	C08432	--	535280	429400	551763	481860	0.802197	0.0901647	1.03079	0.776625	0.900202	0.126703
Guanosine	pme1178	284.1	152	283.092	C10H13N5O5	[M+H]+	Nucleotides and derivatives	Nucleotides and derivatives	118-00-3	1	15324000	15027000	13370000	16849000	16324000	10469000	15323000	14106000	17825000	14839000	12612000	13036000	10541000	10700000	10805000	C00387	ko00230,ko01100,ko02010	1.45737e+07	1.45473e+07	1.57513e+07	1.34957e+07	0.998193	0.991121	1.08081	0.4138	0.926031	0.304462
Xanthosine	mws0668	283.07	151	284.076	C10H12N4O6	[M-H]-	Nucleotides and derivatives	Nucleotides and derivatives	146-80-5	1	2156700	1935900	2611000	1471200	1766100	2489500	2281000	2624700	2572000	2985400	2476100	2681200	2515400	2549900	2765900	C01762	ko00230,ko00232,ko01100,ko01110,ko02010	2.23453e+06	1.90893e+06	2.49257e+06	2.71423e+06	0.854287	0.426602	1.11548	0.334151	1.21468	0.130751
5-Aminoimidazole ribonucleotide	Lmqp000329	296.07	104.11	295.056	C8H14N3O7P	[M+H]+	Nucleotides and derivatives	Nucleotides and derivatives	25635-88-5	3	353600	309720	271950	192890	189820	177810	283300	333860	380890	449050	462020	491100	233210	291330	230320	--	--	311757	186840	332683	467390	0.599314	0.0300043	1.06713	0.600407	1.49921	0.00973837
5'-Deoxy-5'-(methylthio)adenosine	pme1474	298.1	136	297.09	C11H15N5O3S	[M+H]+	Nucleotides and derivatives	Nucleotides and derivatives	2457-80-9	1	849520	911140	1017100	834470	893280	731680	746630	774650	831400	777490	670370	803610	626420	648260	677670	C00170	ko00270,ko00908,ko01100	925920	819810	784227	750490	0.8854	0.193794	0.84697	0.0825465	0.810534	0.0529952
N7-Methylguanosine	pmb0197	298.1	166.3	297.107	C11H15N5O5	[M+H]+	Nucleotides and derivatives	Nucleotides and derivatives	20244-86-4	3	104540	97219	100270	70458	71653	57486	79768	89985	80458	80127	77506	96275	81504	92977	104330	C20674	--	100676	66532.3	83403.7	84636	0.660854	0.00770581	0.828434	0.0164822	0.840674	0.0985027
2'-Deoxycytidine-5'-monophosphate	pme1373	306.05	110	307.057	C9H14N3O7P	[M-H]-	Nucleotides and derivatives	Nucleotides and derivatives	1032-65-1	3	64004	45244	42691	26793	39308	33613	52500	35342	21031	3999.9	4104.5	38534	9951.4	10941	19654	C00239	ko00240,ko01100	50646.3	33238	36291	15546.1	0.656277	0.104819	0.716557	0.278621	0.306955	0.0722527
N6-(2-Hydroxyethyl)adenosine	Lmcp002302	312.13	180.09	311.123	C12H17N5O5	[M+H]+	Nucleotides and derivatives	Nucleotides and derivatives	4338-48-1	3	425480	461070	467940	204880	403940	245180	302640	487680	414690	279560	311650	341570	301980	292700	310450	--	--	451497	284667	401670	310927	0.630496	0.10495	0.889641	0.454509	0.688658	0.00424223
2-(Dimethylamino)guanosine	pme3967	312.13	180	311.123	C12H17N5O5	[M+H]+	Nucleotides and derivatives	Nucleotides and derivatives	2140-67-2	3	415540	408940	505810	203890	438120	230110	316870	463270	433860	273410	317680	342670	297920	283760	333520	--	--	443430	290707	404667	311253	0.655586	0.164272	0.912583	0.520885	0.701922	0.0307015
Cytidine 5'-monophosphate(Cytidylic acid)	pme3174	324.06	112	323.052	C9H14N3O8P	[M+H]+	Nucleotides and derivatives	Nucleotides and derivatives	63-37-6	3	49857	39520	49184	57078	21545	42952	36062	21574	44410	46458	39730	30716	52570	80304	61151	C00055	ko00240,ko01100	46187	40525	34015.3	38968	0.877411	0.645947	0.73647	0.203024	0.843701	0.276415
Uridine 5'-monophosphate	pme3188	323.03	211	324.036	C9H13N2O9P	[M-H]-	Nucleotides and derivatives	Nucleotides and derivatives	58-97-9	3	537090	449140	455400	454460	330990	338820	336470	275700	193780	400070	413500	326430	387140	376260	353330	C00105	ko00240,ko01100,ko01240	480543	374757	268650	380000	0.77986	0.104202	0.559055	0.0173106	0.790772	0.0623582
Cyclic 3',5'-Adenylic acid	mws0884	328.05	134.2	329.053	C10H12N5O6P	[M-H]-	Nucleotides and derivatives	Nucleotides and derivatives	60-92-4	3	68289	57027	65265	57679	88047	74976	71291	84355	117830	97985	111830	86550	80162	70690	76668	C00575	ko00230,ko01100	63527	73567.3	91158.7	98788.3	1.15805	0.376007	1.43496	0.178718	1.55506	0.0251281
2'-Deoxyadenosine-5'-monophosphate	pme3184	332.08	136	331.068	C10H14N5O6P	[M+H]+	Nucleotides and derivatives	Nucleotides and derivatives	653-63-4	2	583550	608810	619590	482440	493990	457600	454830	594560	552620	582930	675860	806840	433880	459150	481550	C00360	ko00230,ko01100	603983	478010	534003	688543	0.791429	0.00114094	0.884136	0.228652	1.14	0.321943
2'-Deoxyinosine-5'-monophosphate	pmc0066	333.05	137.05	332.052	C10H13N4O7P	[M+H]+	Nucleotides and derivatives	Nucleotides and derivatives	3393-18-8	3	4356000	5805700	7471100	5563200	3623300	2230400	2777400	4796300	1778600	6066500	4926800	3693500	5727900	5639600	6068800	C06196	ko00230	5877600	3.80563e+06	3.11743e+06	4895600	0.647481	0.192084	0.530392	0.0943715	0.832925	0.437514
β-Nicotinamide mononucleotide	mws0675	335.06	123	334.057	C11H15N2O8P	[M+H]+	Nucleotides and derivatives	Nucleotides and derivatives	1094-61-7	2	18836	29977	36125	18724	11808	45014	13649	10126	46416	8016	17593	16222	42467	39536	40616	C00455	ko00760,ko01100	28312.7	25182	23397	13943.7	0.889425	0.800234	0.826379	0.725044	0.492489	0.0856559
Riboprine	pmf0289	336.17	148	335.159	C15H21N5O4	[M+H]+	Nucleotides and derivatives	Nucleotides and derivatives	7724-76-7	3	35488	17196	30110	24791	23182	14976	21167	24360	21435	27494	18849	23918	19944	18391	14738	C16427	ko00908,ko01110	27598	20983	22320.7	23420.3	0.760309	0.362421	0.808778	0.434393	0.848624	0.538016
Guanosine 3',5'-cyclic monophosphate	mws0609	344.04	150	345.047	C10H12N5O7P	[M-H]-	Nucleotides and derivatives	Nucleotides and derivatives	7665-99-8	1	801490	1048500	1134800	310430	428340	539690	306900	431470	303570	472990	503390	554400	784300	722310	591160	C00942	ko00230,ko01100	994930	426153	347313	510260	0.428325	0.012644	0.349083	0.0127137	0.51286	0.0340501
3'-Adenylic Acid	mws0874	346.06	210.9	347.063	C10H14N5O7P	[M-H]-	Nucleotides and derivatives	Nucleotides and derivatives	84-21-9	2	50064	87316	54844	74957	44833	67877	43359	49368	47097	46360	40180	50336	40858	55042	52297	C01367	ko00230,ko01100	64074.7	62555.7	46608	45625.3	0.976293	0.923583	0.727401	0.272813	0.712065	0.252214
Adenosine 5'-monophosphate	pmb0981	348.07	136	347.063	C10H14N5O7P	[M+H]+	Nucleotides and derivatives	Nucleotides and derivatives	61-19-8	1	21487000	20024000	17252000	18977000	13142000	15866000	17022000	14748000	14317000	18616000	18124000	20972000	12393000	15629000	14793000	C00020	ko00230,ko00908,ko01100,ko01110,ko01240	1.95877e+07	15995000	1.53623e+07	1.92373e+07	0.816585	0.16757	0.784286	0.0556422	0.982115	0.830359
Inosine 5'-monophosphate	pmb0532	349.05	137.3	348.047	C10H13N4O8P	[M+H]+	Nucleotides and derivatives	Nucleotides and derivatives	131-99-7	3	1642400	1465800	1282900	1699700	1104700	1244700	1385200	1280600	1117400	1642100	1587900	1638400	971190	1069900	1246400	C00130	ko00230,ko01100,ko01110,ko01240	1463700	1349700	1.26107e+06	1622800	0.922115	0.618644	0.861561	0.198912	1.1087	0.263282
Guanosine 5'-monophosphate	pmb0998	364.07	152.1	363.058	C10H14N5O8P	[M+H]+	Nucleotides and derivatives	Nucleotides and derivatives	85-32-5	2	270590	267680	261720	194420	206460	164670	189710	203180	177750	316100	315750	243090	241930	213130	248410	C00144	ko00230,ko01100	266663	188517	190213	291647	0.706946	0.0206059	0.713309	0.00467783	1.09369	0.411765
Isopentenyladenine-7-N-glucoside	pmb0964	366.2	204.1	365.17	C16H23N5O5	[M+H]+	Nucleotides and derivatives	Nucleotides and derivatives	-	3	7890.5	28575	33153	27037	11588	39715	33314	28754	22954	22758	24074	60641	39889	30849	38622	--	--	23206.2	26113.3	28340.7	35824.3	1.12528	0.80884	1.22126	0.587624	1.54374	0.446068
Succinyladenosine	pme3337	384.12	252	383.108	C14H17N5O8	[M+H]+	Nucleotides and derivatives	Nucleotides and derivatives	4542-23-8	1	2134000	2243200	1971600	2396200	2059400	2304900	1762600	2105900	1957100	2155900	2906200	2893000	1824800	2049000	2033200	--	--	2.11627e+06	2253500	1.94187e+06	2651700	1.06485	0.346613	0.917591	0.244761	1.25301	0.154139
Ribosyladenosine	pmc0281	400.15	136.11	399.139	C15H21N5O8	[M+H]+	Nucleotides and derivatives	Nucleotides and derivatives	-	3	178520	181340	135890	199610	209190	190080	138500	144030	141670	143470	185300	209090	114700	108890	100800	--	--	165250	199627	141400	179287	1.20803	0.131955	0.855673	0.245308	1.08494	0.59449
Uridine 5'-diphosphate	pme3007	402.99	159	404.002	C9H14N2O12P2	[M-H]-	Nucleotides and derivatives	Nucleotides and derivatives	27821-45-0	2	80609	144010	154830	114220	97669	83888	93991	85246	95094	112090	96022	90884	83307	82994	82462	C00015	ko00240,ko00908,ko01100,ko01240	126483	98592.3	91443.7	99665.3	0.779491	0.354237	0.722972	0.268182	0.787974	0.366986
Adenosine 5'-diphosphate	pme2117	426	159	427.029	C10H15N5O10P2	[M-H]-	Nucleotides and derivatives	Nucleotides and derivatives	58-64-0	3	164490	139750	169030	207680	118800	177460	143860	163400	150290	289290	262660	189710	142370	178670	128540	C00008	ko00190,ko00195,ko00230,ko00908,ko01100,ko01110,ko01240	157757	167980	152517	247220	1.0648	0.740682	0.966784	0.656222	1.5671	0.0843585
Methotrexate	mws0852	455.18	308	454.171	C20H22N8O5	[M+H]+	Nucleotides and derivatives	Nucleotides and derivatives	59-05-2	2	30460	19976	25238	24109	26405	26948	25569	22261	28161	13291	1990.3	25596	21065	18733	19287	C01937	--	25224.7	25820.7	25330.3	13625.8	1.02363	0.865131	1.00419	0.977563	0.540176	0.225468
Flavin Single Nucleotide(FMN)	MWS5083	455.1	96.97	456.105	C17H21N4O9P	[M-H]-	Nucleotides and derivatives	Nucleotides and derivatives	6184-17-4	1	967200	1080400	1022700	921390	731710	894210	966450	994060	667570	1050800	744700	1171400	866870	866240	851260	C00061	ko00190,ko00740,ko01100,ko01110,ko01240	1.02343e+06	849103	876027	988967	0.829662	0.0789182	0.855968	0.291868	0.966323	0.814703
Citicoline	MWSmce613	489.12	264.04	488.107	C14H26N4O11P2	[M+H]+	Nucleotides and derivatives	Nucleotides and derivatives	987-78-0	3	4184.2	5087	7182	5387.2	8394.2	1197	5378.5	8967.5	3598	11979	10176	10756	7825.2	6574.8	10176	C00307	ko00564,ko01100	5484.4	4992.8	5981.33	10970.3	0.910364	0.843722	1.09061	0.800863	2.00028	0.010495
Uridine-5'-Diphosphate-D-Xylose	Zmfn000481	535.04	323.03	536.044	C14H22N2O16P2	[M-H]-	Nucleotides and derivatives	Nucleotides and derivatives	3616-06-6	3	694890	706970	731050	903080	730640	862210	778760	687980	696430	530990	544070	538010	591030	613730	519670	C00190	ko00520,ko00908,ko01100	710970	831977	721057	537690	1.1702	0.140521	1.01419	0.768794	0.756277	0.00154633
Uridine 5'-diphospho-D-glucose	pmb2922	565.05	323.1	566.055	C15H24N2O17P2	[M-H]-	Nucleotides and derivatives	Nucleotides and derivatives	133-89-1	2	6604500	7110700	8412000	7924900	5774700	7086400	5999200	5433300	5988200	6157200	6055500	5721300	7044000	8042500	6132500	C00029	ko00040,ko00052,ko00053,ko00240,ko00500,ko00520,ko00524,ko00561,ko00908,ko01100,ko01110,ko01240	7.37573e+06	6.92867e+06	5806900	5978000	0.939387	0.617441	0.787298	0.0874473	0.810496	0.114534
Uridine-5'-diphosphoglucuronic acid	mws1409	578.9	402.6	580.034	C15H22N2O18P2	[M-H]-	Nucleotides and derivatives	Nucleotides and derivatives	-	3	23430	13146	16409	15980	17705	22728	8923.5	25344	16350	14560	6015	18844	15289	15340	10909	--	--	17661.7	18804.3	16872.5	13139.7	1.0647	0.771888	0.955318	0.8965	0.743965	0.405291
Uridine 5'-diphospho-N-acetylglucosamine	Lmqn000780	606.08	384.98	607.082	C17H27N3O17P2	[M-H]-	Nucleotides and derivatives	Nucleotides and derivatives	528-04-1	3	148360	168780	199190	179130	121850	133190	145240	155230	172290	120880	111390	135460	98337	105040	101630	C00043	ko00520,ko00524,ko01100	172110	144723	157587	122577	0.840877	0.299647	0.915616	0.448518	0.7122	0.0599596
Nicotinic acid adenine dinucleotide	pmb0530	664.12	136.2	663.109	C21H27N7O14P2	[M+H]+	Nucleotides and derivatives	Nucleotides and derivatives	53-84-9	1	1371400	1799100	1195300	1828900	1676800	1255000	1538900	2029000	1734000	2092700	1665000	1922700	1730200	1790000	2064800	C00003	ko00190,ko00730,ko00760,ko01100,ko01240	1.45527e+06	1586900	1767300	1.89347e+06	1.09045	0.624004	1.21442	0.248036	1.30111	0.123604
NADP (Nicotinamide adenine dinucleotide phosphate)	pme2651	742.1	620.1	743.075	C21H28N7O17P3	[M-H]-	Nucleotides and derivatives	Nucleotides and derivatives	53-59-8	3	722460	673770	736780	656750	546280	541700	683440	579500	479350	849620	797600	678060	675670	653680	744960	C00006	ko00195,ko00480,ko00760,ko01100,ko01240	711003	581577	580763	775093	0.817966	0.0554496	0.816822	0.147883	1.09014	0.335743
Riboflavin 5'-Adenosine Diphosphate	pme2746	784.15	437	785.157	C27H33N9O15P2	[M-H]-	Nucleotides and derivatives	Nucleotides and derivatives	146-14-5	1	2201000	2579700	2924600	2244900	2368100	1947400	3150400	3345300	2707800	3060100	3161500	3360200	2614800	2227300	2595500	C00016	ko00740,ko01100,ko01110,ko01240	2.56843e+06	2186800	3.06783e+06	3.19393e+06	0.851414	0.207571	1.19444	0.151459	1.24353	0.0794038
Pyruvic acid	pme1974	87.01	43	88.016	C3H4O3	[M-H]-	Organic acids	Organic acids	127-17-3	3	112090	134140	120070	144030	92469	96622	82746	109730	90829	131780	108500	90942	116960	146800	112420	C00022	ko00010,ko00020,ko00030,ko00040,ko00053,ko00250,ko00260,ko00261,ko00270,ko00290,ko00330,ko00350,ko00360,ko00430,ko00440,ko00620,ko00630,ko00650,ko00660,ko00710,ko00730,ko00760,ko00770,ko00900,ko01100,ko01110,ko01200,ko01210,ko01230,ko01240	122100	111040	94435	110407	0.909421	0.583665	0.773423	0.0570633	0.904237	0.447497
3-Hydroxypropanoic acid	pme2601	89	59	90.032	C3H6O3	[M-H]-	Organic acids	Organic acids	503-66-2	3	18299	19717	17062	31618	26512	25262	9427	16530	17556	11818	13704	13387	19779	22030	16360	C01013	ko00240,ko00410,ko00640,ko01100,ko01200	18359.3	27797.3	14504.3	12969.7	1.51407	0.0272142	0.790025	0.267259	0.706435	0.00613926
1-Aminocyclopropane-1-carboxylic acid	mws4052	102.06	56.05	101.048	C4H7NO2	[M+H]+	Organic acids	Organic acids	22059-21-8	3	169230	256410	209790	148920	117120	85436	122390	135100	139470	208070	202200	267270	133100	210070	191270	C01234	ko00270,ko01100,ko01110	211810	117159	132320	225847	0.553131	0.0432669	0.624711	0.0819554	1.06627	0.69019
Butanone acid	MWS4312	101.03	55.02	102.032	C4H6O3	[M-H]-	Organic acids	Organic acids	600-18-0	3	11108	13589	14536	17720	12549	11334	6469.5	11430	4914	15697	7747.5	13420	9603.6	12804	9041.7	--	--	13077.7	13867.7	7604.5	12288.2	1.06041	0.744147	0.581488	0.0897187	0.93963	0.781083
γ-Aminobutyric acid	pme3011	104.07	68.8	103.063	C4H9NO2	[M+H]+	Organic acids	Organic acids	56-12-2	2	9922900	12616000	11801000	7794800	6903300	5147600	6520500	4886700	5908000	7273500	7003800	7958900	9828600	10017000	10590000	C00334	ko00250,ko00330,ko00410,ko00650,ko00760,ko01100	1.14466e+07	6.61523e+06	5.77173e+06	7.41207e+06	0.57792	0.0122908	0.50423	0.0068519	0.647532	0.0261936
2-Aminoisobutyric acid	pme3017	104.07	58	103.063	C4H9NO2	[M+H]+	Organic acids	Organic acids	62-57-7	2	3083400	2563000	2389200	5233600	3874100	3409000	1669000	2188100	2546000	4749600	4398200	1378500	3199100	3307800	3387200	C03665	--	2.67853e+06	4.17223e+06	2.13437e+06	3.50877e+06	1.55766	0.0979616	0.796842	0.176335	1.30996	0.520926
Tartronate semialdehyde*	Lmbn000193	103	59.01	104.011	C3H4O4	[M-H]-	Organic acids	Organic acids	2480-77-5	3	3003800	3446900	3785700	2297000	2534900	2075400	3188100	2622500	2760400	2424600	2588300	2887500	2465400	2377300	2328400	C01146	ko00053,ko00630,ko01100	3.41213e+06	2.30243e+06	2857000	2.63347e+06	0.674778	0.020869	0.837306	0.127028	0.771795	0.0538677
Hydroxypyruvic acid*	ML10172161	103	59.01	104.011	C3H4O4	[M-H]-	Organic acids	Organic acids	1113-60-6	3	3339100	4171700	3818600	2382300	3027200	2332600	3193000	2562800	2965700	2662900	2524900	2829500	2681600	2551900	2428600	C00168	ko00260,ko00630,ko01100,ko01110,ko01200	3.77647e+06	2580700	2.90717e+06	2.67243e+06	0.683364	0.022293	0.769811	0.0495469	0.707654	0.0325864
Malonic acid	pme1975	103	59	104.06	C3H4O4	[M-H]-	Organic acids	Organic acids	141-82-2	3	12817000	14567000	17800000	10979000	10718000	9949500	11540000	10707000	11878000	12587000	11966000	11490000	8620100	8953700	9696900	C00383	ko00061,ko00240,ko00410,ko01100,ko01212	1.50613e+07	1.05488e+07	11375000	1.20143e+07	0.700392	0.0847341	0.755245	0.120579	0.797694	0.167062
3-Furoic acid	Hmhn002738	111.01	67.02	112.016	C5H4O3	[M-H]-	Organic acids	Organic acids	488-93-7	3	50492	57757	37708	61214	58927	47059	49684	43666	41381	25056	24876	29804	83858	71710	82708	--	--	48652.3	55733.3	44910.3	26578.7	1.14554	0.3922	0.923087	0.602073	0.546298	0.0550158
Fumaric acid	mws0376	115	71	116.011	C4H4O4	[M-H]-	Organic acids	Organic acids	110-17-8	3	778880	1001800	923660	920130	1115700	711450	759080	656300	828460	546050	651660	577980	702930	626330	588670	C00122	ko00020,ko00190,ko00220,ko00250,ko00350,ko00360,ko00620,ko00650,ko00760,ko01100,ko01110,ko01200	901447	915760	747947	591897	1.01588	0.921246	0.829718	0.140264	0.656608	0.0256486
4-Oxopentanoic Acid	pme0275	115.05	97	116.047	C5H8O3	[M-H]-	Organic acids	Organic acids	123-76-2	3	30146	35527	34357	26289	30669	30200	25300	22274	30057	29718	24214	23095	26438	21598	25651	--	--	33343.3	29052.7	25877	25675.7	0.871319	0.117811	0.776077	0.0614725	0.770039	0.0455121
3-Methyl-2-Oxobutanoic acid	mws0823	115.04	71	116.047	C5H8O3	[M-H]-	Organic acids	Organic acids	759-05-7	2	221180	183110	214090	207740	148190	142700	241990	233960	201720	130210	120610	128120	145870	133810	140660	C00141	ko00280,ko00290,ko00770,ko00966,ko01100,ko01110,ko01210,ko01230,ko01240	206127	166210	225890	126313	0.806349	0.188975	1.09588	0.309111	0.612795	0.0162136
5-Aminovaleric acid	pme0120	118.09	101	117.079	C5H11NO2	[M+H]+	Organic acids	Organic acids	660-88-8	3	144980	166380	121810	158120	136340	132110	122780	133670	87452	93619	89634	161400	188080	163010	136360	C00431	ko00310,ko00330,ko01100	144390	142190	114634	114884	0.984763	0.893065	0.793919	0.192458	0.795653	0.345584
Succinic acid*	mws0192	117.02	73	118.027	C4H6O4	[M-H]-	Organic acids	Organic acids	110-15-6	1	36175000	31933000	29355000	33646000	31545000	21913000	28266000	22224000	27722000	27176000	21354000	26291000	23384000	23491000	25766000	C00042	ko00020,ko00190,ko00250,ko00310,ko00350,ko00360,ko00620,ko00630,ko00640,ko00650,ko00760,ko00920,ko01100,ko01110,ko01200	3.24877e+07	2.90347e+07	2.60707e+07	2.49403e+07	0.893714	0.46181	0.802479	0.0815509	0.767686	0.048984
Methylmalonic acid*	mws0470	117.02	73	118.027	C4H6O4	[M-H]-	Organic acids	Organic acids	516-05-2	1	1619100	1627100	1454700	1497200	1569400	931240	1292900	1140000	1399800	1419500	1090700	1236700	1277700	1205000	1088900	C02170	ko00240,ko00280,ko00640,ko01100	1.56697e+06	1.33261e+06	1.27757e+06	1.24897e+06	0.850441	0.366008	0.815312	0.0410816	0.79706	0.0579106
D-Erythronolactone	pme1730	117	59	118.027	C4H6O4	[M-H]-	Organic acids	Organic acids	15667-21-7	3	27063	26948	28440	20685	30176	24741	36598	26216	9741.2	17279	21416	29261	21753	27437	20029	--	--	27483.7	25200.7	24185.1	22652	0.916932	0.495015	0.87998	0.714367	0.824199	0.302101
β-Hydroxyisovaleric acid	mws0147	117.06	59	118.063	C5H10O3	[M-H]-	Organic acids	Organic acids	625-08-1	3	221580	280400	345860	233660	244730	201910	208050	212200	219900	204480	211410	218590	139200	148670	135520	C20827	ko00280,ko01100	282613	226767	213383	211493	0.802392	0.256093	0.755036	0.192529	0.748349	0.184612
Aminomalonic acid	pme3096	118	74	119.022	C3H5NO4	[M-H]-	Organic acids	Organic acids	1068-84-4	3	1037100	1036400	1011300	1033900	1061700	687640	1024700	831250	1005600	1050400	728210	857000	873390	798030	909010	C00872	--	1.02827e+06	927747	953850	878537	0.902243	0.491568	0.927629	0.349867	0.854386	0.250274
2-Picolinic acid	pme1216	122.03	78	123.032	C6H5NO2	[M-H]-	Organic acids	Organic acids	98-98-6	3	99606	98292	97339	144770	105990	128460	122980	122630	121820	81763	100770	113260	96470	102820	107710	C10164	ko00380,ko01100	98412.3	126407	122477	98597.7	1.28446	0.129962	1.24453	6.15573e-05	1.00188	0.98571
L-Pipecolic Acid	MWS0811	130.09	84.08	129.079	C6H11NO2	[M+H]+	Organic acids	Organic acids	3105-95-1	2	1655700	1407600	1581200	1638800	1495800	1248100	1545600	1339900	1555000	1268200	1132600	1526900	1122500	1131200	1431900	C00408	ko00310,ko00960,ko01100,ko01110	1.54817e+06	1460900	1.48017e+06	1.30923e+06	0.943632	0.560894	0.956077	0.540139	0.845667	0.168968
Methylenesuccinic acid	Zmgn000217	129.02	85.03	130.027	C5H6O4	[M-H]-	Organic acids	Organic acids	97-65-4	3	11602	18466	11359	13580	10362	6661.7	15731	12130	14688	16804	16906	24338	11770	11400	18973	C00490	ko00660,ko01100	13809	10201.2	14183	19349.3	0.738738	0.306429	1.02708	0.89384	1.40121	0.18019
Citraconic acid	mws0425	129.02	85	130.027	C5H6O4	[M-H]-	Organic acids	Organic acids	498-23-7	3	2044100	2356300	2138100	1603600	1624600	1614900	2151500	2066100	1971800	2298500	2373600	2392300	1594100	1513400	1429100	C02226	ko00290,ko00660,ko01100,ko01210	2179500	1.61437e+06	2.06313e+06	2354800	0.740705	0.0253247	0.946609	0.349278	1.08043	0.191257
3-Guanidinopropionic acid	Zmpn000638	130.05	88.04	131.069	C4H9N3O2	[M-H]-	Organic acids	Organic acids	353-09-3	2	178080	197000	242190	146950	115650	152040	157840	132720	130600	156340	137190	163090	138880	144780	161820	C03065	--	205757	138213	140387	152207	0.671732	0.0496419	0.682295	0.0571599	0.739741	0.0908346
Creatine	ML10197929	130.09	88.04	131.069	C4H9N3O2	[M-H]-	Organic acids	Organic acids	57-00-1	2	222880	323030	406540	109490	188650	153040	167410	207020	159710	187800	168780	211620	100760	130530	126690	C00300	ko00260,ko00330,ko01100	317483	150393	178047	189400	0.473705	0.0709109	0.560806	0.11062	0.596567	0.130825
6-Aminocaproic acid	pme0274	132.1	69	131.095	C6H13NO2	[M+H]+	Organic acids	Organic acids	60-32-2	2	1718300	2203200	2872000	2141800	2297200	2291900	2322400	2694000	2458100	1403000	1610200	2309800	3128200	3764300	3133500	C02378	ko01100	2264500	2.24363e+06	2491500	1.77433e+06	0.990785	0.956206	1.10024	0.57452	0.783543	0.322704
2-Methylsuccinic acid*	mws0473	131.03	87.05	132.042	C5H8O4	[M-H]-	Organic acids	Organic acids	498-21-5	3	647920	681050	828870	498240	454140	573750	609000	568920	588400	594610	464150	524380	431290	477540	436300	--	--	719280	508710	588773	527713	0.707249	0.0417955	0.818559	0.138335	0.733669	0.053925
Dimethylmalonic acid*	Lmmn000806	131.03	87.05	132.042	C5H8O4	[M-H]-	Organic acids	Organic acids	595-46-0	3	79108	74829	97921	58617	52890	65755	63638	61877	48349	64516	32042	54073	53184	62189	43879	--	--	83952.7	59087.3	57954.7	50210.3	0.703817	0.052558	0.690326	0.0456819	0.598079	0.0519101
Ethylmalonic acid	pme3034	131.03	69.03	132.042	C5H8O4	[M-H]-	Organic acids	Organic acids	601-75-2	3	100260	81702	101410	58738	74917	73190	93263	86452	72849	87984	55282	77754	54688	64745	64859	--	--	94457.3	68948.3	84188	73673.3	0.729942	0.0380008	0.891281	0.306519	0.779964	0.157984
Glutaric acid	pme0243	131.03	87.05	132.042	C5H8O4	[M-H]-	Organic acids	Organic acids	110-94-1	3	2575400	2183400	2806600	1719000	1772300	2150100	2445500	2040200	2092500	2608800	1474100	1989400	1663000	1596800	1593400	C00489	ko00071,ko00310,ko01100	2521800	1.88047e+06	2.19273e+06	2024100	0.745684	0.0520245	0.869511	0.220444	0.802641	0.273189
3-Ureidopropionic Acid	Lmgn000160	131.05	70.03	132.053	C4H8N2O3	[M-H]-	Organic acids	Organic acids	462-88-4	3	14966	21510	26012	22390	22188	24006	30408	19588	20543	19513	21673	20610	34930	43517	36050	C02642	ko00240,ko00410,ko00770,ko01100	20829.3	22861.3	23513	20598.7	1.09755	0.593089	1.12884	0.599946	0.988926	0.949732
6-Hydroxyhexanoic acid	mws0972	131.07	85	132.079	C6H12O3	[M-H]-	Organic acids	Organic acids	1191-25-9	2	129580	122040	77129	179670	138750	153610	104330	89548	89154	75934	74659	78116	86579	61836	59949	C06103	--	109583	157343	94344	76236.3	1.43584	0.0840634	0.860936	0.454363	0.695695	0.178135
Iminodiacetic acid	MWS1882	132.03	88.04	133.038	C4H7NO4	[M-H]-	Organic acids	Organic acids	142-73-4	1	2375300	2351600	1690900	3270700	3028100	3297300	2986100	3053600	3789600	2322200	2674800	2447500	2087000	2127100	2210400	C19911	--	2.13927e+06	3198700	3.27643e+06	2481500	1.49523	0.0295712	1.53157	0.0298894	1.15998	0.265438
L-Malic acid*	mws0275	133.01	71.01	134.022	C4H6O5	[M-H]-	Organic acids	Organic acids	97-67-6	1	890450	930880	1098400	883620	949350	1110100	1019200	1190000	1227400	924030	587890	710510	851010	1008300	839490	C00149	ko00020,ko00620,ko00630,ko00710,ko01100,ko01110,ko01200	973243	981023	1.14553e+06	740810	1.00799	0.937101	1.17703	0.129133	0.761177	0.129697
2,3-Dihydroxy-3-Methylbutanoic Acid	Zmgn000503	133.05	71.01	134.058	C5H10O4	[M-H]-	Organic acids	Organic acids	1756-18-9	2	33921000	26084000	32084000	32513000	30784000	28366000	38498000	39237000	38494000	29153000	23622000	27959000	33775000	30883000	31824000	C04039	--	3.06963e+07	3.05543e+07	38743000	2.69113e+07	0.995374	0.960733	1.26214	0.0751272	0.876695	0.269152
Muconic acid	pme3207	141.02	59	142.027	C6H6O4	[M-H]-	Organic acids	Organic acids	1119-72-8	2	112330	184900	228970	349430	140350	300570	172950	251280	118800	235480	260780	157330	253180	252690	245760	C02480	ko01100	175400	263450	181010	217863	1.502	0.305302	1.03198	0.918314	1.24209	0.409544
1-Methylpiperidine-2-carboxylic acid	Rfmb320	144.1	84.08	143.095	C7H13NO2	[M+H]+	Organic acids	Organic acids	7730-87-2	3	102410	136460	119820	87707	67146	64237	99785	107180	60838	63164	89595	132630	103540	115760	129370	--	--	119563	73030	89267.7	95129.7	0.610806	0.0221675	0.746614	0.16624	0.795642	0.359664
Valproic Acid	mws0851	143.11	143.11	144.115	C8H16O2	[M-H]-	Organic acids	Organic acids	99-66-1	2	2370800	2844300	2022400	3348300	3478900	3434100	2901900	2015000	2649200	1301100	2090100	2902800	2082800	2004200	1946700	C07185	--	2412500	3.42043e+06	2.52203e+06	2098000	1.4178	0.0483508	1.0454	0.773476	0.869637	0.588185
4-Acetamidobutyric acid	pme0295	146.08	86	145.074	C6H11NO3	[M+H]+	Organic acids	Organic acids	3025-96-5	3	662660	878960	670030	840820	464150	812680	719820	666370	561840	614970	851360	861550	661920	769910	684870	C02946	ko00330,ko01100	737217	705883	649343	775960	0.957498	0.836753	0.880804	0.366898	1.05255	0.736608
4-Guanidinobutyric acid	mws0567	146.09	87	145.085	C5H11N3O2	[M+H]+	Organic acids	Organic acids	463-00-3	3	114260	117710	112420	106110	110140	48737	67863	107180	93684	142750	138960	79039	99626	77866	101680	C01035	ko00330,ko01100	114797	88329	89575.7	120250	0.769439	0.313384	0.780298	0.158092	1.0475	0.816569
2-Methyl-3-oxosuccinic acid	Lmgn000224	145.01	57.03	146.022	C5H6O5	[M-H]-	Organic acids	Organic acids	-	3	447050	502690	370820	480940	445610	309580	380700	345050	338600	506330	516270	389620	476280	363990	396810	C06030	ko00660	440187	412043	354783	470740	0.936065	0.688075	0.805984	0.144422	1.06941	0.613258
α-Ketoglutaric acid	pme2380	145.01	101	146.022	C5H6O5	[M-H]-	Organic acids	Organic acids	328-50-7	3	4167300	4874600	3762100	4541600	2834100	2394500	3015300	2361200	2649100	5068600	4322000	3809800	3394000	3131100	3020200	C00026	ko00020,ko00040,ko00053,ko00220,ko00250,ko00300,ko00310,ko00340,ko00430,ko00630,ko00650,ko00660,ko01100,ko01110,ko01200,ko01210,ko01230,ko01240	4268000	3.25673e+06	2675200	4.40013e+06	0.763058	0.262604	0.626804	0.0209618	1.03096	0.80059
2-Methylglutaric acid*	mws0924	145.05	101	146.058	C6H10O4	[M-H]-	Organic acids	Organic acids	617-62-9	3	793620	585100	551210	866270	1033100	678180	892430	735330	939030	457970	397720	587940	439010	448490	417750	--	--	643310	859183	855597	481210	1.33557	0.171774	1.32999	0.0982949	0.748022	0.166831
Adipic Acid*	mws0208	145.05	101	146.058	C6H10O4	[M-H]-	Organic acids	Organic acids	124-04-9	3	128670	68917	154650	73666	95526	47117	74941	78683	108450	112900	70081	100410	71123	46868	93399	C06104	ko01100	117412	72103	87358	94463.7	0.614101	0.212674	0.744027	0.363015	0.804546	0.479032
2-Acetyl-2-Hydroxybutanoic Acid	Lmbn001609	145.05	83.05	146.058	C6H10O4	[M-H]-	Organic acids	Organic acids	-	3	136770	111310	108280	163270	190050	153640	185420	122210	163430	115560	79164	108990	77144	91467	81361	C06006	ko00290,ko01100,ko01110,ko01210,ko01230	118787	168987	157020	101238	1.42261	0.0252214	1.32187	0.163793	0.852267	0.292365
2,2-Dimethylsuccinic acid	Wmzn000227	145.06	109.04	146.058	C6H10O4	[M-H]-	Organic acids	Organic acids	597-43-3	2	18216	25548	24190	79872	58160	68720	68572	48724	45824	28624	29767	38961	54546	48345	38157	--	--	22651.3	68917.3	54373.3	32450.7	3.04253	0.0106716	2.40045	0.0372903	1.43262	0.0772071
Mono-Methyl Glutarate	MWS5136	145.05	101.06	146.058	C6H10O4	[M-H]-	Organic acids	Organic acids	1501-27-5	3	37835	44969	56309	20696	24859	33166	38636	33919	35425	31882	17609	26084	20742	19271	18677	--	--	46371	26240.3	35993.3	25191.7	0.565878	0.0431695	0.776204	0.187601	0.543263	0.038739
3-Hydroxy-3-Methyl-2-Oxopentanoic Acid	Lmbn001676	145.05	101.06	146.058	C6H10O4	[M-H]-	Organic acids	Organic acids	-	3	46250	37308	46013	29026	26566	43838	39814	33460	33338	27244	35472	23038	37234	23813	21358	C14463	ko00290,ko01110,ko01210	43190.3	33143.3	35537.3	28584.7	0.767379	0.197799	0.822808	0.109753	0.66183	0.0379174
2-Hydroxyglutaric Acid*	Zmyn000247	147.03	57.03	148.037	C5H8O5	[M-H]-	Organic acids	Organic acids	13095-48-2	1	1008800	1107300	921640	989730	993300	798010	1186500	1042800	1162200	1012100	880100	1029000	651620	642360	684280	C03196	ko00310,ko01100	1012580	927013	1130500	973733	0.915496	0.36719	1.11645	0.168079	0.961636	0.615548
3-Hydroxyglutaric acid	MWS3036	147.03	85.03	148.037	C5H8O5	[M-H]-	Organic acids	Organic acids	638-18-6	3	1208400	1110100	999810	1186700	1176900	895220	1360900	1307100	1271600	983340	1077200	1167600	676400	721810	726000	--	--	1.1061e+06	1.08627e+06	1313200	1.07605e+06	0.982072	0.870685	1.18723	0.0583235	0.972827	0.727678
L-Citramalic acid	pmb2826	147.03	87.1	148.037	C5H8O5	[M-H]-	Organic acids	Organic acids	6236-09-5	1	2282600	2465000	2054000	2175000	2121000	1854700	2559400	2216600	2386200	2046800	2000800	2047500	1376800	1332900	1295300	C02614	ko00660,ko01100	2267200	2.05023e+06	2387400	2031700	0.904302	0.23566	1.05302	0.481865	0.896127	0.184284
3-Methylmalic acid*	Lmbn000216	147.03	57.03	148.037	C5H8O5	[M-H]-	Organic acids	Organic acids	152204-30-3	1	1098000	1181800	988000	992720	982290	744430	1225900	1039800	1114600	956920	958330	936920	718900	645260	617760	C06032	ko00290,ko00660,ko01100,ko01210,ko01230	1.08927e+06	906480	1.12677e+06	950723	0.832193	0.146219	1.03443	0.655519	0.87281	0.130221
Benzyl acetate	pmf0420	149.06	74.9	150.068	C9H10O2	[M-H]-	Organic acids	Organic acids	140-11-4	3	769370	770390	744800	763350	689850	729870	781250	818420	854660	784290	867040	719480	355620	301630	378700	C15513	--	761520	727690	818110	790270	0.955576	0.2481	1.07431	0.101672	1.03775	0.572457
Methyl 4-hydroxybenzoate*	Zmgn004894	151.04	136.02	152.047	C8H8O3	[M-H]-	Organic acids	Organic acids	99-76-3	3	59964	64964	72851	85076	70184	65613	118870	95339	100410	58172	73038	134960	67826	50394	77103	--	--	65926.3	73624.3	104873	88723.3	1.11677	0.341477	1.59076	0.0166785	1.3458	0.435165
cis-Citral	MWS1962	153.13	83.05	152.12	C10H16O	[M+H]+	Organic acids	Organic acids	5392-40-5	3	243000	193260	149680	219920	237740	290710	259630	212180	410970	196340	226890	260740	235200	219670	204720	C09847	ko01110	195313	249457	294260	227990	1.27721	0.19374	1.5066	0.236286	1.1673	0.381445
TranexamicAcid	MWS1837	158.12	95.09	157.11	C8H15NO2	[M+H]+	Organic acids	Organic acids	1197-18-8	3	24728	43970	10216	20383	28010	19430	44196	27322	30038	42097	42125	29645	27760	21740	28782	--	--	26304.7	22607.7	33852	37955.7	0.859455	0.746312	1.28692	0.544024	1.44293	0.360803
5-Acetamidopentanoic Acid	Lmbn001467	158.08	116.07	159.09	C7H13NO3	[M-H]-	Organic acids	Organic acids	1072-10-2	3	270590	284150	409370	170660	195880	204160	194300	172680	171000	251600	213540	283500	217050	228980	233050	C03087	ko00310,ko01100	321370	190233	179327	249547	0.591945	0.0905078	0.558007	0.0806817	0.776509	0.241946
2-Propylsuccinic acid*	Lmbn002072	159.07	97.07	160.074	C7H12O4	[M-H]-	Organic acids	Organic acids	618-57-5	3	416820	354290	332280	367030	351200	209830	301850	268900	271640	273310	143520	292840	188370	155040	183290	C16657	--	367797	309353	280797	236557	0.841099	0.374353	0.763456	0.058994	0.643172	0.0884367
Pimelic acid*	Zmjn001813	159.07	97.06	160.074	C7H12O4	[M-H]-	Organic acids	Organic acids	111-16-0	3	361130	265490	299200	338980	353210	203690	287200	254910	209760	253080	143760	224060	165250	160960	157950	C02656	ko00780,ko01100,ko01240	308607	298627	250623	206967	0.967661	0.867429	0.812113	0.18491	0.670649	0.0791137
4-Hydroxy-2-oxoglutaric acid	pme2761	161	73	162.016	C5H6O6	[M-H]-	Organic acids	Organic acids	1187-99-1	3	69696	78181	121620	111960	64206	123890	108370	114900	72978	50512	49780	54927	68566	65637	72090	C01127	ko00630,ko01100	89832.3	100019	98749.3	51739.7	1.11339	0.697076	1.09926	0.689643	0.575958	0.140045
Phenylpyruvic acid	mws0159	163.04	91	164.047	C9H8O3	[M-H]-	Organic acids	Organic acids	156-06-9	3	1383200	1394800	1141900	1125200	1344200	1108100	1076900	922740	787590	1105500	643190	1029900	4191200	4575500	4298100	C00166	ko00360,ko00400,ko00960,ko01100,ko01110,ko01210,ko01230	1.30663e+06	1192500	929077	926197	0.912651	0.366648	0.711046	0.0324047	0.708842	0.0993624
Piperonylic acid	MWSmce583	165.02	91.02	166.027	C8H6O4	[M-H]-	Organic acids	Organic acids	94-53-1	3	636820	647740	699860	758850	691570	608540	695020	746090	700000	690920	654960	652160	314710	340820	367210	--	--	661473	686320	713703	666013	1.03756	0.640675	1.07896	0.110604	1.00686	0.855399
Phosphoenolpyruvate	mws2125	166.98	78.7	167.982	C3H5O6P	[M-H]-	Organic acids	Organic acids	138-08-9	3	673090	557430	909550	618620	299270	496480	578600	631270	207540	749350	768100	734530	486630	544540	544420	C00074	ko00010,ko00020,ko00400,ko00440,ko00620,ko00710,ko00998,ko01100,ko01110,ko01200,ko01230,ko01240	713357	471457	472470	750660	0.660899	0.158204	0.662319	0.23101	1.05229	0.753802
DL-Glyceraldehyde-3-phosphate	pme3186	169	79	169.998	C3H7O6P	[M-H]-	Organic acids	Organic acids	591-59-3	3	81540	53180	60446	52496	31731	71941	67236	67193	48302	42123	53691	87000	56609	66789	64954	C00661	--	65055.3	52056	60910.3	60938	0.80018	0.421773	0.936285	0.716963	0.93671	0.810839
9-Oxononanoic acid	Lmbn003524	171.1	99.08	172.11	C9H16O3	[M-H]-	Organic acids	Organic acids	2553-17-5	3	18736	13121	12969	17881	23710	22901	17098	16331	18496	10089	15345	11184	9852.7	13295	11681	C16322	ko00592,ko01110	14942	21497.3	17308.3	12206	1.43872	0.0675011	1.15837	0.339225	0.816892	0.33392
Decanoic acid	Zmgn004439	171.14	153.14	172.146	C10H20O2	[M-H]-	Organic acids	Organic acids	334-48-5	3	5003.6	4585	4667	4706.5	4771.9	5050.8	5363.6	4047.1	5390	2436.3	4168.9	4414.9	3740.8	2897.3	2368.8	C01571	ko00061,ko01100	4751.87	4843.07	4933.57	3673.37	1.01919	0.612915	1.03824	0.726896	0.773037	0.222043
Shikimic acid	mws0154	173.05	93	174.053	C7H10O5	[M-H]-	Organic acids	Organic acids	138-59-0	3	103130	84722	80245	159010	84059	78007	139070	163630	139620	95703	69037	67249	64903	42868	47236	C00493	ko00400,ko01100,ko01110,ko01230,ko01240	89365.7	107025	147440	77329.7	1.19761	0.572408	1.64985	0.00593727	0.865317	0.36054
Suberic Acid	mws0242	173.08	111	174.089	C8H14O4	[M-H]-	Organic acids	Organic acids	505-48-6	1	529200	320630	363100	367900	387250	329830	440150	353320	386610	392180	380160	440370	206750	260760	335010	C08278	--	404310	361660	393360	404237	0.894512	0.576285	0.972917	0.884486	0.999819	0.999204
2-Isopropylmalic Acid	pmb3101	175.06	115	176.068	C7H12O5	[M-H]-	Organic acids	Organic acids	49601-06-1	1	7143700	5889300	5741700	6972800	5552300	5156000	8295600	6905800	6487400	5622100	3961200	4589400	4749700	4993700	5154700	C02504	ko00290,ko00620,ko01100,ko01110,ko01210,ko01230	6.25823e+06	5893700	7229600	4.72423e+06	0.941751	0.635184	1.15521	0.242866	0.754883	0.0804394
2-Propylmalic Acid*	Zmgn001448	175.06	115.04	176.068	C7H12O5	[M-H]-	Organic acids	Organic acids	-	2	7791300	5965300	6174300	7410400	6440500	5742100	8189500	7271100	6676700	6137200	4021800	4809800	5125800	5203300	5193500	C05994	ko00620	6.64363e+06	6531000	7379100	4989600	0.983046	0.888535	1.1107	0.371836	0.751035	0.122213
3-Isopropylmalic Acid*	Lmbn001754	175.06	115.04	176.068	C7H12O5	[M-H]-	Organic acids	Organic acids	921-28-8	2	7993800	5786500	5553500	7883500	6575700	5339900	8751000	7118100	7177700	6113500	3937200	4618900	5227600	5481500	5204300	C04411	ko00290,ko01100,ko01110,ko01210,ko01230	6444600	6599700	7.68227e+06	4.88987e+06	1.02407	0.89173	1.19205	0.26811	0.758754	0.200586
Azelaic acid	mws0237	187.1	125	188.105	C9H16O4	[M-H]-	Organic acids	Organic acids	123-99-9	1	4286400	5181000	4378300	5334100	5294700	3608200	5093700	5500100	4603600	5444300	5049900	4607100	3027500	3258500	2907700	C08261	--	4.61523e+06	4.74567e+06	5065800	5.03377e+06	1.02826	0.850851	1.09763	0.306888	1.09069	0.326226
2,6-Diaminooimelic acid	pme0278	191.1	128	190.095	C7H14N2O4	[M+H]+	Organic acids	Organic acids	583-93-7	2	256720	275560	260610	216600	176380	205950	193910	256810	217830	257300	188290	171750	241450	167120	219310	C00666	ko00300,ko01100,ko01110,ko01230	264297	199643	222850	205780	0.755376	0.0185759	0.843181	0.142578	0.778595	0.149646
Citric Acid	mws0281	191.02	111.01	192.027	C6H8O7	[M-H]-	Organic acids	Organic acids	77-92-9	1	2961900	3350300	3195500	1632800	1998100	1006500	1353900	2390800	1876600	4454300	5192800	4206900	3244100	3221300	3118500	C00158	ko00020,ko00250,ko00630,ko01100,ko01110,ko01200,ko01210,ko01230,ko01240	3.16923e+06	1545800	1.87377e+06	4618000	0.487752	0.019416	0.591237	0.0364261	1.45713	0.0272662
Isocitric Acid	Zmyn000453	191.02	111.01	192.027	C6H8O7	[M-H]-	Organic acids	Organic acids	320-77-4	2	17449000	18069000	14427000	11836000	13100000	7018300	9484700	12054000	12587000	19981000	23672000	20636000	10918000	12743000	12860000	C00311	ko00020,ko00630,ko01100,ko01110,ko01200,ko01210,ko01230,ko01240	1.66483e+07	1.06514e+07	1.13752e+07	2.14297e+07	0.63979	0.0627039	0.683266	0.0244003	1.2872	0.0403726
Quinic Acid	mws0277	191.06	85	192.063	C7H12O6	[M-H]-	Organic acids	Organic acids	77-95-2	2	6561700	5910700	5480200	3668400	4134200	2484500	3618600	4452900	4590700	8095500	9465400	9024000	4946900	5103500	4009700	C00296	ko00400,ko01100	5984200	3.42903e+06	4.22073e+06	8.86163e+06	0.573014	0.0168622	0.705313	0.0157111	1.48084	0.00584182
Sebacate	pme0266	201.11	139	202.121	C10H18O4	[M-H]-	Organic acids	Organic acids	111-20-6	1	42700	43908	36853	50573	46924	28500	44972	36223	41743	37920	56028	40987	25975	23882	25438	C08277	--	41153.7	41999	40979.3	44978.3	1.02054	0.915288	0.995764	0.961133	1.09294	0.575875
4,8-Dihydroxyquinoline-2-carboxylic acid	Zmtn001464	204.03	160.04	205.038	C10H7NO4	[M-H]-	Organic acids	Organic acids	59-00-7	3	1337900	1275300	1022500	1501300	1427400	1212500	1262100	1069900	1145100	951250	1065500	1008700	706770	678950	668740	C02470	ko00380	1211900	1380400	1.15903e+06	1.00848e+06	1.13904	0.264154	0.956377	0.665681	0.832151	0.159545
Lipoic acid	mws0617	205.04	171	206.044	C8H14O2S2	[M-H]-	Organic acids	Organic acids	62-46-4	2	1621.5	2494.5	4380.1	2239.1	1624.5	2750.6	2119.8	3150.4	4259.5	3501	4660.2	4374.8	1880.4	2871.4	1192.4	C00725	--	2832.03	2204.73	3176.57	4178.67	0.778498	0.532651	1.12166	0.754119	1.4755	0.235054
2-Hydroxyhexadecanoic acid	Lmmn003323	271.23	225.22	272.235	C16H32O3	[M-H]-	Organic acids	Organic acids	764-67-0	3	442280	573810	613840	549000	412090	415970	515400	485740	596420	524210	567470	446760	647410	659200	711700	--	--	543310	459020	532520	512813	0.844858	0.287951	0.98014	0.870626	0.943869	0.655365
Triethyl citrate	MWSslk154	277.13	115.04	276.121	C12H20O7	[M+H]+	Organic acids	Organic acids	77-93-0	3	25938	33028	27667	29801	39820	48410	37030	29408	37732	12469	25926	41264	23262	20194	26677	--	--	28877.7	39343.7	34723.3	26553	1.36243	0.181521	1.20243	0.165481	0.919499	0.809359
Argininosuccinic acid	pmb2657	289.1	97.1	290.123	C10H18N4O6	[M-H]-	Organic acids	Organic acids	2387-71-5	3	410070	374720	286310	495150	432230	213660	377950	276320	251940	347990	295270	283040	318080	354030	334890	C03406	ko00220,ko00250,ko01100,ko01110,ko01230	357033	380347	302070	308767	1.0653	0.8196	0.846055	0.361033	0.864812	0.3304
Adenylocuccinic Acid	MWS0155	462.07	96.97	463.074	C14H18N5O11P	[M-H]-	Organic acids	Organic acids	19046-78-7	3	7653.7	8007.1	8497.2	7371.4	8792.2	3823.6	8684.5	7967.4	6305.8	13444	7108.1	10533	12107	10619	15144	C03794	ko00230,ko00250,ko01100,ko01240	8052.67	6662.4	7652.57	10361.7	0.827353	0.446832	0.950315	0.635991	1.28674	0.334027
Salicyl Alcohol	MWSmce274	123.05	93.04	124.052	C7H8O2	[M-H]-	Others	Others	90-01-7	3	13862	8464.8	17469	18468	18771	19102	11434	9560.8	9577.3	8166.2	11106	10967	13914	11867	15924	C02323	--	13265.3	18780.3	10190.7	10079.7	1.41575	0.168971	0.768224	0.360961	0.759859	0.349593
5-Hydroxymethylfurfural	pmp001086	127.04	97	126.032	C6H6O3	[M+H]+	Others	Others	67-47-0	3	21987	19151	32428	13753	7280.2	17116	19534	11937	13934	21963	30504	17440	23243	51610	47240	C11101	--	24522	12716.4	15135	23302.3	0.518571	0.0828526	0.617201	0.131419	0.950262	0.837272
Maltol	pmp000509	127.04	109.02	126.032	C6H6O3	[M+H]+	Others	Others	118-71-8	2	121740	99427	95237	122500	166490	140820	98944	131590	114600	120470	155930	134920	84818	92710	115930	C11918	ko00523,ko01110	105468	143270	115045	137107	1.35842	0.0781493	1.0908	0.487396	1.29998	0.0774035
4-Guanidinobutanal	Zmdp000376	130.09	84.08	129.09	C5H11N3O	[M+H]+	Others	Others	-	2	3310600	3989800	4164100	5114800	4782200	4088900	4987700	3713200	4533600	3852700	3840700	4190300	4519900	5234900	4515700	--	--	3821500	4.66197e+06	4411500	3.96123e+06	1.21993	0.104345	1.15439	0.27194	1.03657	0.659809
4-Ethylbenzaldehyde	MWSmce701	135.08	79.05	134.073	C9H10O	[M+H]+	Others	Others	4748-78-1	3	29022	27625	21648	29018	21630	27238	32292	25699	27405	31718	27119	29354	10309	11850	10435	--	--	26098.3	25962	28465.3	29397	0.994776	0.967791	1.0907	0.475388	1.12639	0.291629
4-hydroxyphenyl acrylaldehyde	MWSCX017	165.05	119.05	164.047	C9H8O3	[M+H]+	Others	Others	-	3	1287000	1205000	1148300	1196400	1452600	1212500	1125000	1137600	1175500	1049600	1174900	961160	1010900	984720	848740	--	--	1.21343e+06	1.28717e+06	1.14603e+06	1.06189e+06	1.06076	0.483897	0.944455	0.230441	0.875109	0.121235
2-Pentyl-3-phenyl-2-propenal	MWS1844	203.14	129.07	202.136	C14H18O	[M+H]+	Others	Others	122-40-7	3	9202.8	11664	5810.6	10222	8989.6	8120.5	8392.2	7515.6	9345.9	6693	8314.7	9962.9	4597.7	6504.2	7429.9	C12288	--	8892.47	9110.7	8417.9	8323.53	1.02454	0.912688	0.946633	0.810818	0.936021	0.78788
Pantetheine	mws1038	277.12	146	278.13	C11H22N2O4S	[M-H]-	Others	Others	496-65-1	1	531350	500130	504370	478330	507680	510950	512920	426870	456610	203670	69685	421880	424080	371680	421200	C00831	ko00332,ko00770,ko01110	511950	498987	465467	231745	0.974679	0.414697	0.909203	0.198708	0.452671	0.110763
6-Methoxy-2-(2-phenylethyl)chromone	Lmbp010382	281.12	91.05	280.11	C18H16O3	[M+H]+	Others	Others	84294-89-3	2	94293	72422	122020	104450	93635	84472	124460	83299	115490	94652	81041	95223	33529	32361	31167	--	--	96245	94185.7	107750	90305.3	0.978603	0.903607	1.11954	0.578659	0.938286	0.725836
3,5,7,4'-Tetrahydroxy-Coumaronochromone	Hmyp002315	303.04	257.04	302.042	C15H10O7	[M+H]+	Others	Others	-	2	99049	90342	99646	67090	73068	72909	109020	90803	38914	116710	58162	73796	109390	83393	96652	--	--	96345.7	71022.3	79579	82889.3	0.737162	0.0036661	0.825974	0.50934	0.860333	0.523867
Capillarisin	Zmzp006646	317.07	302.04	316.058	C16H12O7	[M+H]+	Others	Others	56365-38-9	3	17414	12115	19125	7015.8	24082	7032.6	12906	9975.6	12177	7165.6	4566.7	9864.5	9588.4	8310.4	12677	C08999	--	16218	12710.1	11686.2	7198.93	0.783705	0.610218	0.72057	0.152784	0.443885	0.0298948
4-Ketopinoresinol	Hmgn002833	371.11	297.11	372.12	C20H20O7	[M-H]-	Others	Others	-	3	29036	22569	23085	23911	19040	15456	41056	31189	34943	26873	21541	22927	26983	33204	31662	--	--	24896.7	19469	35729.3	23780.3	0.781992	0.168138	1.43511	0.0428635	0.955161	0.693178
Majoroside	Hmcn001415	387.13	225.07	388.137	C17H24O10	[M-H]-	Others	Others	134140-02-6	2	97494	124050	133270	103270	89565	121860	89258	85852	105820	112940	105680	116750	97355	116770	120510	--	--	118271	104898	93643.3	111790	0.886929	0.401547	0.791767	0.135036	0.945199	0.613372
Dehydrodiconiferyl alcohol-4-O-glucoside	Cmsp003083	521.2	131.05	520.194	C26H32O11	[M+H]+	Others	Others	107870-88-2	1	7390800	6646300	5617400	4973400	5336900	6436100	7950300	7733700	8004700	6979700	7675200	8361900	6796300	6621700	7711900	--	--	6551500	5.58213e+06	7.89623e+06	7.67227e+06	0.852039	0.226803	1.20526	0.116861	1.17107	0.164541
Propyl 2-(trimethylammonio)ethyl phosphate	pmp001282	544.34	485.27	543.333	C28H50NO7P	[M+H]+	Others	Others	-	1	320660	295140	270760	316680	258560	181080	252730	366400	167790	245920	152020	271700	207460	218130	191000	--	--	295520	252107	262307	223213	0.853095	0.388304	0.887611	0.626258	0.755324	0.17514
4-Aminophenol	Zmzp000616	110.06	93.06	109.053	C6H7NO	[M+H]+	Alkaloids	Phenolamine	123-30-8	3	5088.8	7455.7	3529.4	12886	8889.5	7504.4	7986.4	7900.3	10524	12577	6110.8	6275	5690.1	8632.3	5935	C02372	--	5357.97	9759.97	8803.57	8320.93	1.82158	0.0973327	1.64308	0.0783745	1.553	0.305803
Vanillylamine	Hmlp000935	154.09	137.06	153.078	C8H11NO2	[M+H]+	Alkaloids	Phenolamine	1196-92-5	2	793670	783200	705140	667330	1003600	617820	475440	429360	449550	333520	273550	547820	279930	263970	245210	C16666	ko00998,ko01100,ko01110	760670	762917	451450	384963	1.00295	0.987086	0.59349	0.0025816	0.506085	0.0349863
Candicine	Hmcp009963	180.14	123.07	180.138	C11H18NO+	[M]+	Alkaloids	Phenolamine	6656-13-9	1	1001000	1192400	810140	1322000	1433400	1393000	926980	592200	881030	277570	842480	1115800	815450	837120	852320	C10575	--	1001180	1382800	800070	745283	1.38117	0.0642965	0.799127	0.256989	0.744405	0.41895
N-(2-Hydroxy-4-methoxyphenyl)acetamide	MWStz070	182.08	91.05	181.074	C9H11NO3	[M+H]+	Alkaloids	Phenolamine	58469-06-0	1	4647300	4745800	8781300	5357100	6842900	5485000	5103400	5383100	7039900	4862100	6296400	12431000	9752500	9567200	10702000	--	--	6.05813e+06	5895000	5.84213e+06	7.86317e+06	0.973072	0.918468	0.964345	0.894668	1.29795	0.54724
Caffeoylspermidine	pma0584	308.2	163.04	307.19	C16H25N3O3	[M+H]+	Alkaloids	Phenolamine	-	3	4354.1	15373	11248	18837	9889.8	10640	8137.8	8909.8	10410	5322.8	8928.6	13140	8385.4	8909.2	8827.7	--	--	10325	13122.3	9152.53	9130.47	1.27092	0.551805	0.886441	0.75271	0.884304	0.777877
Bis(Caffeoyl)Spermidine	Lmmp003167	470.23	220.1	469.221	C25H31N3O6	[M+H]+	Alkaloids	Phenolamine	124935-80-4	3	11214	13753	14916	12636	20244	7240.2	19399	14810	6531.2	9918.2	12594	10156	11183	19347	17702	--	--	13294.3	13373.4	13580.1	10889.4	1.00595	0.985529	1.02149	0.947676	0.819101	0.162262
N',N'',N'''-p-Coumaroyl-cinnamoyl-caffeoyl spermidine	pmb0492	584.28	325	583.268	C34H37N3O6	[M+H]+	Alkaloids	Phenolamine	-	3	272370	241580	252540	390480	382450	233820	346300	403520	394150	325320	227610	269890	370020	338470	348980	--	--	255497	335583	381323	274273	1.31345	0.254485	1.49248	0.00821974	1.07349	0.58211
Benzaldehyde	HJAP104	107.05	77.04	106.041	C7H6O	[M+H]+	Phenolic acids	Phenolic acids	100-52-7	1	11795000	7777000	7335300	8954100	7749000	9394300	8402200	7783000	7680300	8639000	5776800	7524800	7646100	7905300	8202400	C00261	ko01100	8969100	8.69913e+06	7.95517e+06	7.31353e+06	0.9699	0.870998	0.886953	0.550349	0.815414	0.383535
Benzamide	pmb0069	122	105	121.053	C7H7NO	[M+H]+	Phenolic acids	Phenolic acids	55-21-0	3	332040	293400	278400	144510	201860	167380	203730	188410	211730	254010	240960	331030	151340	192900	188970	C09815	--	301280	171250	201290	275333	0.568408	0.00491769	0.668116	0.0137155	0.913879	0.477983
4-Hydroxybenzaldehyde	mws0628	121.03	92	122.037	C7H6O2	[M-H]-	Phenolic acids	Phenolic acids	123-08-0	1	1938100	1889300	1734500	1399000	1322200	1184400	1637600	1317000	1484000	1548700	1229800	1453100	1192200	1191800	1211400	C00633	ko01100	1.85397e+06	1.30187e+06	1.47953e+06	1.41053e+06	0.702206	0.00327183	0.798037	0.0347691	0.760819	0.022771
2-Hydroxybenzaldehyde (Salicylaldehyde)	Lmbn001930	121.03	77.04	122.037	C7H6O2	[M-H]-	Phenolic acids	Phenolic acids	90-02-8	3	42570	61467	37136	47156	47521	37640	50911	52763	43978	41714	37806	46543	37078	30370	37126	C06202	ko01100	47057.7	44105.7	49217.3	42021	0.937268	0.740334	1.04589	0.804058	0.892968	0.573225
4'-Hydroxyacetophenone	MWSmce466	135.05	92.03	136.052	C8H8O2	[M-H]-	Phenolic acids	Phenolic acids	99-93-4	3	24917	25697	41408	24128	38482	14503	33267	23526	40190	22386	32997	19859	30590	29285	17713	C10700	ko01100	30674	25704.3	32327.7	25080.7	0.837984	0.60415	1.05391	0.830331	0.817652	0.454982
Anthranilic Acid	mws1078	138.06	92.1	137.048	C7H7NO2	[M+H]+	Phenolic acids	Phenolic acids	118-92-3	3	229550	192360	145340	200560	296900	305650	247690	278750	256990	198720	163830	186520	161460	140570	154380	C00108	ko00380,ko00400,ko00998,ko01058,ko01100,ko01110,ko01230	189083	267703	261143	183023	1.4158	0.138414	1.3811	0.0833956	0.967951	0.834946
4-Aminobenzoic acid	mws1336	138.06	120	137.048	C7H7NO2	[M+H]+	Phenolic acids	Phenolic acids	150-13-0	3	109820	122620	110560	99948	123420	106630	87173	66992	89669	99843	83644	88263	67953	57913	63981	C00568	ko00790,ko01100,ko01240	114333	109999	81278	90583.3	0.962093	0.627898	0.710886	0.025024	0.792274	0.0210047
Protocatechualdehyde*	Hmgn001653	137.02	93.04	138.032	C7H6O3	[M-H]-	Phenolic acids	Phenolic acids	139-85-5	2	731360	721910	722830	447110	556660	345140	576600	494760	603720	475960	488080	597850	531500	544810	460100	C16700	ko00950	725367	449637	558360	520630	0.619875	0.0454161	0.769762	0.035411	0.717747	0.0333674
Salicylic acid	Lmgn001670	137.03	108.02	138.032	C7H6O3	[M-H]-	Phenolic acids	Phenolic acids	69-72-7	2	480140	551690	443460	337880	508430	489850	1083300	844080	802650	290370	254130	826800	415750	439240	457520	C00805	ko00360,ko01100,ko01110,ko04075	491763	445387	910010	457100	0.905693	0.50936	1.8505	0.0295276	0.929512	0.869775
2,5-Dihydroxybenzaldehyde*	Lmbn001981	137.02	93.03	138.032	C7H6O3	[M-H]-	Phenolic acids	Phenolic acids	1194-98-5	2	616240	765020	761860	400680	549560	311650	569650	434660	668000	478850	443100	555390	480260	460440	492710	C05585	ko00350,ko01100	714373	420630	557437	492447	0.58881	0.0306382	0.780316	0.140426	0.689341	0.0252307
4-Hydroxybenzoic acid	mws0749	137.02	93	138.032	C7H6O3	[M-H]-	Phenolic acids	Phenolic acids	99-96-7	1	857940	1116500	1101300	547920	783490	566440	888980	655550	835400	681410	643060	760520	690820	690480	587040	C00156	ko00130,ko00790,ko01100,ko01110,ko01240	1.02525e+06	632617	793310	694997	0.617039	0.0257999	0.773775	0.103644	0.677882	0.0433329
Tyrosol	mws2368	137.06	119.05	138.068	C8H10O2	[M-H]-	Phenolic acids	Phenolic acids	501-94-0	2	47832	81999	37154	26042	85676	75860	121150	103480	98723	34352	32302	116940	49644	49551	47471	C06044	ko00350,ko01100	55661.7	62526	107784	61198	1.12332	0.78044	1.93642	0.0421555	1.09946	0.869969
2-Naphthol	MWS1875	143.05	115.05	144.058	C10H8O	[M-H]-	Phenolic acids	Phenolic acids	135-19-3	3	18904	17306	17141	22050	24224	23216	19693	16699	10898	5531.8	5472	19444	15383	15721	12902	C11713	--	17783.7	23163.3	15763.3	10149.3	1.30251	0.00322361	0.886394	0.518313	0.570707	0.240993
1-Naphthol	MWS2066	143.05	115.06	144.058	C10H8O	[M-H]-	Phenolic acids	Phenolic acids	90-15-3	3	18268	17064	14936	24974	21955	23309	19546	15476	10143	4597.4	9450.8	17641	13050	10975	10127	C11714	--	16756	23412.7	15055	10563.1	1.39727	0.00726279	0.898484	0.605134	0.630405	0.241411
Phthalic anhydride	pmp001285	149.02	65.04	148.016	C8H4O3	[M+H]+	Phenolic acids	Phenolic acids	85-44-9	1	583050	671740	518450	740040	749930	766830	821970	605330	785270	367200	613600	765460	586520	543570	582560	--	--	591080	752267	737523	582087	1.2727	0.0642125	1.24776	0.153147	0.984785	0.947549
Cinnamic acid	mws2213	147.05	77.01	148.052	C9H8O2	[M-H]-	Phenolic acids	Phenolic acids	140-10-3	3	13420	17050	18608	20295	37231	11763	36755	20571	9893.2	18442	10674	13918	15685	14317	14437	C00423	ko00130,ko00360,ko00940,ko00998,ko01100,ko01110	16359.3	23096.3	22406.4	14344.7	1.41181	0.464628	1.36964	0.521704	0.876849	0.506107
4'-Hydroxypropiophenone	MWSmce283	149.07	92.03	150.068	C9H10O2	[M-H]-	Phenolic acids	Phenolic acids	70-70-2	3	25563	24451	23787	28925	24120	26678	27632	35663	27030	47219	41575	23481	28851	25420	21807	C13342	--	24600.3	26574.3	30108.3	37425	1.08024	0.289416	1.2239	0.182761	1.52132	0.214624
p-Coumaryl alcohol	mws0921	149.06	131	150.068	C9H10O2	[M-H]-	Phenolic acids	Phenolic acids	3690-05-9	2	13673	1941	5178	3890.5	6502.2	1950.8	1944.5	5206	12590	9095	11125	13976	372500	451580	382650	C02646	ko00940,ko01100,ko01110	6930.67	4114.5	6580.17	11398.7	0.593666	0.514541	0.949428	0.944252	1.64467	0.332084
3-Methylsalicylic Acid	MWS2058	151.04	107.05	152.047	C8H8O3	[M-H]-	Phenolic acids	Phenolic acids	83-40-9	3	9830.3	9086.4	11013	23787	13273	32255	8338.3	13531	13035	14782	12314	8459.2	10761	10472	8429.2	C14088	--	9976.57	23105	11634.8	11851.7	2.31593	0.137858	1.16621	0.426358	1.18796	0.418392
2-hydroxymethyl benzoic acid	MWSmce468	151.04	77.04	152.047	C8H8O3	[M-H]-	Phenolic acids	Phenolic acids	612-20-4	3	30139	24022	21512	92619	72755	59630	44933	21614	41860	28824	16900	16554	16826	25501	26348	C10804	--	25224.3	75001.3	36135.7	20759.3	2.97337	0.0284018	1.43257	0.271328	0.822988	0.411781
Isovanillin	MWSmce040	153.05	65.04	152.047	C8H8O3	[M+H]+	Phenolic acids	Phenolic acids	621-59-0	3	49842	49673	46527	30001	48058	61500	77694	69640	59975	43856	39460	79986	66117	60588	76332	--	--	48680.7	46519.7	69103	54434	0.955609	0.835431	1.41952	0.0521147	1.11819	0.698361
Vanillin; 4-Hydroxy-3-Methoxybenzaldehyde*	mws0458	151.04	136	152.047	C8H8O3	[M-H]-	Phenolic acids	Phenolic acids	121-33-5	3	432230	501550	424310	472780	511220	479420	767830	673980	727500	446550	429180	725000	508550	432340	467260	C00755	ko00998,ko01100,ko01110	452697	487807	723103	533577	1.07756	0.291159	1.59732	0.00186652	1.17866	0.490812
2,5-Dihydroxybenzoic acid; Gentisic Acid*	mws0180	153.02	109.03	154.027	C7H6O4	[M-H]-	Phenolic acids	Phenolic acids	490-79-9	2	46104	47154	50179	65610	49532	29499	58240	50085	64344	58300	45268	65201	69000	50759	44878	C00628	ko00350,ko01100	47812.3	48213.7	57556.3	56256.3	1.00839	0.972943	1.2038	0.133083	1.17661	0.283481
3,4-Dihydroxybenzoic acid (Protocatechuic acid)*	mws0183	153.02	109.03	154.027	C7H6O4	[M-H]-	Phenolic acids	Phenolic acids	99-50-3	2	126250	75228	59507	104710	82143	83681	128080	126260	98171	80992	130750	146330	112030	100170	105580	C00230	ko01100,ko01110	86995	90178	117504	119357	1.03659	0.892967	1.35069	0.269193	1.372	0.314814
4-MethoxycinnaMaldehyde	pmf0440	163.08	91.1	162.068	C10H10O2	[M+H]+	Phenolic acids	Phenolic acids	1963-36-6	3	74280	73789	55929	74161	72675	74010	84234	78330	85176	71296	56857	75791	26632	45317	44816	C10475	--	67999.3	73615.3	82580	67981.3	1.08259	0.450583	1.21442	0.125037	0.999735	0.998376
(E)-3-(3,4-dihydroxyphenyl)acrylaldehyde	MWSCX015	165.05	91.05	164.047	C9H8O3	[M+H]+	Phenolic acids	Phenolic acids	-	3	2128100	1864200	1598600	1815900	1857100	1659800	1554800	1799400	1270200	2132600	1305600	1708700	1237500	1211300	1470500	C10945	ko00940,ko01110	1.86363e+06	1777600	1.54147e+06	1.71563e+06	0.953836	0.641665	0.82713	0.210455	0.920585	0.633733
3-Hydroxycinnamic Acid	MWSmce248	163.04	119.05	164.047	C9H8O3	[M-H]-	Phenolic acids	Phenolic acids	14755-02-3	2	1045900	1128800	1025300	1126200	1059400	932510	935380	884640	729100	1053200	785590	721840	969120	926510	1110000	C12621	ko00360,ko01100	1.06667e+06	1039370	849707	853543	0.974409	0.701751	0.7966	0.0533119	0.800197	0.161929
p-Coumaric acid	pme1439	165.05	119	164.047	C9H8O3	[M+H]+	Phenolic acids	Phenolic acids	501-98-4	3	3197500	3506900	2767200	2458300	3026600	2708300	3010900	2906700	2887800	3076000	2458600	2958900	2622300	2946500	2918500	C00811	ko00130,ko00350,ko00940,ko00950,ko00998,ko01100,ko01110	3157200	2.73107e+06	2.93513e+06	2.83117e+06	0.865028	0.194726	0.929663	0.409777	0.896733	0.31896
2-Hydroxycinnamic acid*	Lmmn001643	163.04	119.05	164.047	C9H8O3	[M-H]-	Phenolic acids	Phenolic acids	583-17-5	2	859230	743410	802470	744760	679580	649180	635740	668910	637220	727030	565260	587350	834650	722910	838050	C01772	ko00360,ko00940,ko01100,ko01110	801703	691173	647290	626547	0.862131	0.0666184	0.807393	0.0337905	0.781519	0.0531456
α-Hydroxycinnamic Acid*	Lmbn002648	163.04	119.05	164.047	C9H8O3	[M-H]-	Phenolic acids	Phenolic acids	5801-57-0	2	966910	960490	878350	978460	901720	898260	804380	743420	720150	850530	635040	634440	990100	902320	835620	C02763	ko00360,ko01100	935250	926147	755983	706670	0.990266	0.825681	0.808322	0.0095431	0.755595	0.070955
2-(Formylamino)benzoic acid	pme3083	164.04	120	165.043	C8H7NO3	[M-H]-	Phenolic acids	Phenolic acids	3342-77-6	3	349740	243460	280050	279010	324300	212590	276430	232000	219640	232230	199080	244360	348920	332780	327570	C05653	ko00380,ko01100	291083	271967	242690	225223	0.934326	0.692792	0.833747	0.264223	0.773742	0.157093
Terephthalic acid	pme0281	165.02	121.03	166.027	C8H6O4	[M-H]-	Phenolic acids	Phenolic acids	100-21-0	1	2877900	3012200	3318900	3327300	3055100	2877700	3275300	3326100	3286900	2306800	3438800	2792100	1976300	1970000	1945100	C06337	ko01100	3.06967e+06	3086700	3296100	2845900	1.00555	0.930969	1.07376	0.22363	0.927104	0.577045
Phthalic acid	pme0282	165.02	77.04	166.027	C8H6O4	[M-H]-	Phenolic acids	Phenolic acids	88-99-3	1	352340	392280	393300	351550	379810	387660	398050	428510	401320	331500	387040	347220	208160	263390	189830	C01606	ko01100,ko02010	379307	373007	409293	355253	0.983391	0.736076	1.07906	0.152297	0.936586	0.324915
3-(4-Hydroxyphenyl)-propionic acid	mws0467	165.06	119.05	166.063	C9H10O3	[M-H]-	Phenolic acids	Phenolic acids	501-97-3	2	39111	37590	54188	52178	42995	52232	35875	29371	48569	49577	44796	36168	62444	38852	61883	C01744	--	43629.7	49135	37938.3	43513.7	1.12618	0.430915	0.869554	0.502856	0.997341	0.986871
Ethylparaben	MWS1839	165.06	92.03	166.063	C9H10O3	[M-H]-	Phenolic acids	Phenolic acids	120-47-8	3	39670	38094	35364	41567	35642	33451	39138	46817	40144	19289	36304	33336	5255.5	6489.6	6822.6	--	--	37709.3	36886.7	42033	29643	0.978184	0.782887	1.11466	0.209471	0.786092	0.261167
1-(4-Methoxyphenyl)-1-propanol	pmn001681	165.09	149.06	166.099	C10H14O2	[M-H]-	Phenolic acids	Phenolic acids	5349-60-0	3	228980	218060	226540	160030	193430	206310	210070	179300	199850	186280	249360	185220	172430	160370	162940	--	--	224527	186590	196407	206953	0.831037	0.103432	0.874759	0.075858	0.921732	0.495467
2-Amino-3-methoxybenzoic acid	NK10253223	168.06	94.06	167.058	C8H9NO3	[M+H]+	Phenolic acids	Phenolic acids	3177-80-8	3	137980	339510	194220	492910	177950	497610	616810	609100	619990	449190	436470	408810	542380	577820	578400	C05831	ko00380	223903	389490	615300	431490	1.73955	0.262147	2.74806	0.0224663	1.92713	0.0692728
Protocatechuic Acid Methyl Ester	MWSmce501	167.04	108.02	168.042	C8H8O4	[M-H]-	Phenolic acids	Phenolic acids	2150-43-8	3	2692.1	9604	5965.9	24778	11962	19756	20791	33706	16795	18400	20592	9597	18783	26770	19114	--	--	6087.33	18832	23764	16196.3	3.09364	0.0556337	3.90384	0.0591215	2.66066	0.0748428
Vanillic acid	mws0028	167.03	108.02	168.042	C8H8O4	[M-H]-	Phenolic acids	Phenolic acids	121-34-6	3	69405	89348	66883	48398	53330	51636	86845	54411	93024	70932	60865	70975	38866	60484	57731	C06672	--	75212	51121.3	78093.3	67590.7	0.679697	0.0716427	1.03831	0.848349	0.898669	0.407118
Gallacetophenone	Hmbp001276	169.05	65.03	168.042	C8H8O4	[M+H]+	Phenolic acids	Phenolic acids	528-21-2	3	140280	152890	151410	148430	169220	223780	186990	215260	207900	163770	175410	176020	261730	215660	289470	--	--	148193	180477	203383	171733	1.21785	0.285853	1.37242	0.0112975	1.15885	0.0139241
4-Methoxycinnamic acid*	pmb2795	177	145	178.063	C10H10O3	[M-H]-	Phenolic acids	Phenolic acids	830-09-1	3	118090	120530	127240	112050	130890	91250	125530	108250	138520	106510	83471	110970	265150	273950	288070	--	--	121953	111397	124100	100317	0.913437	0.455971	1.0176	0.833758	0.822585	0.115413
p-Coumaric acid methyl ester*	mws1195	179.07	147.1	178.063	C10H10O3	[M+H]+	Phenolic acids	Phenolic acids	3943-97-3	3	104940	92557	83077	86241	93910	64853	95953	111140	122200	89118	92958	76715	202740	200930	220030	--	--	93524.7	81668	109764	86263.7	0.873224	0.337486	1.17364	0.178515	0.922363	0.418696
Coniferaldehyde	mws0009	179.07	91	178.063	C10H10O3	[M+H]+	Phenolic acids	Phenolic acids	20649-42-7	3	50785	49349	50587	38237	41311	74663	60104	75896	65656	64942	97580	66138	42923	45158	52410	C02666	ko00940,ko01100,ko01110	50240.3	51403.7	67218.7	76220	1.02316	0.929675	1.33794	0.0655475	1.51711	0.135351
Trans-4-Hydroxycinnamic Acid Methyl Ester	mws1200	177	145	178.063	C10H10O3	[M-H]-	Phenolic acids	Phenolic acids	19367-38-5	1	226250	215980	259610	201590	231480	148140	205850	205600	232170	205040	170220	212480	533840	564040	545360	--	--	233947	193737	214540	195913	0.828123	0.240462	0.917047	0.296861	0.837427	0.109284
5-Acetylsalicylic acid	MWSmce001	181.05	107.05	180.042	C9H8O4	[M+H]+	Phenolic acids	Phenolic acids	13110-96-8	3	63769	84122	48873	93279	74086	75527	71626	90601	67686	116840	109580	93591	75234	55360	90754	--	--	65588	80964	76637.7	106670	1.23443	0.280823	1.16847	0.429877	1.62637	0.0353369
Caffeic acid	mws2212	179.03	135.05	180.042	C9H8O4	[M-H]-	Phenolic acids	Phenolic acids	331-39-5	3	3117000	2770500	2644700	2772000	3205100	2220700	2554300	2414300	2319600	2165700	1809300	2118700	2354300	2375700	2311100	C01197	ko00940,ko01100,ko01110	2.84407e+06	2732600	2429400	2.03123e+06	0.960807	0.749601	0.854199	0.0806341	0.7142	0.0120551
Propyl 4-hydroxybenzoate	MWS2070	179.07	92.03	180.079	C10H12O3	[M-H]-	Phenolic acids	Phenolic acids	94-13-3	3	20609	25940	21112	20469	21193	27590	19009	14892	18861	10268	12871	19540	14343	14067	14202	--	--	22553.7	23084	17587.3	14226.3	1.02351	0.861131	0.779799	0.0873451	0.630777	0.074517
4-Methoxyphenylpropionic acid	Lmbn004847	179.07	146.04	180.079	C10H12O3	[M-H]-	Phenolic acids	Phenolic acids	-	3	35108	16417	24658	9715	14119	6040.2	23165	16434	15655	12688	7388	32183	38804	29216	28396	--	--	25394.3	9958.07	18418	17419.7	0.392137	0.0873933	0.72528	0.329849	0.685967	0.443122
Coniferyl alcohol	mws0093	179.07	146	180.079	C10H12O3	[M-H]-	Phenolic acids	Phenolic acids	458-35-5	3	93274	104490	101900	60596	57443	37382	75967	45138	61088	100340	65508	102110	127430	112970	114740	C00590	ko00940,ko00998,ko01100,ko01110	99888	51807	60731	89319.3	0.518651	0.0109489	0.607991	0.0349226	0.894195	0.47254
Vanillic acid methyl ester	MWSmce455	181.05	107.01	182.058	C9H10O4	[M-H]-	Phenolic acids	Phenolic acids	3943-74-6	3	13743	17448	14809	9703.7	14855	11622	11384	22570	14138	8927.5	12093	13008	16405	15647	15371	--	--	15333.3	12060.2	16030.7	11342.8	0.786537	0.160307	1.04548	0.85918	0.73975	0.0743744
2,6-Dimethoxybenzoic acid	Hmcn006267	181.05	107.01	182.058	C9H10O4	[M-H]-	Phenolic acids	Phenolic acids	1466-76-8	3	15428	15296	10094	11063	12322	10980	7878.3	19215	14374	10793	9739.7	13761	16582	16301	16034	--	--	13606	11455	13822.4	11431.2	0.841908	0.345062	1.01591	0.957249	0.840161	0.371766
Syringaldehyde; 4-Hydroxy-3,5-Dimethoxybenzaldehyde	mws1350	181.05	151	182.058	C9H10O4	[M-H]-	Phenolic acids	Phenolic acids	134-96-3	3	23550	40826	29980	25400	32077	33765	40228	50701	50951	68055	73015	49884	42812	52106	42585	--	--	31452	30414	47293.3	63651.3	0.966997	0.866114	1.50367	0.0688593	2.02376	0.0243142
2,4-Dinitrophenol	MA10002917	183.01	109.02	184.012	C6H4N2O5	[M-H]-	Phenolic acids	Phenolic acids	51-28-5	2	768050	804090	747900	2376900	1530800	2143900	1205100	1051800	1100500	637360	711920	756460	909630	890750	984780	C02496	--	773347	2017200	1.11913e+06	701913	2.6084	0.0382744	1.44713	0.00969554	0.907631	0.164798
3-O-Methylgallic acid	MWSmce387	183.03	124.02	184.037	C8H8O5	[M-H]-	Phenolic acids	Phenolic acids	3934-84-7	3	36203	44056	46022	39563	48136	41595	66460	51926	43178	66982	47278	55660	51302	52339	47810	C05616	--	42093.7	43098	53854.7	56640	1.02386	0.812578	1.2794	0.219282	1.34557	0.108614
Methyl gallate	MWSmce230	183.03	124.02	184.037	C8H8O5	[M-H]-	Phenolic acids	Phenolic acids	99-24-1	3	9031.5	10530	18151	15098	12694	15167	8057.2	13700	8929	11545	16654	16865	25907	20503	21901	--	--	12570.8	14319.7	10228.7	15021.3	1.13912	0.604449	0.813688	0.526976	1.19494	0.50863
Ferulic acid*	mws0014	193.05	134.01	194.058	C10H10O4	[M-H]-	Phenolic acids	Phenolic acids	537-98-4	2	658480	627890	618490	387990	562580	215920	663180	531470	538850	825420	445340	648410	557390	531080	472240	C01494	ko00940,ko01100,ko01110	634953	388830	577833	639723	0.612376	0.131131	0.910041	0.311761	1.00751	0.969399
Dimethyl phthalate	MWSslk097	195.06	163.04	194.058	C10H10O4	[M+H]+	Phenolic acids	Phenolic acids	131-11-3	3	194130	218610	190090	216510	214640	230470	222590	233870	240980	139680	190720	238300	169160	171840	202380	C11233	--	200943	220540	232480	189567	1.09752	0.146631	1.15694	0.0500565	0.943384	0.734294
Methyl caffeate	Lmdn003756	193.05	135.05	194.058	C10H10O4	[M-H]-	Phenolic acids	Phenolic acids	3843-74-1	3	8526.6	4939.6	6749.6	5356.3	5410.2	7091.5	6509.7	6522	6973.1	8514.7	5375.3	6117.1	6464.3	6004.9	6028.3	C10477	--	6738.6	5952.67	6668.27	6669.03	0.883368	0.552061	0.989563	0.952311	0.989676	0.962861
Isoferulic Acid*	pme0422	193.06	134	194.058	C10H10O4	[M-H]-	Phenolic acids	Phenolic acids	25522-33-2	3	697570	697170	592080	400170	516870	228240	674880	486020	518970	838040	425310	743130	551850	522750	468130	C10470	--	662273	381760	559957	668827	0.576439	0.0624676	0.845507	0.221799	1.0099	0.963717
4-Hydroxy-3,5-diisopropylbenzaldehyde	pmb1587	207.14	165.2	206.131	C13H18O2	[M+H]+	Phenolic acids	Phenolic acids	10537-86-7	3	54837	47911	37248	51048	55680	58573	52158	50657	52715	54323	63393	53625	42048	42657	48240	--	--	46665.3	55100.3	51843.3	57113.7	1.18076	0.23621	1.11096	0.41819	1.2239	0.171283
2,4-Di-Tert-Butylphenol*	Lmbn013410	205.16	189.13	206.167	C14H22O	[M-H]-	Phenolic acids	Phenolic acids	96-76-4	1	802680	970960	863930	778810	826470	867480	771340	784420	852140	770090	778560	878880	735430	713340	819050	--	--	879190	824253	802633	809177	0.937514	0.394585	0.912924	0.260238	0.920366	0.316748
2,6-Di-tert-butylphenol*	Lmln010063	205.16	189.13	206.167	C14H22O	[M-H]-	Phenolic acids	Phenolic acids	128-39-2	1	769400	892930	855860	689670	839870	845230	852290	746010	785360	681080	763250	952390	721600	721910	796750	--	--	839397	791590	794553	798907	0.943046	0.492695	0.946577	0.404188	0.951763	0.679725
3,4-Dimethoxycinnamic acid	pmb2620	207.07	133.1	208.074	C11H12O4	[M-H]-	Phenolic acids	Phenolic acids	14737-89-4	3	63570	58995	65865	50528	71236	43981	58356	70193	83093	54065	53535	82479	105980	106640	111240	--	--	62810	55248.3	70547.3	63359.7	0.87961	0.45682	1.12319	0.393619	1.00875	0.959882
Ferulic acid methyl ester	MWSmce083	207.07	133.03	208.074	C11H12O4	[M-H]-	Phenolic acids	Phenolic acids	2309-07-1	3	123650	103010	132080	98341	134730	80321	122340	118840	150460	118980	107400	157620	198370	193340	203770	--	--	119580	104464	130547	128000	0.873591	0.465442	1.09171	0.454305	1.07041	0.661084
Sinapinaldehyde	pme3443	207.07	192	208.074	C11H12O4	[M-H]-	Phenolic acids	Phenolic acids	4206-58-0	3	14555	13315	16670	12313	5359.5	12188	7370.2	11960	14691	15621	12714	13191	20986	14944	24300	C05610	ko00940,ko01100,ko01110	14846.7	9953.5	11340.4	13842	0.67042	0.154922	0.763835	0.238521	0.93233	0.492399
Methyl 3-(3-hydroxy-4-methoxyphenyl)propanoate	Lmbn004790	209.08	179.03	210.089	C11H14O4	[M-H]-	Phenolic acids	Phenolic acids	129150-61-4	3	3727	16750	3612.5	8004	11662	2928	8765.2	3603	5125	5798	2873	5875.5	11035	8072	8824	--	--	8029.83	7531.33	5831.07	4848.83	0.937919	0.927097	0.726175	0.672837	0.603852	0.544516
Sinapic acid	mws4085	223.06	193	224.068	C11H12O5	[M-H]-	Phenolic acids	Phenolic acids	530-59-6	3	72583	56899	66052	52132	86822	40927	93962	55128	58826	53434	37835	54082	75051	64672	70332	C00482	ko00940,ko01100,ko01110	65178	59960.3	69305.3	48450.3	0.919947	0.748638	1.06332	0.778216	0.743354	0.0765098
3,4'-Dihydroxy-3',5'-dimethoxypropiophenone	Cmsp002787	227.09	181.05	226.084	C11H14O5	[M+H]+	Phenolic acids	Phenolic acids	136196-47-9	3	48463	57367	71438	38709	55288	82540	39452	51374	58003	67750	111310	86508	45598	69297	67141	--	--	59089.3	58845.7	49609.7	88522.7	0.995876	0.987574	0.839571	0.335268	1.49812	0.13006
Benzoylmalic acid	Lmhn003240	237.04	121.03	238.048	C11H10O6	[M-H]-	Phenolic acids	Phenolic acids	22138-51-8	3	15667	13619	24371	10766	14390	23490	16486	29463	18026	23518	9074	18838	48050	53908	48966	--	--	17885.7	16215.3	21325	17143.3	0.906611	0.756288	1.1923	0.550073	0.958496	0.89736
Mucic acid Dimethyl Ester	Lmyn000160	237.06	87.01	238.069	C8H14O8	[M-H]-	Phenolic acids	Phenolic acids	-	3	449920	539290	541980	299290	335460	359660	472190	401230	417410	527040	404670	394200	364700	383130	375490	--	--	510397	331470	430277	441970	0.649436	0.0122324	0.843024	0.10434	0.865934	0.267764
Methyl sinapate	pmn001669	237.08	147	238.084	C12H14O5	[M-H]-	Phenolic acids	Phenolic acids	20733-94-2	2	15704	11164	23496	18709	21344	12075	20702	20851	30515	16559	15154	15819	70419	79431	80074	--	--	16788	17376	24022.7	15844	1.03503	0.903509	1.43094	0.210666	0.943769	0.818308
3,4,5-Trimethoxycinnamic acid	pme0428	237.08	103	238.084	C12H14O5	[M-H]-	Phenolic acids	Phenolic acids	90-50-6	3	20078	17545	16469	7941.3	14054	8807.3	17403	14054	15299	14994	5525.9	14978	10140	10293	8682.6	--	--	18030.7	10267.5	15585.3	11832.6	0.569448	0.035437	0.864379	0.167335	0.65625	0.179713
Desoxyhemigossypol	Lmmn005696	243.1	228.08	244.11	C15H16O3	[M-H]-	Phenolic acids	Phenolic acids	57765-65-8	3	32531	34175	26956	37577	37357	39309	29587	19708	30245	10682	28183	30514	25077	27987	29077	--	--	31220.7	38081	26513.3	23126.3	1.21974	0.0786179	0.849224	0.319826	0.740738	0.325348
Benzyl glucoside	mws1297	269.1	101.02	270.11	C13H18O6	[M-H]-	Phenolic acids	Phenolic acids	4304-12-5	1	27282	34128	15989	28412	14946	61943	36434	75275	51178	68226	105130	36368	34146	41168	38361	--	--	25799.7	35100.3	54295.7	69908	1.3605	0.584555	2.10451	0.112057	2.70965	0.149142
Arbutin	MWSmce675	271.08	108.02	272.09	C12H16O7	[M-H]-	Phenolic acids	Phenolic acids	497-76-7	3	14334	19118	19624	21617	20062	22988	6471.3	7449.1	12514	13667	13066	12382	14688	22044	14114	C06186	ko00010	17692	21555.7	8811.47	13038.3	1.21838	0.134523	0.498048	0.0247848	0.736962	0.10371
Butyl isobutyl phthalate	MWSmce341	279.16	149.03	278.152	C16H22O4	[M+H]+	Phenolic acids	Phenolic acids	17851-53-5	2	38415000	42639000	37365000	47312000	48573000	48935000	50876000	40559000	47599000	25992000	38668000	48440000	35406000	36811000	35459000	--	--	39473000	4.82733e+07	4.63447e+07	37700000	1.22295	0.0239746	1.17409	0.138764	0.955083	0.813512
Diisobutyl phthalate*	Lmxp011770	279.16	149.02	278.152	C16H22O4	[M+H]+	Phenolic acids	Phenolic acids	84-69-5	1	38947000	43931000	35765000	47087000	50490000	51081000	51760000	40916000	48588000	25360000	40255000	49588000	37916000	37253000	37919000	C15205	--	3.95477e+07	4.95527e+07	47088000	38401000	1.25299	0.0331966	1.19066	0.138749	0.971005	0.88938
Dibutyl phthalate*	Lmlp012720	279.16	149.02	278.152	C16H22O4	[M+H]+	Phenolic acids	Phenolic acids	84-74-2	1	39602000	43846000	35930000	46217000	50811000	49620000	52844000	41227000	49780000	25856000	39950000	48719000	37463000	37003000	37256000	C14214	--	3.97927e+07	4.88827e+07	4.79503e+07	38175000	1.22843	0.0369011	1.205	0.132517	0.959348	0.83599
p-Coumaroylmalic acid	Lmhn002926	279.05	163.04	280.058	C13H12O7	[M-H]-	Phenolic acids	Phenolic acids	-	2	42486	53631	42654	51129	51462	48390	35937	38012	60104	45008	40294	55804	54381	63949	63508	--	--	46257	50327	44684.3	47035.3	1.08799	0.385801	0.966002	0.86657	1.01683	0.901501
Salicin	mws1521	285.1	121.03	286.105	C13H18O7	[M-H]-	Phenolic acids	Phenolic acids	138-52-3	3	19681	34245	27743	21332	27680	26312	33227	34251	22152	39472	27701	34962	25182	29278	35345	C01451	ko00010	27223	25108	29876.7	34045	0.922308	0.681046	1.09748	0.667122	1.2506	0.280062
4-O-Glucosyl-4-hydroxybenzoic acid	Zmhn001358	299.08	137.02	300.084	C13H16O8	[M-H]-	Phenolic acids	Phenolic acids	-	1	274560	221430	323680	146710	195230	224680	288740	194890	297710	180990	193430	173230	485420	462990	482510	--	--	273223	188873	260447	182550	0.691278	0.0906887	0.953237	0.787008	0.668135	0.0863917
Salicylic acid-2-O-glucoside	pmb3142	299.1	137.1	300.085	C13H16O8	[M-H]-	Phenolic acids	Phenolic acids	10366-91-3	3	300810	248800	316840	128650	264550	228730	216860	199300	221190	236680	211560	245650	214950	235040	243130	--	--	288817	207310	212450	231297	0.717791	0.172856	0.735588	0.0538234	0.800843	0.0890564
1-O-Salicyloyl-β-D-glucose	Lmsn002247	299.08	137.02	300.085	C13H16O8	[M-H]-	Phenolic acids	Phenolic acids	60517-74-0	1	254240	253180	382490	163360	225720	244510	274540	193500	301420	216400	182350	194220	510410	489420	451690	--	--	296637	211197	256487	197657	0.711971	0.177202	0.864649	0.499887	0.666326	0.141358
4-O-Glucosyl-3,4-dihydroxybenzyl alcohol	Zmhn000892	301.09	139.05	302.1	C13H18O8	[M-H]-	Phenolic acids	Phenolic acids	-	3	218930	217210	228370	248170	264180	365720	286900	334160	409390	370450	470130	456780	495480	538900	506270	--	--	221503	292690	343483	432453	1.32138	0.191798	1.55069	0.0745469	1.95236	0.0201765
Alnusonol	Lmqp002761	313.14	151.08	312.136	C19H20O4	[M+H]+	Phenolic acids	Phenolic acids	52330-12-8	3	7500.7	10217	18025	13697	11567	21914	25590	15815	17528	12366	14928	25554	23216	30930	29575	--	--	11914.2	15726	19644.3	17616	1.31993	0.44101	1.64881	0.151255	1.47857	0.331501
6-O-Acetylarbutin	Cmzp002057	315.12	255.1	314.1	C14H18O8	[M+H]+	Phenolic acids	Phenolic acids	10338-88-2	3	149490	154310	188320	146280	148480	140850	167870	177090	149740	204080	195030	167250	126290	148170	142160	--	--	164040	145203	164900	188787	0.88517	0.261082	1.00524	0.956344	1.15086	0.208607
Methyl salicylate-2-O-glucoside	Lmmn002179	313.09	107.05	314.1	C14H18O8	[M-H]-	Phenolic acids	Phenolic acids	10019-60-0	1	171100	171320	169850	135890	144700	159450	140030	176730	156350	171610	204760	188060	167990	181080	186010	--	--	170757	146680	157703	188143	0.859	0.0720774	0.923556	0.343823	1.10182	0.210646
Protocatechuic acid-4-O-glucoside*	pmn001367	315.07	153.02	316.079	C13H16O9	[M-H]-	Phenolic acids	Phenolic acids	-	1	314920	592750	904330	289340	331400	1052900	513560	569030	612460	345080	586090	551480	998170	942990	1029300	--	--	604000	557880	565017	494217	0.923642	0.886413	0.935458	0.841319	0.81824	0.600189
1-O-Gentisoyl-β-D-glucoside*	pmb2871	315.07	153	316.079	C13H16O9	[M-H]-	Phenolic acids	Phenolic acids	23445-11-6	1	166490	380160	535180	179600	193420	725350	280880	370970	320880	196760	373160	371080	617700	621020	677420	--	--	360610	366123	324243	313667	1.01529	0.980493	0.899152	0.7694	0.869822	0.724921
1-O-Galloyl-rhamnose	Lmfp001509	317.09	153.02	316.079	C13H16O9	[M+H]+	Phenolic acids	Phenolic acids	-	2	61501	59749	59967	47722	54040	61676	57809	59726	58774	79356	72379	86295	78475	67615	72214	--	--	60405.7	54479.3	58769.7	79343.3	0.901891	0.278546	0.972916	0.104308	1.31351	0.039961
Vanilloloside	Zmtn001661	315.11	153.02	316.116	C14H20O8	[M-H]-	Phenolic acids	Phenolic acids	74950-96-2	2	259170	592290	782480	296370	330990	1089100	505600	588890	588340	358620	633530	520330	930870	909460	1064300	--	--	544647	572153	560943	504160	1.0505	0.932426	1.02992	0.925533	0.925664	0.829471
5-(2-Hydroxyethyl)-2-O-glucosylphenol	Hmtn001120	315.11	153.06	316.116	C14H20O8	[M-H]-	Phenolic acids	Phenolic acids	-	2	233500	273550	221420	226150	212220	196370	209240	210750	272180	193590	197180	226390	220390	249620	234180	--	--	242823	211580	230723	205720	0.871333	0.1773	0.95017	0.667963	0.8472	0.131616
3-O-p-Coumaroylshikimic acid	pmb3075	319	145.1	320.09	C16H16O7	[M-H]-	Phenolic acids	Phenolic acids	-	3	94910	75072	67522	132630	149890	131860	165340	136050	179400	55729	46323	60262	106840	134110	136680	--	--	79168	138127	160263	54104.7	1.74473	0.00568246	2.02434	0.00919212	0.683416	0.0725691
Trans-5-O-(p-Coumaroyl)shikimate	pmb0751	321.1	147.3	320.09	C16H16O7	[M+H]+	Phenolic acids	Phenolic acids	-	3	582960	387490	344170	1078800	783210	585300	669890	669200	811810	291680	206560	386990	1073400	1062300	1078600	C02947	ko00940,ko00941,ko00945,ko01100,ko01110	438207	815770	716967	295077	1.86161	0.101421	1.63614	0.0414507	0.673373	0.194849
Phenylpropionic acid-O-β-D-glucopyranoside	Hmhn003067	325.09	119.05	326.1	C15H18O8	[M-H]-	Phenolic acids	Phenolic acids	-	1	15512000	16682000	18230000	16901000	19353000	15743000	15821000	15113000	17550000	14543000	13696000	16276000	18177000	16395000	18292000	--	--	16808000	1.73323e+07	1.61613e+07	1.48383e+07	1.0312	0.713875	0.961526	0.578196	0.882814	0.146165
(2E)-3-[4-(β-D-glucopyranoside)-phenylacrylic]-acid	Jmwn002494	325.09	119.05	326.1	C15H18O8	[M-H]-	Phenolic acids	Phenolic acids	-	1	45617	32204	30427	8233.2	36244	12545	10517	24062	32335	26134	19887	24037	44248	43324	40987	--	--	36082.7	19007.4	22304.7	23352.7	0.526774	0.181077	0.618155	0.164085	0.647199	0.103328
1-O-p-Coumaroyl-β-D-glucose	Lmsn003111	325.09	145.03	326.1	C15H18O8	[M-H]-	Phenolic acids	Phenolic acids	7139-64-2	1	1701200	1278200	1844700	1062100	2552600	865840	1330300	1172000	1630700	938080	533340	1279600	9574500	9074400	9664000	C16827	--	1.60803e+06	1.49351e+06	1.37767e+06	917007	0.928783	0.853766	0.85674	0.350828	0.570266	0.0690096
p-Coumaric acid-4-O-glucoside	Zmhn002301	325.09	163.04	326.1	C15H18O8	[M-H]-	Phenolic acids	Phenolic acids	117405-48-8	1	18355000	19949000	16953000	18895000	21515000	17186000	17538000	17655000	17519000	15378000	15545000	16423000	20176000	21085000	19230000	C06739	--	18419000	1.91987e+07	1.75707e+07	15782000	1.04233	0.639907	0.953942	0.430382	0.856833	0.0785924
Demethyl coniferin	Hmsn002272	327.11	165.05	328.116	C15H20O8	[M-H]-	Phenolic acids	Phenolic acids	-	3	40082	48482	45850	55361	35252	31700	44238	42777	31665	18310	28612	25899	69222	56018	73030	--	--	44804.7	40771	39560	24273.7	0.909972	0.646995	0.882944	0.33629	0.541766	0.00741619
Vanillic acid-4-O-glucoside	Zmhn001883	329.09	209.04	330.095	C14H18O9	[M-H]-	Phenolic acids	Phenolic acids	32142-31-7	1	117260	90225	87140	93921	98440	128460	109780	119210	142230	103100	90672	104180	165280	151830	177310	--	--	98208.3	106940	123740	99317.3	1.08891	0.578905	1.25997	0.13327	1.01129	0.923043
2,4,6-trihydroxy-acetophenone-4-O-β-D-glucopyranoside	Smhn102346	329.08	167.03	330.095	C14H18O9	[M-H]-	Phenolic acids	Phenolic acids	-	2	62033	62067	54330	56189	47070	46947	68284	44335	70779	55289	64696	79904	58846	68750	59628	--	--	59476.7	50068.7	61132.7	66629.7	0.84182	0.0801875	1.02784	0.865855	1.12027	0.429188
1-O-Vanilloyl-D-Glucose	Lmtn002565	329.11	167.03	330.095	C14H18O9	[M-H]-	Phenolic acids	Phenolic acids	-	3	122380	112050	91916	79555	75806	51770	146840	84147	74357	113930	77038	68937	51935	68565	81858	C20470	--	108782	69043.7	101781	86635	0.634698	0.0334446	0.935645	0.795478	0.796409	0.261266
1-O-Galloyl-β-D-glucose	Lmsn001014	331.07	169.01	332.074	C13H16O10	[M-H]-	Phenolic acids	Phenolic acids	58511-73-2	2	204350	310450	319820	388180	364640	354620	201070	178560	242310	298880	179780	145300	135350	159510	88664	C01158	--	278207	369147	207313	207987	1.32688	0.125174	0.745177	0.187251	0.747598	0.306081
5-O-Caffeoylshikimic acid	Hmln002806	335.08	179.03	336.085	C16H16O8	[M-H]-	Phenolic acids	Phenolic acids	180981-12-8	1	118940	103440	68929	201410	170340	231650	193260	179740	165890	114950	146250	116980	259560	262120	320640	C10434	ko00940,ko00941,ko00945,ko01100,ko01110	97103	201133	179630	126060	2.07134	0.0115285	1.84989	0.0153573	1.29821	0.190434
4-O-p-Coumaroylquinic acid	pma6460	337.09	163.04	338.1	C16H18O8	[M-H]-	Phenolic acids	Phenolic acids	32451-86-8	3	668510	730180	623710	667160	599300	677340	680260	696250	618460	599330	529960	550530	609560	594550	629850	C10441	--	674133	647933	664990	559940	0.961135	0.544224	0.986437	0.826546	0.830607	0.0444421
3-O-p-Coumaroylquinic acid*	pmn001421	337.09	191.05	338.1	C16H18O8	[M-H]-	Phenolic acids	Phenolic acids	87099-71-6	2	243210	241770	180440	231770	190520	209110	202010	192840	203210	257740	157150	231510	166810	226270	161390	--	--	221807	210467	199353	215467	0.948874	0.665438	0.898771	0.391321	0.971417	0.871721
5-O-p-Coumaroylquinic acid*	pmb3074	337.09	191.05	338.1	C16H18O8	[M-H]-	Phenolic acids	Phenolic acids	1899-30-5	2	292200	264360	197220	184140	180070	177120	165520	171640	165030	180850	152510	234840	215510	219500	216350	C12208	ko00940,ko00941,ko00945,ko01110	251260	180443	167397	189400	0.718154	0.127862	0.666229	0.0960251	0.753801	0.172612
Sinapoyl malate	pma0149	341.08	207.07	340.079	C15H16O9	[M+H]+	Phenolic acids	Phenolic acids	92344-58-6	3	33387	28796	25987	18105	12295	23711	19003	19000	18774	21844	14412	21318	18292	14597	14159	C02887	ko00940	29390	18037	18925.7	19191.3	0.613712	0.0536565	0.643949	0.0398018	0.652989	0.0345443
Vanillic Acid-4-O-Glucuronide	Jmwn002620	341.09	161.02	342.095	C15H18O9	[M-H]-	Phenolic acids	Phenolic acids	-	2	43215	38185	35098	32631	61863	48702	35844	34957	28312	37597	17575	30007	83612	87326	85533	--	--	38832.7	47732	33037.7	28393	1.22917	0.404788	0.85077	0.159018	0.731163	0.208158
1-O-Caffeoyl-β-D-glucose	pmn001420	341.09	179.04	342.095	C15H18O9	[M-H]-	Phenolic acids	Phenolic acids	-	1	1824500	1937900	1687900	2146200	2250100	2137300	1825300	1920300	1963700	1580200	1836300	1888700	1880400	2084300	2057300	C10433	--	1.81677e+06	2.17787e+06	1903100	1768400	1.19876	0.0217375	1.04752	0.371338	0.973378	0.708056
6-O-Caffeoyl-D-glucose	Zmhn001793	341.09	179.03	342.096	C15H18O9	[M-H]-	Phenolic acids	Phenolic acids	-	2	1794500	1759800	1506100	1812200	1847800	1720400	1574100	1616000	1957600	1325500	1676500	1819000	1714500	1620000	1862500	--	--	1686800	1.79347e+06	1715900	1607000	1.06324	0.366681	1.01725	0.857931	0.952691	0.672195
Coniferin	mws0906	341.12	179	342.131	C16H22O8	[M-H]-	Phenolic acids	Phenolic acids	531-29-3	3	1948000	2060100	1888600	2383600	2360600	2164400	2012900	2067900	2488500	1631300	2171200	1980900	2209200	2276200	2125700	C00761	ko00940	1.96557e+06	2.30287e+06	2.18977e+06	1927800	1.1716	0.0204506	1.11406	0.271015	0.980786	0.837884
Dihydrocaffeoylglucose	Lmmn000774	343.1	181.05	344.111	C15H20O9	[M-H]-	Phenolic acids	Phenolic acids	-	3	193010	208350	132250	221950	261240	161580	182880	165950	187220	140960	147290	156880	296180	323560	334120	--	--	177870	214923	178683	148377	1.20832	0.377463	1.00457	0.975797	0.834186	0.331317
3,4,5-Trimethoxyphenyl-1-O-β-D-glucoside	Lmyp003381	347.13	301.13	346.126	C15H22O9	[M+H]+	Phenolic acids	Phenolic acids	-	1	123810	100440	130470	97729	119840	101750	122150	123320	101090	113660	79860	125640	66884	82472	106750	--	--	118240	106440	115520	106387	0.9002	0.362104	0.976996	0.827013	0.899752	0.516741
Cryptochlorogenic acid (4-O-Caffeoylquinic acid)	mws2108	353.09	191.05	354.095	C16H18O9	[M-H]-	Phenolic acids	Phenolic acids	905-99-7	2	1909100	1769100	1549200	1812900	1648800	1661300	1531800	2027500	1510600	1359400	1426800	1505200	2230700	2478300	2180200	--	--	1.74247e+06	1.70767e+06	1.68997e+06	1.43047e+06	0.980028	0.786307	0.96987	0.807112	0.820943	0.0810677
Neochlorogenic acid (5-O-Caffeoylquinic acid)*	pme1816	353.09	191	354.095	C16H18O9	[M-H]-	Phenolic acids	Phenolic acids	906-33-2	2	654560	790570	773170	582230	515870	690870	598840	608370	475070	591390	634520	813530	549660	493850	353890	C17147	--	739433	596323	560760	679813	0.80646	0.100012	0.758365	0.0419868	0.919371	0.506328
Chlorogenic acid (3-O-Caffeoylquinic acid)*	mws0178	353.09	191.01	354.095	C16H18O9	[M-H]-	Phenolic acids	Phenolic acids	327-97-9	2	402000	484050	480190	386480	337580	445430	269610	392770	279680	404910	467360	518160	384060	335070	360380	C00852	ko00940,ko00941,ko00945,ko01110	455413	389830	314020	463477	0.855992	0.187166	0.689527	0.0486026	1.01771	0.858372
1-O-Feruloyl-D-Glucose	Zmhn002422	355.1	193.05	356.11	C16H20O9	[M-H]-	Phenolic acids	Phenolic acids	-	1	13611000	11554000	10247000	11414000	12499000	10682000	12507000	10867000	13089000	12081000	10814000	13023000	10241000	9599200	9966200	C17759	--	11804000	1.15317e+07	1.21543e+07	1.19727e+07	0.976929	0.822032	1.02968	0.783875	1.01429	0.893379
Ferulic acid-4-O-glucoside	Hmmn002544	355.1	193.05	356.111	C16H20O9	[M-H]-	Phenolic acids	Phenolic acids	117405-51-3	2	533770	411790	607400	491420	670910	423440	493570	400550	473030	390190	355840	537150	598730	499970	500940	--	--	517653	528590	455717	427727	1.02113	0.912664	0.880351	0.403892	0.82628	0.322088
6-O-Feruloyl-D-glucose	Zmhn002334	355.1	193.05	356.111	C16H20O9	[M-H]-	Phenolic acids	Phenolic acids	137887-25-3	2	1372300	1134300	1337900	1124800	1312700	1099300	1014600	1021300	1166100	1141600	914720	1200700	1415100	1352100	1311200	--	--	1281500	1.17893e+06	1.06733e+06	1.08567e+06	0.919964	0.364466	0.832878	0.0838989	0.847189	0.164222
Glucosyringic Acid	pmb3107	359.1	182.1	360.106	C15H20O10	[M-H]-	Phenolic acids	Phenolic acids	-	2	27490	31548	39080	17721	21198	21576	27617	23284	29270	23316	28810	24549	26349	23167	29240	--	--	32706	20165	26723.7	25558.3	0.616554	0.0527799	0.817088	0.215979	0.781457	0.158008
1-O-Feruloylquinic acid	pma3724	369.1	177.1	368.111	C17H20O9	[M+H]+	Phenolic acids	Phenolic acids	-	3	154500	176440	142080	120690	169970	103970	92355	118070	140790	146510	132730	145170	104870	125870	148520	--	--	157673	131543	117072	141470	0.834278	0.325187	0.742495	0.0845473	0.897235	0.244227
3-O-Feruloylquinic acid	pmb0752	369.12	177.1	368.111	C17H20O9	[M+H]+	Phenolic acids	Phenolic acids	1899-29-2	3	1843400	1968300	1973200	1962100	2067000	1649600	2577200	2376200	1742500	2461700	2025000	2195800	1558500	1738600	1747000	C02572	--	1928300	1892900	2.23197e+06	2227500	0.981642	0.809982	1.15748	0.350359	1.15516	0.131825
Chlorogenic acid methyl ester	mws0179	367.1	190.9	368.111	C17H20O9	[M-H]-	Phenolic acids	Phenolic acids	29708-87-0	2	5239000	5448900	5067400	4951200	4760500	4482800	4419100	4819900	4346900	4759300	4363700	5096600	4869100	4564300	4762900	--	--	5.25177e+06	4731500	4.52863e+06	4.73987e+06	0.900935	0.0433085	0.862307	0.0197205	0.902528	0.121112
4-O-Glucosyl-sinapate	Zmhn002227	385.11	223.06	386.121	C17H22O10	[M-H]-	Phenolic acids	Phenolic acids	-	1	1233100	1373600	1488100	1109900	1306300	1377400	973210	1288100	1262500	970310	1116900	1502200	1244700	1040800	1162700	C02919	--	1.36493e+06	1.26453e+06	1.1746e+06	1196470	0.926443	0.408646	0.860557	0.209014	0.876578	0.410481
1-O-Sinapoyl-D-glucose	HJN003	385.11	223.06	386.122	C17H22O10	[M-H]-	Phenolic acids	Phenolic acids	-	1	6168500	4800400	5069000	6339500	7589600	6489700	5824400	5397800	6937000	4943300	4427100	5808100	7136500	6786600	7736500	C01175	ko00940	5.34597e+06	6.80627e+06	6.05307e+06	5059500	1.27316	0.0641766	1.13227	0.318917	0.946414	0.6478
Diisooctyl Phthalate	Lmmp010562	391.28	149.02	390.277	C24H38O4	[M+H]+	Phenolic acids	Phenolic acids	27554-26-3	2	15266000	8747100	10337000	15360000	10149000	10445000	19355000	7636000	11331000	10850000	8539600	9520700	1093700	1117800	1169100	C14577	--	1.145e+07	1.19847e+07	12774000	9.63677e+06	1.04669	0.846736	1.11563	0.760035	0.841637	0.458802
Bis(2-ethylhexyl)phthalate	Lmwp011196	391.28	149.02	390.277	C24H38O4	[M+H]+	Phenolic acids	Phenolic acids	117-81-7	2	14632000	8634500	10269000	15495000	9750800	10338000	19403000	7540100	11478000	10936000	8672400	9328500	1073900	1180100	1104300	C03690	--	11178500	1.18613e+07	1.2807e+07	9.64563e+06	1.06108	0.802599	1.14568	0.705935	0.862874	0.490587
4-O-Sinapoylquinic acid	pma0110	399	207.2	398.121	C18H22O10	[M+H]+	Phenolic acids	Phenolic acids	-	3	30538	18857	18623	13532	33548	13935	17838	13982	18344	12808	15914	21187	68800	71681	72263	--	--	22672.7	20338.3	16721.3	16636.3	0.897042	0.779774	0.737511	0.266127	0.733762	0.27492
Benzyl β-primeveroside	Hmln003529	401.15	269.11	402.152	C18H26O10	[M-H]-	Phenolic acids	Phenolic acids	130622-31-0	1	254080	359500	317840	155270	266490	452420	282570	292760	375890	233350	184760	260570	296470	234140	150140	--	--	310473	291393	317073	226227	0.938545	0.85136	1.02126	0.88434	0.728651	0.0965298
Benzyl-(2''-O-xylosyl)glucoside	Cmjn004337	401.14	269.1	402.153	C18H26O10	[M-H]-	Phenolic acids	Phenolic acids	-	2	162030	261880	223040	142400	169450	198910	225160	213900	239430	216600	236070	255170	152360	137950	144860	--	--	215650	170253	226163	235947	0.789489	0.262463	1.04875	0.755927	1.09412	0.567742
6-O-Caffeoylarbutin	Cmzn005251	433.11	271.06	434.121	C21H22O10	[M-H]-	Phenolic acids	Phenolic acids	136172-60-6	2	648190	416180	425360	510070	556140	372110	590590	415550	503330	371600	278780	317280	711210	668130	732640	--	--	496577	479440	503157	322553	0.96549	0.864803	1.01325	0.946398	0.649554	0.137333
6-O-Glucosyl-caffeoylbenzoic acid	Zmhn002909	445.11	323.08	446.122	C22H22O10	[M-H]-	Phenolic acids	Phenolic acids	-	3	24510	28944	28085	20929	31012	23752	10506	30451	30266	26687	24025	20575	18964	31854	13088	--	--	27179.7	25231	23741	23762.3	0.928304	0.598886	0.873484	0.657854	0.874269	0.204869
4-Hydroxybenzoyl-1-O-(6''-O-galloyl)glucoside	Lmqn005404	451.09	331.07	452.095	C20H20O12	[M-H]-	Phenolic acids	Phenolic acids	-	3	40602	57966	38981	47269	46623	71788	40278	60926	67004	57742	92989	77116	46984	40532	44334	--	--	45849.7	55226.7	56069.3	75949	1.20452	0.41729	1.2229	0.373634	1.65648	0.0782157
Anthranilate-1-O-Sophoroside	pmb2654	460.1	117.9	461.153	C19H27NO12	[M-H]-	Phenolic acids	Phenolic acids	-	3	480380	400460	465750	667610	567330	561650	1182500	1061600	944270	672670	786590	702050	420580	490500	825090	--	--	448863	598863	1062790	720437	1.33418	0.0281476	2.36774	0.00676704	1.60502	0.00410299
Verbasoside	Hmgn001278	461.17	315.1	462.174	C20H30O12	[M-H]-	Phenolic acids	Phenolic acids	61548-34-3	3	5775.8	13462	12578	8236.8	8708.5	10563	3359	12486	9563.8	9943.2	10102	10092	10499	10880	13910	--	--	10605.3	9169.43	8469.6	10045.7	0.864611	0.620119	0.798622	0.587693	0.94724	0.839198
p-Coumaroylferuloyltartaric acid	Lmhn003689	471.09	277.04	472.101	C23H20O11	[M-H]-	Phenolic acids	Phenolic acids	-	3	23640	17268	14275	22108	15820	24450	11669	12897	12422	11308	11194	13784	27348	24685	14029	--	--	18394.3	20792.7	12329.3	12095.3	1.13038	0.560087	0.670279	0.157147	0.657558	0.140714
4-p-Cumaroyl-rhamnosyl-(1→6)-D-glucose	Zmhn002508	471.15	309.1	472.158	C21H28O12	[M-H]-	Phenolic acids	Phenolic acids	-	2	2001000	2573000	2007300	1152300	1446900	1818900	1449000	1158800	1346300	1570100	1419300	1580800	1264000	1342100	1157400	--	--	2.19377e+06	1472700	1.31803e+06	1523400	0.671311	0.0560568	0.600808	0.028495	0.694422	0.0625568
3-O-p-Coumaroylshikimic acid-O-glucoside	pmb3072	481.14	319.3	482.142	C22H26O12	[M-H]-	Phenolic acids	Phenolic acids	-	3	207540	229810	251860	164760	208710	204460	173660	209220	210380	184880	191130	195190	206270	205630	208120	--	--	229737	192643	197753	190400	0.83854	0.122657	0.860783	0.143184	0.828775	0.0844708
1-O-Caffeoyl-(6-O-glucosyl)-β-D-glucose	Lmsn002288	503.14	341.09	504.148	C21H28O14	[M-H]-	Phenolic acids	Phenolic acids	-	1	208640	312090	287060	213300	269270	272200	199820	231140	307580	261330	419480	340390	472650	441290	495810	--	--	269263	251590	246180	340400	0.934364	0.659076	0.914272	0.632591	1.26419	0.275984
Dehydrodiconiferyl alcohol-gamma'-O-glucoside	Lmsp003655	521.2	131.05	520.194	C26H32O11	[M+H]+	Phenolic acids	Phenolic acids	-	2	7000300	6111100	5156600	4518100	5216300	6554900	7630800	7020700	7530200	6564000	7701500	8636900	6768600	7104200	6900300	--	--	6.08933e+06	5.42977e+06	7393900	7.63413e+06	0.891685	0.456737	1.21424	0.12172	1.25369	0.127227
Rosmarinic acid-3'-O-glucoside	pmn001710	521.13	359.08	522.137	C24H26O13	[M-H]-	Phenolic acids	Phenolic acids	910028-78-3	2	219340	164410	140260	155070	184100	187870	182990	207680	191890	243860	246000	185540	216170	181830	194070	--	--	174670	175680	194187	225133	1.00578	0.971199	1.11173	0.497256	1.28891	0.177015
Syringic acid-4-O-(6''-feruloyl)glucoside	pmb0824	537.1	177.4	536.153	C25H28O13	[M+H]+	Phenolic acids	Phenolic acids	-	3	37322	37041	55718	24477	33193	33606	27595	38135	32128	43505	28744	42946	29019	27458	33731	--	--	43360.3	30425.3	32619.3	38398.3	0.701686	0.159586	0.752285	0.219419	0.885564	0.563195
4-O-(6'-O-Glucosylcaffeoylglucosyl)-4-hydroxybenzyl alcohol	Zmhn002032	609.18	447.13	610.189	C28H34O15	[M-H]-	Phenolic acids	Phenolic acids	-	3	379080	362870	369660	344320	303380	314680	356800	303530	274090	308190	279320	314620	331980	301850	332190	--	--	370537	320793	311473	300710	0.865753	0.0413956	0.840601	0.130057	0.811553	0.0126539
1-O-Cinnamoyl-4,6-(S)-HHDP-β-D-glucose	Lmsp004521	613.12	147.04	612.112	C29H24O15	[M+H]+	Phenolic acids	Phenolic acids	-	3	115140	97310	107730	103000	108330	102780	122810	111600	101070	90320	65951	86465	125240	122530	128170	--	--	106727	104703	111827	80912	0.981042	0.741141	1.04779	0.565787	0.758124	0.055295
3-O-Cinnamoyl-4,6-(S)-HHDP-β-D-glucose	Lmsp004798	613.12	147.04	612.112	C29H24O15	[M+H]+	Phenolic acids	Phenolic acids	-	3	16969	15254	23352	7364.9	17586	11498	9511.2	10534	21746	13515	12647	16234	21054	26478	21713	--	--	18525	12149.6	13930.4	14132	0.655851	0.176166	0.751978	0.386787	0.762861	0.209435
Isoacteoside	Hmgp001944	625.21	163.03	624.205	C29H36O15	[M+H]+	Phenolic acids	Phenolic acids	61303-13-7	2	93425	107190	123290	106550	111990	120070	98806	113190	86843	116250	86931	109300	83490	90728	103790	--	--	107968	112870	99613	104160	1.0454	0.643295	0.922613	0.50868	0.96473	0.773361
Dicaffeoylquinic acid-O-glucoside	Lmgn002250	677.17	191.06	678.18	C31H34O17	[M-H]-	Phenolic acids	Phenolic acids	-	2	1087000	1012300	1061100	582960	748060	960560	896170	681240	702410	755550	952130	967930	685450	768300	745700	--	--	1.05347e+06	763860	759940	891870	0.725092	0.112561	0.721371	0.0398316	0.846605	0.131338
Syringoylcaffeoylquinic acid-D-glucose	Lmgn002253	695.2	353.09	696.19	C31H36O18	[M-H]-	Phenolic acids	Phenolic acids	-	2	28306	40710	38471	45579	49834	47354	65240	36852	85364	56488	54001	59680	63544	70484	99175	--	--	35829	47589	62485.3	56723	1.32823	0.0794042	1.74399	0.192608	1.58316	0.0191457
1-O-p-Coumaroyl-2-O-galloyl-4,6-(S)-HHDP-β-D-glucose	Lmsn005321	779.11	301	780.117	C36H28O20	[M-H]-	Phenolic acids	Phenolic acids	-	3	24865	22329	23212	14358	16148	17284	25506	30046	27783	24860	24607	18742	35389	26816	22541	--	--	23468.7	15930	27778.3	22736.3	0.678777	0.00280126	1.18363	0.0605659	0.968795	0.757641
Piperidine	pmb0782	86.1	69.2	85.089	C5H11N	[M+H]+	Alkaloids	Piperidine alkaloids	110-89-4	3	2131900	2318800	2803400	3137000	2869200	2650400	2659400	3263400	3108500	1763800	1988400	3590700	2705000	3693000	3527900	C01746	ko00960	2.41803e+06	2.88553e+06	3.01043e+06	2.44763e+06	1.19334	0.136681	1.24499	0.0938479	1.01224	0.964879
2-Piperidone	MWSmce460	100.08	56.05	99.068	C5H9NO	[M+H]+	Alkaloids	Piperidine alkaloids	675-20-7	3	36223	44454	41795	54984	37417	65385	57967	47548	64799	49082	69134	80147	42345	44291	52740	--	--	40824	52595.3	56771.3	66121	1.28834	0.283499	1.39064	0.0674568	1.61966	0.0999648
6-Deoxyfagomine	pmp001198	132.1	57.1	131.095	C6H13NO2	[M+H]+	Alkaloids	Piperidine alkaloids	197449-09-5	1	2914000	3016600	4029700	3997500	3904500	3437800	4009900	4436300	4647000	2722200	2912400	4489000	4469100	4884800	4561700	--	--	3320100	3.77993e+06	4364400	3.37453e+06	1.1385	0.332174	1.31454	0.0798921	1.0164	0.939228
N-Hydroxypipecolic acid	MWSmce338	146.08	70.06	145.074	C6H11NO3	[M+H]+	Alkaloids	Piperidine alkaloids	115819-92-6	3	132380	124110	136370	148440	118320	220500	166830	151530	113850	117820	105260	107500	117710	121880	96181	--	--	130953	162420	144070	110193	1.24029	0.408434	1.10016	0.49491	0.84147	0.0173505
2-Ethyl-2,6,6-trimethylpiperidin-4-one	MWStz063	170.15	152.14	169.147	C10H19NO	[M+H]+	Alkaloids	Piperidine alkaloids	133568-79-3	3	12766	7000.2	14268	17022	11284	18498	14952	14124	14719	10168	14156	12070	15639	10380	17915	--	--	11344.7	15601.3	14598.3	12131.3	1.3752	0.244472	1.28679	0.278917	1.06934	0.773305
Indole	pmb1096	118.07	91	117.058	C8H7N	[M+H]+	Alkaloids	Plumerane	120-72-9	1	18394	31816	39881	32548	46020	31602	20485	31500	31413	34104	21137	62395	100530	107700	97034	C00463	ko00380,ko00400,ko00402,ko01100,ko01110	30030.3	36723.3	27799.3	39212	1.22287	0.443355	0.925708	0.777302	1.30575	0.550822
Indole-3-carboxaldehyde	mws0103	146.06	91	145.053	C9H7NO	[M+H]+	Alkaloids	Plumerane	487-89-8	3	123370	144610	120230	148830	136560	95501	162060	147580	189170	195680	150720	170210	131240	115910	151470	C08493	--	129403	126964	166270	172203	0.981147	0.900346	1.2849	0.0741315	1.33075	0.0603776
3-Indoleacetonitrile	pmb0819	157	130	156.069	C10H8N2	[M+H]+	Alkaloids	Plumerane	771-51-7	3	9859.4	8672.3	28468	11018	16199	7572.3	12183	10175	11867	8395.6	6976.5	19202	41838	46481	54818	C02938	ko00380,ko01100	15666.6	11596.4	11408.3	11524.7	0.740203	0.601738	0.728196	0.57536	0.735624	0.615395
Indole-3-carboxylic acid	mws1417	160.04	116	161.048	C9H7NO2	[M-H]-	Alkaloids	Plumerane	771-50-6	3	31323	52208	55941	53471	51863	47205	46555	49642	64159	39012	68456	52777	51067	41683	37832	C19837	--	46490.7	50846.3	53452	53415	1.09369	0.630957	1.14974	0.503765	1.14894	0.578202
Indole-5-carboxylic acid	mws0102	160.04	116	161.048	C9H7NO2	[M-H]-	Alkaloids	Plumerane	1670-81-1	3	33170	32034	32266	40211	31576	20334	36660	39590	35953	32691	42450	32100	19163	26124	27326	--	--	32490	30707	37401	35747	0.945122	0.786163	1.15115	0.0379622	1.10025	0.434367
Indole 3-acetic acid (IAA)	pme1651	176.1	130.1	175.063	C10H9NO2	[M+H]+	Alkaloids	Plumerane	87-51-4	3	23718	15863	9796.6	8488.9	8787.9	8956.7	11902	16954	10355	10224	6632.7	12711	5246.5	6497.5	10645	C00954	ko00380,ko01100,ko04075	16459.2	8744.5	13070.3	9855.9	0.531283	0.195537	0.794105	0.507039	0.598808	0.238623
3-Indoleacrylic acid	Hmmp001310	188.07	118.07	187.063	C11H9NO2	[M+H]+	Alkaloids	Plumerane	1204-06-4	1	2081400	2286100	4567200	1938500	3107900	1577000	1760800	2120900	2388100	1790000	1869600	4873600	9180000	9310400	9610700	C21283	--	2.97823e+06	2207800	2.08993e+06	2844400	0.741312	0.460572	0.701736	0.381331	0.955063	0.922643
3-Indolepropionic acid	pme2244	190.09	118.07	189.07	C11H11NO2	[M+H]+	Alkaloids	Plumerane	830-96-6	3	118150	114710	128420	147170	150210	152020	161180	161070	146080	166680	153650	139960	131640	126990	133100	--	--	120427	149800	156110	153430	1.24391	0.012025	1.29631	0.00593807	1.27405	0.0315746
5-Methoxytryptamine	mws0333	191.1	159	190.111	C11H14N2O	[M+H]+	Alkaloids	Plumerane	608-07-1	3	4842.2	5192.5	7534.2	8610.5	4182.4	4585.8	10091	6645.5	3396.6	4187.5	7997.4	10498	7148.9	6738.4	6065.7	C05659	ko00380	5856.3	5792.9	6711.03	7560.97	0.989174	0.971525	1.14595	0.714892	1.29108	0.464445
5-Hydroxyindole-3-acetic acid	mws0597	190.05	146	191.058	C10H9NO3	[M-H]-	Alkaloids	Plumerane	54-16-0	3	53260	55232	43982	41682	47741	62189	82251	46422	39141	38750	50324	30709	49786	40104	36802	C05635	ko00380,ko01100	50824.7	50537.3	55938	39927.7	0.994347	0.969712	1.10061	0.742183	0.785596	0.192207
1-Methoxy-indole-3-acetamide	Zmbp002538	205.1	146.06	204.09	C11H12N2O2	[M+H]+	Alkaloids	Plumerane	-	1	223430	246490	454290	213130	321040	176180	194900	240430	272230	235160	237680	549440	1039000	1084900	1015200	--	--	308070	236783	235853	340760	0.768602	0.46039	0.765584	0.432504	1.10611	0.811773
Methoxyindoleacetic acid	pmb0818	206.1	147.5	205.074	C11H11NO3	[M+H]+	Alkaloids	Plumerane	3471-31-6	3	194340	257300	496960	214680	306650	182600	197130	227290	251880	238240	222700	502610	941310	1012000	1052300	C05660	ko00380	316200	234643	225433	321183	0.742073	0.479594	0.712945	0.429308	1.01576	0.971129
N-Acetyl-5-hydroxytryptamine	mws0677	219.11	160	218.106	C12H14N2O2	[M+H]+	Alkaloids	Plumerane	1210-83-9	3	166440	179050	196220	154700	248020	174560	193570	163850	184070	133170	145150	175600	213020	191600	205610	C00978	ko00380,ko01100,ko01110	180570	192427	180497	151307	1.06566	0.722634	0.999594	0.995528	0.837939	0.13764
Methyl dioxindole-3-acetate	Hmyp002656	222.08	130.06	221.068	C11H11NO4	[M+H]+	Alkaloids	Plumerane	57061-18-4	1	674500	750050	771460	441250	588420	586150	640420	572970	526870	648640	631730	547070	472940	384320	560770	--	--	732003	538607	580087	609147	0.735798	0.0369182	0.792465	0.0268728	0.832164	0.0464097
Melatonin (N-Acetyl-5-methoxytryptamine)	pme1453	233.13	159	232.121	C13H16N2O2	[M+H]+	Alkaloids	Plumerane	73-31-4	2	11381	20122	21212	35402	24257	38725	18613	41850	32575	61526	48312	29135	29438	26880	31811	C01598	ko00380,ko01100,ko01110	17571.7	32794.7	31012.7	46324.3	1.86634	0.0530467	1.76492	0.174479	2.63631	0.0802266
3-Hydroxypyridine	pma6298	96.04	68.05	95.037	C5H5NO	[M+H]+	Alkaloids	Pyridine alkaloids	109-00-2	3	16790	29961	20432	13241	12474	15471	24051	18057	17799	19170	17161	20212	16970	26482	21186	--	--	22394.3	13728.7	19969	18847.7	0.613042	0.152232	0.891699	0.621758	0.841627	0.463793
Nicotinic Acid Methyl Ester(Methyl Nicotinate)	mws0146	138.06	78	137.048	C7H7NO2	[M+H]+	Alkaloids	Pyridine alkaloids	93-60-7	2	47075	67970	56647	57526	77345	67664	65049	90185	62321	58924	65905	57275	98454	106540	134260	--	--	57230.7	67511.7	72518.3	60701.3	1.17964	0.284318	1.26712	0.236357	1.06064	0.638194
Trigonelline	pme2268	138.06	94.07	137.048	C7H7NO2	[M+H]+	Alkaloids	Pyridine alkaloids	535-83-1	1	54573000	65342000	66490000	36212000	33258000	41909000	53795000	52069000	43483000	47461000	42825000	49028000	47960000	52112000	52946000	C01004	ko00760	62135000	3.71263e+07	4.97823e+07	46438000	0.597511	0.00795751	0.801196	0.0692068	0.747373	0.0357666
3-Carbamyl-1-methylpyridinium;(1-Methylnicotinamide)	pme1738	138.08	95	137.071	C7H9N2O	[M+H]+	Alkaloids	Pyridine alkaloids	1005-24-9	3	60649	57442	91906	23254	37156	18403	36072	48266	65650	48738	58520	43566	46010	54575	63001	C02918	ko00760,ko01100	69999	26271	49996	50274.7	0.375305	0.0387509	0.714239	0.228787	0.71822	0.207159
Nicotinamide-N-oxide	mws0711	139.05	106	138.043	C6H6N2O2	[M+H]+	Alkaloids	Pyridine alkaloids	1986-81-8	2	5547.5	4942.8	11179	2100.2	2511.5	3766.5	4506.2	7782	5345	3737.8	2653	6493	6384.8	6514.2	4246.5	--	--	7223.1	2792.73	5877.73	4294.6	0.386639	0.148488	0.813741	0.587571	0.594565	0.286145
6-Hydroxynicotinic acid	pme1137	140.03	94	139.027	C6H5NO3	[M+H]+	Alkaloids	Pyridine alkaloids	5006-66-6	2	54387	51032	44503	65990	44315	36484	46481	50030	62387	54513	33709	34666	72609	66875	59131	C01020	ko00760,ko01100	49974	48929.7	52966	40962.7	0.979102	0.919117	1.05987	0.628815	0.81968	0.317387
1-Methyl-6-Oxo-1,6-Dihydropyridine-3-Carboxamide	MWS0687	153.07	108.04	152.059	C7H8N2O2	[M+H]+	Alkaloids	Pyridine alkaloids	701-44-0	2	20607	16910	27688	14778	14640	21160	16134	23060	14088	20701	24776	22851	22814	28787	22317	--	--	21735	16859.3	17760.7	22776	0.775677	0.279882	0.817146	0.395415	1.0479	0.781171
4,8-Dihydroxy Naphthol-1-O-glucoside	Cmhp005227	339.11	177.05	338.1	C16H18O8	[M+H]+	Quinones	Quinones	-	3	130670	116670	144470	60509	78408	78648	66972	51952	51788	71516	31270	79960	64600	41325	58734	--	--	130603	72521.7	56904	60915.3	0.555282	0.00556606	0.435701	0.00291066	0.466415	0.0254758
1,4,8-Trihydroxynaphthalene-1-O-glucoside	Wmhn001575	337.06	175.02	338.1	C16H18O8	[M-H]-	Quinones	Quinones	-	2	123250	129320	106510	137790	124880	122580	130520	109640	121260	100400	126060	114360	117970	118520	113540	--	--	119693	128417	120473	113607	1.07288	0.359345	1.00652	0.935945	0.949148	0.578606
3-Methyl-1-pentanol	pmf0256	101.1	84.7	102.104	C6H14O	[M-H]-	Others	Saccharides and Alcohols	589-35-5	3	99609	128280	101550	128560	94460	256480	158920	140660	108920	111600	195470	136820	76930	57247	92381	--	--	109813	159833	136167	147963	1.4555	0.417887	1.23999	0.214736	1.34741	0.260939
Erythrose	MWS4305	119.04	59.01	120.042	C4H8O4	[M-H]-	Others	Saccharides and Alcohols	583-50-6	3	22802000	20702000	21594000	21327000	21417000	21908000	23876000	21544000	21887000	21881000	21556000	20265000	23478000	18381000	20027000	C01796	--	2.16993e+07	2.15507e+07	2.24357e+07	21234000	0.993149	0.833678	1.03393	0.481954	0.978555	0.585794
D-Threose	pma0134	121.04	93.06	120.042	C4H8O4	[M+H]+	Others	Saccharides and Alcohols	95-43-2	3	1043200	1037300	1029700	747860	1047600	636440	741940	702450	831880	689380	827210	1068200	520450	599550	534470	C06463	--	1.03673e+06	810633	758757	861597	0.781911	0.206764	0.731873	0.017627	0.831069	0.254348
D-Threitol	pme2134	121	59	122.058	C4H10O4	[M-H]-	Others	Saccharides and Alcohols	2418-52-2	3	188450	147210	213400	142490	112200	162690	295830	313160	371100	371600	401990	306620	187960	163310	163740	C16884	--	183020	139127	326697	360070	0.760172	0.149562	1.78503	0.00913488	1.96738	0.00909186
3-Dehydro-L-Threonic Acid*	Lmbn000198	133.01	71.01	134.022	C4H6O5	[M-H]-	Others	Saccharides and Alcohols	-	1	1296300	1216300	1415400	1266400	1427600	1454000	1703800	1615000	1493200	1164800	900890	1106000	1379100	1314600	1320300	C03064	ko00053,ko01100	1.30933e+06	1.38267e+06	1604000	1057230	1.05601	0.423583	1.22505	0.0249248	0.807457	0.0690624
D-Threonic Acid	mws0889	135.03	75.01	136.037	C4H8O5	[M-H]-	Others	Saccharides and Alcohols	3909-12-4	2	452450	367590	472030	347280	408540	329860	699560	581200	590010	373200	354890	484600	568150	568470	539760	C21649	--	430690	361893	623590	404230	0.840264	0.166088	1.44789	0.0188906	0.938564	0.636934
D-Arabinono-1,4-lactone	ML10171848	147.03	85.03	148.037	C5H8O5	[M-H]-	Others	Saccharides and Alcohols	2782-09-4	2	437060	542950	415140	462690	467240	463010	603860	479300	474640	458750	472040	528690	405040	375080	440140	C00652	ko00053	465050	464313	519267	486493	0.998416	0.986806	1.11658	0.402045	1.04611	0.664813
2-Dehydro-3-deoxy-L-arabinonate	Zmyn000230	147.03	57.03	148.037	C5H8O5	[M-H]-	Others	Saccharides and Alcohols	-	1	989640	1058300	728870	706620	771080	632990	1056400	724060	867760	803490	872120	872730	601900	493090	652190	C00684	ko00053,ko01100	925603	703563	882740	849447	0.760113	0.145195	0.953691	0.773265	0.917722	0.530046
D-Ribose	Zmgn000173	149.05	75.01	150.053	C5H10O5	[M-H]-	Others	Saccharides and Alcohols	50-69-1	3	95873	101600	105080	42097	46112	45298	64860	86611	72738	64406	52666	60880	85112	64297	67027	C00121	ko00030,ko01100,ko02010	100851	44502.3	74736.3	59317.3	0.441268	0.000475126	0.741057	0.0389969	0.588168	0.000937062
D-Arabinose	mws1499	149.05	59.01	150.053	C5H10O5	[M-H]-	Others	Saccharides and Alcohols	10323-20-3	2	93183	91958	98452	57201	55670	49074	85412	95289	70348	86429	104430	67324	170580	198250	178630	C00216	ko00040,ko00053	94531	53981.7	83683	86061	0.571047	0.000291731	0.885244	0.270363	0.9104	0.513734
DL-Xylose	MWSmce682	149.05	59.01	150.053	C5H10O5	[M-H]-	Others	Saccharides and Alcohols	25990-60-7	3	123920	114630	140900	54952	45833	64444	110860	75312	86882	114460	106030	88182	220130	212030	211260	--	--	126483	55076.3	91018	102891	0.435443	0.00247825	0.719605	0.057567	0.813472	0.0967537
D-Arabitol*	mws0437	151.06	71	152.068	C5H12O5	[M-H]-	Others	Saccharides and Alcohols	488-82-4	3	12236	6803.3	12745	9422.5	7822.1	5244.5	4955.3	8884.8	12416	15609	15081	3181.9	11428	8070.2	10367	C01904	ko00040,ko01100	10594.8	7496.37	8752.03	11290.6	0.707554	0.253397	0.826071	0.556775	1.06568	0.886964
Ribitol*	mws0213	151.06	71	152.068	C5H12O5	[M-H]-	Others	Saccharides and Alcohols	488-81-3	3	46844	34726	40532	48777	34295	31060	57603	46331	62730	44576	32415	27814	31236	29676	31432	C00474	ko00040,ko00740,ko01100	40700.7	38044	55554.7	34935	0.934727	0.705994	1.36496	0.0739646	0.85834	0.404081
1-Decanol	pmf0174	157.16	157.2	158.167	C10H22O	[M-H]-	Others	Saccharides and Alcohols	112-30-1	3	9251500	9207200	7935700	9788000	10008000	10657000	8974500	8241700	8748700	6862800	8024800	8898400	8018100	7944100	8385000	C01633	--	8.79813e+06	10151000	8.65497e+06	7.92867e+06	1.15377	0.0677638	0.983728	0.786462	0.901176	0.305345
1,6-anhydro-β-D-glucose	MWS0559	161.05	71.01	162.053	C6H10O5	[M-H]-	Others	Saccharides and Alcohols	498-07-7	3	43727	46494	59250	8404.8	11484	25213	64420	37782	47708	63960	81830	59640	196190	188360	170410	--	--	49823.7	15033.9	49970	68476.7	0.301743	0.0079242	1.00294	0.98812	1.37438	0.0956931
1,5-Anhydro-D-glucitol	pme2529	163.2	101	164.068	C6H12O5	[M-H]-	Others	Saccharides and Alcohols	154-58-5	3	55658	39660	64366	27480	35048	23981	30190	40530	48310	42021	53730	55086	69193	53657	49630	C07326	--	53228	28836.3	39676.7	50279	0.541751	0.0600821	0.74541	0.210735	0.944597	0.745733
L-Fucose	pme2435	163	59	164.068	C6H12O5	[M-H]-	Others	Saccharides and Alcohols	2438-80-4	3	69958	54984	46990	67893	58061	64396	135370	102110	95061	56385	52960	98922	119020	95160	82159	C01019	ko00051,ko00520,ko01100	57310.7	63450	110847	69422.3	1.10712	0.469244	1.93414	0.0308237	1.21133	0.513598
Rhamnose	mws0854	163	59.01	164.068	C6H12O5	[M-H]-	Others	Saccharides and Alcohols	3615-41-6	3	66326	55039	40144	54302	49513	53205	99752	83797	104570	68762	50931	75002	107590	99548	83850	C00507	ko00051,ko01100	53836.3	52340	96039.7	64898.3	0.972206	0.863112	1.78392	0.0137488	1.20547	0.350214
D-Xylonic acid	mws0344	165.04	75	166.048	C5H10O6	[M-H]-	Others	Saccharides and Alcohols	526-91-0	1	4381900	5311200	4780000	3224400	2779400	3323800	3887000	3952600	3217800	4085800	3477200	3560900	4116600	4771600	4460000	C00502	ko00040,ko01100	4.82437e+06	3109200	3685800	3.70797e+06	0.644478	0.00928446	0.763997	0.0341586	0.768591	0.0325004
L-Fucitol	MWSmce165	165.08	59.02	166.084	C6H14O5	[M-H]-	Others	Saccharides and Alcohols	13074-06-1	2	501610	573310	482420	443150	348490	379180	452550	446860	412260	508250	529790	477790	469170	527930	490270	--	--	519113	390273	437223	505277	0.751808	0.0304892	0.84225	0.0800296	0.973346	0.689401
Dihydroxyacetone phosphate	Zmzn000078	168.99	78.96	169.998	C3H7O6P	[M-H]-	Others	Saccharides and Alcohols	57-04-5	3	95357	117290	106320	102840	86922	68831	98771	84456	84875	106250	87500	98864	85312	95022	94248	C00111	ko00010,ko00040,ko00051,ko00052,ko00561,ko00562,ko00564,ko00640,ko00710,ko00760,ko01100,ko01110,ko01200,ko01230	106322	86197.7	89367.3	97538	0.81072	0.17229	0.840532	0.103737	0.91738	0.353667
D-Glucosamine	pmb0786	180.09	163.06	179.079	C6H13NO5	[M+H]+	Others	Saccharides and Alcohols	3416-24-8	3	2069600	3753900	3491700	1863900	5912100	2945300	2941300	2141800	2780600	3926400	3263700	2523800	3576000	3591700	2077500	C00329	ko00520,ko01100	3.10507e+06	3.57377e+06	2.62123e+06	3.23797e+06	1.15095	0.747944	0.844179	0.46688	1.0428	0.851206
Inositol*	Hmln000297	179.05	59.01	180.063	C6H12O6	[M-H]-	Others	Saccharides and Alcohols	87-89-8	1	1745000	2004800	2551500	645240	933250	1476000	2197300	1915000	2186000	2853300	3028800	2526500	6369500	6414000	5955300	C00137	ko00052,ko00053,ko00562,ko01100,ko01110,ko02010,ko04070	2.10043e+06	1.01816e+06	2.09943e+06	2.80287e+06	0.48474	0.0335531	0.999524	0.997153	1.33442	0.0782554
D-Mannose*	pmf0138	179.06	59	180.063	C6H12O6	[M-H]-	Others	Saccharides and Alcohols	3458-28-4	1	1859100	2023000	2788700	602030	921530	1165700	2295400	1864500	1780200	2702600	2900300	2160000	6241700	6699500	5762600	C00159	ko00051,ko00052,ko00520,ko01100,ko02010	2223600	896420	1.98003e+06	2.58763e+06	0.403139	0.0247631	0.890463	0.509411	1.16371	0.37486
D-Glucose*	mws4170	179.06	59.01	180.063	C6H12O6	[M-H]-	Others	Saccharides and Alcohols	50-99-7	1	1728600	2071200	3057800	726350	1107900	1412000	2303600	1747400	2029800	3199400	2872600	2311800	6240100	6707600	6242700	C00031	ko00010,ko00030,ko00052,ko00500,ko00520,ko00524,ko00901,ko01100,ko01110,ko02010	2.28587e+06	1.08208e+06	2.02693e+06	2794600	0.47338	0.0752984	0.886724	0.594575	1.22256	0.353844
D-Galactose*	pmf0139	179.06	59	180.063	C6H12O6	[M-H]-	Others	Saccharides and Alcohols	59-23-4	1	1605000	1854300	2325300	572730	867400	1017400	1956000	1737500	1515700	2447500	2529600	2111400	5134300	5537600	5361000	C00124	ko00052,ko01100	1928200	819177	1736400	2.36283e+06	0.42484	0.0166633	0.900529	0.488751	1.22541	0.168352
D-Fructose*	mws1164	179.06	59.01	180.063	C6H12O6	[M-H]-	Others	Saccharides and Alcohols	57-48-7	1	1742300	1803000	2720900	569530	1034600	1303100	2281600	1708400	1761800	2671300	2524100	2219400	4498400	5333700	5730600	C05003	--	2.08873e+06	969077	1.91727e+06	2471600	0.463954	0.0502467	0.917909	0.669155	1.1833	0.35463
D-Sorbitol	mws0214	181.07	71	182.079	C6H14O6	[M-H]-	Others	Saccharides and Alcohols	50-70-4	3	41389	46482	39508	21292	25317	28907	42002	39702	31392	43138	26478	28834	61254	72455	49812	C00794	ko00051,ko00052,ko01100,ko02010	42459.7	25172	37698.7	32816.7	0.592845	0.00470376	0.88787	0.29294	0.77289	0.196847
D-Mannitol*	mws1155	181.07	101.02	182.079	C6H14O6	[M-H]-	Others	Saccharides and Alcohols	69-65-8	3	10340	23970	10846	12850	7077	11958	19722	20415	14490	20698	15196	22648	18867	21338	12927	C00392	ko00051,ko01100,ko02010	15052	10628.3	18209	19514	0.706108	0.433979	1.20974	0.565581	1.29644	0.438148
Dulcitol*	pme2237	181.07	101	182.079	C6H14O6	[M-H]-	Others	Saccharides and Alcohols	608-66-2	3	55985	48538	73141	49621	35494	46706	58238	92651	36677	51263	58143	55443	65072	62436	81918	C01697	ko00052,ko01100	59221.3	43940.3	62522	54949.7	0.741968	0.161685	1.05573	0.866029	0.927869	0.622089
3-Phospho-D-glyceric acid	Zmgn000447	184.98	78.96	185.993	C3H7O7P	[M-H]-	Others	Saccharides and Alcohols	820-11-1	3	869010	753580	1099400	1083300	437660	844860	918430	856580	352410	1368800	1216400	970660	707160	716460	877910	C00197	ko00010,ko00030,ko00260,ko00270,ko00561,ko00630,ko00710,ko01100,ko01110,ko01200,ko01230,ko01240	907330	788607	709140	1.18529e+06	0.869151	0.617119	0.781568	0.40374	1.30635	0.147078
2,6-Dimethyl-7-octene-2,3,6-triol	pmf0348	187.13	97	188.141	C10H20O3	[M-H]-	Others	Saccharides and Alcohols	73815-21-1	3	464910	526030	468240	536100	510870	355760	521670	499290	494780	509130	518020	434510	302960	293820	290850	--	--	486393	467577	505247	487220	0.961314	0.777403	1.03876	0.452236	1.0017	0.981354
D-Galacturonic acid*	mws1189	193.04	72.8	194.033	C6H10O7	[M-H]-	Others	Saccharides and Alcohols	685-73-4	2	65022	61756	73296	69862	52712	35860	43444	52599	52942	52885	40195	47754	44492	59359	64370	C00333	ko00040,ko00053,ko00520,ko01100,ko01240,ko02010	66691.3	52811.3	49661.7	46944.7	0.791877	0.291173	0.744649	0.0216544	0.70391	0.0174147
D-Glucoronic acid*	pme3705	193.04	73	194.043	C6H10O7	[M-H]-	Others	Saccharides and Alcohols	6556-12-3	2	76376	66309	84203	96173	78721	49335	80147	71485	53890	70483	42319	42814	79898	90680	98222	C00191	ko00040,ko00053,ko00520,ko00562,ko01100,ko01240	75629.3	74743	68507.3	51872	0.988281	0.956052	0.90583	0.492206	0.685871	0.108221
Gluconic acid	pme0534	195.05	74.9	196.058	C6H12O7	[M-H]-	Others	Saccharides and Alcohols	526-95-4	1	929870	1045600	1058200	820610	956930	806600	930100	1111100	931320	1006900	1014000	883010	1055300	968240	993990	C00257	ko00030,ko01100,ko01110,ko01200	1.01122e+06	861380	990840	967970	0.85182	0.0776931	0.979843	0.794842	0.957227	0.503948
D-Erythrose-4-phosphate	Zmzn000079	199	78.96	200.009	C4H9O7P	[M-H]-	Others	Saccharides and Alcohols	585-18-2	3	180070	214300	238520	159360	164100	142070	149480	186560	153730	209920	180810	202890	170780	181700	181030	C00279	ko00030,ko00400,ko00710,ko00750,ko00998,ko01100,ko01110,ko01200,ko01230,ko01240	210963	155177	163257	197873	0.735562	0.065925	0.773863	0.0898469	0.937951	0.542141
D-Panthenol	pme1261	206.14	76	205.131	C9H19NO4	[M+H]+	Others	Saccharides and Alcohols	81-13-0	2	137700	161960	87778	208900	201430	40826	261730	504060	295210	204610	549690	114780	79897	69810	76681	C05944	ko00770	129146	150385	353667	289693	1.16446	0.745933	2.7385	0.0877731	2.24315	0.349169
D-Saccharic acid*	Zmyn000108	209.03	85.03	210.038	C6H10O8	[M-H]-	Others	Saccharides and Alcohols	87-73-0	1	3025400	3073700	3294300	1787600	1809700	2078600	3614000	3018300	2744600	3653600	3042400	2539300	2794900	2570400	2863900	C00818	ko00053,ko01100	3.13113e+06	1.89197e+06	3.12563e+06	3.07843e+06	0.604243	0.000623272	0.998243	0.985293	0.983169	0.887148
D-Galactaric acid*	Zmpn000199	209.03	85.03	210.038	C6H10O8	[M-H]-	Others	Saccharides and Alcohols	526-99-8	1	2433600	2540900	2632600	1824900	1480700	1547900	2835500	2679500	2427900	2935600	2447200	2266300	1993700	2464600	2327900	C00879	ko00053,ko01100	2535700	1.61783e+06	2.64763e+06	2549700	0.638022	0.00415829	1.04414	0.460698	1.00552	0.95168
Sedoheptulose	Hmcn000192	209.07	59.01	210.073	C7H14O7	[M-H]-	Others	Saccharides and Alcohols	3019-74-7	2	980580	1126500	1113600	682140	584510	634560	1262500	1060000	1024600	1277500	1034000	982830	1057400	1106900	1081300	C02076	ko00710,ko01100	1073560	633737	1115700	1098110	0.590313	0.00281659	1.03925	0.659883	1.02287	0.825665
N-Acetyl-D-galactosamine	mws2608	222.1	84.05	221.09	C8H15NO6	[M+H]+	Others	Saccharides and Alcohols	1811-31-0	3	2669700	2396200	2117100	2526700	3486600	3128900	2881400	2748000	3821400	2485500	3086000	2731200	2796500	2500200	2495300	C01132	ko00052,ko01100	2.39433e+06	3047400	3.15027e+06	2.76757e+06	1.27276	0.130826	1.31572	0.140968	1.15588	0.189894
N-Acetyl-D-glucosamine	pme2755	222	144	221.09	C8H15NO6	[M+H]+	Others	Saccharides and Alcohols	7512-17-6	3	3479400	3468200	3101400	3637200	4304500	4300700	4316900	4091400	4490000	3360200	3615600	3926800	3701200	3173400	3408400	C00140	ko00520,ko01100,ko02010	3.34967e+06	4080800	4.29943e+06	3634200	1.21827	0.0603063	1.28354	0.00506293	1.08494	0.243406
N-Acetyl-D-mannosamine	mws4174	222.1	138	221.09	C8H15NO6	[M+H]+	Others	Saccharides and Alcohols	7772-94-3	3	29769	29885	46478	21530	16088	21443	39266	14433	25548	27730	38419	34949	25632	28444	35279	C00645	ko00520,ko01100	35377.3	19687	26415.7	33699.3	0.556486	0.0940274	0.746683	0.382663	0.952568	0.808771
Ribulose-5-phosphate	pma6455	229.01	96.97	230.02	C5H11O8P	[M-H]-	Others	Saccharides and Alcohols	4300-28-1	3	268970	323270	193060	134950	164100	124050	203050	199490	175930	247930	182560	174800	176030	158590	211830	C00117	ko00030,ko00230,ko00440,ko00710,ko00750,ko01100,ko01110,ko01200,ko01230,ko01240	261767	141033	192823	201763	0.538775	0.0740754	0.736623	0.205125	0.770775	0.260503
D-Glucosamine 1-phosphate	Zmyn000110	258.04	78.96	259.046	C6H14NO8P	[M-H]-	Others	Saccharides and Alcohols	2152-75-2	3	154050	151860	152310	110850	109780	107020	118440	122370	145820	148260	129640	125950	107380	126930	115860	C06156	ko00520,ko01100	152740	109217	128877	134617	0.71505	3.44736e-05	0.843765	0.107036	0.881345	0.11832
D-Fructose 6-Phosphate	MWS2442	259.02	96.97	260.03	C6H13O9P	[M-H]-	Others	Saccharides and Alcohols	643-13-0	1	4104300	4120200	4230000	3844200	3919100	4486100	4363700	3495100	3605700	4184300	4094600	3741500	4437300	4733400	4790500	C00085	ko00052,ko00500,ko00710,ko01100,ko01110,ko01200	4151500	4.08313e+06	3821500	4006800	0.983532	0.770031	0.920511	0.349908	0.965145	0.398474
D-Glucose 6-phosphate*	mws0866	259.02	97	260.03	C6H13O9P	[M-H]-	Others	Saccharides and Alcohols	56-73-5	1	6300600	6315900	6382000	5994400	5942700	6297100	6270300	5666200	5570000	6020400	5976000	5480000	6388000	7085600	6365100	C00092	ko00500,ko00524,ko00562,ko00998,ko01100,ko01110	6.33283e+06	6.07807e+06	5835500	5.82547e+06	0.959771	0.141722	0.921467	0.149649	0.919883	0.0965538
Glucose-1-phosphate*	mws1090	259.02	97	260.03	C6H13O9P	[M-H]-	Others	Saccharides and Alcohols	59-56-3	1	7168700	6862300	6401700	6586600	5815400	7616400	6976500	6295500	6140300	6438600	5908800	5986700	7266500	7452900	7604800	C00103	ko00010,ko00040,ko00052,ko00500,ko00520,ko00523,ko00561,ko01100,ko01110,ko01240	6810900	6672800	6.47077e+06	6.11137e+06	0.979724	0.824937	0.95006	0.374834	0.897292	0.0704959
Sorbitol-6-phosphate	Zmpn000095	261.04	78.96	262.045	C6H15O9P	[M-H]-	Others	Saccharides and Alcohols	20479-58-7	3	43919	39596	39796	33100	41182	34993	34452	29643	36730	49235	36374	35378	49599	49482	47392	C01096	ko00051,ko01100	41103.7	36425	33608.3	40329	0.886174	0.189727	0.817648	0.0483245	0.981153	0.881462
D-Sedoheptuiose 7-phosphate	pme3163	289	97	290.04	C7H15O10P	[M-H]-	Others	Saccharides and Alcohols	2646-35-7	3	9532000	7756900	7711500	6874200	5050300	7940100	7279700	6227500	4880900	7108900	6272500	6485100	8130600	7785400	8743000	--	--	8.33347e+06	6.62153e+06	6.12937e+06	6.62217e+06	0.794571	0.181119	0.735512	0.0754684	0.794647	0.0878473
N-Acetyl-D-glucosamine-1-phosphate	pmb3079	300.05	96.9	301.056	C8H16NO9P	[M-H]-	Others	Saccharides and Alcohols	6866-69-9	3	88926	104230	158850	96421	97097	142850	155090	134420	109610	130400	139600	90639	143760	125490	142470	C04256	--	117335	112123	133040	120213	0.955575	0.852897	1.13384	0.56974	1.02453	0.917764
1-(sn-Glycero-3-phospho)-1D-myo-inositol	Lmqn000432	333.06	333.06	334.067	C9H19O11P	[M-H]-	Others	Saccharides and Alcohols	-	2	2432800	2214400	2528400	1772500	1467900	2201000	2856800	2088000	2024100	1879800	1508400	1807500	2264400	2180200	2461900	--	--	2.39187e+06	1813800	2.32297e+06	1731900	0.75832	0.0965162	0.971194	0.826521	0.724079	0.0118742
D-Fructose-1,6-biphosphate	pme3311	339	97	339.996	C6H14O12P2	[M-H]-	Others	Saccharides and Alcohols	488-69-7	3	39415	20613	29393	31805	11536	23168	21236	14726	10786	32691	10881	16937	51772	42821	47468	C00354	ko00400,ko00710,ko01100,ko01110,ko01200	29807	22169.7	15582.7	20169.7	0.743774	0.394071	0.522785	0.102464	0.676676	0.320619
D-Glucose 1,6-bisphosphate	Zmyn000083	338.99	78.96	339.996	C6H14O12P2	[M-H]-	Others	Saccharides and Alcohols	10139-18-1	3	9712.8	6857.3	6131.6	4156.9	2907.1	4890.1	6537	10612	7801.4	8072.1	7699.4	2613.6	7215.3	5160.9	7075.7	C01231	ko00500,ko01100	7567.23	3984.7	8316.8	6128.37	0.526573	0.0616864	1.09905	0.669032	0.809856	0.532688
Isomaltulose*	mws5038	341.11	89.02	342.116	C12H22O11	[M-H]-	Others	Saccharides and Alcohols	13718-94-0	1	1155900	1277000	1102200	1275700	1218000	1487400	2517100	2968900	1699400	2859700	1554600	1738800	1855300	1295700	1632700	C01742	--	1.17837e+06	1.32703e+06	2.39513e+06	2.05103e+06	1.12616	0.212338	2.03259	0.0792301	1.74057	0.163785
D-Sucrose*	pme0519	341.11	119.03	342.116	C12H22O11	[M-H]-	Others	Saccharides and Alcohols	57-50-1	1	1207400	921330	1072200	1114900	1188100	1061300	2405100	2280300	2635300	2208400	1637400	2466900	1088600	1035300	1222700	C00089	ko00052,ko00500,ko01100,ko01110,ko02010	1.06698e+06	1.12143e+06	2.44023e+06	2.10423e+06	1.05104	0.592856	2.28705	0.00063527	1.97215	0.0402222
Galactinol	mws1080	341.11	179	342.116	C12H22O11	[M-H]-	Others	Saccharides and Alcohols	3687-64-7	1	4466100	3865700	3877100	4821300	3602000	3490200	8782500	7038200	7621000	7368400	6283500	6825300	4767000	4632600	4185600	C01235	ko00052,ko01100	4.06963e+06	3.97117e+06	7813900	6.82573e+06	0.975805	0.848281	1.92005	0.0102304	1.67724	0.00330026
D-Lactulose	Zmjn000425	341.11	89.02	342.116	C12H22O11	[M-H]-	Others	Saccharides and Alcohols	4618-18-2	2	1659600	2057900	1522000	1697600	1938200	1303900	2352300	2068800	1770300	2673200	2310800	2428400	2075100	1535800	1536900	C07064	--	1746500	1.64657e+06	2063800	2470800	0.942781	0.704567	1.18168	0.244189	1.41472	0.0255119
Lactobiose	MA10039641	341.11	89.02	342.116	C12H22O11	[M-H]-	Others	Saccharides and Alcohols	63-42-3	1	1304000	1428800	1568900	1756600	1406300	1503100	1846200	1658900	1447400	1815700	2021800	1722000	1535700	1709000	1371100	C00243	ko00052,ko01100,ko02010	1433900	1.55533e+06	1.65083e+06	1.85317e+06	1.08469	0.405847	1.15129	0.202278	1.2924	0.0239366
Melibiose	mws1333	341.11	113	342.116	C12H22O11	[M-H]-	Others	Saccharides and Alcohols	585-99-9	1	638060	656240	612910	691060	678050	542060	776690	1085900	1012700	858510	967020	737360	858060	743070	726320	C05402	ko00052,ko01100,ko02010	635737	637057	958430	854297	1.00208	0.980795	1.50759	0.0718737	1.34379	0.0762738
D-Maltose*	Lmsn000381	341.11	89.02	342.116	C12H22O11	[M-H]-	Others	Saccharides and Alcohols	69-79-4	1	1410200	986310	657930	949310	1238000	848240	2225200	1670400	1841200	1221800	2030400	2852800	856110	1439400	1292800	C01971	--	1.01815e+06	1011850	1.91227e+06	2035000	0.993816	0.981239	1.87818	0.0339847	1.99873	0.15072
D-Cellobiose	MWSmce203	341.12	73.03	342.116	C12H22O11	[M-H]-	Others	Saccharides and Alcohols	528-50-7	3	9010.7	11516	8084.2	15539	8089.2	10263	28659	37136	20058	12138	25596	41743	18076	22325	24425	--	--	9536.97	11297.1	28617.7	26492.3	1.18456	0.525498	3.00071	0.055363	2.77786	0.184481
D-Trehalose*	mws0264	341.11	119	342.116	C12H22O11	[M-H]-	Others	Saccharides and Alcohols	99-20-7	1	698520	572870	339810	1040100	600540	505710	1773200	1431800	978900	1426500	809760	1253700	872630	836880	1215300	C01083	ko00500,ko01100,ko01110,ko02010	537067	715450	1.39463e+06	1163320	1.33214	0.421145	2.59676	0.0474152	2.16606	0.0553428
Maltitol	MWS1983	343.12	89.03	344.132	C12H24O11	[M-H]-	Others	Saccharides and Alcohols	585-88-6	3	57942	32412	38503	38997	32870	27729	123260	71295	65084	74310	64432	71250	61380	72524	62459	--	--	42952.3	33198.7	86546.3	69997.3	0.772919	0.336116	2.01494	0.128013	1.62965	0.0579028
Lactitol	MWSslk074	343.12	59.01	344.132	C12H24O11	[M-H]-	Others	Saccharides and Alcohols	585-86-4	2	8144500	7149600	5771400	7029600	7587600	9560000	8016200	7183400	10847000	6578200	7286500	8437600	6861500	6662800	7106500	--	--	7.02183e+06	8.05907e+06	8682200	7434100	1.14772	0.371854	1.23646	0.284556	1.05871	0.663611
Trehalose 6-phosphate	mws2523	421.08	241.1	422.083	C12H23O14P	[M-H]-	Others	Saccharides and Alcohols	4484-88-2	2	33855	29106	21109	40798	34187	19820	40881	42387	32949	46951	40797	49338	41349	40210	42720	C00689	ko00500,ko01100,ko01110	28023.3	31601.7	38739	45695.3	1.12769	0.651662	1.38238	0.0899789	1.63062	0.0217665
Sucrose-6-phosphate	mws1089	421.1	241	422.083	C12H23O14P	[M-H]-	Others	Saccharides and Alcohols	-	3	46075	37752	39377	26276	40486	61051	54899	54945	46181	94456	77093	73911	69888	67326	84384	--	--	41068	42604.3	52008.3	81820	1.03741	0.894846	1.2664	0.0484753	1.99231	0.0138845
Maltotriose	MWS0442	527.16	365.1	504.169	C18H32O16	[M+Na]+	Others	Saccharides and Alcohols	1109-28-0	3	138790	114690	104970	142910	117650	164840	129410	146730	147250	132780	140180	131170	132610	129080	139140	C01835	ko02010	119483	141800	141130	134710	1.18678	0.263748	1.18117	0.153512	1.12744	0.265923
Raffinose*	pme2125	503.16	179	504.169	C18H32O16	[M-H]-	Others	Saccharides and Alcohols	512-69-6	3	222500	243930	364900	318190	259570	457490	500800	741540	577040	555480	579640	414650	485960	488100	453750	C00492	ko00052,ko01100,ko02010	277110	345083	606460	516590	1.24529	0.411352	2.18852	0.0238397	1.86421	0.0251861
Manninotriose	MWSmce486	503.16	383.12	504.169	C18H32O16	[M-H]-	Others	Saccharides and Alcohols	13382-86-0	3	19444	18957	12842	12128	12839	12806	17073	12816	7867	15197	15703	12727	19669	13336	17056	C05404	ko00052,ko01100	17081	12591	12585.3	14542.3	0.737135	0.167419	0.736803	0.260292	0.851375	0.360121
D-Melezitose	pme0500	503.16	323	504.169	C18H32O16	[M-H]-	Others	Saccharides and Alcohols	597-12-6	1	47210	37894	49835	44061	26395	59882	80965	52456	90643	80553	67883	81195	65884	91955	60176	C08243	--	44979.7	43446	74688	76543.7	0.965903	0.892894	1.66048	0.111325	1.70174	0.00551453
D-Panose*	mws1589	503.16	179	504.169	C18H32O16	[M-H]-	Others	Saccharides and Alcohols	33401-87-5	2	66959	70512	36239	72670	85576	107030	103860	197860	131010	129840	93633	103670	63847	80247	107220	C00713	--	57903.3	88425.3	144243	109048	1.52712	0.108504	2.49111	0.0755549	1.88327	0.0289123
D-Maltotetraose	mws1593	665.21	161	666.222	C24H42O21	[M-H]-	Others	Saccharides and Alcohols	34612-38-9	2	20730	17896	21579	9080.2	11842	15703	43104	15704	19334	21011	20828	19945	19719	24122	24853	C02052	--	20068.3	12208.4	26047.3	20594.7	0.608341	0.0344388	1.29793	0.55944	1.02623	0.688855
Nystose	mws4163	665.21	485.3	666.222	C24H42O21	[M-H]-	Others	Saccharides and Alcohols	13133-07-8	1	127680	104790	150440	145410	114010	111840	231290	188210	140520	223130	234870	179170	179790	208290	233150	--	--	127637	123753	186673	212390	0.969575	0.831563	1.46254	0.139241	1.66402	0.0188876
Stachyose	Lmqn000213	665.21	341.11	666.222	C24H42O21	[M-H]-	Others	Saccharides and Alcohols	470-55-3	1	177430	150420	146810	95644	110530	147500	201240	163600	103540	139660	185650	170380	194420	200210	183040	C01613	ko00052,ko01100	158220	117891	156127	165230	0.74511	0.103767	0.986769	0.949728	1.04431	0.697016
Maltopentaose	MWSmce598	829.28	325.11	828.275	C30H52O26	[M+H]+	Others	Saccharides and Alcohols	34620-76-3	3	9201	11174	12816	11203	13414	12152	8789.5	15175	15770	9059.2	12407	11512	15215	14486	9714.2	--	--	11063.7	12256.3	13244.8	10992.7	1.1078	0.396009	1.19715	0.445091	0.993589	0.963254
Verbascose	Lmdn000248	827.27	665.22	828.275	C30H52O26	[M-H]-	Others	Saccharides and Alcohols	546-62-3	3	8437.2	4933.8	7326	6163	8457	4918.5	5469.2	5392.8	5400	4813.2	10146	12104	7185	7101.5	7355	C08252	--	6899	6512.83	5420.67	9021.07	0.944026	0.804946	0.785718	0.288892	1.30759	0.446565
6,9-Dihydroxy-7-megastigmen-3-one	Lmqp003432	227.16	121.1	226.157	C13H22O3	[M+H]+	Terpenoids	Sesquiterpenoids	-	2	1189000	924530	992150	1288000	1016300	739590	1080900	1145600	1040500	1090500	1285600	1094000	911560	858220	786410	--	--	1.03523e+06	1014630	1089000	1156700	0.980104	0.91488	1.05194	0.578601	1.11734	0.302939
Confertifoline	ML10174588	233.16	233.16	234.162	C15H22O2	[M-H]-	Terpenoids	Sesquiterpenoids	1811-23-0	2	4978400	5006400	4880000	5403000	5231900	5375600	5502200	4774200	5236300	4069200	5037600	5231900	4177700	4080100	4149100	C09376	--	4.95493e+06	5.33683e+06	5170900	4.77957e+06	1.07707	0.00573375	1.04359	0.41737	0.964608	0.674693
Aucubin	mws1629	345.12	183.2	346.126	C15H22O9	[M-H]-	Terpenoids	Sesquiterpenoids	479-98-1	1	16727	14670	18417	13743	13981	17293	9730.9	13420	15974	22399	14203	16620	12448	12580	13852	C09771	--	16604.7	15005.7	13041.6	17740.7	0.903702	0.368077	0.78542	0.182544	1.06841	0.700583
Secoxyloganin	MWSslk197	405.14	165.05	404.132	C17H24O11	[M+H]+	Terpenoids	Sesquiterpenoids	58822-47-2	3	19976	7466.4	16397	6743.8	9254	16890	14232	9221.2	29853	10329	17069	18562	14905	17072	20302	--	--	14613.1	10962.6	17768.7	15320	0.750188	0.49174	1.21594	0.690175	1.04837	0.883755
2,3,5,4'-Tetrahydroxystilbene-2-O-xyloside	pmn001400	375.11	243.1	376.116	C19H20O8	[M-H]-	Others	Stilbene	-	2	29304	23844	27728	52772	67869	44415	45552	47594	39404	61507	61503	62124	32277	34704	32228	--	--	26958.7	55018.7	44183.3	61711.3	2.04085	0.0483921	1.63893	0.00662731	2.28911	0.00189048
2,3,5,4'-Tetrahydroxystilbene-2-O-glucoside	pmn001394	405.12	243.1	406.126	C20H22O9	[M-H]-	Others	Stilbene	82373-94-2	2	86249	86213	97324	66831	86704	83316	103360	154460	100630	93972	84906	83312	79321	77674	81891	--	--	89928.7	78950.3	119483	87396.7	0.877922	0.215321	1.32865	0.230165	0.971844	0.637495
Piceatannol-3'-O-glucoside	Zmhn001746	405.12	243.07	406.127	C20H22O9	[M-H]-	Others	Stilbene	94356-26-0	3	81027	88878	83023	86348	70673	68166	98585	72161	110660	76286	92566	76957	58118	53040	94896	--	--	84309.3	75062.3	93802	81936.3	0.890321	0.241052	1.11259	0.493537	0.971854	0.712907
3-O-Methylellagic acid	Lmqn004838	315.01	299.99	316.022	C15H8O8	[M-H]-	Tannins	Tannin	-	3	27255	18542	20772	33360	29919	21951	26719	17950	9221.7	17576	23223	18703	24564	13436	29934	--	--	22189.7	28410	17963.6	19834	1.28033	0.223356	0.809546	0.511328	0.893839	0.499737
3,3'-O-Dimethylellagic Acid	Zmlp005013	331.04	299.02	330.038	C16H10O8	[M+H]+	Tannins	Tannin	2239-88-5	3	98533	104150	88315	107120	105470	82238	113240	119600	143430	175120	167620	131960	105500	120680	125990	--	--	96999.3	98276	125423	158233	1.01316	0.898726	1.29303	0.0712159	1.63128	0.0329675
Ellagic acid-4-O-Xyloside	Lmsn002494	433.04	301	434.049	C19H14O12	[M-H]-	Tannins	Tannin	139163-18-1	3	173590	133180	162860	136910	171280	150800	155410	188670	163170	159450	156260	135880	169930	192560	152060	--	--	156543	152997	169083	150530	0.977344	0.832464	1.08011	0.470995	0.961587	0.697225
Ellagic acid-4-O-rhamnoside	Hmln003405	447.06	315.01	448.064	C20H16O12	[M-H]-	Tannins	Tannin	-	3	19472	12413	26150	11893	34689	17280	21342	23980	19635	15406	13524	21543	20537	17289	15454	--	--	19345	21287.3	21652.3	16824.3	1.1004	0.821621	1.11927	0.626699	0.869699	0.62192
Taraxerol	pmp000436	427.39	409.38	426.386	C30H50O	[M+H]+	Terpenoids	Triterpene	127-22-0	2	25003	20280	16712	36087	34560	29772	22323	29796	26442	25815	17932	17574	56717	49764	56421	C08637	ko00909,ko01110	20665	33473	26187	20440.3	1.61979	0.0154641	1.26722	0.163346	0.989128	0.953337
Cycloartenol	pmf0085	427.39	345	426.386	C30H50O	[M+H]+	Terpenoids	Triterpene	469-38-5	3	23252	21487	18925	22505	20459	21465	19485	19800	19379	22371	19919	20919	23982	24352	21079	C01902	ko00100,ko01100,ko01110	21221.3	21476.3	19554.7	21069.7	1.01202	0.866557	0.921463	0.315408	0.992853	0.922647
Betulinic acid	HJN110	455.36	455.36	456.36	C30H48O3	[M-H]-	Terpenoids	Triterpene	472-15-1	2	1870.8	1908.1	2636.4	1743.2	2711.1	1468.1	2516	2047.7	4681.7	979.06	1643	1596.8	3460.7	2590	1858.8	C08619	--	2138.43	1974.13	3081.8	1406.29	0.923168	0.737221	1.44115	0.366136	0.657625	0.0912766
3-Epiursolic acid	MWSmce052	455.36	455.36	456.36	C30H48O3	[M-H]-	Terpenoids	Triterpene	989-30-0	2	1724.9	1758.8	3740.5	5085.5	5703.2	10207	6673.6	4376.8	4803.8	26971	6783.8	7902.6	4570.7	5829.8	5913.2	--	--	2408.07	6998.57	5284.73	13885.8	2.9063	0.0887894	2.1946	0.0415204	5.76637	0.22088
24,30-Dihydroxy-12(13)-enolupinol	pmn001700	455.35	455.35	456.36	C30H48O3	[M-H]-	Terpenoids	Triterpene	-	2	10592	18826	20212	10615	19881	15106	10654	13294	21133	9150.1	14409	9423.1	16138	13823	22882	--	--	16543.3	15200.7	15027	10994.1	0.918839	0.755451	0.908342	0.744974	0.664562	0.201638
Ursolic acid	mws4053	455.35	455.35	456.36	C30H48O3	[M-H]-	Terpenoids	Triterpene	77-52-1	3	2674.1	2304.7	3407.8	5920.4	7283.1	9512.8	3010.6	2012.7	6207.3	34693	8145.1	6677.8	4570.7	6375.2	6452.6	C08988	--	2795.53	7572.1	3743.53	16505.3	2.70864	0.0353652	1.33911	0.535648	5.90417	0.270953
Corosolic acid*	Zmpn008194	471.35	471.35	472.355	C30H48O4	[M-H]-	Terpenoids	Triterpene	4547-24-4	3	10810	7919.2	11202	11324	6110.3	22115	23598	30610	16740	18985	31943	25921	18423	12429	16606	--	--	9977.07	13183.1	23649.3	25616.3	1.32134	0.569455	2.37037	0.0679152	2.56752	0.0444008
2,3-Dihydroxy-12-ursen-28-oic acid	Smpn011792	471.34	471.34	472.355	C30H48O4	[M-H]-	Terpenoids	Triterpene	-	3	4097.8	9979	11221	34172	21407	42256	54042	59728	51909	172730	66009	93105	44972	41924	42025	--	--	8432.6	32611.7	55226.3	110615	3.86733	0.0446708	6.54915	0.000131031	13.1175	0.0851043
Alphitolic acid	Lmzn106284	471.35	471.35	472.355	C30H48O4	[M-H]-	Terpenoids	Triterpene	19533-92-7	3	7774.1	17020	17876	21240	13389	39250	60659	46135	27715	45117	63701	85224	28021	26763	33378	C16912	--	14223.4	24626.3	44836.3	64680.7	1.7314	0.308375	3.1523	0.0722174	4.54749	0.0405934
Maslinic acid*	mws1610	471.35	471.35	472.355	C30H48O4	[M-H]-	Terpenoids	Triterpene	4373-41-5	2	16532	13652	16645	22576	20817	37476	64434	43516	30538	41236	58813	72149	33329	22418	27394	C16939	--	15609.7	26956.3	46162.7	57399.3	1.7269	0.160927	2.95731	0.0890743	3.67717	0.0415099
2-Hydroxyoleanolic acid	pmn001706	471.35	471.35	472.355	C30H48O4	[M-H]-	Terpenoids	Triterpene	26707-60-8	2	6871.7	12279	15119	26131	24267	37028	51810	64600	25433	25381	66242	53281	27801	32825	28071	--	--	11423.2	29142	47281	48301.3	2.55112	0.0269529	4.13902	0.0839228	4.22834	0.0869532
Hederagenin	Hmbn005207	471.35	471.35	472.355	C30H48O4	[M-H]-	Terpenoids	Triterpene	465-99-6	3	10604	10048	10118	42919	23202	36422	52993	59115	57615	177070	72107	103240	41097	40317	43335	--	--	10256.7	34181	56574.3	117472	3.33256	0.0539479	5.51586	0.001452	11.4533	0.0749206
2α,3α,23-trihydroxyolean-12-en-28-oic acid	Smpn009230	487.34	487.34	488.35	C30H48O5	[M-H]-	Terpenoids	Triterpene	-	3	54381	44553	94302	84003	45473	269790	124730	89246	115840	75474	90146	89459	72182	69447	73932	--	--	64412	133089	109939	85026.3	2.06621	0.427125	1.7068	0.07776	1.32004	0.306841
Madasiatic acid	Hmjn003948	487.35	487.35	488.35	C30H48O5	[M-H]-	Terpenoids	Triterpene	26532-66-1	3	56714	44061	81641	98964	40326	254050	119710	97811	119370	75585	92118	94381	78366	64026	70921	--	--	60805.3	131113	112297	87361.3	2.15628	0.385222	1.84683	0.0231351	1.43674	0.122346
Cucurbitacin I-2-O-glucoside	mab0307	675.34	657.33	676.346	C36H52O12	[M-H]-	Terpenoids	Triterpene Saponin	-	3	443080	411440	337290	509200	568870	643700	526100	483680	571950	402560	498830	554540	493650	457970	501670	--	--	397270	573923	527243	485310	1.44467	0.0259379	1.32717	0.0343198	1.22161	0.188421
Cucurbitacin D-O-glucoside	mab0310	677.35	659.35	678.362	C36H54O12	[M-H]-	Terpenoids	Triterpene Saponin	-	3	41742	49750	38179	64826	65863	85883	58906	55052	70414	44629	56708	60068	52099	49216	54642	--	--	43223.7	72190.7	61457.3	53801.7	1.67017	0.0335796	1.42184	0.0377697	1.24473	0.14906
Dihydroisocucurbitacin I-glucoside	mab0299	677.35	659.35	678.362	C36H54O12	[M-H]-	Terpenoids	Triterpene Saponin	-	3	633220	825550	1022300	380590	638080	499850	497160	396490	215480	82232	56958	688290	659340	611880	754450	--	--	827023	506173	369710	275827	0.612042	0.0857193	0.447037	0.0345422	0.333517	0.0981435
3,12,23,25-tetrahydroxy-20S,24S-epoxydammarane-3-O-xylopyranosyl-glucopyranoside	Zmjp012507	787.5	625.45	786.477	C41H70O14	[M+H]+	Terpenoids	Triterpene Saponin	-	2	79153	70911	29749	158170	80183	111360	17972	52573	47661	108940	79891	6555.6	70984	50258	54142	--	--	59937.7	116571	39402	65128.9	1.94487	0.116756	0.657383	0.340465	1.08661	0.888766
Nicotinamide	mws0133	123.06	80.05	122.048	C6H6N2O	[M+H]+	Others	Vitamin	98-92-0	1	2980700	2841400	2795900	2995800	2950400	2921400	2871600	2897100	3075900	3016700	3023000	2834900	2348800	2593800	2646600	C00153	ko00760,ko01100,ko01240	2.87267e+06	2.95587e+06	2948200	2958200	1.02896	0.270604	1.02629	0.425278	1.02977	0.361742
Isonicotinic acid	Lmbp000668	124.04	78.03	123.032	C6H5NO2	[M+H]+	Others	Vitamin	55-22-1	2	199820	206360	195830	228630	221450	227750	237170	214740	251010	230050	256120	212950	188860	221620	242690	C07446	--	200670	225943	234307	233040	1.12594	0.00359896	1.16762	0.0761536	1.16131	0.115913
Nicotinic acid (Vitamin B3)	pme0490	124.04	78	123.032	C6H5NO2	[M+H]+	Others	Vitamin	59-67-6	2	194780	203850	168790	195310	203890	207430	209130	199260	205100	186940	189730	225640	193350	221730	203560	C00253	ko00760,ko00960,ko01100,ko01110,ko01240	189140	202210	204497	200770	1.0691	0.340401	1.08119	0.278727	1.06149	0.515994
Orotic acid	pme2165	155.01	111	156.017	C5H4N2O4	[M-H]-	Others	Vitamin	65-86-1	3	49766	55236	48012	137160	62702	138170	56745	74549	58595	46984	32454	51816	55207	51678	55168	C00295	ko00240,ko01100,ko01240	51004.7	112677	63296.3	43751.3	2.20916	0.131308	1.24099	0.1501	0.857791	0.340507
Pyridoxal	Zmjp000624	168.06	150.05	167.058	C8H9NO3	[M+H]+	Others	Vitamin	66-72-8	3	132530	347780	209430	492810	163260	542890	580350	593730	702080	498430	477960	374820	528490	512140	589590	C00250	ko00750,ko01100,ko01240	229913	399653	625387	450403	1.73828	0.295746	2.7201	0.00982271	1.95901	0.0514278
Pyridoxine	pme1383	170.08	134.1	169.074	C8H11NO3	[M+H]+	Others	Vitamin	65-23-6	3	271620	296180	230100	296230	271840	308270	488930	457910	425850	300370	308960	287280	240420	279680	343060	C00314	ko00750,ko01100,ko01240	265967	292113	457563	298870	1.09831	0.318126	1.72038	0.00197248	1.12371	0.224337
Dehydroascorbic acid	MA10039492	173.01	71.03	174.016	C6H6O6	[M-H]-	Others	Vitamin	490-83-5	1	556660	406370	534160	373650	480500	231310	368000	325520	233800	190930	113780	239370	161920	159440	234200	C05422	ko00053,ko00480,ko01100	499063	361820	309107	181360	0.724998	0.19749	0.619374	0.0376163	0.363401	0.00690478
Erythorbic Acid; Isoascorbic Acid	MWSmce690	175.02	59.01	176.032	C6H8O6	[M-H]-	Others	Vitamin	89-65-6	2	1545800	1305200	1500500	1201700	1339000	1071400	1562700	1366100	1174500	1203500	1039700	1244000	1115500	1018900	1176800	--	--	1450500	1.20403e+06	1.36777e+06	1162400	0.830082	0.0824793	0.942962	0.575766	0.801379	0.0421747
L-Ascorbic acid (Vitamin C)	Hmfn000531	175.02	87.01	176.032	C6H8O6	[M-H]-	Others	Vitamin	50-81-7	2	36722	39924	31107	33046	30532	40754	28875	16474	12150	28132	28445	25378	18172	20782	18116	C00072	ko00053,ko00480,ko01100,ko01110,ko01240	35917.7	34777.3	19166.3	27318.3	0.968251	0.790755	0.533619	0.0592523	0.760582	0.0647429
4-Pyridoxic acid	pme2596	184.06	148	183.053	C8H9NO4	[M+H]+	Others	Vitamin	82-82-6	3	419580	529930	455460	372390	336940	465620	369610	476440	441190	455770	707700	562690	470710	516540	487700	C00847	ko00750,ko01100	468323	391650	429080	575387	0.836281	0.203904	0.916205	0.434398	1.22861	0.279845
D-Pantothenic Acid	MWSmce257	218.11	88.04	219.111	C9H17NO5	[M-H]-	Others	Vitamin	79-83-4	1	1213300	1270100	1411000	941810	1112300	1180300	1258000	1241600	1367000	1114600	913710	1132700	1118700	1110400	1126800	C00864	ko00410,ko00770,ko01100,ko01110,ko01240	1.29813e+06	1.07814e+06	1.28887e+06	1053670	0.830528	0.0775379	0.992862	0.902949	0.811681	0.057564
Biotin	pme2266	245.1	227	244.088	C10H16N2O3S	[M+H]+	Others	Vitamin	58-85-5	2	648770	525930	686010	398210	479470	448990	494920	499880	543060	518960	401230	559010	349800	328280	391320	C00120	ko00780,ko01100,ko01240,ko02010	620237	442223	512620	493067	0.712991	0.0476595	0.826491	0.14649	0.794965	0.133487
Nicotinate D-ribonucleoside	pma3101	256.08	124.1	256.082	C11H14NO6+	[M]+	Others	Vitamin	17720-18-2	3	737520	961580	1027600	504430	588040	577080	712990	821560	721390	737630	730470	743520	771080	850080	785290	C05841	ko00760,ko01100	908900	556517	751980	737207	0.612297	0.0470944	0.827352	0.208399	0.811098	0.189432
N-(beta-D-Glucosyl)nicotinate	pma1751	286.09	124	285.085	C12H15NO7	[M+H]+	Others	Vitamin	-	3	19263	12642	11146	9526.5	6983.1	44134	22068	14642	30423	6156.6	7040.1	10892	74585	72654	69568	--	--	14350.3	20214.5	22377.7	8029.57	1.40865	0.675764	1.55938	0.217217	0.559539	0.110206
4-Oxoretinol	pme2816	301.2	209.2	300.209	C20H28O2	[M+H]+	Others	Vitamin	62702-55-0	2	42086	64273	48288	105480	53938	63482	46529	55100	40151	67583	48868	35724	37957	40610	42026	C16683	--	51549	74300	47260	50725	1.44135	0.286597	0.916798	0.620402	0.984015	0.946018
Acitretin	MWSmce278	327.19	159.08	326.188	C21H26O3	[M+H]+	Others	Vitamin	55079-83-9	2	8311.5	7100	4721	10531	9545.2	12365	9452.2	5759.2	8742.6	2493.6	6709.8	6443.9	7318	7657.2	7504.7	--	--	6710.83	10813.7	7984.67	5215.77	1.61138	0.0404321	1.18982	0.456663	0.777216	0.437515
Pyridoxine-5'-O-glucoside	pmb0789	332.13	152.07	331.127	C14H21NO8	[M+H]+	Others	Vitamin	-	3	1212000	1293700	1447200	969110	1214200	1247900	958300	1340100	1103300	1186300	1513000	1651400	911020	988490	1023800	C03996	--	1.31763e+06	1.14374e+06	1133900	1.45023e+06	0.868023	0.198383	0.860558	0.246283	1.10063	0.4541
Riboflavin (Vitamin B2)	mws0232	377.15	243	376.138	C17H20N4O6	[M+H]+	Others	Vitamin	83-88-5	1	1132000	1376900	1224300	753930	1229000	872390	1193100	1403700	1275400	1257200	1148900	1368100	1007100	971740	1144900	C00255	ko00740,ko01100,ko01110,ko01240,ko02010	1244400	951773	1.29073e+06	1.25807e+06	0.764845	0.165975	1.03723	0.648794	1.01098	0.893122
Menatetrenone (Vitamin K2)	pme1014	445.3	341.3	444.303	C31H40O2	[M+H]+	Others	Vitamin	11032-49-8	3	224800	259290	236750	220350	299020	412700	526780	257760	465150	130030	211330	662570	344370	350420	346100	--	--	240280	310690	416563	334643	1.29303	0.333815	1.73366	0.160725	1.39272	0.626561
Phylloquinone (Vitamin K1)	MWSmce674	451.36	89.06	450.35	C31H46O2	[M+H]+	Others	Vitamin	84-80-0	3	4590.3	5116.1	4544.5	2949.5	6823.9	4822	5360.5	3685.2	5539.6	5677.5	5185	4380.2	5385.2	4637.4	4480.9	--	--	4750.3	4865.13	4861.77	5080.9	1.02417	0.928132	1.02347	0.87115	1.0696	0.490824
Taxifolin 7-O-rhamnoside	MWSHY0130	451.12	305.07	450.116	C21H22O11	[M+H]+	Flavonoids	Flavanonols	137592-12-2	3	34366	16311	35604	35107	21495	17120	39264	25376	27260	30118	22996	28798	25830	44796	29582	--	--	28760.3	24574	30633.3	27304	0.854441	0.639384	1.06512	0.818881	0.949363	0.842382
Aromadendrin-7-O-glucoside	Lmtn002796	449.1	287.05	450.116	C21H22O11	[M-H]-	Flavonoids	Flavanonols	28189-90-4	3	220590	174090	177520	168320	203540	174480	192250	162030	162000	201970	166770	170950	191760	181310	213280	--	--	190733	182113	172093	179897	0.954806	0.667476	0.902272	0.367409	0.943184	0.594462
Taxifolin-3-O-rhamnoside (Astilbin)	mws1361	449.11	151	450.116	C21H22O11	[M-H]-	Flavonoids	Flavanonols	29838-67-3	3	16853	16818	23996	30995	32600	19113	30749	31244	20836	14569	24863	16827	51982	35888	61522	C17449	--	19222.3	27569.3	27609.7	18753	1.43423	0.181281	1.43633	0.121058	0.975584	0.911103
Dihydrokaempferol-3-O-glucoside	Lmlp005236	451.12	289.08	450.116	C21H22O11	[M+H]+	Flavonoids	Flavanonols	1049-08-8	2	295700	286600	414450	383920	242130	264890	189450	493860	231930	331610	222620	223680	302430	349560	189450	--	--	332250	296980	305080	259303	0.893845	0.589787	0.918224	0.811883	0.780446	0.255059
Taxifolin-3'-O-glucoside	Xmsn002700	465.13	303.06	466.111	C21H22O12	[M-H]-	Flavonoids	Flavanonols	31106-05-5	3	605770	459380	492480	404690	536940	528450	632520	521920	563460	432900	374600	405470	549110	478860	482900	--	--	519210	490027	572633	404323	0.943793	0.660262	1.10289	0.389775	0.778728	0.108412
Dihydromyricetin-3-O-glucoside	HJN104	481.14	319.08	482.105	C21H22O13	[M-H]-	Flavonoids	Flavanonols	-	3	33916	55836	49530	42724	64831	48511	38220	48128	45499	42762	42516	46765	68923	59815	83478	--	--	46427.3	52022	43949	44014.3	1.1205	0.579402	0.946619	0.753567	0.948026	0.749251
Kaurenoic Acid	MWSslk208	301.22	301.22	302.225	C20H30O2	[M-H]-	Terpenoids	Ditepenoids	6730-83-2	2	158200	124610	99278	238250	86524	359440	170070	99160	81087	170170	197140	119190	140110	156580	142260	C11874	ko00904,ko01100,ko01110	127363	228071	116772	162167	1.79072	0.329409	0.916849	0.760742	1.27327	0.294385
Pimaric acid	Lmbn014696	301.22	301.22	302.225	C20H30O2	[M-H]-	Terpenoids	Ditepenoids	127-27-5	1	154840	112810	83307	223780	72492	334410	140640	82975	70123	165000	164110	108520	128010	133520	125910	C09159	--	116986	210227	97912.7	145877	1.79703	0.34414	0.836963	0.559742	1.24696	0.359879
Cafestol	pme3459	317.21	299	316.204	C20H28O3	[M+H]+	Terpenoids	Ditepenoids	469-83-0	3	50524	80167	45882	92136	54533	58939	105240	66210	67202	93258	93658	76134	58124	60648	59628	C09066	--	58857.7	68536	79550.7	87683.3	1.16444	0.578317	1.35158	0.286116	1.48975	0.0971156
Ent-16α,17-Dihydroxykauran-2-one	Lmsp013116	321.24	123.08	320.235	C20H32O3	[M+H]+	Terpenoids	Ditepenoids	-	3	59897	65432	46202	85640	89350	38362	33284	26662	53884	49850	46192	27230	31140	29503	32069	--	--	57177	71117.3	37943.3	41090.7	1.24381	0.492192	0.663612	0.135021	0.718657	0.152848
Genipin	Lmdp002381	227.09	149.06	226.084	C11H14O5	[M+H]+	Terpenoids	Monoterpenoids	6902-77-8	2	1662100	2145900	1641400	1435600	1203300	1284700	1280200	1773100	1651500	1801100	2077900	1711300	1369500	1300500	1282200	C09780	--	1.81647e+06	1.30787e+06	1.56827e+06	1.86343e+06	0.720006	0.0747883	0.863361	0.326218	1.02586	0.826038
Sweroside	mws1526	359.13	197	358.126	C16H22O9	[M+H]+	Terpenoids	Monoterpenoids	14215-86-2	2	3024600	3627900	3298700	2890400	3408400	3956700	3459800	3372300	4069500	3577400	4444100	4505000	4559400	4594700	4730000	C17071	--	3.31707e+06	3418500	3.63387e+06	4175500	1.03058	0.792116	1.09551	0.324329	1.25879	0.0838578
Geniposide	mws1565	389.14	209.08	388.137	C17H24O10	[M+H]+	Terpenoids	Monoterpenoids	24512-63-8	2	140110	68556	94284	101960	94728	197350	114200	111900	115870	131780	204230	119290	199150	210820	231670	C09781	--	100983	131346	113990	151767	1.30067	0.488487	1.1288	0.597811	1.50289	0.210537
Isololiolide	Lmlp002205	197.12	161.1	196.109	C11H16O3	[M+H]+	Terpenoids	Terpene	38274-00-9	3	26586	18396	15602	19309	16273	22376	18267	27805	13296	29262	42285	15756	17091	18322	14950	--	--	20194.7	19319.3	19789.3	29101	0.956655	0.829628	0.979929	0.943815	1.44102	0.371059
1-Pyrroline	Lmqp000377	70.07	68.05	69.058	C4H7N	[M+H]+	Alkaloids	Pyrrole alkaloids	638-31-3	3	3981	11630	7088	10807	16511	11662	7413.2	5233.2	10082	5380.8	6100.8	22272	8910	7227.5	10141	C15668	--	7566.33	12993.3	7576.13	11251.2	1.71726	0.132428	1.0013	0.997233	1.48701	0.584829
5-Hydroxy-2-pyrrolidinone	MWStz073	102.05	84.05	101.048	C4H7NO2	[M+H]+	Alkaloids	Pyrrole alkaloids	62312-55-4	3	9351	31002	27590	28328	18179	13041	6215.2	34000	24975	24124	12821	17902	24145	26855	17699	--	--	22647.7	19849.3	21730.1	18282.3	0.876441	0.749054	0.959484	0.935261	0.80725	0.601522
4-Hydroxy-5-(2-oxo-1-pyrrolidinyl)benzoic acid	Zmsp000878	182.08	136.08	181.074	C9H11NO3	[M+H]+	Alkaloids	Pyrrole alkaloids	-	1	1718700	1983300	2903200	1927400	2571000	2129900	1751500	1809100	2499800	1787000	2357300	4436000	3339500	3709200	3835300	--	--	2.20173e+06	2.20943e+06	2.02013e+06	2860100	1.0035	0.98605	0.91752	0.698774	1.29902	0.513473
Hydroquinine	MWSslk111	327.21	309.2	326.199	C20H26N2O2	[M+H]+	Alkaloids	Quinoline alkaloids	522-66-7	2	52744	48680	65372	52204	36056	44064	68676	57184	70405	65866	77143	50901	39194	50913	38026	--	--	55598.7	44108	65421.7	64636.7	0.793328	0.169382	1.17668	0.208698	1.16256	0.385296
N-Methyldendrobine	pmp001133	279.23	173.13	278.193	C17H28NO2+	[M+H]+	Alkaloids	Sesquiterpene alkaloids	-	1	5065.6	8257.2	4807.9	4346.9	4932.1	4491.2	7248.6	8491.3	5342.8	2244.4	4168.5	3684.3	5773	4166.7	3170.5	--	--	6043.57	4590.07	7027.57	3365.73	0.759496	0.31962	1.16282	0.53275	0.556912	0.121421
3-Dehydrosphinganine	ML10195036	300.3	60.05	299.282	C18H37NO2	[M+H]+	Lipids	Sphingolipids	16105-69-4	3	86903	70536	47619	44977	70367	32738	48433	35121	59877	37214	18747	47729	52725	56813	48561	C02934	ko00600,ko01100	68352.7	49360.7	47810.3	34563.3	0.722147	0.29815	0.699466	0.21447	0.505662	0.0813492
Choline Alfoscerate	mws0120	258.11	104.11	257.103	C8H20NO6P	[M+H]+	Lipids	PC	28319-77-9	3	114970	158150	236820	71618	51605	60621	127970	177460	109430	199710	288390	229370	196020	170040	195460	C00670	ko00564,ko00565	169980	61281.3	138287	239157	0.360521	0.0892853	0.813547	0.493435	1.40697	0.198886

## Sheet: Sheet2
Compound	Index	Q1 (Da)	Q3 (Da)	Molecular Weight (Da)	Formula	Ionization model	Class I	Class II	CAS	Level	Ctrl_1	Ctrl_2	Ctrl_3	Zn_24 hrs_1	Zn_24 hrs_2	Zn_24 hrs_3	Zn_72 hrs_1	Zn_72 hrs_2	Zn_72 hrs_3_T	Zn_120 hrs_1	Zn_120 hrs_2	Zn_120 hrs_3	mix01	mix02	mix03	cpd_ID	kegg_map	mean_Ctrl	mean_Zn_24 hrs	mean_Zn_72 hrs	mean_Zn_120 hrs	FoldChange (Zn vs. 24 hrs)	p value (Zn vs. 24 hrs)	FoldChange (Zn vs. 72 hrs)	p value (Zn vs. 72 hrs)	FoldChange (Zn vs. 120 hrs)	p value (Zn vs. 120 hrs)
Azetidine-2-carboxylic acid	MWSmce331	102.05	56.05	101.048	C4H7NO2	[M+H]+	Alkaloids	Alkaloids	2517-04-6	3	233940	212120	239380	113930	128660	100260	124080	194850	154040	212910	198690	195560	150140	162250	182160	C08267	--	228480	114283	157657	202387	0.50019	0.000615698	0.690024	0.0588203	0.885796	0.0681677
Diethanolamine	pme2433	106.09	88	105.079	C4H11NO2	[M+H]+	Alkaloids	Alkaloids	111-42-2	2	328270	329620	329350	287610	278080	263400	334140	296180	274980	331020	375270	358200	312840	379030	362940	C06772	ko00564	329080	276363	301767	354830	0.839806	0.0171071	0.917001	0.255185	1.07825	0.183584
Betaine	MWSmce548	118.09	58.07	117.079	C5H11NO2	[M+H]+	Alkaloids	Alkaloids	107-43-7	2	179930	252060	201740	112790	83718	161350	210340	127900	119550	149980	131520	195830	252600	211120	254140	C00719	ko00260,ko01100,ko02010	211243	119286	152597	159110	0.564685	0.0419714	0.722374	0.18475	0.753207	0.143953
L-Tyramine	MWSmce584	138.09	77.04	137.084	C8H11NO	[M+H]+	Alkaloids	Alkaloids	51-67-2	2	4022600	4040800	4192300	1864300	2184400	1763400	2430300	2681200	2349200	2317800	2515900	2437800	2912000	2974500	2909600	C00483	ko00350,ko00950,ko01100,ko01110,ko01240	4.08523e+06	1.93737e+06	2486900	2.42383e+06	0.474236	0.00101649	0.608753	0.000687297	0.593316	3.10686e-05
O-Phosphorylethanolamine	mws0704	140.01	78.96	141.019	C2H8NO4P	[M-H]-	Alkaloids	Alkaloids	1071-23-4	3	60898	70185	81825	38320	35492	37067	49336	51348	41851	59706	65892	61083	56306	72945	51639	C00346	ko00563,ko00564,ko00600,ko01100	70969.3	36959.7	47511.7	62227	0.520784	0.0283992	0.669468	0.0424949	0.876815	0.283046
DL-2-Aminoadipic acid	mws1346	162.08	98	161.069	C6H11NO4	[M+H]+	Alkaloids	Alkaloids	542-32-5	3	460100	526160	538150	253220	241920	331570	326530	391360	255580	410730	370450	417410	327890	435650	393590	C00956	ko00300,ko00310,ko00311,ko01100,ko01110,ko01210,ko01230	508137	275570	324490	399530	0.542315	0.003588	0.638588	0.0232191	0.786265	0.0266132
10-Formyltetrahydrofolic Acid	pmb1912	474.17	327	473.166	C20H23N7O7	[M+H]+	Alkaloids	Alkaloids	2800-34-2	1	15905000	16239000	18299000	11788000	12459000	12454000	13930000	14182000	11987000	15791000	12388000	12905000	10157000	11280000	10510000	C00234	ko00670,ko00970,ko01100,ko01200,ko01240	1.68143e+07	1.22337e+07	1.33663e+07	1.36947e+07	0.727574	0.0188434	0.794937	0.0280623	0.814464	0.081021
Phenylethanolamine	pma0948	138.09	121.1	137.084	C8H11NO	[M+H]+	Alkaloids	Alkaloids	7568-93-6	3	21161000	22612000	21485000	15468000	21597000	13064000	15769000	15241000	18476000	15053000	17512000	22085000	11296000	12312000	11612000	C02735	--	2.17527e+07	1.67097e+07	1.64953e+07	1.82167e+07	0.768166	0.182366	0.758313	0.0210071	0.837445	0.224809
Lumichrome	mws1383	243.09	145	242.08	C12H10N4O2	[M+H]+	Alkaloids	Alkaloids	1086-80-2	2	93050	81258	81422	159680	118200	119360	162160	194760	191340	262160	333370	135110	172800	159670	218030	C01727	ko00740	85243.3	132413	182753	243547	1.55336	0.0647474	2.1439	0.00556497	2.85708	0.111405
Daminozide	MWSmce526	161.09	143.08	160.085	C6H12N2O3	[M+H]+	Alkaloids	Alkaloids	1596-84-5	3	73550	70857	67207	74790	76931	62448	70777	63076	80137	60731	50896	57836	63829	66937	54862	C10996	--	70538	71389.7	71330	56487.7	1.01207	0.873766	1.01123	0.891519	0.800812	0.0213158
N,N-Dimethylglycine	pme3033	104.07	86	103.063	C4H9NO2	[M+H]+	Amino acids and derivatives	Amino acids and derivatives	1118-68-9	3	7849700	8983400	8005800	5591400	5254700	3263800	4656900	3399300	4219000	5335000	5272800	5323400	6582400	7795000	7452200	C01026	ko00260,ko01100	8.27963e+06	4703300	4.09173e+06	5310400	0.568057	0.0229607	0.494193	0.00122029	0.641381	0.0137759
N-acetyl-beta-alanine	MWS2413	130.05	58.03	131.058	C5H9NO3	[M-H]-	Amino acids and derivatives	Amino acids and derivatives	3025-95-4	3	111540	116570	131740	100370	63788	81060	89020	94189	88665	73869	63373	65840	65444	74215	81664	C01073	ko00410	119950	81739.3	90624.7	67694	0.681445	0.0476738	0.75552	0.0319113	0.564352	0.0045959
L-Ornithine	pme2527	133	116	132.09	C5H12N2O2	[M+H]+	Amino acids and derivatives	Amino acids and derivatives	70-26-8	3	33278	29051	27629	272190	193350	301780	347840	193960	228220	39263	71170	39486	331980	333200	319520	C00077	ko00220,ko00330,ko00472,ko00480,ko01100,ko01110,ko01210,ko01230,ko02010	29986	255773	256673	49973	8.52976	0.0196937	8.55977	0.0396673	1.66654	0.197425
L-Cyclopentylglycine	Hmsp000364	144.1	98.09	143.095	C7H13NO2	[M+H]+	Amino acids and derivatives	Amino acids and derivatives	2521-84-8	3	137460	144170	172760	98583	59402	115830	133530	134570	85982	131780	134850	145340	122950	146190	118810	--	--	151463	91271.7	118027	137323	0.602599	0.047565	0.779247	0.168768	0.906644	0.322232
N-Acetyl-L-threonine	pme3382	160.06	98	161.069	C6H11NO4	[M-H]-	Amino acids and derivatives	Amino acids and derivatives	17093-74-2	2	291440	360250	384560	249230	184830	252270	217570	269340	204660	265950	217240	281800	245100	223680	195540	--	--	345417	228777	230523	254997	0.662321	0.032841	0.667378	0.0331319	0.738229	0.0634577
3-Methyl-L-Histidine	pme0181	170.09	124	169.085	C7H11N3O2	[M+H]+	Amino acids and derivatives	Amino acids and derivatives	368-16-1	3	408640	385640	388950	288220	209940	311210	354130	298590	261210	347710	175310	315800	287120	358630	263770	C01152	ko00340,ko01100	394410	269790	304643	279607	0.684034	0.0490458	0.772403	0.0711332	0.708924	0.160213
1-Methylhistidine	MWS0933	170.09	124.09	169.085	C7H11N3O2	[M+H]+	Amino acids and derivatives	Amino acids and derivatives	332-80-9	3	177680	215360	233520	131050	107530	144350	199920	171920	147650	158040	118010	143670	132280	160590	129330	--	--	208853	127643	173163	139907	0.611163	0.0195604	0.829115	0.185683	0.66988	0.0315249
N-Acetyl-L-Aspartic Acid	pme2559	174.04	88	175.048	C6H9NO5	[M-H]-	Amino acids and derivatives	Amino acids and derivatives	997-55-7	3	417120	537680	545580	247070	169100	307720	225500	224010	210320	247690	353020	275650	337010	306660	398500	C01042	ko00250,ko01100	500127	241297	219943	292120	0.482471	0.0110183	0.439775	0.0201493	0.584092	0.0186909
Trimethyllysine	Zmzp000145	189.16	84.08	188.152	C9H20N2O2	[M+H]+	Amino acids and derivatives	Amino acids and derivatives	23284-33-5	3	648280	789080	902090	522530	434960	577850	456810	549370	579960	722890	523110	654060	542670	665590	885490	C03793	ko00310,ko01100	779817	511780	528713	633353	0.656282	0.0466619	0.677997	0.0563433	0.812182	0.197387
L-Homocitrulline	mws0193	190.12	127	189.111	C7H15N3O3	[M+H]+	Amino acids and derivatives	Amino acids and derivatives	1190-49-4	3	114650	153460	153490	83455	71803	99408	93998	74840	66695	82766	89178	76870	94298	90060	108580	C02427	--	140533	84888.7	78511	82938	0.604046	0.0295752	0.558665	0.02166	0.590166	0.0389784
N-Acetyl-L-tyrosine	mws0520	224.09	136	223.084	C11H13NO4	[M+H]+	Amino acids and derivatives	Amino acids and derivatives	537-55-3	2	61063	68690	62087	90982	79021	83733	84908	74532	94920	84498	91882	96838	288740	298260	292870	--	--	63946.7	84578.7	84786.7	91072.7	1.32264	0.0109815	1.3259	0.0556457	1.4242	0.00510736
γ-Glu-Cys	pme2563	249.06	128	250.062	C8H14N2O5S	[M-H]-	Amino acids and derivatives	Amino acids and derivatives	636-58-8	2	54831	70028	46292	20854	32396	32547	36684	34704	33959	11785	2272.2	38222	13850	12535	16461	C00669	ko00480,ko01100,ko01240	57050.3	28599	35115.7	17426.4	0.501294	0.0347231	0.615521	0.085285	0.305457	0.0448925
L-Aspartyl-L-Phenylalanine	mws0629	281.11	166	280.106	C13H16N2O5	[M+H]+	Amino acids and derivatives	Amino acids and derivatives	13433-09-5	1	364880	417350	385420	283700	331840	340080	356140	424960	363930	415400	390340	457150	233400	303690	294660	--	--	389217	318540	381677	420963	0.818413	0.0395668	0.980628	0.792271	1.08157	0.272601
S-(Methyl)glutathione	mws0582	322.11	130	321.099	C11H19N3O6S	[M+H]+	Amino acids and derivatives	Amino acids and derivatives	2922-56-7	2	179620	150230	169530	111960	143900	100930	123640	166700	155710	100880	118390	154030	130970	123360	107130	C11347	--	166460	118930	148683	124433	0.714466	0.0448172	0.893208	0.324803	0.747527	0.0968241
β-Alanine	MWS0502	90.06	61.03	89.048	C3H7NO2	[M+H]+	Amino acids and derivatives	Amino acids and derivatives	107-95-9	3	26595	26074	28026	24728	17030	24596	15135	17203	20452	23250	25382	12017	23742	22067	20911	C00099	ko00240,ko00410,ko00640,ko00770,ko01100,ko01110,ko01240	26898.3	22118	17596.7	20216.3	0.822281	0.196373	0.654192	0.0168227	0.751583	0.246863
L-Proline	pme0006	116.07	70.1	115.063	C5H9NO2	[M+H]+	Amino acids and derivatives	Amino acids and derivatives	147-85-3	1	978250	868870	787730	1679900	1197300	656100	1300500	1117800	1253500	781230	501800	1247100	1145200	1177600	1176400	C00148	ko00330,ko00332,ko00970,ko01100,ko01110,ko01230,ko02010	878283	1.17777e+06	1.22393e+06	843377	1.34099	0.418461	1.39355	0.0112926	0.960256	0.889145
L-Threonine	mws0230	120.07	74	119.058	C4H9NO3	[M+H]+	Amino acids and derivatives	Amino acids and derivatives	72-19-5	2	3124600	3522600	3269600	3359600	2379800	3825500	2968600	2880000	2736900	2636400	2553100	3366600	2672500	3143400	2834100	C00188	ko00260,ko00261,ko00290,ko00860,ko00970,ko01100,ko01110,ko01230,ko02010	3305600	3188300	2.86183e+06	2.85203e+06	0.964515	0.812522	0.865753	0.0414215	0.862788	0.214901
L-threo-3-Methylaspartate	Zmzn000113	146.05	102.06	147.053	C5H9NO4	[M-H]-	Amino acids and derivatives	Amino acids and derivatives	6061-13-8	1	3110100	3231500	2902800	4165300	3562100	2519800	3958500	4826100	4201800	4057300	4090200	4011700	2918300	3198100	3184200	C03618	ko00630,ko00660,ko01100,ko01200	3.08147e+06	3.41573e+06	4328800	4.05307e+06	1.10848	0.561038	1.40479	0.028543	1.3153	0.00706026
O-Acetylserine	mws1050	148.06	88	147.053	C5H9NO4	[M+H]+	Amino acids and derivatives	Amino acids and derivatives	5147-00-2	3	901940	857260	743790	960860	484690	653370	672420	572810	701620	809110	819690	640420	821400	856820	894280	C00979	ko00270,ko00908,ko00920,ko01100,ko01110,ko01200,ko01230,ko04122	834330	699640	648950	756407	0.838565	0.440889	0.77781	0.0404222	0.906604	0.358422
L-Methionine methyl ester	pme1419	164.07	104	163.067	C6H13NO2S	[M+H]+	Amino acids and derivatives	Amino acids and derivatives	10332-17-9	3	184360	172890	181560	158060	179320	148420	197660	199450	204080	153540	137270	175880	136460	163750	151060	--	--	179603	161933	200397	155563	0.901617	0.183427	1.11577	0.0120494	0.866149	0.155924
N-α-Acetyl-L-ornithine	Zmyn000155	173.11	131.08	174.1	C7H14N2O3	[M-H]-	Amino acids and derivatives	Amino acids and derivatives	6205-08-9	3	43887	48900	158560	249840	112640	255320	269750	210530	234110	65196	111190	65776	636410	571230	666240	C00437	ko00220,ko01100,ko01110,ko01210,ko01230	83782.3	205933	238130	80720.7	2.45796	0.114005	2.84225	0.0370819	0.963457	0.94495
L-Arginine	MWSmce119	175.11	70.06	174.112	C6H14N4O2	[M+H]+	Amino acids and derivatives	Amino acids and derivatives	74-79-3	1	660080	608370	1761100	2569700	1394000	3196100	5107300	3225400	3856600	964490	2196300	1045100	6498800	6857900	6459100	C00062	ko00220,ko00261,ko00330,ko00472,ko00970,ko01100,ko01110,ko01230,ko02010	1009850	2386600	4063100	1.40196e+06	2.36332	0.108329	4.02347	0.0137902	1.38829	0.513479
L-Citrulline	pme0008	176.1	113	175.096	C6H13N3O3	[M+H]+	Amino acids and derivatives	Amino acids and derivatives	372-75-8	1	1988800	1982600	1891000	5227400	3547900	7370800	4524600	4723400	5230600	2236800	4078000	2175200	7793400	8305700	9616800	C00327	ko00220,ko01100,ko01110,ko01230	1.95413e+06	5.38203e+06	4826200	2830000	2.75418	0.0901522	2.46974	0.00455592	1.44821	0.295565
Oxiglutatione	MWS0132	611.15	306.07	612.152	C20H32N6O12S2	[M-H]-	Amino acids and derivatives	Amino acids and derivatives	27025-41-8	1	2828000	1872700	2849300	4007400	3423100	2448500	3216800	4041800	3792700	2860800	2655100	2893300	3034800	3195900	3363500	C00127	ko00480,ko01100,ko01240	2.51667e+06	3293000	3.68377e+06	2.80307e+06	1.30848	0.243307	1.46375	0.0486057	1.1138	0.469891
L-Glutamic acid	pme0014	148.06	84	147.053	C5H9NO4	[M+H]+	Amino acids and derivatives	Amino acids and derivatives	56-86-0	1	101480000	100480000	87440000	108130000	102360000	95569000	101640000	122090000	109620000	120360000	121710000	123440000	102260000	105530000	112520000	C00025	ko00220,ko00250,ko00330,ko00332,ko00340,ko00430,ko00480,ko00524,ko00630,ko00650,ko00660,ko00860,ko00910,ko00970,ko01100,ko01110,ko01200,ko01210,ko01230,ko01240,ko02010	9.64667e+07	1.0202e+08	1.11117e+08	1.21837e+08	1.05756	0.394872	1.15187	0.12661	1.26299	0.0266037
L-Tyrosine methyl ester	MWS1771	196.1	91.05	195.09	C10H13NO3	[M+H]+	Amino acids and derivatives	Amino acids and derivatives	1080-06-4	3	270270	237220	251730	199600	246640	191250	277280	236870	257250	189910	188070	213470	226330	262230	262750	C03404	--	253073	212497	257133	197150	0.839664	0.128107	1.01604	0.80162	0.779023	0.0119229
L-Alanyl-L-leucine	mws5037	203.14	86.1	202.132	C9H18N2O3	[M+H]+	Amino acids and derivatives	Amino acids and derivatives	3303-34-2	3	190700	210960	233240	146210	206170	197960	240090	233170	184760	139620	122190	168400	209500	240040	222320	--	--	211633	183447	219340	143403	0.866814	0.287304	1.03642	0.737775	0.677603	0.0203905
Cyclo(Pro-Phe)	MWStz255	245.13	120.08	244.121	C14H16N2O2	[M+H]+	Amino acids and derivatives	Amino acids and derivatives	3705-26-8	3	10160	8148.5	8128.8	6091.2	11507	3388	4083	8803.2	6101.8	5410	5428.5	5384.5	4049.8	10180	5427	C11847	--	8812.43	6995.4	6329.33	5407.67	0.79381	0.530789	0.718228	0.204369	0.613641	0.0369627
HydroxyAloe-emodin-8-O-glucoside	Zmhn001905	447.09	285.04	448.101	C21H20O11	[M-H]-	Quinones	Anthraquinone	-	3	3818000	3256100	2991000	3692000	3746500	3037500	4455500	4305700	4035900	3667200	2470900	2714100	3249000	3528000	3067500	--	--	3.35503e+06	3492000	4265700	2.95073e+06	1.04082	0.702572	1.27143	0.0455637	0.879494	0.416223
2-Phenylethylamine	MWSslk106	122.1	105.07	121.089	C8H11N	[M+H]+	Alkaloids	Benzylphenylethylamine alkaloids	156-28-5	3	404820	356530	326030	177850	260510	193980	226880	235820	263680	337110	291160	416280	188210	179310	183820	C05332	ko00360,ko01100	362460	210780	242127	348183	0.581526	0.0115627	0.668009	0.0196066	0.960612	0.760268
Phloretin-2'-O-glucoside (Phlorizin)	mws2118	435.13	166.7	436.137	C21H24O10	[M-H]-	Flavonoids	Chalcones	60-81-1	3	8714.2	9311	5566.5	4890.5	8861.8	3120.8	6071.2	9698.5	11804	3427.8	2484.5	4318.8	21294	22817	24624	C01604	ko00941,ko01110	7863.9	5624.37	9191.23	3410.37	0.715213	0.344802	1.16879	0.5544	0.433674	0.0443914
3,4,2',4',6'-Pentahydroxychalcone-4'-O-glucoside	Lmsn003297	449.11	287.06	450.116	C21H22O11	[M-H]-	Flavonoids	Chalcones	-	3	59905	58683	52984	53256	63448	55153	84210	39323	42594	33860	36331	48478	90153	88282	91609	C16408	ko00941	57190.7	57285.7	55375.7	39556.3	1.00166	0.98134	0.968264	0.912039	0.691657	0.041925
6-MethylCoumarin	mws0987	161.06	115	160.052	C10H8O2	[M+H]+	Lignans and Coumarins	Coumarins	92-48-8	3	28137	26908	21480	60727	47642	49843	19646	23953	15197	19611	17090	24132	28592	26536	27342	--	--	25508.3	52737.3	19598.7	20277.7	2.06746	0.00960283	0.768324	0.146404	0.794943	0.145914
Daphnin	Cmyn001328	339.07	177.02	340.079	C15H16O9	[M-H]-	Lignans and Coumarins	Coumarins	486-55-5	2	1647200	1936800	1203400	2457600	2489100	3081000	1966700	2210500	2648400	1877300	2911400	2702300	3145000	3310300	3153800	C01421	--	1595800	2675900	2275200	2497000	1.67684	0.0214773	1.42574	0.0808267	1.56473	0.0862513
Esculin (6,7-DihydroxyCoumarin-6-glucoside)	mws1015	339.07	177	340.079	C15H16O9	[M-H]-	Lignans and Coumarins	Coumarins	531-75-9	2	1701100	1986100	1326600	2344300	2784600	3137400	2058400	2312200	2784500	1992300	2901500	2551400	3313800	3079100	3124200	C09264	--	1.67127e+06	2.75543e+06	2.38503e+06	2.48173e+06	1.64871	0.023381	1.42708	0.0677219	1.48494	0.0742646
Coumarin	mws1012	147.04	103	146.037	C9H6O2	[M+H]+	Lignans and Coumarins	Coumarins	91-64-5	3	4236.5	2297.1	4780.1	14838	7934.9	15628	13950	9200.2	9309.4	4256	5752	8991.9	7514.2	5133.3	5310.6	C05851	ko00940,ko01110	3771.23	12800.3	10819.9	6333.3	3.39419	0.0554565	2.86905	0.0291456	1.67937	0.202914
Scoparone	mws1076	207.07	151	206.058	C11H10O4	[M+H]+	Lignans and Coumarins	Coumarins	120-08-1	3	16775	16642	20204	22192	17573	30082	22706	21689	25651	17875	18402	19587	18306	18568	23497	C09311	--	17873.7	23282.3	23348.7	18621.3	1.30261	0.273812	1.30632	0.0302503	1.04183	0.60147
Persicogenin (5,3'-dihydroxy-7,4'-dimethoxyflavanone)	pmf0392	317.1	167.04	316.095	C17H16O6	[M+H]+	Flavonoids	Flavanones	28590-40-1	3	15844	21301	15623	27823	18965	26389	29199	38020	31654	41772	29138	37097	27198	28164	25092	--	--	17589.3	24392.3	32957.7	36002.3	1.38677	0.118997	1.87373	0.0114019	2.04683	0.0217079
Hesperetin-7-O-glucoside	Lmzp002365	465.14	303.09	464.131	C22H24O11	[M+H]+	Flavonoids	Flavanones	31712-49-9	3	106140	98570	154750	83566	152180	234240	176830	210950	195920	121590	164860	157370	221980	182740	176970	C16422	ko00941	119820	156662	194567	147940	1.30748	0.497222	1.62382	0.03155	1.23469	0.276632
Naringenin-4'-O-glucoside	HJN087	433.12	271.06	434.121	C21H22O10	[M-H]-	Flavonoids	Flavanones	-	3	15608	18525	19465	17273	28190	10311	12412	5843.5	29661	10922	4877.5	4697.1	44851	49694	42036	--	--	17866	18591.3	15972.2	6832.2	1.0406	0.903227	0.893998	0.815945	0.382414	0.0162067
Diosmetin-7-O-galactoside*	pmp000579	463.12	301.07	462.116	C22H22O11	[M+H]+	Flavonoids	Flavanones	-	3	75135	74409	70592	81585	57027	61206	78508	59745	61257	63716	65308	57380	76856	46340	88285	--	--	73378.7	66606	66503.3	62134.7	0.907703	0.467457	0.906303	0.371911	0.846767	0.0243661
Hesperetin-5-O-glucoside	pme1598	463.12	301	464.132	C22H24O11	[M-H]-	Flavonoids	Flavanones	69651-80-5	3	20187000	17771000	20537000	15642000	16349000	16023000	22675000	19326000	15068000	15804000	13500000	15535000	17643000	17923000	19226000	--	--	1.94983e+07	1.60047e+07	19023000	1.49463e+07	0.820822	0.0501886	0.975622	0.855434	0.766544	0.0169225
Tricin-7-O-Glucuronide	pmb3045	505.1	329.1	506.106	C23H22O13	[M-H]-	Flavonoids	Flavones	-	2	16262	17674	19210	13991	11831	12542	16922	17322	14005	7366.8	19285	11746	12234	10000	14342	--	--	17715.3	12788	16083	12799.3	0.721861	0.0117137	0.907858	0.295145	0.722497	0.291364
Chrysoeriol-7-O-rutinoside-5-O-glucoside	pmb0592	771.23	463.2	770.227	C34H42O20	[M+H]+	Flavonoids	Flavones	-	3	94787	105050	100840	121830	101690	122510	85354	91906	76748	82566	100350	177710	76932	89778	78914	--	--	100226	115343	84669.3	120209	1.15084	0.144296	0.844787	0.0499843	1.19938	0.56505
Luteolin-4'-O-glucoside	Hmpp003270	449.11	287.05	448.101	C21H20O11	[M+H]+	Flavonoids	Flavones	6920-38-3	1	3432400	2994000	2860400	3091400	3271900	2567300	3459900	3333000	2643900	2627400	1967100	2340300	2611100	2736600	2665400	--	--	3095600	2.97687e+06	3145600	2311600	0.961644	0.686833	1.01615	0.879432	0.746737	0.0388044
Tricin-7-O-(2''-O-glucosyl)glucoside	pmb0713	655.19	331.08	654.18	C29H34O17	[M+H]+	Flavonoids	Flavones	-	3	43690	62727	54369	63610	87496	58145	48980	52046	67781	66458	83849	73806	45916	68522	59923	--	--	53595.3	69750.3	56269	74704.3	1.30143	0.2152	1.04989	0.755543	1.39386	0.0479225
Luteolin-6-C-rhamnoside-7-O-glucoside	Lmnp002413	595.17	449.11	594.158	C27H30O15	[M+H]+	Flavonoids	Flavonoid carbonoside	-	2	333360	426100	417280	223850	251520	272310	235560	308730	274960	317330	271930	256880	287580	294640	281550	--	--	392247	249227	273083	282047	0.635382	0.0244486	0.696203	0.0353087	0.719054	0.0435957
Vitexin-2''-O-galactoside	Zmjp003291	595.17	433.12	594.158	C27H30O15	[M+H]+	Flavonoids	Flavonoid carbonoside	-	3	11242	16285	15674	50841	66336	41628	46977	13922	19239	13575	17166	22886	386930	388420	334010	--	--	14400.3	52935	26712.7	17875.7	3.67596	0.0285033	1.855	0.352235	1.24134	0.344283
Orientin-2''-O-galactoside	Zmjp003031	611.16	449.11	610.153	C27H30O16	[M+H]+	Flavonoids	Flavonoid carbonoside	-	3	839530	898510	918140	733060	756870	736760	865800	912860	708640	672960	703780	726860	799590	830250	890380	--	--	885393	742230	829100	701200	0.838305	0.0187015	0.93642	0.466342	0.791964	0.00466425
Hesperetin-8-C-glucoside-3'-O-glucoside	pmb0618	627.19	465.1	626.185	C28H34O16	[M+H]+	Flavonoids	Flavonoid carbonoside	-	2	149080	170510	176800	120750	116070	124580	143250	142810	131540	99505	109090	137360	208430	207160	211230	--	--	165463	120467	139200	115318	0.728057	0.0254344	0.841274	0.0707811	0.696942	0.0273036
Quercetin-7-O-(6''-malonyl)glucoside	pmp000589	551.1	303.05	550.096	C24H22O15	[M+H]+	Flavonoids	Flavonols	-	2	97538	88926	143090	179520	189230	188530	144950	173360	115020	115220	149010	97360	116480	132860	155530	--	--	109851	185760	144443	120530	1.69101	0.0416532	1.3149	0.219645	1.09721	0.661738
Kaempferol-3-O-rutinoside-7-O-rhamnoside	Lmsp003881	741.22	287.06	740.216	C33H40O19	[M+H]+	Flavonoids	Flavonols	-	1	15003000	17286000	19295000	11411000	12478000	13465000	12849000	11916000	13673000	13335000	12959000	15317000	14655000	12696000	13263000	--	--	1.71947e+07	1.24513e+07	1.28127e+07	1.38703e+07	0.724139	0.0437896	0.745154	0.0557185	0.806665	0.0975361
Kaempferol-3-O-sophoroside-7-O-rhamnoside	Lmsp003161	757.22	287.06	756.211	C33H40O20	[M+H]+	Flavonoids	Flavonols	-	2	477040	529970	590240	360100	449420	289160	367860	401930	451920	342170	494970	567510	355920	386370	440520	--	--	532417	366227	407237	468217	0.687857	0.0488576	0.764883	0.0414344	0.879418	0.451269
Quercetin-3-O-rutinoside-7-O-rhamnoside	Lnrp102163	757.21	303.05	756.211	C33H40O20	[M+H]+	Flavonoids	Flavonols	-	2	363180	314480	381800	275840	233760	273130	407430	244190	297520	281900	229960	283790	364870	397690	440630	--	--	353153	260910	316380	265217	0.738801	0.0240488	0.895871	0.536595	0.750996	0.03092
Quercetin-3-O-(6''-acetyl)galactoside	Hmln002199	505.1	300.03	506.107	C23H22O13	[M-H]-	Flavonoids	Flavonols	-	3	23994	16264	35685	41025	46627	41731	83730	55645	51182	23398	38615	40402	57349	37833	25942	--	--	25314.3	43127.7	63519	34138.3	1.70369	0.0763013	2.50921	0.0438103	1.34858	0.321744
Kaempferol-3-O-neohesperidoside	MWSHY0061	595.16	287.06	594.158	C27H30O15	[M+H]+	Flavonoids	Flavonols	32602-81-6	1	1556700	1688200	1639200	1209500	1629200	1426000	1478500	1422200	1468400	1580400	1551300	1827300	1846900	1395300	1105000	--	--	1.62803e+06	1.42157e+06	1.45637e+06	1653000	0.87318	0.224951	0.894556	0.030675	1.01534	0.812332
Kaempferol-3-O-(6''-Malonyl)glucoside-7-O-Glucoside	Hmcp001629	697.16	449.1	696.153	C30H32O19	[M+H]+	Flavonoids	Flavonols	-	2	600050	624790	589840	374380	572280	301370	457460	486600	426680	439260	523540	535020	405510	444870	479610	--	--	604893	416010	456913	499273	0.687741	0.142609	0.755362	0.00386667	0.825391	0.0602281
Quercetin-3-O-glucoside (Isoquercitrin)	MWSHY0046	465.1	303.05	464.095	C21H20O12	[M+H]+	Flavonoids	Flavonols	482-35-9	1	43937000	35228000	39027000	33857000	37160000	31540000	39402000	35684000	32470000	32071000	24306000	29573000	38427000	38550000	41353000	C05623	ko00944,ko01100,ko01110	3.93973e+07	3.41857e+07	35852000	28650000	0.867715	0.169515	0.910011	0.335557	0.727207	0.0347397
Isohyperoside	Lmdp003286	465.1	303.06	464.095	C21H20O12	[M+H]+	Flavonoids	Flavonols	35589-21-0	1	39668000	36648000	38161000	35388000	38109000	31970000	42058000	36867000	31260000	31563000	24250000	31013000	38932000	41900000	41504000	--	--	38159000	3.51557e+07	3.67283e+07	28942000	0.921294	0.228994	0.962508	0.696529	0.758458	0.0458746
Quercetin-4'-O-glucoside (Spiraeoside)	mws0856	463.09	301	464.095	C21H20O12	[M-H]-	Flavonoids	Flavonols	20229-56-5	1	24356000	19233000	21241000	15362000	19476000	16564000	23249000	19398000	17155000	18357000	13036000	15400000	20056000	20998000	24402000	--	--	21610000	17134000	19934000	1.55977e+07	0.792874	0.0834113	0.922443	0.511368	0.72178	0.0485609
Quercetin-5,4'-di-O-glucoside	Hmcp005575	627.15	303.05	626.148	C27H30O17	[M+H]+	Flavonoids	Flavonols	-	3	75986	106320	84284	105180	121570	115480	107320	149690	128970	139370	182110	132240	84870	93666	69842	--	--	88863.3	114077	128660	151240	1.28373	0.0896171	1.44784	0.064215	1.70194	0.036434
Octadeca-11E,13E,15Z-trienoic acid	pmb1650	279.2	149.4	278.225	C18H30O2	[M+H]+	Lipids	Free fatty acids	25575-00-2	3	13825000	16103000	12195000	17426000	18983000	19331000	19486000	14740000	18568000	9126200	13862000	17977000	13080000	12700000	13095000	--	--	14041000	18580000	17598000	1.36551e+07	1.32327	0.0379297	1.25333	0.130028	0.972514	0.899708
9-Hydroxy-13-oxo-10-octadecenoic Acid	Rfmb087	311.22	293.21	312.23	C18H32O4	[M-H]-	Lipids	Free fatty acids	-	1	138110	153590	142530	89090	95416	43869	62555	65160	77617	121270	86638	97824	101830	100190	100660	--	--	144743	76125	68444	101911	0.525931	0.0429601	0.472865	0.000309096	0.704078	0.0358755
Tridecanoic Acid	mws0751	213.19	195	214.193	C13H26O2	[M-H]-	Lipids	Free fatty acids	638-53-9	1	5855.8	5115.7	5184.4	6687.7	5850.1	6181.2	6045.5	6944.7	6913.6	4632.9	4065.9	6957.1	4784.1	4932.9	5642.1	C17076	--	5385.3	6239.67	6634.6	5218.63	1.15865	0.0655011	1.23198	0.0318259	0.969052	0.870446
Punicic acid (9Z,11E,13Z-octadecatrienoic acid)	pmb0889	279.23	95.1	278.225	C18H30O2	[M+H]+	Lipids	Free fatty acids	544-72-9	1	538930	618630	588270	544220	631360	406700	400090	413270	427060	469800	437850	426740	536260	538080	523000	C08364	--	581943	527427	413473	444797	0.90632	0.499803	0.710504	0.0117837	0.76433	0.0127132
12-Oxo-phytodienoic acid	Zmyn004548	291.2	235.17	292.204	C18H28O3	[M-H]-	Lipids	Free fatty acids	85551-10-6	3	15316	15584	13540	18093	20137	12067	9336.9	10166	11588	11522	16624	8769	17463	16669	14211	C01226	ko00592,ko01100,ko01110	14813.3	16765.7	10363.6	12305	1.1318	0.508646	0.699615	0.00838075	0.830671	0.391026
2R-hydroxy-9Z,12Z,15Z-octadecatrienoic acid	Zmyn004732	293.21	185.12	294.219	C18H30O3	[M-H]-	Lipids	Free fatty acids	-	3	26892	23240	25233	17886	31009	16214	16140	21358	20083	11270	17289	17117	20153	16151	18029	C16342	ko00592	25121.7	21703	19193.7	15225.3	0.863916	0.543863	0.764028	0.0421223	0.606064	0.0208015
9-Oxo-10E,12Z-octadecadienoic acid	pmb2787	293.21	275.1	294.219	C18H30O3	[M-H]-	Lipids	Free fatty acids	54232-59-6	2	22401	24754	19154	35809	32096	22791	15898	14077	17394	23986	32290	11350	29632	28178	30527	C14766	ko00591	22103	30232	15789.7	22542	1.36778	0.159054	0.714368	0.0392576	1.01986	0.950084
17-Hydroxylinolenic acid	Zmyn004676	293.21	113.1	294.219	C18H30O3	[M-H]-	Lipids	Free fatty acids	-	3	129790	131180	127250	148730	224500	97199	76486	94251	103540	86209	92157	83186	98239	91077	99476	C16346	ko00592	129407	156810	91425.7	87184	1.21176	0.535822	0.706499	0.038572	0.673721	0.00110717
13(S)-HODE;13(S)-Hydroxyoctadeca-9Z,11E-dienoic acid*	Lmbn005369	295.23	195.14	296.235	C18H32O3	[M-H]-	Lipids	Free fatty acids	10219-69-9	1	300800	331890	319550	369260	441890	268510	256910	270750	288800	281140	275750	258950	286750	285920	301690	C14762	ko00591	317413	359887	272153	271947	1.13381	0.488497	0.85741	0.0248457	0.856759	0.0183042
9(10)-EpOME;(9R,10S)-(12Z)-9,10-Epoxyoctadecenoic acid	Lmbn005662	295.23	171.1	296.235	C18H32O3	[M-H]-	Lipids	Free fatty acids	16833-56-0	2	4113.9	4386.8	4578.9	7522.4	10017	5128.2	7715.1	7993.7	10302	5071.6	4733.4	4967	6414	4095.5	4548.7	C14825	ko00591,ko01100	4359.87	7555.87	8670.27	4924	1.73305	0.15063	1.98865	0.031473	1.12939	0.0320512
9S-Hydroxy-10E,12Z-octadecadienoic acid*	Rfmb091	295.23	195.14	296.235	C18H32O3	[M-H]-	Lipids	Free fatty acids	15514-85-9	1	306030	339140	293570	316400	404220	272720	237910	256990	261410	243780	286440	236250	309510	290750	295860	C14767	ko00591	312913	331113	252103	255490	1.05816	0.692742	0.805665	0.0281913	0.816488	0.0512964
9-Hydroperoxy-9Z,11E-Octadecadienoic Acid	MWS80006	311.22	293.21	312.23	C18H32O4	[M-H]-	Lipids	Free fatty acids	5502-91-0	2	24767	25575	24105	26281	23124	25085	29295	30034	27069	25888	28226	26833	28794	25192	25286	C14827	ko00591,ko01100	24815.7	24830	28799.3	26982.3	1.00058	0.989659	1.16053	0.0298291	1.08731	0.0650062
9-Hydroxy-12-oxo-15(Z)-octadecenoic acid	pmn001689	311.22	223.17	312.23	C18H32O4	[M-H]-	Lipids	Free fatty acids	-	3	10635	12938	11035	10071	6511	7502.9	7931.9	5674.9	7860.2	8145.9	11866	8655.1	28573	27889	27598	C21924	ko00592,ko01110	11536	8028.3	7155.67	9555.67	0.695934	0.0598222	0.62029	0.0130191	0.828334	0.23433
13S-Hydroperoxy-9Z,11E-octadecadienoic acid	pmb2804	311.1	171.3	312.23	C18H32O4	[M-H]-	Lipids	Free fatty acids	33964-75-9	3	112570	124230	115640	105570	113320	80571	85349	89740	93959	108220	90006	100130	94539	99980	93165	C04717	ko00591,ko01100	117480	99820.3	89682.7	99452	0.849679	0.2088	0.763387	0.00410422	0.846544	0.0546759
Ricinoleic acid methyl ester	Lmbn009747	311.26	183.14	312.266	C19H36O3	[M-H]-	Lipids	Free fatty acids	141-24-2	2	10570	9838.3	9509.2	7045.6	11378	7967.1	7065.2	6906.7	7034.4	6638.4	6445.7	9342.5	6541.7	5777.4	6162.3	--	--	9972.5	8796.9	7002.1	7475.53	0.882116	0.468809	0.702141	0.00963262	0.749615	0.104353
9,12,13-Trihydroxy-10,15-octadecadienoic acid	pmn001691	327.22	291.2	328.225	C18H32O5	[M-H]-	Lipids	Free fatty acids	-	1	89261	128530	98377	81711	78516	30311	35468	27528	36425	66043	55648	76506	99044	99705	100940	--	--	105389	63512.7	33140.3	66065.7	0.602648	0.117046	0.314456	0.0211547	0.626872	0.0606232
α-Linolenic Acid*	mws0367	277.22	277.22	278.225	C18H30O2	[M-H]-	Lipids	Free fatty acids	463-40-1	1	24383000	26197000	22309000	25618000	29437000	22442000	19611000	18379000	24531000	17395000	21344000	17484000	21223000	22728000	22857000	C06427	ko00592,ko01040,ko01100,ko01110	2.42963e+07	2.58323e+07	2.08403e+07	18741000	1.06322	0.552367	0.857756	0.205163	0.771351	0.0329332
γ-Linolenic Acid*	mws0366	277.22	277.22	278.225	C18H30O2	[M-H]-	Lipids	Free fatty acids	506-26-3	1	24921000	25424000	22868000	25186000	29784000	22727000	18436000	18877000	26175000	17841000	21465000	17563000	23186000	23403000	24312000	C06426	ko00591,ko01040,ko01100	2.44043e+07	25899000	2.11627e+07	1.89563e+07	1.06125	0.555001	0.867168	0.325115	0.776761	0.0288744
(9Z,11E)-Octadecadienoic acid	Lmbn006152	279.23	59.01	280.24	C18H32O2	[M-H]-	Lipids	Free fatty acids	2540-56-9	1	22148	23881	22311	24262	30707	16500	19658	14349	24011	18390	14632	16802	19421	16587	14794	C04056	ko00591	22780	23823	19339.3	16608	1.04579	0.824055	0.848961	0.342767	0.729061	0.0153718
Linoleic acid	mws1491	279.23	279.23	280.24	C18H32O2	[M-H]-	Lipids	Free fatty acids	60-33-3	1	28195000	23423000	25331000	26791000	31485000	21477000	21307000	17790000	26325000	17773000	19749000	16193000	20209000	21582000	20654000	C01595	ko00591,ko01040,ko01100	2.56497e+07	2.65843e+07	2.18073e+07	17905000	1.03644	0.790427	0.850199	0.264976	0.69806	0.013147
Ricinoleic acid	Lmbn009444	297.24	183.14	298.251	C18H34O3	[M-H]-	Lipids	Free fatty acids	141-22-0	2	197390	185510	182110	215150	239480	129290	176760	145920	185890	132160	119170	124780	123780	115330	121720	C08365	--	188337	194640	169523	125370	1.03347	0.868471	0.900108	0.25632	0.66567	0.000564233
1-Eicosanol	pmf0297	297.32	183.1	298.324	C20H42O	[M-H]-	Lipids	Free fatty acids	629-96-9	3	219140	198250	189900	219630	253750	138860	195920	154040	207010	146340	120920	133720	135300	130890	129540	--	--	202430	204080	185657	133660	1.00815	0.966392	0.91714	0.426053	0.660278	0.00413348
Eicosadienoic acid	pmn001610	307.26	307.3	308.272	C20H36O2	[M-H]-	Lipids	Free fatty acids	5598-38-9	1	490670	467110	416840	404190	583970	295310	279280	274380	439380	225620	301280	268610	340700	389450	381510	C16525	ko01040	458207	427823	331013	265170	0.933691	0.75656	0.722411	0.130207	0.578713	0.00334252
2-Aminoethylphosphonate	pmb0302	126.1	96	125.024	C2H8NO3P	[M+H]+	Lipids	Glycerol ester	2041-14-7	3	42296	51008	54298	22986	39487	26432	25702	40594	39092	35838	40138	27992	33675	23212	38538	C03557	ko00440,ko01100,ko02010	49200.7	29635	35129.3	34656	0.602329	0.0389693	0.714001	0.0815572	0.704381	0.0449105
1-(9Z-Octadecenoyl)-2-(9-oxo-nonanoyl)-sn-glycero-3-phosphocholine	Lmxp010913	676.45	184.08	675.448	C35H66NO9P	[M+H]+	Lipids	Glycerol ester	-	1	35076	37104	30590	11599	18949	12456	33572	23699	32080	27771	23773	43206	87418	76303	92082	--	--	34256.7	14334.7	29783.7	31583.3	0.418449	0.00305723	0.869427	0.296582	0.921962	0.703111
1-α-Linolenoyl-glycerol	Lmhp011562	353.27	261.22	352.261	C21H36O4	[M+H]+	Lipids	Glycerol ester	-	1	1702300	1830200	1436800	1712200	2390100	1466500	1368300	1096100	1801400	1054600	1378800	1197000	1749900	2122600	1851300	--	--	1.65643e+06	1.85627e+06	1.42193e+06	1.21013e+06	1.12064	0.55749	0.858431	0.389972	0.730566	0.0424158
2-α-Linolenoyl-glycerol	Lmhp011388	353.27	261.22	352.261	C21H36O4	[M+H]+	Lipids	Glycerol ester	55268-58-1	1	1967800	1605400	1618900	1792200	2368300	1506400	1432800	1271300	1772200	997090	1280800	1180000	1565300	2118300	1874200	--	--	1730700	1.88897e+06	1492100	1152630	1.09145	0.613343	0.862137	0.279085	0.665991	0.0201366
1-Linoleoylglycerol	Lmhp112042	355.28	263.24	354.277	C21H38O4	[M+H]+	Lipids	Glycerol ester	2277-28-3	1	137030	134590	113510	163150	208490	103210	97211	93569	138660	67948	92308	92023	117840	127180	110670	--	--	128377	158283	109813	84093	1.23296	0.431918	0.855399	0.336966	0.655049	0.0159625
2-Linoleoylglycerol	Lmhp012042	355.28	263.24	354.277	C21H38O4	[M+H]+	Lipids	Glycerol ester	3443-82-1	1	146340	143090	115620	167880	205480	119290	98651	93493	160330	73665	91317	96734	122570	128300	121520	--	--	135017	164217	117491	87238.7	1.21627	0.366351	0.870199	0.514913	0.646133	0.019759
2-α-Linolenoyl-glycerol-1-O-glucoside	Lmhp009526	515.32	261.22	514.314	C27H46O9	[M+H]+	Lipids	Glycerol ester	-	1	53738	50708	50075	63828	53027	38580	59246	58357	69663	101180	112000	79374	57819	68677	67404	--	--	51507	51811.7	62422	97518	1.00592	0.97075	1.21191	0.0839665	1.8933	0.0392089
Pinoresinol	mws0097	357.13	151	358.142	C20H22O6	[M-H]-	Lignans and Coumarins	Lignans	487-36-5	3	65957	57558	54884	34030	23873	22525	57481	43330	45695	90322	48393	77683	47866	46943	56978	C05366	ko00998,ko01100,ko01110	59466.3	26809.3	48835.3	72132.7	0.450832	0.00276446	0.821227	0.130517	1.213	0.417059
5'-Methoxyisolariciresinol-9'-O-glucoside	Lmmn002260	551.21	389.17	552.221	C27H36O12	[M-H]-	Lignans and Coumarins	Lignans	-	2	839740	978350	1001300	590320	625680	588180	738700	685850	687100	811310	765500	757300	516230	532070	493530	--	--	939797	601393	703883	778037	0.639919	0.0171197	0.748974	0.0319178	0.827878	0.0728311
Dihydrodehydrodiconiferyl alcohol-4-O-β-D-glucopyranoside	Lmyn003971	521.2	359.15	522.21	C26H34O11	[M-H]-	Lignans and Coumarins	Lignans	-	2	413600	427190	363210	403150	316780	490680	443050	538210	474170	484430	556720	578060	439070	351500	474320	--	--	401333	403537	485143	539737	1.00549	0.970305	1.20883	0.0776171	1.34486	0.0200208
LysoPC 15:1	pmb2260	480.31	184.07	479.301	C23H46NO7P	[M+H]+	Lipids	LPC	-	2	37193	38252	37246	28632	29891	24054	24422	25979	21818	42408	39835	37248	23090	23682	27444	--	--	37563.7	27525.7	24073	39830.3	0.732774	0.026216	0.640859	0.00503801	1.06034	0.264831
LysoPC 17:1	Lmhp009590	508.34	184.07	507.332	C25H50NO7P	[M+H]+	Lipids	LPC	-	3	67089	66857	55157	86770	87128	84025	60695	86872	68967	84646	91660	61933	63948	74394	69169	--	--	63034.3	85974.3	72178	79413	1.36393	0.0228478	1.14506	0.369709	1.25984	0.201628
LysoPC 15:0	pmb2319	482.32	184.07	481.317	C23H48NO7P	[M+H]+	Lipids	LPC	108273-89-8	1	217770	206860	180160	196820	196480	150420	172790	149980	152590	230290	209620	213580	189490	175850	194400	--	--	201597	181240	158453	217830	0.899023	0.350454	0.785992	0.0395368	1.08052	0.291269
LysoPC 15:0(2n isomer)	Lmhp009129	482.32	184.07	481.317	C23H48NO7P	[M+H]+	Lipids	LPC	-	1	29719	30963	34765	28780	33189	20296	33451	74184	35340	42792	38796	38970	35035	39463	36908	--	--	31815.7	27421.7	47658.3	40186	0.861892	0.369976	1.49795	0.354847	1.26309	0.0145497
LysoPC 16:2	pma1303	492.31	184.07	491.301	C24H46NO7P	[M+H]+	Lipids	LPC	-	3	101290	90918	83593	104170	97692	99922	86899	228360	88501	129890	126280	112330	85803	90086	96659	--	--	91933.7	100595	134587	122833	1.09421	0.227812	1.46395	0.459375	1.33611	0.0141322
LysoPC 16:2(2n isomer)	pmb0863	492.31	184.07	491.301	C24H46NO7P	[M+H]+	Lipids	LPC	-	2	93159	100700	85164	113670	101370	88126	96028	210540	88652	126840	128910	124570	85525	88420	106060	--	--	93007.7	101055	131740	126773	1.08653	0.414224	1.41644	0.430033	1.36304	0.0123069
LysoPC 17:0(2n isomer)	Lmhp010515	510.36	184.07	509.348	C25H52NO7P	[M+H]+	Lipids	LPC	-	2	24879	18525	23611	23346	27076	15172	26247	38173	24398	34537	30673	30099	37620	46281	50676	--	--	22338.3	21864.7	29606	31769.7	0.978796	0.913301	1.32535	0.229301	1.4222	0.0203371
LysoPC 18:0(2n isomer)	pmd0136	524.37	184.07	523.364	C26H54NO7P	[M+H]+	Lipids	LPC	-	1	335590	342070	327530	366330	378730	217460	337240	552020	375390	477210	500030	431360	561020	566210	577620	--	--	335063	320840	421550	469533	0.95755	0.809756	1.25812	0.321055	1.40133	0.0183554
LysoPE 15:1	Lmhp008440	438.26	297.24	437.254	C20H40NO7P	[M+H]+	Lipids	LPE	-	3	9548.1	9284.1	7775.7	8956.5	11593	8601	6282.4	6650.5	6520.8	8736.8	7580.7	8885.7	7745.5	8136.1	7647.4	--	--	8869.3	9716.83	6484.57	8401.07	1.09556	0.491084	0.731125	0.0451174	0.947207	0.536942
LysoPE 15:0	Lmhp009187	440.28	299.26	439.27	C20H42NO7P	[M+H]+	Lipids	LPE	-	1	94090	93170	77781	99697	101470	63949	72197	58099	60813	82594	67447	83429	89159	100240	94340	--	--	88347	88372	63703	77823.3	1.00028	0.998631	0.721054	0.0241362	0.880883	0.228766
LysoPE 18:0	pmb0883	482.32	341.31	481.317	C23H48NO7P	[M+H]+	Lipids	LPE	69747-55-3	3	156750	163470	142170	134620	155710	106350	115390	123610	117280	140400	127410	131220	232130	254920	230130	--	--	154130	132227	118760	133010	0.857891	0.263249	0.770518	0.0190641	0.862973	0.0571141
LysoPE 20:2(2n isomer)	Lmhp010514	506.32	365.31	505.317	C25H48NO7P	[M+H]+	Lipids	LPE	-	3	21498	18391	17034	20686	18047	13222	12647	13226	15570	13606	11347	16628	18289	19169	21017	--	--	18974.3	17318.3	13814.3	13860.3	0.912724	0.559108	0.728054	0.038356	0.730478	0.0659702
LysoPE 20:3	Lmhp010040	504.31	363.29	503.301	C25H46NO7P	[M+H]+	Lipids	LPE	-	3	13937	14404	13901	16327	14738	12373	10470	13019	12079	10641	8458.4	10945	17364	15636	19413	--	--	14080.7	14479.3	11856	10014.8	1.02831	0.76276	0.842006	0.0898799	0.711245	0.0307877
1-Methyladenine	mws0847	150.08	133	149.07	C6H7N5	[M+H]+	Nucleotides and derivatives	Nucleotides and derivatives	5142-22-3	1	643470	724460	811340	609090	446060	452860	657040	896830	644370	574500	542560	815180	809530	682950	771780	C02216	--	726423	502670	732747	644080	0.691979	0.036385	1.0087	0.951011	0.886646	0.462856
8-Azaguanine	MWS2984	153.05	136.03	152.045	C4H4N6O	[M+H]+	Nucleotides and derivatives	Nucleotides and derivatives	134-58-7	2	37152	50986	62607	35456	17065	16277	17792	33024	48354	47473	34763	38625	28246	33314	23135	--	--	50248.3	22932.7	33056.7	40287	0.456387	0.0489074	0.657866	0.211091	0.801758	0.314985
2-Deoxyribose-1-phosphate	pmb2507	213.1	97	214.024	C5H11O7P	[M-H]-	Nucleotides and derivatives	Nucleotides and derivatives	17210-42-3	3	1190600	1131500	1149400	887180	774660	921530	1159400	952880	666730	866420	613040	548000	982400	908070	934710	C00672	ko00030,ko00240,ko01100	1.15717e+06	861123	926337	675820	0.744165	0.0125532	0.800521	0.246334	0.58403	0.034853
5-Aminoimidazole ribonucleotide	Lmqp000329	296.07	104.11	295.056	C8H14N3O7P	[M+H]+	Nucleotides and derivatives	Nucleotides and derivatives	25635-88-5	3	353600	309720	271950	192890	189820	177810	283300	333860	380890	449050	462020	491100	233210	291330	230320	--	--	311757	186840	332683	467390	0.599314	0.0300043	1.06713	0.600407	1.49921	0.00973837
N7-Methylguanosine	pmb0197	298.1	166.3	297.107	C11H15N5O5	[M+H]+	Nucleotides and derivatives	Nucleotides and derivatives	20244-86-4	3	104540	97219	100270	70458	71653	57486	79768	89985	80458	80127	77506	96275	81504	92977	104330	C20674	--	100676	66532.3	83403.7	84636	0.660854	0.00770581	0.828434	0.0164822	0.840674	0.0985027
2'-Deoxyadenosine-5'-monophosphate	pme3184	332.08	136	331.068	C10H14N5O6P	[M+H]+	Nucleotides and derivatives	Nucleotides and derivatives	653-63-4	2	583550	608810	619590	482440	493990	457600	454830	594560	552620	582930	675860	806840	433880	459150	481550	C00360	ko00230,ko01100	603983	478010	534003	688543	0.791429	0.00114094	0.884136	0.228652	1.14	0.321943
Guanosine 3',5'-cyclic monophosphate	mws0609	344.04	150	345.047	C10H12N5O7P	[M-H]-	Nucleotides and derivatives	Nucleotides and derivatives	7665-99-8	1	801490	1048500	1134800	310430	428340	539690	306900	431470	303570	472990	503390	554400	784300	722310	591160	C00942	ko00230,ko01100	994930	426153	347313	510260	0.428325	0.012644	0.349083	0.0127137	0.51286	0.0340501
Guanosine 5'-monophosphate	pmb0998	364.07	152.1	363.058	C10H14N5O8P	[M+H]+	Nucleotides and derivatives	Nucleotides and derivatives	85-32-5	2	270590	267680	261720	194420	206460	164670	189710	203180	177750	316100	315750	243090	241930	213130	248410	C00144	ko00230,ko01100	266663	188517	190213	291647	0.706946	0.0206059	0.713309	0.00467783	1.09369	0.411765
Uridine 5'-monophosphate	pme3188	323.03	211	324.036	C9H13N2O9P	[M-H]-	Nucleotides and derivatives	Nucleotides and derivatives	58-97-9	3	537090	449140	455400	454460	330990	338820	336470	275700	193780	400070	413500	326430	387140	376260	353330	C00105	ko00240,ko01100,ko01240	480543	374757	268650	380000	0.77986	0.104202	0.559055	0.0173106	0.790772	0.0623582
Uracil	pme0257	111.02	80	112.027	C4H4N2O2	[M-H]-	Nucleotides and derivatives	Nucleotides and derivatives	66-22-8	3	27436	33578	41762	43627	19854	34910	29236	38208	21968	57616	64684	53412	45115	31436	30374	C00106	ko00240,ko00410,ko00770,ko01100	34258.7	32797	29804	58570.7	0.957334	0.867241	0.86997	0.517022	1.70966	0.0113721
2'-Deoxyguanosine	pme1184	268.1	152	267.097	C10H13N5O4	[M+H]+	Nucleotides and derivatives	Nucleotides and derivatives	961-07-9	3	112680	134370	121300	102310	130500	84387	104970	91781	160570	70996	68634	80120	89581	98947	92880	C00330	ko00230,ko01100,ko02010	122783	105732	119107	73250	0.861129	0.337698	0.970058	0.880567	0.596579	0.00552791
9-(Arabinosyl)hypoxanthine	mws1060	267.07	135	268.081	C10H12N4O5	[M-H]-	Nucleotides and derivatives	Nucleotides and derivatives	7013-16-3	1	1144400	1351500	923260	2930700	2059900	1486800	1029000	604410	1087400	503820	405830	354560	927610	797110	587240	--	--	1139720	2.15913e+06	906937	421403	1.89444	0.126456	0.795754	0.303413	0.369743	0.0190739
2'-O-Methyladenosine	Hmhp001812	282.12	136.06	281.112	C11H15N5O4	[M+H]+	Nucleotides and derivatives	Nucleotides and derivatives	2140-79-6	2	50241	52244	56896	30269	60736	55226	44772	44136	54518	46633	45212	42443	84450	77791	96562	--	--	53127	48743.7	47808.7	44762.7	0.917493	0.688878	0.899894	0.259446	0.84256	0.0306193
N6-(2-Hydroxyethyl)adenosine	Lmcp002302	312.13	180.09	311.123	C12H17N5O5	[M+H]+	Nucleotides and derivatives	Nucleotides and derivatives	4338-48-1	3	425480	461070	467940	204880	403940	245180	302640	487680	414690	279560	311650	341570	301980	292700	310450	--	--	451497	284667	401670	310927	0.630496	0.10495	0.889641	0.454509	0.688658	0.00424223
2-(Dimethylamino)guanosine	pme3967	312.13	180	311.123	C12H17N5O5	[M+H]+	Nucleotides and derivatives	Nucleotides and derivatives	2140-67-2	3	415540	408940	505810	203890	438120	230110	316870	463270	433860	273410	317680	342670	297920	283760	333520	--	--	443430	290707	404667	311253	0.655586	0.164272	0.912583	0.520885	0.701922	0.0307015
Cyclic 3',5'-Adenylic acid	mws0884	328.05	134.2	329.053	C10H12N5O6P	[M-H]-	Nucleotides and derivatives	Nucleotides and derivatives	60-92-4	3	68289	57027	65265	57679	88047	74976	71291	84355	117830	97985	111830	86550	80162	70690	76668	C00575	ko00230,ko01100	63527	73567.3	91158.7	98788.3	1.15805	0.376007	1.43496	0.178718	1.55506	0.0251281
Citicoline	MWSmce613	489.12	264.04	488.107	C14H26N4O11P2	[M+H]+	Nucleotides and derivatives	Nucleotides and derivatives	987-78-0	3	4184.2	5087	7182	5387.2	8394.2	1197	5378.5	8967.5	3598	11979	10176	10756	7825.2	6574.8	10176	C00307	ko00564,ko01100	5484.4	4992.8	5981.33	10970.3	0.910364	0.843722	1.09061	0.800863	2.00028	0.010495
Uridine-5'-Diphosphate-D-Xylose	Zmfn000481	535.04	323.03	536.044	C14H22N2O16P2	[M-H]-	Nucleotides and derivatives	Nucleotides and derivatives	3616-06-6	3	694890	706970	731050	903080	730640	862210	778760	687980	696430	530990	544070	538010	591030	613730	519670	C00190	ko00520,ko00908,ko01100	710970	831977	721057	537690	1.1702	0.140521	1.01419	0.768794	0.756277	0.00154633
3-Hydroxypropanoic acid	pme2601	89	59	90.032	C3H6O3	[M-H]-	Organic acids	Organic acids	503-66-2	3	18299	19717	17062	31618	26512	25262	9427	16530	17556	11818	13704	13387	19779	22030	16360	C01013	ko00240,ko00410,ko00640,ko01100,ko01200	18359.3	27797.3	14504.3	12969.7	1.51407	0.0272142	0.790025	0.267259	0.706435	0.00613926
1-Aminocyclopropane-1-carboxylic acid	mws4052	102.06	56.05	101.048	C4H7NO2	[M+H]+	Organic acids	Organic acids	22059-21-8	3	169230	256410	209790	148920	117120	85436	122390	135100	139470	208070	202200	267270	133100	210070	191270	C01234	ko00270,ko01100,ko01110	211810	117159	132320	225847	0.553131	0.0432669	0.624711	0.0819554	1.06627	0.69019
γ-Aminobutyric acid	pme3011	104.07	68.8	103.063	C4H9NO2	[M+H]+	Organic acids	Organic acids	56-12-2	2	9922900	12616000	11801000	7794800	6903300	5147600	6520500	4886700	5908000	7273500	7003800	7958900	9828600	10017000	10590000	C00334	ko00250,ko00330,ko00410,ko00650,ko00760,ko01100	1.14466e+07	6.61523e+06	5.77173e+06	7.41207e+06	0.57792	0.0122908	0.50423	0.0068519	0.647532	0.0261936
Tartronate semialdehyde*	Lmbn000193	103	59.01	104.011	C3H4O4	[M-H]-	Organic acids	Organic acids	2480-77-5	3	3003800	3446900	3785700	2297000	2534900	2075400	3188100	2622500	2760400	2424600	2588300	2887500	2465400	2377300	2328400	C01146	ko00053,ko00630,ko01100	3.41213e+06	2.30243e+06	2857000	2.63347e+06	0.674778	0.020869	0.837306	0.127028	0.771795	0.0538677
Hydroxypyruvic acid*	ML10172161	103	59.01	104.011	C3H4O4	[M-H]-	Organic acids	Organic acids	1113-60-6	3	3339100	4171700	3818600	2382300	3027200	2332600	3193000	2562800	2965700	2662900	2524900	2829500	2681600	2551900	2428600	C00168	ko00260,ko00630,ko01100,ko01110,ko01200	3.77647e+06	2580700	2.90717e+06	2.67243e+06	0.683364	0.022293	0.769811	0.0495469	0.707654	0.0325864
Citraconic acid	mws0425	129.02	85	130.027	C5H6O4	[M-H]-	Organic acids	Organic acids	498-23-7	3	2044100	2356300	2138100	1603600	1624600	1614900	2151500	2066100	1971800	2298500	2373600	2392300	1594100	1513400	1429100	C02226	ko00290,ko00660,ko01100,ko01210	2179500	1.61437e+06	2.06313e+06	2354800	0.740705	0.0253247	0.946609	0.349278	1.08043	0.191257
3-Guanidinopropionic acid	Zmpn000638	130.05	88.04	131.069	C4H9N3O2	[M-H]-	Organic acids	Organic acids	353-09-3	2	178080	197000	242190	146950	115650	152040	157840	132720	130600	156340	137190	163090	138880	144780	161820	C03065	--	205757	138213	140387	152207	0.671732	0.0496419	0.682295	0.0571599	0.739741	0.0908346
2-Methylsuccinic acid*	mws0473	131.03	87.05	132.042	C5H8O4	[M-H]-	Organic acids	Organic acids	498-21-5	3	647920	681050	828870	498240	454140	573750	609000	568920	588400	594610	464150	524380	431290	477540	436300	--	--	719280	508710	588773	527713	0.707249	0.0417955	0.818559	0.138335	0.733669	0.053925
Ethylmalonic acid	pme3034	131.03	69.03	132.042	C5H8O4	[M-H]-	Organic acids	Organic acids	601-75-2	3	100260	81702	101410	58738	74917	73190	93263	86452	72849	87984	55282	77754	54688	64745	64859	--	--	94457.3	68948.3	84188	73673.3	0.729942	0.0380008	0.891281	0.306519	0.779964	0.157984
Iminodiacetic acid	MWS1882	132.03	88.04	133.038	C4H7NO4	[M-H]-	Organic acids	Organic acids	142-73-4	1	2375300	2351600	1690900	3270700	3028100	3297300	2986100	3053600	3789600	2322200	2674800	2447500	2087000	2127100	2210400	C19911	--	2.13927e+06	3198700	3.27643e+06	2481500	1.49523	0.0295712	1.53157	0.0298894	1.15998	0.265438
1-Methylpiperidine-2-carboxylic acid	Rfmb320	144.1	84.08	143.095	C7H13NO2	[M+H]+	Organic acids	Organic acids	7730-87-2	3	102410	136460	119820	87707	67146	64237	99785	107180	60838	63164	89595	132630	103540	115760	129370	--	--	119563	73030	89267.7	95129.7	0.610806	0.0221675	0.746614	0.16624	0.795642	0.359664
Valproic Acid	mws0851	143.11	143.11	144.115	C8H16O2	[M-H]-	Organic acids	Organic acids	99-66-1	2	2370800	2844300	2022400	3348300	3478900	3434100	2901900	2015000	2649200	1301100	2090100	2902800	2082800	2004200	1946700	C07185	--	2412500	3.42043e+06	2.52203e+06	2098000	1.4178	0.0483508	1.0454	0.773476	0.869637	0.588185
2-Acetyl-2-Hydroxybutanoic Acid	Lmbn001609	145.05	83.05	146.058	C6H10O4	[M-H]-	Organic acids	Organic acids	-	3	136770	111310	108280	163270	190050	153640	185420	122210	163430	115560	79164	108990	77144	91467	81361	C06006	ko00290,ko01100,ko01110,ko01210,ko01230	118787	168987	157020	101238	1.42261	0.0252214	1.32187	0.163793	0.852267	0.292365
2,2-Dimethylsuccinic acid	Wmzn000227	145.06	109.04	146.058	C6H10O4	[M-H]-	Organic acids	Organic acids	597-43-3	2	18216	25548	24190	79872	58160	68720	68572	48724	45824	28624	29767	38961	54546	48345	38157	--	--	22651.3	68917.3	54373.3	32450.7	3.04253	0.0106716	2.40045	0.0372903	1.43262	0.0772071
Mono-Methyl Glutarate	MWS5136	145.05	101.06	146.058	C6H10O4	[M-H]-	Organic acids	Organic acids	1501-27-5	3	37835	44969	56309	20696	24859	33166	38636	33919	35425	31882	17609	26084	20742	19271	18677	--	--	46371	26240.3	35993.3	25191.7	0.565878	0.0431695	0.776204	0.187601	0.543263	0.038739
2,6-Diaminooimelic acid	pme0278	191.1	128	190.095	C7H14N2O4	[M+H]+	Organic acids	Organic acids	583-93-7	2	256720	275560	260610	216600	176380	205950	193910	256810	217830	257300	188290	171750	241450	167120	219310	C00666	ko00300,ko01100,ko01110,ko01230	264297	199643	222850	205780	0.755376	0.0185759	0.843181	0.142578	0.778595	0.149646
Citric Acid	mws0281	191.02	111.01	192.027	C6H8O7	[M-H]-	Organic acids	Organic acids	77-92-9	1	2961900	3350300	3195500	1632800	1998100	1006500	1353900	2390800	1876600	4454300	5192800	4206900	3244100	3221300	3118500	C00158	ko00020,ko00250,ko00630,ko01100,ko01110,ko01200,ko01210,ko01230,ko01240	3.16923e+06	1545800	1.87377e+06	4618000	0.487752	0.019416	0.591237	0.0364261	1.45713	0.0272662
Quinic Acid	mws0277	191.06	85	192.063	C7H12O6	[M-H]-	Organic acids	Organic acids	77-95-2	2	6561700	5910700	5480200	3668400	4134200	2484500	3618600	4452900	4590700	8095500	9465400	9024000	4946900	5103500	4009700	C00296	ko00400,ko01100	5984200	3.42903e+06	4.22073e+06	8.86163e+06	0.573014	0.0168622	0.705313	0.0157111	1.48084	0.00584182
Methylmalonic acid*	mws0470	117.02	73	118.027	C4H6O4	[M-H]-	Organic acids	Organic acids	516-05-2	1	1619100	1627100	1454700	1497200	1569400	931240	1292900	1140000	1399800	1419500	1090700	1236700	1277700	1205000	1088900	C02170	ko00240,ko00280,ko00640,ko01100	1.56697e+06	1.33261e+06	1.27757e+06	1.24897e+06	0.850441	0.366008	0.815312	0.0410816	0.79706	0.0579106
2-Picolinic acid	pme1216	122.03	78	123.032	C6H5NO2	[M-H]-	Organic acids	Organic acids	98-98-6	3	99606	98292	97339	144770	105990	128460	122980	122630	121820	81763	100770	113260	96470	102820	107710	C10164	ko00380,ko01100	98412.3	126407	122477	98597.7	1.28446	0.129962	1.24453	6.15573e-05	1.00188	0.98571
Dimethylmalonic acid*	Lmmn000806	131.03	87.05	132.042	C5H8O4	[M-H]-	Organic acids	Organic acids	595-46-0	3	79108	74829	97921	58617	52890	65755	63638	61877	48349	64516	32042	54073	53184	62189	43879	--	--	83952.7	59087.3	57954.7	50210.3	0.703817	0.052558	0.690326	0.0456819	0.598079	0.0519101
α-Ketoglutaric acid	pme2380	145.01	101	146.022	C5H6O5	[M-H]-	Organic acids	Organic acids	328-50-7	3	4167300	4874600	3762100	4541600	2834100	2394500	3015300	2361200	2649100	5068600	4322000	3809800	3394000	3131100	3020200	C00026	ko00020,ko00040,ko00053,ko00220,ko00250,ko00300,ko00310,ko00340,ko00430,ko00630,ko00650,ko00660,ko01100,ko01110,ko01200,ko01210,ko01230,ko01240	4268000	3.25673e+06	2675200	4.40013e+06	0.763058	0.262604	0.626804	0.0209618	1.03096	0.80059
Methyl 4-hydroxybenzoate*	Zmgn004894	151.04	136.02	152.047	C8H8O3	[M-H]-	Organic acids	Organic acids	99-76-3	3	59964	64964	72851	85076	70184	65613	118870	95339	100410	58172	73038	134960	67826	50394	77103	--	--	65926.3	73624.3	104873	88723.3	1.11677	0.341477	1.59076	0.0166785	1.3458	0.435165
Phenylpyruvic acid	mws0159	163.04	91	164.047	C9H8O3	[M-H]-	Organic acids	Organic acids	156-06-9	3	1383200	1394800	1141900	1125200	1344200	1108100	1076900	922740	787590	1105500	643190	1029900	4191200	4575500	4298100	C00166	ko00360,ko00400,ko00960,ko01100,ko01110,ko01210,ko01230	1.30663e+06	1192500	929077	926197	0.912651	0.366648	0.711046	0.0324047	0.708842	0.0993624
Shikimic acid	mws0154	173.05	93	174.053	C7H10O5	[M-H]-	Organic acids	Organic acids	138-59-0	3	103130	84722	80245	159010	84059	78007	139070	163630	139620	95703	69037	67249	64903	42868	47236	C00493	ko00400,ko01100,ko01110,ko01230,ko01240	89365.7	107025	147440	77329.7	1.19761	0.572408	1.64985	0.00593727	0.865317	0.36054
Isocitric Acid	Zmyn000453	191.02	111.01	192.027	C6H8O7	[M-H]-	Organic acids	Organic acids	320-77-4	2	17449000	18069000	14427000	11836000	13100000	7018300	9484700	12054000	12587000	19981000	23672000	20636000	10918000	12743000	12860000	C00311	ko00020,ko00630,ko01100,ko01110,ko01200,ko01210,ko01230,ko01240	1.66483e+07	1.06514e+07	1.13752e+07	2.14297e+07	0.63979	0.0627039	0.683266	0.0244003	1.2872	0.0403726
Fumaric acid	mws0376	115	71	116.011	C4H4O4	[M-H]-	Organic acids	Organic acids	110-17-8	3	778880	1001800	923660	920130	1115700	711450	759080	656300	828460	546050	651660	577980	702930	626330	588670	C00122	ko00020,ko00190,ko00220,ko00250,ko00350,ko00360,ko00620,ko00650,ko00760,ko01100,ko01110,ko01200	901447	915760	747947	591897	1.01588	0.921246	0.829718	0.140264	0.656608	0.0256486
4-Oxopentanoic Acid	pme0275	115.05	97	116.047	C5H8O3	[M-H]-	Organic acids	Organic acids	123-76-2	3	30146	35527	34357	26289	30669	30200	25300	22274	30057	29718	24214	23095	26438	21598	25651	--	--	33343.3	29052.7	25877	25675.7	0.871319	0.117811	0.776077	0.0614725	0.770039	0.0455121
3-Methyl-2-Oxobutanoic acid	mws0823	115.04	71	116.047	C5H8O3	[M-H]-	Organic acids	Organic acids	759-05-7	2	221180	183110	214090	207740	148190	142700	241990	233960	201720	130210	120610	128120	145870	133810	140660	C00141	ko00280,ko00290,ko00770,ko00966,ko01100,ko01110,ko01210,ko01230,ko01240	206127	166210	225890	126313	0.806349	0.188975	1.09588	0.309111	0.612795	0.0162136
Succinic acid*	mws0192	117.02	73	118.027	C4H6O4	[M-H]-	Organic acids	Organic acids	110-15-6	1	36175000	31933000	29355000	33646000	31545000	21913000	28266000	22224000	27722000	27176000	21354000	26291000	23384000	23491000	25766000	C00042	ko00020,ko00190,ko00250,ko00310,ko00350,ko00360,ko00620,ko00630,ko00640,ko00650,ko00760,ko00920,ko01100,ko01110,ko01200	3.24877e+07	2.90347e+07	2.60707e+07	2.49403e+07	0.893714	0.46181	0.802479	0.0815509	0.767686	0.048984
3-Hydroxy-3-Methyl-2-Oxopentanoic Acid	Lmbn001676	145.05	101.06	146.058	C6H10O4	[M-H]-	Organic acids	Organic acids	-	3	46250	37308	46013	29026	26566	43838	39814	33460	33338	27244	35472	23038	37234	23813	21358	C14463	ko00290,ko01110,ko01210	43190.3	33143.3	35537.3	28584.7	0.767379	0.197799	0.822808	0.109753	0.66183	0.0379174
3,5,7,4'-Tetrahydroxy-Coumaronochromone	Hmyp002315	303.04	257.04	302.042	C15H10O7	[M+H]+	Others	Others	-	2	99049	90342	99646	67090	73068	72909	109020	90803	38914	116710	58162	73796	109390	83393	96652	--	--	96345.7	71022.3	79579	82889.3	0.737162	0.0036661	0.825974	0.50934	0.860333	0.523867
4-Ketopinoresinol	Hmgn002833	371.11	297.11	372.12	C20H20O7	[M-H]-	Others	Others	-	3	29036	22569	23085	23911	19040	15456	41056	31189	34943	26873	21541	22927	26983	33204	31662	--	--	24896.7	19469	35729.3	23780.3	0.781992	0.168138	1.43511	0.0428635	0.955161	0.693178
Capillarisin	Zmzp006646	317.07	302.04	316.058	C16H12O7	[M+H]+	Others	Others	56365-38-9	3	17414	12115	19125	7015.8	24082	7032.6	12906	9975.6	12177	7165.6	4566.7	9864.5	9588.4	8310.4	12677	C08999	--	16218	12710.1	11686.2	7198.93	0.783705	0.610218	0.72057	0.152784	0.443885	0.0298948
Vanillylamine	Hmlp000935	154.09	137.06	153.078	C8H11NO2	[M+H]+	Alkaloids	Phenolamine	1196-92-5	2	793670	783200	705140	667330	1003600	617820	475440	429360	449550	333520	273550	547820	279930	263970	245210	C16666	ko00998,ko01100,ko01110	760670	762917	451450	384963	1.00295	0.987086	0.59349	0.0025816	0.506085	0.0349863
N',N'',N'''-p-Coumaroyl-cinnamoyl-caffeoyl spermidine	pmb0492	584.28	325	583.268	C34H37N3O6	[M+H]+	Alkaloids	Phenolamine	-	3	272370	241580	252540	390480	382450	233820	346300	403520	394150	325320	227610	269890	370020	338470	348980	--	--	255497	335583	381323	274273	1.31345	0.254485	1.49248	0.00821974	1.07349	0.58211
Benzamide	pmb0069	122	105	121.053	C7H7NO	[M+H]+	Phenolic acids	Phenolic acids	55-21-0	3	332040	293400	278400	144510	201860	167380	203730	188410	211730	254010	240960	331030	151340	192900	188970	C09815	--	301280	171250	201290	275333	0.568408	0.00491769	0.668116	0.0137155	0.913879	0.477983
4-Hydroxybenzaldehyde	mws0628	121.03	92	122.037	C7H6O2	[M-H]-	Phenolic acids	Phenolic acids	123-08-0	1	1938100	1889300	1734500	1399000	1322200	1184400	1637600	1317000	1484000	1548700	1229800	1453100	1192200	1191800	1211400	C00633	ko01100	1.85397e+06	1.30187e+06	1.47953e+06	1.41053e+06	0.702206	0.00327183	0.798037	0.0347691	0.760819	0.022771
Protocatechualdehyde*	Hmgn001653	137.02	93.04	138.032	C7H6O3	[M-H]-	Phenolic acids	Phenolic acids	139-85-5	2	731360	721910	722830	447110	556660	345140	576600	494760	603720	475960	488080	597850	531500	544810	460100	C16700	ko00950	725367	449637	558360	520630	0.619875	0.0454161	0.769762	0.035411	0.717747	0.0333674
2,5-Dihydroxybenzaldehyde*	Lmbn001981	137.02	93.03	138.032	C7H6O3	[M-H]-	Phenolic acids	Phenolic acids	1194-98-5	2	616240	765020	761860	400680	549560	311650	569650	434660	668000	478850	443100	555390	480260	460440	492710	C05585	ko00350,ko01100	714373	420630	557437	492447	0.58881	0.0306382	0.780316	0.140426	0.689341	0.0252307
4-Hydroxybenzoic acid	mws0749	137.02	93	138.032	C7H6O3	[M-H]-	Phenolic acids	Phenolic acids	99-96-7	1	857940	1116500	1101300	547920	783490	566440	888980	655550	835400	681410	643060	760520	690820	690480	587040	C00156	ko00130,ko00790,ko01100,ko01110,ko01240	1.02525e+06	632617	793310	694997	0.617039	0.0257999	0.773775	0.103644	0.677882	0.0433329
2-Naphthol	MWS1875	143.05	115.05	144.058	C10H8O	[M-H]-	Phenolic acids	Phenolic acids	135-19-3	3	18904	17306	17141	22050	24224	23216	19693	16699	10898	5531.8	5472	19444	15383	15721	12902	C11713	--	17783.7	23163.3	15763.3	10149.3	1.30251	0.00322361	0.886394	0.518313	0.570707	0.240993
1-Naphthol	MWS2066	143.05	115.06	144.058	C10H8O	[M-H]-	Phenolic acids	Phenolic acids	90-15-3	3	18268	17064	14936	24974	21955	23309	19546	15476	10143	4597.4	9450.8	17641	13050	10975	10127	C11714	--	16756	23412.7	15055	10563.1	1.39727	0.00726279	0.898484	0.605134	0.630405	0.241411
2-hydroxymethyl benzoic acid	MWSmce468	151.04	77.04	152.047	C8H8O3	[M-H]-	Phenolic acids	Phenolic acids	612-20-4	3	30139	24022	21512	92619	72755	59630	44933	21614	41860	28824	16900	16554	16826	25501	26348	C10804	--	25224.3	75001.3	36135.7	20759.3	2.97337	0.0284018	1.43257	0.271328	0.822988	0.411781
Coniferyl alcohol	mws0093	179.07	146	180.079	C10H12O3	[M-H]-	Phenolic acids	Phenolic acids	458-35-5	3	93274	104490	101900	60596	57443	37382	75967	45138	61088	100340	65508	102110	127430	112970	114740	C00590	ko00940,ko00998,ko01100,ko01110	99888	51807	60731	89319.3	0.518651	0.0109489	0.607991	0.0349226	0.894195	0.47254
2,4-Dinitrophenol	MA10002917	183.01	109.02	184.012	C6H4N2O5	[M-H]-	Phenolic acids	Phenolic acids	51-28-5	2	768050	804090	747900	2376900	1530800	2143900	1205100	1051800	1100500	637360	711920	756460	909630	890750	984780	C02496	--	773347	2017200	1.11913e+06	701913	2.6084	0.0382744	1.44713	0.00969554	0.907631	0.164798
Mucic acid Dimethyl Ester	Lmyn000160	237.06	87.01	238.069	C8H14O8	[M-H]-	Phenolic acids	Phenolic acids	-	3	449920	539290	541980	299290	335460	359660	472190	401230	417410	527040	404670	394200	364700	383130	375490	--	--	510397	331470	430277	441970	0.649436	0.0122324	0.843024	0.10434	0.865934	0.267764
3,4,5-Trimethoxycinnamic acid	pme0428	237.08	103	238.084	C12H14O5	[M-H]-	Phenolic acids	Phenolic acids	90-50-6	3	20078	17545	16469	7941.3	14054	8807.3	17403	14054	15299	14994	5525.9	14978	10140	10293	8682.6	--	--	18030.7	10267.5	15585.3	11832.6	0.569448	0.035437	0.864379	0.167335	0.65625	0.179713
Butyl isobutyl phthalate	MWSmce341	279.16	149.03	278.152	C16H22O4	[M+H]+	Phenolic acids	Phenolic acids	17851-53-5	2	38415000	42639000	37365000	47312000	48573000	48935000	50876000	40559000	47599000	25992000	38668000	48440000	35406000	36811000	35459000	--	--	39473000	4.82733e+07	4.63447e+07	37700000	1.22295	0.0239746	1.17409	0.138764	0.955083	0.813512
Diisobutyl phthalate*	Lmxp011770	279.16	149.02	278.152	C16H22O4	[M+H]+	Phenolic acids	Phenolic acids	84-69-5	1	38947000	43931000	35765000	47087000	50490000	51081000	51760000	40916000	48588000	25360000	40255000	49588000	37916000	37253000	37919000	C15205	--	3.95477e+07	4.95527e+07	47088000	38401000	1.25299	0.0331966	1.19066	0.138749	0.971005	0.88938
Dibutyl phthalate*	Lmlp012720	279.16	149.02	278.152	C16H22O4	[M+H]+	Phenolic acids	Phenolic acids	84-74-2	1	39602000	43846000	35930000	46217000	50811000	49620000	52844000	41227000	49780000	25856000	39950000	48719000	37463000	37003000	37256000	C14214	--	3.97927e+07	4.88827e+07	4.79503e+07	38175000	1.22843	0.0369011	1.205	0.132517	0.959348	0.83599
3-O-p-Coumaroylshikimic acid	pmb3075	319	145.1	320.09	C16H16O7	[M-H]-	Phenolic acids	Phenolic acids	-	3	94910	75072	67522	132630	149890	131860	165340	136050	179400	55729	46323	60262	106840	134110	136680	--	--	79168	138127	160263	54104.7	1.74473	0.00568246	2.02434	0.00919212	0.683416	0.0725691
1-O-Vanilloyl-D-Glucose	Lmtn002565	329.11	167.03	330.095	C14H18O9	[M-H]-	Phenolic acids	Phenolic acids	-	3	122380	112050	91916	79555	75806	51770	146840	84147	74357	113930	77038	68937	51935	68565	81858	C20470	--	108782	69043.7	101781	86635	0.634698	0.0334446	0.935645	0.795478	0.796409	0.261266
5-O-Caffeoylshikimic acid	Hmln002806	335.08	179.03	336.085	C16H16O8	[M-H]-	Phenolic acids	Phenolic acids	180981-12-8	1	118940	103440	68929	201410	170340	231650	193260	179740	165890	114950	146250	116980	259560	262120	320640	C10434	ko00940,ko00941,ko00945,ko01100,ko01110	97103	201133	179630	126060	2.07134	0.0115285	1.84989	0.0153573	1.29821	0.190434
1-O-Caffeoyl-β-D-glucose	pmn001420	341.09	179.04	342.095	C15H18O9	[M-H]-	Phenolic acids	Phenolic acids	-	1	1824500	1937900	1687900	2146200	2250100	2137300	1825300	1920300	1963700	1580200	1836300	1888700	1880400	2084300	2057300	C10433	--	1.81677e+06	2.17787e+06	1903100	1768400	1.19876	0.0217375	1.04752	0.371338	0.973378	0.708056
Coniferin	mws0906	341.12	179	342.131	C16H22O8	[M-H]-	Phenolic acids	Phenolic acids	531-29-3	3	1948000	2060100	1888600	2383600	2360600	2164400	2012900	2067900	2488500	1631300	2171200	1980900	2209200	2276200	2125700	C00761	ko00940	1.96557e+06	2.30287e+06	2.18977e+06	1927800	1.1716	0.0204506	1.11406	0.271015	0.980786	0.837884
Chlorogenic acid methyl ester	mws0179	367.1	190.9	368.111	C17H20O9	[M-H]-	Phenolic acids	Phenolic acids	29708-87-0	2	5239000	5448900	5067400	4951200	4760500	4482800	4419100	4819900	4346900	4759300	4363700	5096600	4869100	4564300	4762900	--	--	5.25177e+06	4731500	4.52863e+06	4.73987e+06	0.900935	0.0433085	0.862307	0.0197205	0.902528	0.121112
Anthranilate-1-O-Sophoroside	pmb2654	460.1	117.9	461.153	C19H27NO12	[M-H]-	Phenolic acids	Phenolic acids	-	3	480380	400460	465750	667610	567330	561650	1182500	1061600	944270	672670	786590	702050	420580	490500	825090	--	--	448863	598863	1062790	720437	1.33418	0.0281476	2.36774	0.00676704	1.60502	0.00410299
4-O-(6'-O-Glucosylcaffeoylglucosyl)-4-hydroxybenzyl alcohol	Zmhn002032	609.18	447.13	610.189	C28H34O15	[M-H]-	Phenolic acids	Phenolic acids	-	3	379080	362870	369660	344320	303380	314680	356800	303530	274090	308190	279320	314620	331980	301850	332190	--	--	370537	320793	311473	300710	0.865753	0.0413956	0.840601	0.130057	0.811553	0.0126539
1-O-p-Coumaroyl-2-O-galloyl-4,6-(S)-HHDP-β-D-glucose	Lmsn005321	779.11	301	780.117	C36H28O20	[M-H]-	Phenolic acids	Phenolic acids	-	3	24865	22329	23212	14358	16148	17284	25506	30046	27783	24860	24607	18742	35389	26816	22541	--	--	23468.7	15930	27778.3	22736.3	0.678777	0.00280126	1.18363	0.0605659	0.968795	0.757641
4-Aminobenzoic acid	mws1336	138.06	120	137.048	C7H7NO2	[M+H]+	Phenolic acids	Phenolic acids	150-13-0	3	109820	122620	110560	99948	123420	106630	87173	66992	89669	99843	83644	88263	67953	57913	63981	C00568	ko00790,ko01100,ko01240	114333	109999	81278	90583.3	0.962093	0.627898	0.710886	0.025024	0.792274	0.0210047
Salicylic acid	Lmgn001670	137.03	108.02	138.032	C7H6O3	[M-H]-	Phenolic acids	Phenolic acids	69-72-7	2	480140	551690	443460	337880	508430	489850	1083300	844080	802650	290370	254130	826800	415750	439240	457520	C00805	ko00360,ko01100,ko01110,ko04075	491763	445387	910010	457100	0.905693	0.50936	1.8505	0.0295276	0.929512	0.869775
Tyrosol	mws2368	137.06	119.05	138.068	C8H10O2	[M-H]-	Phenolic acids	Phenolic acids	501-94-0	2	47832	81999	37154	26042	85676	75860	121150	103480	98723	34352	32302	116940	49644	49551	47471	C06044	ko00350,ko01100	55661.7	62526	107784	61198	1.12332	0.78044	1.93642	0.0421555	1.09946	0.869969
Vanillin; 4-Hydroxy-3-Methoxybenzaldehyde*	mws0458	151.04	136	152.047	C8H8O3	[M-H]-	Phenolic acids	Phenolic acids	121-33-5	3	432230	501550	424310	472780	511220	479420	767830	673980	727500	446550	429180	725000	508550	432340	467260	C00755	ko00998,ko01100,ko01110	452697	487807	723103	533577	1.07756	0.291159	1.59732	0.00186652	1.17866	0.490812
2-Hydroxycinnamic acid*	Lmmn001643	163.04	119.05	164.047	C9H8O3	[M-H]-	Phenolic acids	Phenolic acids	583-17-5	2	859230	743410	802470	744760	679580	649180	635740	668910	637220	727030	565260	587350	834650	722910	838050	C01772	ko00360,ko00940,ko01100,ko01110	801703	691173	647290	626547	0.862131	0.0666184	0.807393	0.0337905	0.781519	0.0531456
α-Hydroxycinnamic Acid*	Lmbn002648	163.04	119.05	164.047	C9H8O3	[M-H]-	Phenolic acids	Phenolic acids	5801-57-0	2	966910	960490	878350	978460	901720	898260	804380	743420	720150	850530	635040	634440	990100	902320	835620	C02763	ko00360,ko01100	935250	926147	755983	706670	0.990266	0.825681	0.808322	0.0095431	0.755595	0.070955
2-Amino-3-methoxybenzoic acid	NK10253223	168.06	94.06	167.058	C8H9NO3	[M+H]+	Phenolic acids	Phenolic acids	3177-80-8	3	137980	339510	194220	492910	177950	497610	616810	609100	619990	449190	436470	408810	542380	577820	578400	C05831	ko00380	223903	389490	615300	431490	1.73955	0.262147	2.74806	0.0224663	1.92713	0.0692728
Gallacetophenone	Hmbp001276	169.05	65.03	168.042	C8H8O4	[M+H]+	Phenolic acids	Phenolic acids	528-21-2	3	140280	152890	151410	148430	169220	223780	186990	215260	207900	163770	175410	176020	261730	215660	289470	--	--	148193	180477	203383	171733	1.21785	0.285853	1.37242	0.0112975	1.15885	0.0139241
Arbutin	MWSmce675	271.08	108.02	272.09	C12H16O7	[M-H]-	Phenolic acids	Phenolic acids	497-76-7	3	14334	19118	19624	21617	20062	22988	6471.3	7449.1	12514	13667	13066	12382	14688	22044	14114	C06186	ko00010	17692	21555.7	8811.47	13038.3	1.21838	0.134523	0.498048	0.0247848	0.736962	0.10371
Trans-5-O-(p-Coumaroyl)shikimate	pmb0751	321.1	147.3	320.09	C16H16O7	[M+H]+	Phenolic acids	Phenolic acids	-	3	582960	387490	344170	1078800	783210	585300	669890	669200	811810	291680	206560	386990	1073400	1062300	1078600	C02947	ko00940,ko00941,ko00945,ko01100,ko01110	438207	815770	716967	295077	1.86161	0.101421	1.63614	0.0414507	0.673373	0.194849
Sinapoyl malate	pma0149	341.08	207.07	340.079	C15H16O9	[M+H]+	Phenolic acids	Phenolic acids	92344-58-6	3	33387	28796	25987	18105	12295	23711	19003	19000	18774	21844	14412	21318	18292	14597	14159	C02887	ko00940	29390	18037	18925.7	19191.3	0.613712	0.0536565	0.643949	0.0398018	0.652989	0.0345443
Neochlorogenic acid (5-O-Caffeoylquinic acid)*	pme1816	353.09	191	354.095	C16H18O9	[M-H]-	Phenolic acids	Phenolic acids	906-33-2	2	654560	790570	773170	582230	515870	690870	598840	608370	475070	591390	634520	813530	549660	493850	353890	C17147	--	739433	596323	560760	679813	0.80646	0.100012	0.758365	0.0419868	0.919371	0.506328
Chlorogenic acid (3-O-Caffeoylquinic acid)*	mws0178	353.09	191.01	354.095	C16H18O9	[M-H]-	Phenolic acids	Phenolic acids	327-97-9	2	402000	484050	480190	386480	337580	445430	269610	392770	279680	404910	467360	518160	384060	335070	360380	C00852	ko00940,ko00941,ko00945,ko01110	455413	389830	314020	463477	0.855992	0.187166	0.689527	0.0486026	1.01771	0.858372
4-p-Cumaroyl-rhamnosyl-(1→6)-D-glucose	Zmhn002508	471.15	309.1	472.158	C21H28O12	[M-H]-	Phenolic acids	Phenolic acids	-	2	2001000	2573000	2007300	1152300	1446900	1818900	1449000	1158800	1346300	1570100	1419300	1580800	1264000	1342100	1157400	--	--	2.19377e+06	1472700	1.31803e+06	1523400	0.671311	0.0560568	0.600808	0.028495	0.694422	0.0625568
Dicaffeoylquinic acid-O-glucoside	Lmgn002250	677.17	191.06	678.18	C31H34O17	[M-H]-	Phenolic acids	Phenolic acids	-	2	1087000	1012300	1061100	582960	748060	960560	896170	681240	702410	755550	952130	967930	685450	768300	745700	--	--	1.05347e+06	763860	759940	891870	0.725092	0.112561	0.721371	0.0398316	0.846605	0.131338
5-Acetylsalicylic acid	MWSmce001	181.05	107.05	180.042	C9H8O4	[M+H]+	Phenolic acids	Phenolic acids	13110-96-8	3	63769	84122	48873	93279	74086	75527	71626	90601	67686	116840	109580	93591	75234	55360	90754	--	--	65588	80964	76637.7	106670	1.23443	0.280823	1.16847	0.429877	1.62637	0.0353369
Caffeic acid	mws2212	179.03	135.05	180.042	C9H8O4	[M-H]-	Phenolic acids	Phenolic acids	331-39-5	3	3117000	2770500	2644700	2772000	3205100	2220700	2554300	2414300	2319600	2165700	1809300	2118700	2354300	2375700	2311100	C01197	ko00940,ko01100,ko01110	2.84407e+06	2732600	2429400	2.03123e+06	0.960807	0.749601	0.854199	0.0806341	0.7142	0.0120551
Syringaldehyde; 4-Hydroxy-3,5-Dimethoxybenzaldehyde	mws1350	181.05	151	182.058	C9H10O4	[M-H]-	Phenolic acids	Phenolic acids	134-96-3	3	23550	40826	29980	25400	32077	33765	40228	50701	50951	68055	73015	49884	42812	52106	42585	--	--	31452	30414	47293.3	63651.3	0.966997	0.866114	1.50367	0.0688593	2.02376	0.0243142
4-O-Glucosyl-3,4-dihydroxybenzyl alcohol	Zmhn000892	301.09	139.05	302.1	C13H18O8	[M-H]-	Phenolic acids	Phenolic acids	-	3	218930	217210	228370	248170	264180	365720	286900	334160	409390	370450	470130	456780	495480	538900	506270	--	--	221503	292690	343483	432453	1.32138	0.191798	1.55069	0.0745469	1.95236	0.0201765
1-O-Galloyl-rhamnose	Lmfp001509	317.09	153.02	316.079	C13H16O9	[M+H]+	Phenolic acids	Phenolic acids	-	2	61501	59749	59967	47722	54040	61676	57809	59726	58774	79356	72379	86295	78475	67615	72214	--	--	60405.7	54479.3	58769.7	79343.3	0.901891	0.278546	0.972916	0.104308	1.31351	0.039961
Demethyl coniferin	Hmsn002272	327.11	165.05	328.116	C15H20O8	[M-H]-	Phenolic acids	Phenolic acids	-	3	40082	48482	45850	55361	35252	31700	44238	42777	31665	18310	28612	25899	69222	56018	73030	--	--	44804.7	40771	39560	24273.7	0.909972	0.646995	0.882944	0.33629	0.541766	0.00741619
4-O-p-Coumaroylquinic acid	pma6460	337.09	163.04	338.1	C16H18O8	[M-H]-	Phenolic acids	Phenolic acids	32451-86-8	3	668510	730180	623710	667160	599300	677340	680260	696250	618460	599330	529960	550530	609560	594550	629850	C10441	--	674133	647933	664990	559940	0.961135	0.544224	0.986437	0.826546	0.830607	0.0444421
Syringoylcaffeoylquinic acid-D-glucose	Lmgn002253	695.2	353.09	696.19	C31H36O18	[M-H]-	Phenolic acids	Phenolic acids	-	2	28306	40710	38471	45579	49834	47354	65240	36852	85364	56488	54001	59680	63544	70484	99175	--	--	35829	47589	62485.3	56723	1.32823	0.0794042	1.74399	0.192608	1.58316	0.0191457
N-Hydroxypipecolic acid	MWSmce338	146.08	70.06	145.074	C6H11NO3	[M+H]+	Alkaloids	Piperidine alkaloids	115819-92-6	3	132380	124110	136370	148440	118320	220500	166830	151530	113850	117820	105260	107500	117710	121880	96181	--	--	130953	162420	144070	110193	1.24029	0.408434	1.10016	0.49491	0.84147	0.0173505
3-Indolepropionic acid	pme2244	190.09	118.07	189.07	C11H11NO2	[M+H]+	Alkaloids	Plumerane	830-96-6	3	118150	114710	128420	147170	150210	152020	161180	161070	146080	166680	153650	139960	131640	126990	133100	--	--	120427	149800	156110	153430	1.24391	0.012025	1.29631	0.00593807	1.27405	0.0315746
Methyl dioxindole-3-acetate	Hmyp002656	222.08	130.06	221.068	C11H11NO4	[M+H]+	Alkaloids	Plumerane	57061-18-4	1	674500	750050	771460	441250	588420	586150	640420	572970	526870	648640	631730	547070	472940	384320	560770	--	--	732003	538607	580087	609147	0.735798	0.0369182	0.792465	0.0268728	0.832164	0.0464097
Indole-5-carboxylic acid	mws0102	160.04	116	161.048	C9H7NO2	[M-H]-	Alkaloids	Plumerane	1670-81-1	3	33170	32034	32266	40211	31576	20334	36660	39590	35953	32691	42450	32100	19163	26124	27326	--	--	32490	30707	37401	35747	0.945122	0.786163	1.15115	0.0379622	1.10025	0.434367
Trigonelline	pme2268	138.06	94.07	137.048	C7H7NO2	[M+H]+	Alkaloids	Pyridine alkaloids	535-83-1	1	54573000	65342000	66490000	36212000	33258000	41909000	53795000	52069000	43483000	47461000	42825000	49028000	47960000	52112000	52946000	C01004	ko00760	62135000	3.71263e+07	4.97823e+07	46438000	0.597511	0.00795751	0.801196	0.0692068	0.747373	0.0357666
3-Carbamyl-1-methylpyridinium;(1-Methylnicotinamide)	pme1738	138.08	95	137.071	C7H9N2O	[M+H]+	Alkaloids	Pyridine alkaloids	1005-24-9	3	60649	57442	91906	23254	37156	18403	36072	48266	65650	48738	58520	43566	46010	54575	63001	C02918	ko00760,ko01100	69999	26271	49996	50274.7	0.375305	0.0387509	0.714239	0.228787	0.71822	0.207159
4,8-Dihydroxy Naphthol-1-O-glucoside	Cmhp005227	339.11	177.05	338.1	C16H18O8	[M+H]+	Quinones	Quinones	-	3	130670	116670	144470	60509	78408	78648	66972	51952	51788	71516	31270	79960	64600	41325	58734	--	--	130603	72521.7	56904	60915.3	0.555282	0.00556606	0.435701	0.00291066	0.466415	0.0254758
D-Ribose	Zmgn000173	149.05	75.01	150.053	C5H10O5	[M-H]-	Others	Saccharides and Alcohols	50-69-1	3	95873	101600	105080	42097	46112	45298	64860	86611	72738	64406	52666	60880	85112	64297	67027	C00121	ko00030,ko01100,ko02010	100851	44502.3	74736.3	59317.3	0.441268	0.000475126	0.741057	0.0389969	0.588168	0.000937062
D-Arabinose	mws1499	149.05	59.01	150.053	C5H10O5	[M-H]-	Others	Saccharides and Alcohols	10323-20-3	2	93183	91958	98452	57201	55670	49074	85412	95289	70348	86429	104430	67324	170580	198250	178630	C00216	ko00040,ko00053	94531	53981.7	83683	86061	0.571047	0.000291731	0.885244	0.270363	0.9104	0.513734
DL-Xylose	MWSmce682	149.05	59.01	150.053	C5H10O5	[M-H]-	Others	Saccharides and Alcohols	25990-60-7	3	123920	114630	140900	54952	45833	64444	110860	75312	86882	114460	106030	88182	220130	212030	211260	--	--	126483	55076.3	91018	102891	0.435443	0.00247825	0.719605	0.057567	0.813472	0.0967537
1,6-anhydro-β-D-glucose	MWS0559	161.05	71.01	162.053	C6H10O5	[M-H]-	Others	Saccharides and Alcohols	498-07-7	3	43727	46494	59250	8404.8	11484	25213	64420	37782	47708	63960	81830	59640	196190	188360	170410	--	--	49823.7	15033.9	49970	68476.7	0.301743	0.0079242	1.00294	0.98812	1.37438	0.0956931
D-Xylonic acid	mws0344	165.04	75	166.048	C5H10O6	[M-H]-	Others	Saccharides and Alcohols	526-91-0	1	4381900	5311200	4780000	3224400	2779400	3323800	3887000	3952600	3217800	4085800	3477200	3560900	4116600	4771600	4460000	C00502	ko00040,ko01100	4.82437e+06	3109200	3685800	3.70797e+06	0.644478	0.00928446	0.763997	0.0341586	0.768591	0.0325004
L-Fucitol	MWSmce165	165.08	59.02	166.084	C6H14O5	[M-H]-	Others	Saccharides and Alcohols	13074-06-1	2	501610	573310	482420	443150	348490	379180	452550	446860	412260	508250	529790	477790	469170	527930	490270	--	--	519113	390273	437223	505277	0.751808	0.0304892	0.84225	0.0800296	0.973346	0.689401
Inositol*	Hmln000297	179.05	59.01	180.063	C6H12O6	[M-H]-	Others	Saccharides and Alcohols	87-89-8	1	1745000	2004800	2551500	645240	933250	1476000	2197300	1915000	2186000	2853300	3028800	2526500	6369500	6414000	5955300	C00137	ko00052,ko00053,ko00562,ko01100,ko01110,ko02010,ko04070	2.10043e+06	1.01816e+06	2.09943e+06	2.80287e+06	0.48474	0.0335531	0.999524	0.997153	1.33442	0.0782554
D-Mannose*	pmf0138	179.06	59	180.063	C6H12O6	[M-H]-	Others	Saccharides and Alcohols	3458-28-4	1	1859100	2023000	2788700	602030	921530	1165700	2295400	1864500	1780200	2702600	2900300	2160000	6241700	6699500	5762600	C00159	ko00051,ko00052,ko00520,ko01100,ko02010	2223600	896420	1.98003e+06	2.58763e+06	0.403139	0.0247631	0.890463	0.509411	1.16371	0.37486
D-Galactose*	pmf0139	179.06	59	180.063	C6H12O6	[M-H]-	Others	Saccharides and Alcohols	59-23-4	1	1605000	1854300	2325300	572730	867400	1017400	1956000	1737500	1515700	2447500	2529600	2111400	5134300	5537600	5361000	C00124	ko00052,ko01100	1928200	819177	1736400	2.36283e+06	0.42484	0.0166633	0.900529	0.488751	1.22541	0.168352
D-Sorbitol	mws0214	181.07	71	182.079	C6H14O6	[M-H]-	Others	Saccharides and Alcohols	50-70-4	3	41389	46482	39508	21292	25317	28907	42002	39702	31392	43138	26478	28834	61254	72455	49812	C00794	ko00051,ko00052,ko01100,ko02010	42459.7	25172	37698.7	32816.7	0.592845	0.00470376	0.88787	0.29294	0.77289	0.196847
D-Saccharic acid*	Zmyn000108	209.03	85.03	210.038	C6H10O8	[M-H]-	Others	Saccharides and Alcohols	87-73-0	1	3025400	3073700	3294300	1787600	1809700	2078600	3614000	3018300	2744600	3653600	3042400	2539300	2794900	2570400	2863900	C00818	ko00053,ko01100	3.13113e+06	1.89197e+06	3.12563e+06	3.07843e+06	0.604243	0.000623272	0.998243	0.985293	0.983169	0.887148
D-Galactaric acid*	Zmpn000199	209.03	85.03	210.038	C6H10O8	[M-H]-	Others	Saccharides and Alcohols	526-99-8	1	2433600	2540900	2632600	1824900	1480700	1547900	2835500	2679500	2427900	2935600	2447200	2266300	1993700	2464600	2327900	C00879	ko00053,ko01100	2535700	1.61783e+06	2.64763e+06	2549700	0.638022	0.00415829	1.04414	0.460698	1.00552	0.95168
Sedoheptulose	Hmcn000192	209.07	59.01	210.073	C7H14O7	[M-H]-	Others	Saccharides and Alcohols	3019-74-7	2	980580	1126500	1113600	682140	584510	634560	1262500	1060000	1024600	1277500	1034000	982830	1057400	1106900	1081300	C02076	ko00710,ko01100	1073560	633737	1115700	1098110	0.590313	0.00281659	1.03925	0.659883	1.02287	0.825665
D-Glucosamine 1-phosphate	Zmyn000110	258.04	78.96	259.046	C6H14NO8P	[M-H]-	Others	Saccharides and Alcohols	2152-75-2	3	154050	151860	152310	110850	109780	107020	118440	122370	145820	148260	129640	125950	107380	126930	115860	C06156	ko00520,ko01100	152740	109217	128877	134617	0.71505	3.44736e-05	0.843765	0.107036	0.881345	0.11832
D-Maltotetraose	mws1593	665.21	161	666.222	C24H42O21	[M-H]-	Others	Saccharides and Alcohols	34612-38-9	2	20730	17896	21579	9080.2	11842	15703	43104	15704	19334	21011	20828	19945	19719	24122	24853	C02052	--	20068.3	12208.4	26047.3	20594.7	0.608341	0.0344388	1.29793	0.55944	1.02623	0.688855
D-Threose	pma0134	121.04	93.06	120.042	C4H8O4	[M+H]+	Others	Saccharides and Alcohols	95-43-2	3	1043200	1037300	1029700	747860	1047600	636440	741940	702450	831880	689380	827210	1068200	520450	599550	534470	C06463	--	1.03673e+06	810633	758757	861597	0.781911	0.206764	0.731873	0.017627	0.831069	0.254348
D-Threitol	pme2134	121	59	122.058	C4H10O4	[M-H]-	Others	Saccharides and Alcohols	2418-52-2	3	188450	147210	213400	142490	112200	162690	295830	313160	371100	371600	401990	306620	187960	163310	163740	C16884	--	183020	139127	326697	360070	0.760172	0.149562	1.78503	0.00913488	1.96738	0.00909186
3-Dehydro-L-Threonic Acid*	Lmbn000198	133.01	71.01	134.022	C4H6O5	[M-H]-	Others	Saccharides and Alcohols	-	1	1296300	1216300	1415400	1266400	1427600	1454000	1703800	1615000	1493200	1164800	900890	1106000	1379100	1314600	1320300	C03064	ko00053,ko01100	1.30933e+06	1.38267e+06	1604000	1057230	1.05601	0.423583	1.22505	0.0249248	0.807457	0.0690624
D-Threonic Acid	mws0889	135.03	75.01	136.037	C4H8O5	[M-H]-	Others	Saccharides and Alcohols	3909-12-4	2	452450	367590	472030	347280	408540	329860	699560	581200	590010	373200	354890	484600	568150	568470	539760	C21649	--	430690	361893	623590	404230	0.840264	0.166088	1.44789	0.0188906	0.938564	0.636934
L-Fucose	pme2435	163	59	164.068	C6H12O5	[M-H]-	Others	Saccharides and Alcohols	2438-80-4	3	69958	54984	46990	67893	58061	64396	135370	102110	95061	56385	52960	98922	119020	95160	82159	C01019	ko00051,ko00520,ko01100	57310.7	63450	110847	69422.3	1.10712	0.469244	1.93414	0.0308237	1.21133	0.513598
Rhamnose	mws0854	163	59.01	164.068	C6H12O5	[M-H]-	Others	Saccharides and Alcohols	3615-41-6	3	66326	55039	40144	54302	49513	53205	99752	83797	104570	68762	50931	75002	107590	99548	83850	C00507	ko00051,ko01100	53836.3	52340	96039.7	64898.3	0.972206	0.863112	1.78392	0.0137488	1.20547	0.350214
D-Galacturonic acid*	mws1189	193.04	72.8	194.033	C6H10O7	[M-H]-	Others	Saccharides and Alcohols	685-73-4	2	65022	61756	73296	69862	52712	35860	43444	52599	52942	52885	40195	47754	44492	59359	64370	C00333	ko00040,ko00053,ko00520,ko01100,ko01240,ko02010	66691.3	52811.3	49661.7	46944.7	0.791877	0.291173	0.744649	0.0216544	0.70391	0.0174147
N-Acetyl-D-glucosamine	pme2755	222	144	221.09	C8H15NO6	[M+H]+	Others	Saccharides and Alcohols	7512-17-6	3	3479400	3468200	3101400	3637200	4304500	4300700	4316900	4091400	4490000	3360200	3615600	3926800	3701200	3173400	3408400	C00140	ko00520,ko01100,ko02010	3.34967e+06	4080800	4.29943e+06	3634200	1.21827	0.0603063	1.28354	0.00506293	1.08494	0.243406
Sorbitol-6-phosphate	Zmpn000095	261.04	78.96	262.045	C6H15O9P	[M-H]-	Others	Saccharides and Alcohols	20479-58-7	3	43919	39596	39796	33100	41182	34993	34452	29643	36730	49235	36374	35378	49599	49482	47392	C01096	ko00051,ko01100	41103.7	36425	33608.3	40329	0.886174	0.189727	0.817648	0.0483245	0.981153	0.881462
D-Sucrose*	pme0519	341.11	119.03	342.116	C12H22O11	[M-H]-	Others	Saccharides and Alcohols	57-50-1	1	1207400	921330	1072200	1114900	1188100	1061300	2405100	2280300	2635300	2208400	1637400	2466900	1088600	1035300	1222700	C00089	ko00052,ko00500,ko01100,ko01110,ko02010	1.06698e+06	1.12143e+06	2.44023e+06	2.10423e+06	1.05104	0.592856	2.28705	0.00063527	1.97215	0.0402222
Galactinol	mws1080	341.11	179	342.116	C12H22O11	[M-H]-	Others	Saccharides and Alcohols	3687-64-7	1	4466100	3865700	3877100	4821300	3602000	3490200	8782500	7038200	7621000	7368400	6283500	6825300	4767000	4632600	4185600	C01235	ko00052,ko01100	4.06963e+06	3.97117e+06	7813900	6.82573e+06	0.975805	0.848281	1.92005	0.0102304	1.67724	0.00330026
D-Maltose*	Lmsn000381	341.11	89.02	342.116	C12H22O11	[M-H]-	Others	Saccharides and Alcohols	69-79-4	1	1410200	986310	657930	949310	1238000	848240	2225200	1670400	1841200	1221800	2030400	2852800	856110	1439400	1292800	C01971	--	1.01815e+06	1011850	1.91227e+06	2035000	0.993816	0.981239	1.87818	0.0339847	1.99873	0.15072
D-Trehalose*	mws0264	341.11	119	342.116	C12H22O11	[M-H]-	Others	Saccharides and Alcohols	99-20-7	1	698520	572870	339810	1040100	600540	505710	1773200	1431800	978900	1426500	809760	1253700	872630	836880	1215300	C01083	ko00500,ko01100,ko01110,ko02010	537067	715450	1.39463e+06	1163320	1.33214	0.421145	2.59676	0.0474152	2.16606	0.0553428
Sucrose-6-phosphate	mws1089	421.1	241	422.083	C12H23O14P	[M-H]-	Others	Saccharides and Alcohols	-	3	46075	37752	39377	26276	40486	61051	54899	54945	46181	94456	77093	73911	69888	67326	84384	--	--	41068	42604.3	52008.3	81820	1.03741	0.894846	1.2664	0.0484753	1.99231	0.0138845
Raffinose*	pme2125	503.16	179	504.169	C18H32O16	[M-H]-	Others	Saccharides and Alcohols	512-69-6	3	222500	243930	364900	318190	259570	457490	500800	741540	577040	555480	579640	414650	485960	488100	453750	C00492	ko00052,ko01100,ko02010	277110	345083	606460	516590	1.24529	0.411352	2.18852	0.0238397	1.86421	0.0251861
1-(sn-Glycero-3-phospho)-1D-myo-inositol	Lmqn000432	333.06	333.06	334.067	C9H19O11P	[M-H]-	Others	Saccharides and Alcohols	-	2	2432800	2214400	2528400	1772500	1467900	2201000	2856800	2088000	2024100	1879800	1508400	1807500	2264400	2180200	2461900	--	--	2.39187e+06	1813800	2.32297e+06	1731900	0.75832	0.0965162	0.971194	0.826521	0.724079	0.0118742
D-Lactulose	Zmjn000425	341.11	89.02	342.116	C12H22O11	[M-H]-	Others	Saccharides and Alcohols	4618-18-2	2	1659600	2057900	1522000	1697600	1938200	1303900	2352300	2068800	1770300	2673200	2310800	2428400	2075100	1535800	1536900	C07064	--	1746500	1.64657e+06	2063800	2470800	0.942781	0.704567	1.18168	0.244189	1.41472	0.0255119
Lactobiose	MA10039641	341.11	89.02	342.116	C12H22O11	[M-H]-	Others	Saccharides and Alcohols	63-42-3	1	1304000	1428800	1568900	1756600	1406300	1503100	1846200	1658900	1447400	1815700	2021800	1722000	1535700	1709000	1371100	C00243	ko00052,ko01100,ko02010	1433900	1.55533e+06	1.65083e+06	1.85317e+06	1.08469	0.405847	1.15129	0.202278	1.2924	0.0239366
Trehalose 6-phosphate	mws2523	421.08	241.1	422.083	C12H23O14P	[M-H]-	Others	Saccharides and Alcohols	4484-88-2	2	33855	29106	21109	40798	34187	19820	40881	42387	32949	46951	40797	49338	41349	40210	42720	C00689	ko00500,ko01100,ko01110	28023.3	31601.7	38739	45695.3	1.12769	0.651662	1.38238	0.0899789	1.63062	0.0217665
D-Melezitose	pme0500	503.16	323	504.169	C18H32O16	[M-H]-	Others	Saccharides and Alcohols	597-12-6	1	47210	37894	49835	44061	26395	59882	80965	52456	90643	80553	67883	81195	65884	91955	60176	C08243	--	44979.7	43446	74688	76543.7	0.965903	0.892894	1.66048	0.111325	1.70174	0.00551453
D-Panose*	mws1589	503.16	179	504.169	C18H32O16	[M-H]-	Others	Saccharides and Alcohols	33401-87-5	2	66959	70512	36239	72670	85576	107030	103860	197860	131010	129840	93633	103670	63847	80247	107220	C00713	--	57903.3	88425.3	144243	109048	1.52712	0.108504	2.49111	0.0755549	1.88327	0.0289123
Nystose	mws4163	665.21	485.3	666.222	C24H42O21	[M-H]-	Others	Saccharides and Alcohols	13133-07-8	1	127680	104790	150440	145410	114010	111840	231290	188210	140520	223130	234870	179170	179790	208290	233150	--	--	127637	123753	186673	212390	0.969575	0.831563	1.46254	0.139241	1.66402	0.0188876
Confertifoline	ML10174588	233.16	233.16	234.162	C15H22O2	[M-H]-	Terpenoids	Sesquiterpenoids	1811-23-0	2	4978400	5006400	4880000	5403000	5231900	5375600	5502200	4774200	5236300	4069200	5037600	5231900	4177700	4080100	4149100	C09376	--	4.95493e+06	5.33683e+06	5170900	4.77957e+06	1.07707	0.00573375	1.04359	0.41737	0.964608	0.674693
2,3,5,4'-Tetrahydroxystilbene-2-O-xyloside	pmn001400	375.11	243.1	376.116	C19H20O8	[M-H]-	Others	Stilbene	-	2	29304	23844	27728	52772	67869	44415	45552	47594	39404	61507	61503	62124	32277	34704	32228	--	--	26958.7	55018.7	44183.3	61711.3	2.04085	0.0483921	1.63893	0.00662731	2.28911	0.00189048
3,3'-O-Dimethylellagic Acid	Zmlp005013	331.04	299.02	330.038	C16H10O8	[M+H]+	Tannins	Tannin	2239-88-5	3	98533	104150	88315	107120	105470	82238	113240	119600	143430	175120	167620	131960	105500	120680	125990	--	--	96999.3	98276	125423	158233	1.01316	0.898726	1.29303	0.0712159	1.63128	0.0329675
Taraxerol	pmp000436	427.39	409.38	426.386	C30H50O	[M+H]+	Terpenoids	Triterpene	127-22-0	2	25003	20280	16712	36087	34560	29772	22323	29796	26442	25815	17932	17574	56717	49764	56421	C08637	ko00909,ko01110	20665	33473	26187	20440.3	1.61979	0.0154641	1.26722	0.163346	0.989128	0.953337
Ursolic acid	mws4053	455.35	455.35	456.36	C30H48O3	[M-H]-	Terpenoids	Triterpene	77-52-1	3	2674.1	2304.7	3407.8	5920.4	7283.1	9512.8	3010.6	2012.7	6207.3	34693	8145.1	6677.8	4570.7	6375.2	6452.6	C08988	--	2795.53	7572.1	3743.53	16505.3	2.70864	0.0353652	1.33911	0.535648	5.90417	0.270953
2,3-Dihydroxy-12-ursen-28-oic acid	Smpn011792	471.34	471.34	472.355	C30H48O4	[M-H]-	Terpenoids	Triterpene	-	3	4097.8	9979	11221	34172	21407	42256	54042	59728	51909	172730	66009	93105	44972	41924	42025	--	--	8432.6	32611.7	55226.3	110615	3.86733	0.0446708	6.54915	0.000131031	13.1175	0.0851043
2-Hydroxyoleanolic acid	pmn001706	471.35	471.35	472.355	C30H48O4	[M-H]-	Terpenoids	Triterpene	26707-60-8	2	6871.7	12279	15119	26131	24267	37028	51810	64600	25433	25381	66242	53281	27801	32825	28071	--	--	11423.2	29142	47281	48301.3	2.55112	0.0269529	4.13902	0.0839228	4.22834	0.0869532
3-Epiursolic acid	MWSmce052	455.36	455.36	456.36	C30H48O3	[M-H]-	Terpenoids	Triterpene	989-30-0	2	1724.9	1758.8	3740.5	5085.5	5703.2	10207	6673.6	4376.8	4803.8	26971	6783.8	7902.6	4570.7	5829.8	5913.2	--	--	2408.07	6998.57	5284.73	13885.8	2.9063	0.0887894	2.1946	0.0415204	5.76637	0.22088
Hederagenin	Hmbn005207	471.35	471.35	472.355	C30H48O4	[M-H]-	Terpenoids	Triterpene	465-99-6	3	10604	10048	10118	42919	23202	36422	52993	59115	57615	177070	72107	103240	41097	40317	43335	--	--	10256.7	34181	56574.3	117472	3.33256	0.0539479	5.51586	0.001452	11.4533	0.0749206
Madasiatic acid	Hmjn003948	487.35	487.35	488.35	C30H48O5	[M-H]-	Terpenoids	Triterpene	26532-66-1	3	56714	44061	81641	98964	40326	254050	119710	97811	119370	75585	92118	94381	78366	64026	70921	--	--	60805.3	131113	112297	87361.3	2.15628	0.385222	1.84683	0.0231351	1.43674	0.122346
Corosolic acid*	Zmpn008194	471.35	471.35	472.355	C30H48O4	[M-H]-	Terpenoids	Triterpene	4547-24-4	3	10810	7919.2	11202	11324	6110.3	22115	23598	30610	16740	18985	31943	25921	18423	12429	16606	--	--	9977.07	13183.1	23649.3	25616.3	1.32134	0.569455	2.37037	0.0679152	2.56752	0.0444008
Alphitolic acid	Lmzn106284	471.35	471.35	472.355	C30H48O4	[M-H]-	Terpenoids	Triterpene	19533-92-7	3	7774.1	17020	17876	21240	13389	39250	60659	46135	27715	45117	63701	85224	28021	26763	33378	C16912	--	14223.4	24626.3	44836.3	64680.7	1.7314	0.308375	3.1523	0.0722174	4.54749	0.0405934
Maslinic acid*	mws1610	471.35	471.35	472.355	C30H48O4	[M-H]-	Terpenoids	Triterpene	4373-41-5	2	16532	13652	16645	22576	20817	37476	64434	43516	30538	41236	58813	72149	33329	22418	27394	C16939	--	15609.7	26956.3	46162.7	57399.3	1.7269	0.160927	2.95731	0.0890743	3.67717	0.0415099
Cucurbitacin I-2-O-glucoside	mab0307	675.34	657.33	676.346	C36H52O12	[M-H]-	Terpenoids	Triterpene Saponin	-	3	443080	411440	337290	509200	568870	643700	526100	483680	571950	402560	498830	554540	493650	457970	501670	--	--	397270	573923	527243	485310	1.44467	0.0259379	1.32717	0.0343198	1.22161	0.188421
Cucurbitacin D-O-glucoside	mab0310	677.35	659.35	678.362	C36H54O12	[M-H]-	Terpenoids	Triterpene Saponin	-	3	41742	49750	38179	64826	65863	85883	58906	55052	70414	44629	56708	60068	52099	49216	54642	--	--	43223.7	72190.7	61457.3	53801.7	1.67017	0.0335796	1.42184	0.0377697	1.24473	0.14906
Dihydroisocucurbitacin I-glucoside	mab0299	677.35	659.35	678.362	C36H54O12	[M-H]-	Terpenoids	Triterpene Saponin	-	3	633220	825550	1022300	380590	638080	499850	497160	396490	215480	82232	56958	688290	659340	611880	754450	--	--	827023	506173	369710	275827	0.612042	0.0857193	0.447037	0.0345422	0.333517	0.0981435
[truncated: 8 more rows]
