# Supplementary material for: Metabolic and molecular mechanisms underlying the foliar Zn application induced increase of 2-acetyl-1-pyrroline conferring the ‘taro-like’ aroma in pumpkin leaves
Source: Front Plant Sci. 2023 Jan 26;14:1127032. doi: 10.3389/fpls.2023.1127032 (PMC9909474; doi:10.3389/fpls.2023.1127032)
Supplement: Supplementary file 5 [file Table_3.xlsx]

## Sheet: note
The file displays the genes identified from transcriptome analysis. The gene id and corresponding expression abundance in the pumpkin across four different experimental conditions are separately listed in sheet 1. Samples were collected from control condition (Ctrl), and at three different time-points after Zn applications (Zn_24 hrs, Zn_72 hrs, and Zn_120 hrs). There were three biological replic…

## Sheet: Sheet1
ID	Ctrl_1_fpkm	Ctrl_2_fpkm	Ctrl_3_fpkm	Zn_24 hrs_1_fpkm	Zn_24 hrs_2_fpkm	Zn_24 hrs_3_fpkm	Zn_72 hrs_1_fpkm	Zn_72 hrs_2_fpkm	Zn_72 hrs_3_T_fpkm	Zn_120 hrs_1_fpkm	Zn_120 hrs_2_fpkm	Zn_120 hrs_3_fpkm	Ctrl_1_count	Ctrl_2_count	Ctrl_3_count	Zn_24 hrs_1_count	Zn_24 hrs_2_count	Zn_24 hrs_3_count	Zn_72 hrs_1_count	Zn_72 hrs_2_count	Zn_72 hrs_3_T_count	Zn_120 hrs_1_count	Zn_120 hrs_2_count	Zn_120 hrs_3_count	chr	start	end	strand	gene_name	KEGG	KEGG pathway	NR	Swissprot	Tremble	KOG	GO	Pfam
CmoCh00G000010	0	0	0	0.28	0	0	0	0	0.27	0	0	0	0	0	0	1	0	0	0	0	1	0	0	0	Cmo_Chr00	49352	49586	-	CmoCh00G000010	K02518 translation initiation factor IF-1 | (RefSeq) infA; translation initiation factor 1 (A)	--	translation initiation factor 1 (chloroplast) [Cucurbita maxima]	RecName: Full=Translation initiation factor IF-1, chloroplastic {ECO:0000255|HAMAP-Rule:MF_00075};	SubName: Full=Translation initiation factor 1 {ECO:0000313|EMBL:ATY69963.1};	--	GO:0009507,chloroplast; GO:0019843,rRNA binding; GO:0003743,translation initiation factor activity	--
CmoCh00G000020	126.85	141.02	174.8	199.04	198.57	191.77	161.84	153.87	169.69	140.51	145.53	157.66	1086	1239	1519	1683	1713	1690	1380	1381	1506	1160	1226	1313	Cmo_Chr00	763905	764345	+	CmoCh00G000020	K02898 large subunit ribosomal protein L26e | (RefSeq) 60S ribosomal protein L26-1-like (A)	ko03010: Ribosome	60S ribosomal protein L26-1-like [Cucurbita moschata]	RecName: Full=60S ribosomal protein L26-1;	SubName: Full=60S ribosomal protein L26-1-like {ECO:0000313|RefSeq:XP_008457837.1};	60S ribosomal protein L26	GO:0009507,chloroplast; GO:0005829,cytosol; GO:0022625,cytosolic large ribosomal subunit; GO:0022626,cytosolic ribosome; GO:0016020,membrane; GO:0005730,nucleolus; GO:0005634,nucleus; GO:0005886,plasma membrane; GO:0042788,polysomal ribosome; GO:0005774,vacuolar membrane; GO:0003729,mRNA binding; GO:0003723,RNA binding; GO:0003735,structural constituent of ribosome; GO:0002181,cytoplasmic transla…	PF16906.5:Ribosomal proteins L26 eukaryotic, L24P archaeal
CmoCh00G000030	13.43	12.13	14.12	20.81	17.27	14.52	16.73	15.04	16.67	12.1	9.28	10.69	328	304	350	502	425	365	407	385	422	285	223	254	Cmo_Chr00	769560	772119	-	CmoCh00G000030	K15040 voltage-dependent anion channel protein 2 | (RefSeq) mitochondrial outer membrane protein porin 2-like (A)	--	mitochondrial outer membrane protein porin 2-like [Cucurbita moschata]	RecName: Full=Mitochondrial outer membrane protein porin 2; AltName: Full=Voltage-dependent anion-selective channel protein 2; Short=AtVDAC2; Short=VDAC-2;	SubName: Full=mitochondrial outer membrane protein porin 2 {ECO:0000313|RefSeq:XP_008457836.1};	Porin/voltage-dependent anion-selective channel protein	GO:0005741,mitochondrial outer membrane; GO:0046930,pore complex; GO:0015288,porin activity; GO:0006811,ion transport; GO:0040008,regulation of growth	PF01459.22:Eukaryotic porin
CmoCh00G000050	0	0	0.06	0	0.03	0	0.03	0	0	0	0	0	0	0	2	0	1	0	1	0	0	0	0	0	Cmo_Chr00	838679	842850	+	CmoCh00G000050	K14506 jasmonic acid-amino synthetase [EC:6.3.2.52] | (RefSeq) uncharacterized LOC109115461 (A)	ko04075: Plant hormone signal transduction	uncharacterized protein LOC111437898 isoform X1 [Cucurbita moschata]	--	SubName: Full=Transcription factor {ECO:0000313|EMBL:KEH27536.1};	--	--	PF14389.6:Leucine-zipper of ternary complex factor MIP1
CmoCh00G000060	0	0	0	0	0	0.03	0	0	0.03	0	0	0	0	0	0	0	0	1	0	0	1	0	0	0	Cmo_Chr00	1500247	1502312	+	CmoCh00G000060	K01184 polygalacturonase [EC:3.2.1.15] | (RefSeq) polygalacturonase-like (A)	ko00040: Pentose and glucuronate interconversions	uncharacterized protein LOC111798805 [Cucurbita pepo subsp. pepo]	RecName: Full=RNA-directed DNA polymerase homolog; EC=2.7.7.48; AltName: Full=Reverse transcriptase homolog;	SubName: Full=Uncharacterized protein {ECO:0000313|EMBL:CAN69702.1};	FOG: Transposon-encoded proteins with TYA, reverse transcriptase, integrase domains in various combinations	GO:0005739,mitochondrion; GO:0003968,RNA-directed 5'-3' RNA polymerase activity; GO:0003964,RNA-directed DNA polymerase activity	PF17919.1:RNase H-like domain found in reverse transcriptase
CmoCh00G000090	29.73	26.88	29.58	29.27	28.69	34.59	35.72	38.09	32.94	27.89	31.58	31.42	1510	1401	1525	1468	1468	1808	1807	2028	1734	1366	1578	1552	Cmo_Chr00	2641012	2659130	+	CmoCh00G000090	K08869 aarF domain-containing kinase | (RefSeq) uncharacterized aarF domain-containing protein kinase At1g71810, chloroplastic isoform X1 (A)	--	uncharacterized aarF domain-containing protein kinase At1g71810, chloroplastic isoform X1 [Cucurbita moschata]	RecName: Full=Uncharacterized aarF domain-containing protein kinase At1g71810, chloroplastic; EC=2.7.-.-; Flags: Precursor;	SubName: Full=uncharacterized aarF domain-containing protein kinase At1g71810, chloroplastic isoform X1 {ECO:0000313|RefSeq:XP_008447747.1};	Predicted unusual protein kinase	GO:0009507,chloroplast; GO:0010287,plastoglobule; GO:0005524,ATP binding; GO:0004672,protein kinase activity	PF03109.16:ABC1 family
CmoCh00G000100	27.53	25.51	25.98	33.96	34.7	28.88	30.04	25.89	27.12	28.75	25.75	22.72	426	405	408	519	541	460	463	420	435	429	392	342	Cmo_Chr00	2683523	2688207	+	CmoCh00G000100	K07897 Ras-related protein Rab-7A | (RefSeq) ras-related protein Rab7-like (A)	ko04144: Endocytosis; ko04145: Phagosome	ras-related protein Rab7-like [Cucurbita moschata]	RecName: Full=Ras-related protein Rab7;	SubName: Full=ras-related protein Rab7 isoform X1 {ECO:0000313|RefSeq:XP_008447759.1};	Ras-related GTPase	GO:0005886,plasma membrane; GO:0005525,GTP binding; GO:0003924,GTPase activity; GO:0015031,protein transport	PF00071.22:Ras family
CmoCh00G000130	0	0	0	0	0	0	0	0	0.09	0	0.05	0	0	0	0	0	0	0	0	0	2	0	1	0	Cmo_Chr00	4825940	4827250	-	CmoCh00G000130	K15078 structure-specific endonuclease subunit SLX1 [EC:3.6.1.-] | (RefSeq) putative disease resistance protein RGA1 (A)	--	disease resistance protein RGA2-like isoform X1 [Cucurbita moschata]	RecName: Full=Disease resistance protein RGA2; AltName: Full=Blight resistance protein RPI; AltName: Full=RGA2-blb;	SubName: Full=Uncharacterized protein {ECO:0000313|EMBL:KGN53095.1};	Apoptotic ATPase	GO:0043531,ADP binding; GO:0005524,ATP binding; GO:0006952,defense response	PF00931.22:NB-ARC domain
CmoCh00G000140	0	0	0	0	0	0.03	0	0	0.01	0	0	0.02	0	0	0	0	0	2	0	0	1	0	0	1	Cmo_Chr00	4853205	4861186	-	CmoCh00G000140	K15078 structure-specific endonuclease subunit SLX1 [EC:3.6.1.-] | (RefSeq) putative disease resistance protein RGA3 (A)	--	putative disease resistance protein RGA3 [Cucurbita moschata]	RecName: Full=Disease resistance protein RGA2; AltName: Full=Blight resistance protein RPI; AltName: Full=RGA2-blb;	SubName: Full=Uncharacterized protein {ECO:0000313|EMBL:KGN53095.1};	Apoptotic ATPase	GO:0043531,ADP binding; GO:0005524,ATP binding; GO:0006952,defense response	PF00931.22:NB-ARC domain
CmoCh00G000170	0.88	0.9	1.29	3.1	2.74	2.26	2.11	2.42	2.07	0.77	0.4	1.13	20	21	30	70	63	53	48	58	49	17	9	25	Cmo_Chr00	4973543	4975100	-	CmoCh00G000170	K12462 Rho GDP-dissociation inhibitor | (RefSeq) rho GDP-dissociation inhibitor 1-like (A)	--	rho GDP-dissociation inhibitor 1-like [Cucurbita moschata]	RecName: Full=Rho GDP-dissociation inhibitor 1; Short=AtRhoGDI1; Short=Rho GDI-1;	SubName: Full=rho GDP-dissociation inhibitor 1-like {ECO:0000313|RefSeq:XP_008458949.1};	Rho GDP-dissociation inhibitor	GO:0005737,cytoplasm; GO:0005096,GTPase activator activity; GO:0005094,Rho GDP-dissociation inhibitor activity; GO:0009932,cell tip growth; GO:0010053,root epidermal cell differentiation	PF02115.17:RHO protein GDP dissociation inhibitor
CmoCh00G000190	0	0	0	0	0	0.09	0	0	0	0	0	0	0	0	0	0	0	1	0	0	0	0	0	0	Cmo_Chr00	5003970	5004697	-	CmoCh00G000190	--	--	cucumber peeling cupredoxin-like [Cucurbita moschata]	RecName: Full=Uclacyanin 1 {ECO:0000303|PubMed:9761472}; Flags: Precursor;	SubName: Full=cucumber peeling cupredoxin-like {ECO:0000313|RefSeq:XP_008458947.1};	--	GO:0031225,anchored component of membrane; GO:0046658,anchored component of plasma membrane; GO:0009055,electron transfer activity; GO:0046872,metal ion binding	PF02298.17:Plastocyanin-like domain
CmoCh00G000290	4.11	3.17	3.25	4.62	4.91	5.07	4.17	4.01	3.77	2.74	2.27	2.48	182	144	146	202	219	231	184	186	173	117	99	107	Cmo_Chr00	5960502	5966942	+	CmoCh00G000290	K17085 transmembrane 9 superfamily member 1 | (RefSeq) transmembrane 9 superfamily member 5-like isoform X1 (A)	--	transmembrane 9 superfamily member 5-like isoform X1 [Cucurbita moschata]	RecName: Full=Transmembrane 9 superfamily member 5 {ECO:0000305}; AltName: Full=Endomembrane protein 11 {ECO:0000303|PubMed:22570441}; AltName: Full=Transmembrane nine protein 5 {ECO:0000303|PubMed:20681974}; Short=AtTMN5 {ECO:0000303|PubMed:20681974}; Flags: Precursor;	RecName: Full=Transmembrane 9 superfamily member {ECO:0000256|RuleBase:RU363079};	Endosomal membrane proteins, EMP70	GO:0010008,endosome membrane; GO:0000139,Golgi membrane; GO:0016021,integral component of membrane; GO:0009624,response to nematode	PF02990.16:Endomembrane protein 70
CmoCh00G000300	44.47	35.82	45.74	81.42	69.75	58.09	57.39	48.15	54.66	38.05	28.87	36.66	1251	1034	1306	2262	1977	1682	1608	1420	1594	1032	799	1003	Cmo_Chr00	5970291	5973681	+	CmoCh00G000300	K02865 large subunit ribosomal protein L10Ae | (RefSeq) 60S ribosomal protein L10a-like (A)	ko03010: Ribosome	60S ribosomal protein L10a-like [Cucurbita moschata]	RecName: Full=60S ribosomal protein L10a {ECO:0000303|PubMed:21205822};	RecName: Full=Ribosomal protein {ECO:0000256|RuleBase:RU000659};	60S ribosomal protein L10A	GO:0022625,cytosolic large ribosomal subunit; GO:0003723,RNA binding; GO:0003735,structural constituent of ribosome; GO:0000470,maturation of LSU-rRNA; GO:0006412,translation	PF00687.21:Ribosomal protein L1p/L10e family
CmoCh00G000310	3.06	1.94	2.11	3.63	3.31	2.59	2.55	1.96	1.54	1.78	1.52	1.76	100	65	70	117	109	87	83	67	52	56	49	56	Cmo_Chr00	6132445	6134334	-	CmoCh00G000310	K22395 cinnamyl-alcohol dehydrogenase [EC:1.1.1.195] | (RefSeq) berberine bridge enzyme-like 15 (A)	ko00940: Phenylpropanoid biosynthesis	berberine bridge enzyme-like 18 [Cucurbita moschata]	RecName: Full=Tetrahydrocannabinolic acid synthase; Short=THCAS; EC=1.21.3.7; AltName: Full=Delta(1)-tetrahydrocannabinolic acid synthase; AltName: Full=THCA synthase; Flags: Precursor;	SubName: Full=tetrahydrocannabinolic acid synthase-like {ECO:0000313|RefSeq:XP_008463307.2};	--	GO:0048046,apoplast; GO:0102778,Delta9-tetrahydrocannabinolate synthase activity; GO:0050660,flavin adenine dinucleotide binding; GO:0016614,oxidoreductase activity, acting on CH-OH group of donors	PF01565.23:FAD binding domain
CmoCh00G000330	26.1	24.94	27.46	22.57	23.34	21.91	26.26	26.64	23.35	28.28	30.78	31.92	1296	1271	1384	1107	1168	1120	1299	1387	1202	1354	1504	1542	Cmo_Chr00	6274044	6277059	+	CmoCh00G000330	K19891 glucan endo-1,3-beta-glucosidase 1/2/3 [EC:3.2.1.39] | (RefSeq) hypothetical protein (A)	ko00500: Starch and sucrose metabolism	glucan endo-1,3-beta-glucosidase 14-like isoform X2 [Cucurbita maxima]	RecName: Full=Glucan endo-1,3-beta-glucosidase 14; EC=3.2.1.39; AltName: Full=(1->3)-beta-glucan endohydrolase 14; Short=(1->3)-beta-glucanase 14; AltName: Full=Beta-1,3-endoglucanase 14; Short=Beta-1,3-glucanase 14; Flags: Precursor;	SubName: Full=glucan endo-1,3-beta-glucosidase 14 {ECO:0000313|RefSeq:XP_008461417.1};	--	GO:0046658,anchored component of plasma membrane; GO:0005618,cell wall; GO:0005737,cytoplasm; GO:0005576,extracellular region; GO:0005634,nucleus; GO:0042973,glucan endo-1,3-beta-D-glucosidase activity; GO:0004553,hydrolase activity, hydrolyzing O-glycosyl compounds; GO:0030247,polysaccharide binding; GO:0005975,carbohydrate metabolic process; GO:0071555,cell wall organization; GO:0006952,defense…	PF00332.18:Glycosyl hydrolases family 17
CmoCh00G000340	4.72	4.78	5.38	9.18	7.71	7.64	7.8	7.23	6.78	5.66	3.67	5.13	51	53	59	98	84	85	84	82	76	59	39	54	Cmo_Chr00	6279027	6281075	-	CmoCh00G000340	--	--	coiled-coil domain-containing protein 94 homolog isoform X1 [Cucurbita moschata]	--	--	--	--	--
CmoCh00G000350	0	0.24	1.72	1.01	1.98	0	1.25	0.24	0.24	0.52	1.01	1.02	0	1	7	4	8	0	5	1	1	2	4	4	Cmo_Chr00	6281146	6281688	-	CmoCh00G000350	--	--	--	--	--	--	--	--
CmoCh00G000360	9.67	11.88	11.59	16.36	13.75	10.51	9.92	10.46	13.64	9.88	11.07	8.01	134	169	163	224	192	150	137	152	196	132	151	108	Cmo_Chr00	6282424	6283644	-	CmoCh00G000360	K01867 tryptophanyl-tRNA synthetase [EC:6.1.1.2] | (RefSeq) tryptophan--tRNA ligase, cytoplasmic-like (A)	ko00970: Aminoacyl-tRNA biosynthesis	coiled-coil domain-containing protein 94 homolog isoform X1 [Cucurbita moschata]	--	SubName: Full=Uncharacterized protein {ECO:0000313|EMBL:KGN49569.1};	Uncharacterized conserved protein	--	PF04502.13:Family of unknown function (DUF572)
CmoCh00G000370	4.07	2.92	4.75	5.26	3.44	4.14	3.48	3.26	4.15	2.67	3.42	4.86	87	64	103	111	74	91	74	73	92	55	72	101	Cmo_Chr00	6303673	6306462	-	CmoCh00G000370	K13448 calcium-binding protein CML | (RefSeq) probable calcium-binding protein CML48 (A)	ko04626: Plant-pathogen interaction	probable calcium-binding protein CML48 [Cucurbita moschata]	RecName: Full=Probable calcium-binding protein CML48; AltName: Full=Calmodulin-like protein 48;	SubName: Full=probable calcium-binding protein CML48 {ECO:0000313|RefSeq:XP_008461406.1};	Ca2+-binding protein, EF-Hand protein superfamily	GO:0005509,calcium ion binding	PF13405.6:EF-hand domain
CmoCh00G000390	12.02	12.54	12.82	16.17	17.28	14.94	15.15	11.92	12.41	10.12	10.18	12.13	325	348	352	432	471	416	408	338	348	264	271	319	Cmo_Chr00	6344668	6348328	-	CmoCh00G000390	K02952 small subunit ribosomal protein S13 | (RefSeq) 30S ribosomal protein S13, chloroplastic-like (A)	ko03010: Ribosome	uncharacterized protein LOC111469316 isoform X1 [Cucurbita maxima]	--	SubName: Full=uncharacterized protein LOC103500119 {ECO:0000313|RefSeq:XP_008461550.1, ECO:0000313|RefSeq:XP_008461554.1};	--	--	PF12697.7:Alpha/beta hydrolase family
CmoCh00G000400	4.99	3.79	2.63	5.41	6.05	6.77	8.1	4.15	4.37	7.17	2.89	2.93	86	67	46	92	105	120	139	75	78	119	49	49	Cmo_Chr00	6361264	6363888	-	CmoCh00G000400	--	--	CcsA (plastid) [Cucurbita pepo subsp. fraterna]	RecName: Full=Cytochrome c biogenesis protein CcsA {ECO:0000255|HAMAP-Rule:MF_01391};	RecName: Full=Cytochrome c biogenesis protein CcsA {ECO:0000256|HAMAP-Rule:MF_01391};	--	GO:0009535,chloroplast thylakoid membrane; GO:0016021,integral component of membrane; GO:0020037,heme binding; GO:0017004,cytochrome complex assembly	PF01578.20:Cytochrome C assembly protein
CmoCh00G000410	0	0.15	0.05	0	0	0.05	0.36	0	0.05	0.27	0.52	0.37	0	3	1	0	0	1	7	0	1	5	10	7	Cmo_Chr00	6394701	6396726	+	CmoCh00G000410	K02952 small subunit ribosomal protein S13 | (RefSeq) 30S ribosomal protein S13, chloroplastic-like (A)	ko03010: Ribosome	uncharacterized protein LOC111438508 [Cucurbita moschata]	--	SubName: Full=uncharacterized protein LOC103500177 {ECO:0000313|RefSeq:XP_016902785.1};	--	--	PF12697.7:Alpha/beta hydrolase family
CmoCh00G000420	0	0	0	0	0	0	0	0	0	0	0.14	0.15	0	0	0	0	0	0	0	0	0	0	2	2	Cmo_Chr00	6400832	6403576	+	CmoCh00G000420	--	--	uncharacterized protein LOC111783591 [Cucurbita pepo subsp. pepo]	--	SubName: Full=Uncharacterized protein {ECO:0000313|EMBL:KGN64918.1};	--	--	--
CmoCh00G000430	0	0.12	0	0	0	0	0	0	0	0	0	0	0	2	0	0	0	0	0	0	0	0	0	0	Cmo_Chr00	6422666	6425103	+	CmoCh00G000430	--	--	uncharacterized protein LOC111438511 [Cucurbita moschata]	--	SubName: Full=Uncharacterized protein {ECO:0000313|EMBL:KGN64917.1};	--	--	--
CmoCh00G000450	0	0.04	0.05	0.05	0.05	0	0.09	0.04	0	0.09	0	0.28	0	1	1	1	1	0	2	1	0	2	0	6	Cmo_Chr00	6465361	6469246	+	CmoCh00G000450	K02952 small subunit ribosomal protein S13 | (RefSeq) 30S ribosomal protein S13, chloroplastic-like (A)	ko03010: Ribosome	uncharacterized protein LOC111438511 [Cucurbita moschata]	--	SubName: Full=Uncharacterized protein {ECO:0000313|EMBL:KGN64918.1};	--	--	PF12697.7:Alpha/beta hydrolase family
CmoCh00G000460	0.76	0.35	0.68	0.8	1.11	1.25	0.53	0.47	0.99	0.75	0.7	0.47	23	11	21	24	34	39	16	15	31	22	21	14	Cmo_Chr00	6497659	6499865	+	CmoCh00G000460	K12309 beta-galactosidase [EC:3.2.1.23] | (Kazusa) Lj3g3v0323160.1; - (A)	ko00052: Galactose metabolism; ko00511: Other glycan degradation; ko00531: Glycosaminoglycan degradation; ko00600: Sphingolipid metabolism; ko00604: Glycosphingolipid biosynthesis - ganglio series	zinc finger protein WIP3-like [Cucurbita pepo subsp. pepo]	RecName: Full=Zinc finger protein WIP3; AltName: Full=WIP-domain protein 3 {ECO:0000303|PubMed:11782451}; Short=AtWIP3 {ECO:0000303|PubMed:11782451};	SubName: Full=Uncharacterized protein {ECO:0000313|EMBL:KGN64919.1};	FOG: Zn-finger	GO:0005634,nucleus; GO:0003700,DNA-binding transcription factor activity; GO:0046872,metal ion binding; GO:0003676,nucleic acid binding; GO:0006355,regulation of transcription, DNA-templated; GO:0006351,transcription, DNA-templated	PF13912.6:C2H2-type zinc finger
CmoCh00G000470	0	0.12	0.12	0	0.06	0.12	0	0	0.06	0.07	0.06	0	0	2	2	0	1	2	0	0	1	1	1	0	Cmo_Chr00	6892290	6893105	+	CmoCh00G000470	K09534 DnaJ homolog subfamily C member 14 | (RefSeq) uncharacterized protein LOC111436883 isoform X1 (A)	--	uncharacterized protein LOC111438701 [Cucurbita moschata]	--	SubName: Full=Uncharacterized protein {ECO:0000313|EMBL:KGN47442.1};	Molecular chaperone (DnaJ superfamily)	GO:0016021,integral component of membrane	--
CmoCh00G000480	2.34	6.6	2.65	2.37	3.48	1.7	3.4	4.23	4.28	4.36	3.21	3.12	20	58	23	20	30	15	29	38	38	36	27	26	Cmo_Chr00	7591798	7592352	+	CmoCh00G000480	--	--	--	--	--	--	--	--
CmoCh00G000490	0.29	0.19	0.09	0.19	0.09	0	0.38	0.18	0.64	0.1	0.19	0	3	2	1	2	1	0	4	2	7	1	2	0	Cmo_Chr00	9271789	9275233	-	CmoCh00G000490	K01358 ATP-dependent Clp protease, protease subunit [EC:3.4.21.92] | (RefSeq) clpP; ATP-dependent Clp protease proteolytic subunit (A)	--	ATP-dependent Clp protease proteolytic subunit (chloroplast) [Cucurbita moschata]	RecName: Full=ATP-dependent Clp protease proteolytic subunit {ECO:0000255|HAMAP-Rule:MF_00444}; EC=3.4.21.92 {ECO:0000255|HAMAP-Rule:MF_00444}; AltName: Full=Endopeptidase Clp {ECO:0000255|HAMAP-Rule:MF_00444};	SubName: Full=ATP-dependent Clp protease proteolytic subunit {ECO:0000313|EMBL:ATY69982.1};	ATP-dependent Clp protease, proteolytic subunit	GO:0009570,chloroplast stroma; GO:0004252,serine-type endopeptidase activity	PF00574.23:Clp protease
CmoCh00G000500	3.32	3.5	4.03	3.11	3.9	2.69	3.46	3.22	3.23	5.71	5.28	5.66	108	117	133	100	128	90	112	110	109	179	169	179	Cmo_Chr00	9403192	9405768	-	CmoCh00G000500	K15015 solute carrier family 32 (vesicular inhibitory amino acid transporter) | (RefSeq) amino acid transporter AVT1C-like isoform X1 (A)	--	amino acid permease 4-like [Cucurbita moschata]	RecName: Full=Amino acid permease 4; AltName: Full=Amino acid transporter AAP4;	SubName: Full=amino acid permease 4-like {ECO:0000313|RefSeq:XP_008442173.1};	Amino acid transporters	GO:0016021,integral component of membrane; GO:0005886,plasma membrane; GO:0015172,acidic amino acid transmembrane transporter activity; GO:0015175,neutral amino acid transmembrane transporter activity; GO:0015399,primary active transmembrane transporter activity; GO:0015293,symporter activity; GO:0006865,amino acid transport	PF01490.18:Transmembrane amino acid transporter protein
CmoCh00G000510	6.98	6.12	5.97	6.21	5.25	6.18	6.08	5.78	6.21	5.33	5.14	5.99	91	82	79	80	69	83	79	79	84	67	66	76	Cmo_Chr00	10534134	10536520	+	CmoCh00G000510	--	--	probably inactive leucine-rich repeat receptor-like protein kinase At3g28040 [Cucurbita pepo subsp. pepo]	RecName: Full=Probably inactive leucine-rich repeat receptor-like protein kinase At3g28040; Flags: Precursor;	SubName: Full=Receptor protein kinase {ECO:0000313|EMBL:KGN53091.1};	--	GO:0016021,integral component of membrane; GO:0005524,ATP binding; GO:0004672,protein kinase activity	--
CmoCh00G000530	0	0	0.03	0	0	0	0	0.03	0	0	0	0	0	0	1	0	0	0	0	1	0	0	0	0	Cmo_Chr00	11566593	11568718	+	CmoCh00G000530	K10760 adenylate dimethylallyltransferase (cytokinin synthase) [EC:2.5.1.27 2.5.1.112] | (RefSeq) adenylate isopentenyltransferase 5, chloroplastic-like (A)	ko00908: Zeatin biosynthesis	LOW QUALITY PROTEIN: uncharacterized protein LOC111439691 [Cucurbita moschata]	RecName: Full=DNA polymerase; EC=2.7.7.7; AltName: Full=S-1 DNA ORF 3;	SubName: Full=DNA polymerase {ECO:0000313|EMBL:PKU61069.1};	--	GO:0005739,mitochondrion; GO:0003677,DNA binding; GO:0003887,DNA-directed DNA polymerase activity; GO:0000166,nucleotide binding; GO:0006260,DNA replication	PF03175.13:DNA polymerase type B, organellar and viral
CmoCh00G000540	11.47	8.75	7.64	8.61	7.95	13.08	12.51	10.75	8.39	12.51	12.2	11.38	402	315	272	298	281	472	437	395	305	423	421	388	Cmo_Chr00	11699010	11701683	+	CmoCh00G000540	K02705 photosystem II CP43 chlorophyll apoprotein | (RefSeq) LOW QUALITY PROTEIN: uncharacterized protein LOC111474790 (A)	ko00195: Photosynthesis	LOW QUALITY PROTEIN: uncharacterized protein LOC111474790 [Cucurbita maxima]	RecName: Full=Photosystem II CP43 reaction center protein {ECO:0000255|HAMAP-Rule:MF_01496}; AltName: Full=PSII 43 kDa protein {ECO:0000255|HAMAP-Rule:MF_01496}; AltName: Full=Protein CP-43 {ECO:0000255|HAMAP-Rule:MF_01496}; Flags: Precursor;	RecName: Full=Photosystem II D2 protein {ECO:0000256|RuleBase:RU004333};	--	GO:0009535,chloroplast thylakoid membrane; GO:0016021,integral component of membrane; GO:0009523,photosystem II; GO:0016168,chlorophyll binding; GO:0045156,electron transporter, transferring electrons within the cyclic electron transport pathway of photosynthesis activity; GO:0046872,metal ion binding; GO:0009772,photosynthetic electron transport in photosystem II; GO:0018298,protein-chromophore …	PF00421.19:Photosystem II protein
CmoCh00G000550	1.41	1.42	1.78	1.57	1.75	2.78	3.18	1.59	1.77	2.64	1.36	1.03	59	61	76	65	74	120	133	70	77	107	56	42	Cmo_Chr00	11702739	11705359	-	CmoCh00G000550	K02690 photosystem I P700 chlorophyll a apoprotein A2 | (RefSeq) psaB; photosystem I P700 chlorophyll a apoprotein A2 (A)	ko00195: Photosynthesis	photosystem I P700 chlorophyll a apoprotein A2 (chloroplast) [Cucurbita maxima]	RecName: Full=Photosystem I P700 chlorophyll a apoprotein A2 {ECO:0000255|HAMAP-Rule:MF_00482}; EC=1.97.1.12 {ECO:0000255|HAMAP-Rule:MF_00482}; AltName: Full=PSI-B {ECO:0000255|HAMAP-Rule:MF_00482}; AltName: Full=PsaB {ECO:0000255|HAMAP-Rule:MF_00482};	RecName: Full=Photosystem I P700 chlorophyll a apoprotein A2 {ECO:0000256|HAMAP-Rule:MF_00482}; EC=1.97.1.12 {ECO:0000256|HAMAP-Rule:MF_00482}; AltName: Full=PsaB {ECO:0000256|HAMAP-Rule:MF_00482};	--	GO:0009535,chloroplast thylakoid membrane; GO:0016021,integral component of membrane; GO:0009522,photosystem I; GO:0051539,4 iron, 4 sulfur cluster binding; GO:0016168,chlorophyll binding; GO:0046872,metal ion binding; GO:0016491,oxidoreductase activity; GO:0015979,photosynthesis; GO:0018298,protein-chromophore linkage	PF00223.19:Photosystem I psaA/psaB protein
CmoCh00G000560	1.34	1.74	1.43	1.24	2.1	2.92	3.25	1.7	1.61	2.54	0.45	0.8	12	16	13	11	19	27	29	16	15	22	4	7	Cmo_Chr00	11705385	11705895	-	CmoCh00G000560	K02689 photosystem I P700 chlorophyll a apoprotein A1 | (RefSeq) orf581, KY47_p133; hypothetical protein (A)	ko00195: Photosynthesis	Photosystem I chlorophyll a apoprotein A1 [Capsicum baccatum]	RecName: Full=Photosystem I P700 chlorophyll a apoprotein A1 {ECO:0000255|HAMAP-Rule:MF_00458}; EC=1.97.1.12 {ECO:0000255|HAMAP-Rule:MF_00458}; AltName: Full=PSI-A {ECO:0000255|HAMAP-Rule:MF_00458}; AltName: Full=PsaA {ECO:0000255|HAMAP-Rule:MF_00458};	SubName: Full=Photosystem I chlorophyll a apoprotein A1 {ECO:0000313|EMBL:PHT51434.1};	--	GO:0009535,chloroplast thylakoid membrane; GO:0016021,integral component of membrane; GO:0009522,photosystem I; GO:0051539,4 iron, 4 sulfur cluster binding; GO:0016168,chlorophyll binding; GO:0046872,metal ion binding; GO:0016491,oxidoreductase activity; GO:0015979,photosynthesis; GO:0018298,protein-chromophore linkage	PF00223.19:Photosystem I psaA/psaB protein
CmoCh00G000570	0.3	0.17	0.24	0.14	0.36	0.18	0.18	0.1	0.13	0.25	0.13	0.37	26	15	21	12	32	16	16	9	12	21	11	31	Cmo_Chr00	11799292	11803892	-	CmoCh00G000570	K04125 gibberellin 2-oxidase [EC:1.14.11.13] | (RefSeq) gibberellin 2-beta-dioxygenase 7 (A)	ko00904: Diterpenoid biosynthesis	uncharacterized protein LOC111437896 [Cucurbita moschata]	RecName: Full=RNA-directed DNA polymerase homolog; EC=2.7.7.48; AltName: Full=Reverse transcriptase homolog;	SubName: Full=uncharacterized protein LOC108980832 {ECO:0000313|RefSeq:XP_018807389.1};	FOG: Transposon-encoded proteins with TYA, reverse transcriptase, integrase domains in various combinations	GO:0005739,mitochondrion; GO:0003968,RNA-directed 5'-3' RNA polymerase activity; GO:0003964,RNA-directed DNA polymerase activity	PF17917.1:RNase H-like domain found in reverse transcriptase
CmoCh00G000580	0.91	0.53	0.54	0.12	0.6	0.29	0.49	0.35	0	1.07	0.8	0.75	15	9	9	2	10	5	8	6	0	17	13	12	Cmo_Chr00	11804051	11804902	-	CmoCh00G000580	K04125 gibberellin 2-oxidase [EC:1.14.11.13] | (RefSeq) gibberellin 2-beta-dioxygenase 7 (A)	ko00904: Diterpenoid biosynthesis	uncharacterized protein LOC111458730 [Cucurbita moschata]	RecName: Full=RNA-directed DNA polymerase homolog; EC=2.7.7.48; AltName: Full=Reverse transcriptase homolog;	SubName: Full=Uncharacterized protein {ECO:0000313|EMBL:EOX93842.1};	FOG: Transposon-encoded proteins with TYA, reverse transcriptase, integrase domains in various combinations	GO:0005739,mitochondrion; GO:0003968,RNA-directed 5'-3' RNA polymerase activity; GO:0003964,RNA-directed DNA polymerase activity	PF00078.27:Reverse transcriptase (RNA-dependent DNA polymerase)
CmoCh00G000650	0.12	0.12	0.24	0.49	0.36	0.12	0.72	0.34	0.35	0.37	0.12	0	1	1	2	4	3	1	6	3	3	3	1	0	Cmo_Chr00	15377083	15378457	-	CmoCh00G000650	--	--	hypothetical protein KK1_049101, partial [Cajanus cajan]	--	SubName: Full=Uncharacterized protein {ECO:0000313|EMBL:KYP77402.1}; Flags: Fragment;	--	--	--
CmoCh00G000670	0	0	0	0.27	0	0	0.13	0.13	0	0	0	0	0	0	0	2	0	0	1	1	0	0	0	0	Cmo_Chr00	15378997	15379383	-	CmoCh00G000670	--	--	uncharacterized protein LOC111784033 [Cucurbita pepo subsp. pepo]	--	SubName: Full=Uncharacterized protein {ECO:0000313|EMBL:KGN47269.1};	--	--	--
CmoCh00G000680	0.31	0.1	0.6	1.14	1.12	0.79	1.54	1.56	0.79	2.01	0.21	0.42	3	1	6	11	11	8	15	16	8	19	2	4	Cmo_Chr00	15380338	15381197	+	CmoCh00G000680	--	--	PREDICTED: uncharacterized protein LOC105976409 [Erythranthe guttata]	--	SubName: Full=Uncharacterized protein {ECO:0000313|EnsemblPlants:PGSC0003DMT400049004};	--	--	--
CmoCh00G000690	0	0	0.15	0.15	0	0.29	0	0	0.57	0	0.3	0	0	0	1	1	0	2	0	0	4	0	2	0	Cmo_Chr00	15506438	15508044	-	CmoCh00G000690	--	--	cytochrome c biogenesis FC (mitochondrion) [Daucus carota subsp. sativus]	RecName: Full=Cytochrome c biogenesis CcmF C-terminal-like mitochondrial protein {ECO:0000305}; AltName: Full=Cytochrome c biogenesis orf452 {ECO:0000312|EMBL:CAA69763.3};	SubName: Full=Cytochrome c biogenesis FC {ECO:0000313|EMBL:AEY81129.1};	--	GO:0016021,integral component of membrane; GO:0005743,mitochondrial inner membrane; GO:0017004,cytochrome complex assembly	PF16327.5:Cytochrome c-type biogenesis protein CcmF C-terminal
CmoCh00G000700	0	0	0	0	0	0.05	0	0	0	0	0	0	0	0	0	0	0	1	0	0	0	0	0	0	Cmo_Chr00	15796681	15799895	-	CmoCh00G000700	K02256 cytochrome c oxidase subunit 1 [EC:1.9.3.1] | (RefSeq) cox1, CapaM_p18; cytochrome c oxidase subunit 1 (A)	ko00190: Oxidative phosphorylation	cytochrome oxidase subunit I, partial (mitochondrion) [Echinocystis lobata]	RecName: Full=Cytochrome c oxidase subunit 1; EC=1.9.3.1; AltName: Full=Cytochrome c oxidase polypeptide I;	RecName: Full=Cytochrome c oxidase subunit 1 {ECO:0000256|RuleBase:RU000369}; EC=1.9.3.1 {ECO:0000256|RuleBase:RU000369}; Flags: Fragment;	Cytochrome c oxidase, subunit I	GO:0016021,integral component of membrane; GO:0005743,mitochondrial inner membrane; GO:0045277,respiratory chain complex IV; GO:0004129,cytochrome-c oxidase activity; GO:0020037,heme binding; GO:0005506,iron ion binding; GO:0009060,aerobic respiration; GO:0006119,oxidative phosphorylation	PF00115.20:Cytochrome C and Quinol oxidase polypeptide I
CmoCh00G000710	0.54	0.52	0.41	0.84	0.86	1.33	0.54	0.59	0.84	0.86	0.67	0.55	13	13	10	20	21	33	13	15	21	20	16	13	Cmo_Chr00	15853032	15854338	+	CmoCh00G000710	K02132 F-type H+-transporting ATPase subunit alpha | (RefSeq) atp1, RCOM_Mp35; ATP synthase F1 subunit 1 (A)	ko00190: Oxidative phosphorylation	ATP synthase F1 subunit 1, partial (mitochondrion) [Augusta austrocaledonica]	RecName: Full=ATP synthase subunit alpha, mitochondrial;	SubName: Full=ATP synthase F1 subunit 1 {ECO:0000313|EMBL:AUD38688.1}; Flags: Fragment;	F0F1-type ATP synthase, alpha subunit	GO:0005743,mitochondrial inner membrane; GO:0045261,proton-transporting ATP synthase complex, catalytic core F(1); GO:0005524,ATP binding; GO:0046933,proton-transporting ATP synthase activity, rotational mechanism; GO:0015986,ATP synthesis coupled proton transport	PF00006.25:ATP synthase alpha/beta family, nucleotide-binding domain
CmoCh00G000720	0	0	0	0	0	0	0.25	0	0	0	0	0	0	0	0	0	0	0	1	0	0	0	0	0	Cmo_Chr00	15854363	15854587	+	CmoCh00G000720	--	--	--	--	--	--	--	--
CmoCh00G000770	7.73	9.54	10.66	9.04	9.37	8.51	7.93	9.83	7.78	6.59	11.69	5.65	45	57	63	52	55	51	46	60	47	37	67	32	Cmo_Chr00	16029728	16030027	-	CmoCh00G000770	K12859 U5 snRNP protein, DIM1 family | (RefSeq) thioredoxin-like protein YLS8 (A)	ko03040: Spliceosome	thioredoxin-like protein YLS8 [Cucurbita moschata]	RecName: Full=Thioredoxin-like protein YLS8; AltName: Full=Protein YELLOW-LEAF-SPECIFIC GENE 8;	SubName: Full=Uncharacterized protein {ECO:0000313|EMBL:KOM46104.1};	Component of the U4/U6.U5 snRNP/mitosis protein DIM1	GO:0005737,cytoplasm; GO:0005634,nucleus; GO:0005681,spliceosomal complex; GO:0046540,U4/U6 x U5 tri-snRNP complex; GO:0005682,U5 snRNP; GO:0000245,spliceosomal complex assembly	PF02966.16:Mitosis protein DIM1
CmoCh00G000780	0	0	0.01	0	0	0.01	0	0.01	0	0	0.01	0.01	0	0	1	0	0	1	0	1	0	0	1	1	Cmo_Chr00	16344321	16348877	+	CmoCh00G000780	K19525 vacuolar protein sorting-associated protein 13A/C | (RefSeq) uncharacterized protein LOC110098611 (A)	--	uncharacterized protein LOC111798805 [Cucurbita pepo subsp. pepo]	RecName: Full=RNA-directed DNA polymerase homolog; EC=2.7.7.48; AltName: Full=Reverse transcriptase homolog;	SubName: Full=Reverse transcriptase {ECO:0000313|EMBL:OMO75693.1};	FOG: Transposon-encoded proteins with TYA, reverse transcriptase, integrase domains in various combinations	GO:0005739,mitochondrion; GO:0003968,RNA-directed 5'-3' RNA polymerase activity; GO:0003964,RNA-directed DNA polymerase activity	PF17919.1:RNase H-like domain found in reverse transcriptase
CmoCh00G000820	0	0	0	0.23	0.31	0.23	0.08	0.07	0.22	0.24	0.08	0.16	0	0	0	3	4	3	1	1	3	3	1	2	Cmo_Chr00	17167955	17168971	-	CmoCh00G000820	--	--	ribosomal protein L2 [Cucurbita pepo]	RecName: Full=60S ribosomal protein L2, mitochondrial;	SubName: Full=Ribosomal protein L2 {ECO:0000313|EMBL:ACV96687.1};	Mitochondrial/chloroplast ribosomal protein L2	GO:0005762,mitochondrial large ribosomal subunit; GO:0005739,mitochondrion; GO:0003729,mRNA binding; GO:0003735,structural constituent of ribosome; GO:0032543,mitochondrial translation	--
CmoCh00G000830	0	0.06	0	0	0	0	0	0.06	0	0	0	0	0	1	0	0	0	0	0	1	0	0	0	0	Cmo_Chr00	17171641	17172535	+	CmoCh00G000830	K02982 small subunit ribosomal protein S3 | (RefSeq) uncharacterized protein LOC104091426 (A)	ko03010: Ribosome	ribosomal protein S3, partial (mitochondrion) [Cucurbita pepo]	RecName: Full=Ribosomal protein S3, mitochondrial;	SubName: Full=Ribosomal protein S3 {ECO:0000313|EMBL:ADL63821.1}; Flags: Fragment;	--	GO:0005739,mitochondrion; GO:0005840,ribosome; GO:0003723,RNA binding; GO:0003735,structural constituent of ribosome; GO:0006412,translation	--
CmoCh00G000840	0	0	0	0.35	0	0.33	0	0	0	0.24	0.23	0	0	0	0	3	0	3	0	0	0	2	2	0	Cmo_Chr00	17174148	17177187	+	CmoCh00G000840	--	--	LOW QUALITY PROTEIN: uncharacterized protein LOC111440024 [Cucurbita moschata]	RecName: Full=Cytochrome c biogenesis CcmF C-terminal-like mitochondrial protein {ECO:0000305}; AltName: Full=Cytochrome c biogenesis orf452 {ECO:0000312|EMBL:CAA69763.3};	SubName: Full=Cytochrome c biogenesis FC {ECO:0000313|EMBL:ACV96669.1};	--	GO:0016021,integral component of membrane; GO:0005743,mitochondrial inner membrane; GO:0017004,cytochrome complex assembly	--
CmoCh00G000850	0	0	0	0.16	0.61	0.15	0.62	0.58	0.3	0	0.47	0	0	0	0	1	4	1	4	4	2	0	3	0	Cmo_Chr00	17183576	17185682	+	CmoCh00G000850	--	--	--	--	--	--	--	--
CmoCh00G000860	0	0.17	0.18	0	0.26	1.04	0	0.08	0.34	0.37	0	0.09	0	2	2	0	3	12	0	1	4	4	0	1	Cmo_Chr00	17186031	17188322	+	CmoCh00G000860	K03884 NADH-ubiquinone oxidoreductase chain 6 [EC:1.6.5.3] | (RefSeq) NADH-ubiquinone oxidoreductase chain 6-like (A)	ko00190: Oxidative phosphorylation	hypothetical protein L484_014275 [Morus notabilis]	RecName: Full=NADH-ubiquinone oxidoreductase chain 6; EC=1.6.5.3; AltName: Full=NADH dehydrogenase subunit 6;	SubName: Full=Uncharacterized protein {ECO:0000313|EMBL:EXB98289.1};	--	GO:0016021,integral component of membrane; GO:0031966,mitochondrial membrane; GO:0070469,respiratory chain; GO:0008137,NADH dehydrogenase (ubiquinone) activity	--
CmoCh00G000870	0.3	0.1	0.8	0.1	0.7	0.78	0.91	0	0.29	0.31	0	0	3	1	8	1	7	8	9	0	3	3	0	0	Cmo_Chr00	17188974	17192775	+	CmoCh00G000870	K03936 NADH dehydrogenase (ubiquinone) Fe-S protein 3 [EC:7.1.1.2 1.6.99.3] | (RefSeq) nad9, EFG83_mgp033; NADH dehydrogenase subunit 9 (A)	ko00190: Oxidative phosphorylation	NADH dehydrogenase subunit 9 (mitochondrion) [Glycine max]	RecName: Full=NADH dehydrogenase [ubiquinone] iron-sulfur protein 3; EC=1.6.5.3; EC=1.6.99.3; AltName: Full=Complex I-27kD; Short=CI-27kD; AltName: Full=NADH dehydrogenase subunit 9; AltName: Full=NADH-ubiquinone oxidoreductase 27 kDa subunit;	SubName: Full=NADH dehydrogenase subunit 9 {ECO:0000313|EMBL:AFR34322.1};	NADH-ubiquinone oxidoreductase, NDUFS3/30 kDa subunit	GO:0005743,mitochondrial inner membrane; GO:0070469,respiratory chain; GO:0008137,NADH dehydrogenase (ubiquinone) activity	PF00329.19:Respiratory-chain NADH dehydrogenase, 30 Kd subunit
CmoCh00G000880	0.12	0	0	0.25	0.25	0.24	0.25	0.47	0.6	0.26	0.63	0.13	1	0	0	2	2	2	2	4	5	2	5	1	Cmo_Chr00	17215273	17215689	+	CmoCh00G000880	--	--	hypothetical protein (mitochondrion) [Cocos nucifera]	RecName: Full=Uncharacterized mitochondrial protein AtMg00660; AltName: Full=ORF149;	SubName: Full=ORF192 {ECO:0000313|EMBL:AEM43933.1, ECO:0000313|RefSeq:YP_005090393.1};	--	GO:0005739,mitochondrion	--
CmoCh00G000890	0	0.07	0.27	0.07	0.07	0.27	0.21	0.26	0.33	0.29	0.21	0.21	0	1	4	1	1	4	3	4	5	4	3	3	Cmo_Chr00	17216214	17217081	+	CmoCh00G000890	K03935 NADH dehydrogenase (ubiquinone) Fe-S protein 2 [EC:7.1.1.2 1.6.99.3] | (RefSeq) uncharacterized protein LOC111880662 (A)	ko00190: Oxidative phosphorylation	uncharacterized protein LOC111440022 [Cucurbita moschata]	RecName: Full=60S ribosomal protein L5, mitochondrial;	SubName: Full=Ribosomal protein L5 {ECO:0000313|EMBL:ACV96688.1};	--	GO:0022625,cytosolic large ribosomal subunit; GO:0005739,mitochondrion; GO:0003723,RNA binding; GO:0003735,structural constituent of ribosome; GO:0000027,ribosomal large subunit assembly; GO:0006412,translation	PF00673.21:ribosomal L5P family C-terminus
CmoCh00G000900	0.15	0.14	0	0.07	0.22	0.21	0.15	0.21	0	0.15	0.15	0.22	2	2	0	1	3	3	2	3	0	2	2	3	Cmo_Chr00	17218005	17218871	+	CmoCh00G000900	K00412 ubiquinol-cytochrome c reductase cytochrome b subunit | (RefSeq) cob, CusaM_p07; apocytochrome b (A)	ko00190: Oxidative phosphorylation	Cytochrome b [Cajanus cajan]	RecName: Full=Cytochrome b; AltName: Full=Complex III subunit 3; AltName: Full=Complex III subunit III; AltName: Full=Cytochrome b-c1 complex subunit 3; AltName: Full=Ubiquinol-cytochrome-c reductase complex cytochrome b subunit;	SubName: Full=Cytochrome b {ECO:0000313|EMBL:KYP43198.1};	Cytochrome b	GO:0016021,integral component of membrane; GO:0005743,mitochondrial inner membrane; GO:0045275,respiratory chain complex III; GO:0046872,metal ion binding; GO:0008121,ubiquinol-cytochrome-c reductase activity; GO:0006122,mitochondrial electron transport, ubiquinol to cytochrome c	PF00033.19:Cytochrome b/b6/petB
CmoCh00G000910	0	0.3	0	0.15	0	0.15	0.31	0.58	0.59	0	0.31	0	0	2	0	1	0	1	2	4	4	0	2	0	Cmo_Chr00	17218943	17219468	+	CmoCh00G000910	K00412 ubiquinol-cytochrome c reductase cytochrome b subunit | (RefSeq) cob, AT66_p12; apocytochrome B (A)	ko00190: Oxidative phosphorylation	putative cytochrome b/b6 [Helianthus annuus]	RecName: Full=Cytochrome b; AltName: Full=Complex III subunit 3; AltName: Full=Complex III subunit III; AltName: Full=Cytochrome b-c1 complex subunit 3; AltName: Full=Ubiquinol-cytochrome-c reductase complex cytochrome b subunit;	SubName: Full=Putative cytochrome b/b6 {ECO:0000313|EMBL:OTF90925.1};	Cytochrome b	GO:0016021,integral component of membrane; GO:0005743,mitochondrial inner membrane; GO:0045275,respiratory chain complex III; GO:0046872,metal ion binding; GO:0008121,ubiquinol-cytochrome-c reductase activity; GO:0006122,mitochondrial electron transport, ubiquinol to cytochrome c	PF00032.17:Cytochrome b(C-terminal)/b6/petD
CmoCh00G000990	0	0	0	0	0	0	0	0	0.03	0	0	0	0	0	0	0	0	0	0	0	1	0	0	0	Cmo_Chr00	17621612	17624992	+	CmoCh00G000990	K15078 structure-specific endonuclease subunit SLX1 [EC:3.6.1.-] | (RefSeq) putative disease resistance protein RGA3 (A)	--	disease resistance protein TAO1-like [Cucurbita moschata]	RecName: Full=Putative disease resistance protein RGA3; AltName: Full=Blight resistance protein B149; AltName: Full=RGA1-blb;	SubName: Full=Uncharacterized protein {ECO:0000313|EMBL:KGN53095.1};	Apoptotic ATPase	GO:0043531,ADP binding; GO:0005524,ATP binding; GO:0006952,defense response	PF12799.7:Leucine Rich repeats (2 copies)
CmoCh00G001000	2.53	2.48	3.3	2.57	4.04	3.97	3.78	2.29	1.17	3.65	1.59	1.59	165	166	219	166	266	267	246	157	79	230	102	101	Cmo_Chr00	17646052	17651457	+	CmoCh00G001000	K15078 structure-specific endonuclease subunit SLX1 [EC:3.6.1.-] | (RefSeq) putative disease resistance protein RGA3 (A)	--	putative disease resistance protein RGA3 [Cucurbita moschata]	RecName: Full=Putative disease resistance protein RGA3; AltName: Full=Blight resistance protein B149; AltName: Full=RGA1-blb;	SubName: Full=Uncharacterized protein {ECO:0000313|EMBL:KGN53095.1};	Apoptotic ATPase	GO:0043531,ADP binding; GO:0005524,ATP binding; GO:0006952,defense response	PF00931.22:NB-ARC domain
CmoCh00G001020	0	0.13	0	0	0	0	0.26	0	0.13	0	0	0	0	1	0	0	0	0	2	0	1	0	0	0	Cmo_Chr00	19002780	19003840	+	CmoCh00G001020	K05578 NAD(P)H-quinone oxidoreductase subunit 6 [EC:7.1.1.2] | (RefSeq) ndhG; NADH dehydrogenase subunit 6 (A)	ko00190: Oxidative phosphorylation	NADH dehydrogenase subunit 6 (chloroplast) [Cucurbita maxima]	RecName: Full=NAD(P)H-quinone oxidoreductase subunit 6, chloroplastic; EC=1.6.5.-; AltName: Full=NAD(P)H dehydrogenase subunit 6; AltName: Full=NADH-plastoquinone oxidoreductase subunit 6;	SubName: Full=NdhG {ECO:0000313|EMBL:ALO22239.1};	--	GO:0009535,chloroplast thylakoid membrane; GO:0016021,integral component of membrane; GO:0008137,NADH dehydrogenase (ubiquinone) activity; GO:0048038,quinone binding	PF00499.20:NADH-ubiquinone/plastoquinone oxidoreductase chain 6
CmoCh00G001030	0.91	0.49	0.7	1.1	0.45	1.11	1.4	0.96	1.17	1.05	0.82	0.44	36	20	28	43	18	45	55	40	48	40	32	17	Cmo_Chr00	19003845	19018337	-	CmoCh00G001030	K01963 acetyl-CoA carboxylase carboxyl transferase subunit beta [EC:6.4.1.2 2.1.3.15] | (RefSeq) accD; acetyl-CoA carboxylase beta subunit (A)	ko00061: Fatty acid biosynthesis; ko00620: Pyruvate metabolism; ko00640: Propanoate metabolism; ko01200: Carbon metabolism; ko01212: Fatty acid metabolism	acetyl-CoA carboxylase beta subunit (chloroplast) [Cucurbita moschata]	RecName: Full=Acetyl-coenzyme A carboxylase carboxyl transferase subunit beta, chloroplastic {ECO:0000255|HAMAP-Rule:MF_01395}; Short=ACCase subunit beta {ECO:0000255|HAMAP-Rule:MF_01395}; Short=Acetyl-CoA carboxylase carboxyltransferase subunit beta {ECO:0000255|HAMAP-Rule:MF_01395}; EC=6.4.1.2 {ECO:0000255|HAMAP-Rule:MF_01395};	SubName: Full=Acetyl-CoA carboxylase beta subunit {ECO:0000313|EMBL:ATY70000.1};	3-Methylcrotonyl-CoA carboxylase, non-biotin containing subunit/Acetyl-CoA carboxylase carboxyl transferase, subunit beta	GO:0009317,acetyl-CoA carboxylase complex; GO:0009570,chloroplast stroma; GO:0003989,acetyl-CoA carboxylase activity; GO:0005524,ATP binding; GO:0046872,metal ion binding; GO:0006633,fatty acid biosynthetic process; GO:2001295,malonyl-CoA biosynthetic process	PF01039.22:Carboxyl transferase domain
CmoCh00G001040	1.43	1.52	0.89	2.69	1.29	2.33	2.8	2.29	1.81	1.41	0.99	1.27	22	24	14	41	20	37	43	37	29	21	15	19	Cmo_Chr00	19007714	19009127	+	CmoCh00G001040	K02111 F-type H+-transporting ATPase subunit alpha [EC:3.6.3.14] | (RefSeq) atpA; ATP synthase CF1 alpha subunit (A)	ko00190: Oxidative phosphorylation; ko00195: Photosynthesis	ATP synthase CF1 alpha subunit (chloroplast) [Cucurbita maxima]	RecName: Full=ATP synthase subunit alpha, chloroplastic {ECO:0000255|HAMAP-Rule:MF_01346}; EC=3.6.3.14 {ECO:0000255|HAMAP-Rule:MF_01346}; AltName: Full=ATP synthase F1 sector subunit alpha {ECO:0000255|HAMAP-Rule:MF_01346}; AltName: Full=F-ATPase subunit alpha {ECO:0000255|HAMAP-Rule:MF_01346};	RecName: Full=ATP synthase subunit alpha {ECO:0000256|RuleBase:RU003551};	F0F1-type ATP synthase, alpha subunit	GO:0009535,chloroplast thylakoid membrane; GO:0045261,proton-transporting ATP synthase complex, catalytic core F(1); GO:0005524,ATP binding; GO:0046933,proton-transporting ATP synthase activity, rotational mechanism; GO:0015986,ATP synthesis coupled proton transport	PF00006.25:ATP synthase alpha/beta family, nucleotide-binding domain
CmoCh00G001050	5.72	3.44	3.07	5.11	4.51	4.58	8.37	4.42	3.57	4.1	2.99	4.5	68	42	37	60	54	56	99	55	44	47	35	52	Cmo_Chr00	19018654	19019476	-	CmoCh00G001050	K02111 F-type H+-transporting ATPase subunit alpha [EC:7.1.2.2] | (RefSeq) atpA; ATP synthase CF1 alpha subunit (A)	ko00190: Oxidative phosphorylation; ko00195: Photosynthesis	AtpA (plastid) [Cucurbita ecuadorensis]	RecName: Full=ATP synthase subunit alpha, chloroplastic {ECO:0000255|HAMAP-Rule:MF_01346}; EC=3.6.3.14 {ECO:0000255|HAMAP-Rule:MF_01346}; AltName: Full=ATP synthase F1 sector subunit alpha {ECO:0000255|HAMAP-Rule:MF_01346}; AltName: Full=F-ATPase subunit alpha {ECO:0000255|HAMAP-Rule:MF_01346};	RecName: Full=ATP synthase subunit alpha {ECO:0000256|RuleBase:RU003551};	F0F1-type ATP synthase, alpha subunit	GO:0009535,chloroplast thylakoid membrane; GO:0045261,proton-transporting ATP synthase complex, catalytic core F(1); GO:0005524,ATP binding; GO:0046933,proton-transporting ATP synthase activity, rotational mechanism; GO:0015986,ATP synthesis coupled proton transport	PF02874.23:ATP synthase alpha/beta family, beta-barrel domain
CmoCh00G001060	8.83	11	8.94	11.18	12.41	14.3	12.07	12.87	12.78	13.74	7.98	10.09	36	46	37	45	51	60	49	55	54	54	32	40	Cmo_Chr00	19019587	19020769	+	CmoCh00G001060	K02109 F-type H+-transporting ATPase subunit b | (RefSeq) atpF; ATP synthase CF0 B subunit (A)	ko00190: Oxidative phosphorylation; ko00195: Photosynthesis	ATP synthase CF0 B subunit (chloroplast) [Alnus rubra]	RecName: Full=ATP synthase subunit b, chloroplastic {ECO:0000255|HAMAP-Rule:MF_01398}; AltName: Full=ATP synthase F(0) sector subunit b {ECO:0000255|HAMAP-Rule:MF_01398}; AltName: Full=ATPase subunit I {ECO:0000255|HAMAP-Rule:MF_01398};	SubName: Full=ATP synthase CF0 B subunit {ECO:0000313|EMBL:AUG62659.1};	--	GO:0009535,chloroplast thylakoid membrane; GO:0016021,integral component of membrane; GO:0045263,proton-transporting ATP synthase complex, coupling factor F(o); GO:0015078,proton transmembrane transporter activity; GO:0015986,ATP synthesis coupled proton transport	PF00430.18:ATP synthase B/B' CF(0)
CmoCh00G001070	0.17	0.51	0.09	0.26	0.26	0.25	0.78	0.33	0	0.81	0.35	0.27	2	6	1	3	3	3	9	4	0	9	4	3	Cmo_Chr00	19022434	19023027	+	CmoCh00G001070	K02111 F-type H+-transporting ATPase subunit alpha [EC:3.6.3.14] | (RefSeq) atpA; ATP synthase CF1 alpha subunit (A)	ko00190: Oxidative phosphorylation; ko00195: Photosynthesis	AtpA (plastid) [Cucurbita ecuadorensis]	RecName: Full=ATP synthase subunit alpha, chloroplastic {ECO:0000255|HAMAP-Rule:MF_01346}; EC=3.6.3.14 {ECO:0000255|HAMAP-Rule:MF_01346}; AltName: Full=ATP synthase F1 sector subunit alpha {ECO:0000255|HAMAP-Rule:MF_01346}; AltName: Full=F-ATPase subunit alpha {ECO:0000255|HAMAP-Rule:MF_01346};	RecName: Full=ATP synthase subunit alpha {ECO:0000256|RuleBase:RU003551};	F0F1-type ATP synthase, alpha subunit	GO:0009535,chloroplast thylakoid membrane; GO:0045261,proton-transporting ATP synthase complex, catalytic core F(1); GO:0005524,ATP binding; GO:0046933,proton-transporting ATP synthase activity, rotational mechanism; GO:0015986,ATP synthesis coupled proton transport	PF00006.25:ATP synthase alpha/beta family, nucleotide-binding domain
CmoCh00G001080	0.11	0	0	0	0	0	0	0	0.06	0	0	0	2	0	0	0	0	0	0	0	1	0	0	0	Cmo_Chr00	19028889	19029939	-	CmoCh00G001080	K03043 DNA-directed RNA polymerase subunit beta [EC:2.7.7.6] | (RefSeq) uncharacterized protein LOC109227989 (A)	ko03020: RNA polymerase	hypothetical protein COLO4_00815 [Corchorus olitorius]	RecName: Full=DNA-directed RNA polymerase subunit beta {ECO:0000255|HAMAP-Rule:MF_01321}; EC=2.7.7.6 {ECO:0000255|HAMAP-Rule:MF_01321}; AltName: Full=PEP {ECO:0000255|HAMAP-Rule:MF_01321}; AltName: Full=Plastid-encoded RNA polymerase subunit beta {ECO:0000255|HAMAP-Rule:MF_01321}; Short=RNA polymerase subunit beta {ECO:0000255|HAMAP-Rule:MF_01321};	SubName: Full=Uncharacterized protein {ECO:0000313|EMBL:OMP13850.1};	RNA polymerase II, second largest subunit	GO:0009507,chloroplast; GO:0003677,DNA binding; GO:0003899,DNA-directed 5'-3' RNA polymerase activity; GO:0032549,ribonucleoside binding; GO:0006351,transcription, DNA-templated	PF04560.20:RNA polymerase Rpb2, domain 7
CmoCh00G001230	31.94	28.51	24.62	23.49	29.04	29.6	45.47	61.95	48.41	56.98	74.61	60.33	1108	1015	867	805	1015	1057	1571	2253	1741	1906	2547	2036	Cmo_Chr00	21853125	21856161	-	CmoCh00G001230	K15803 (-)-germacrene D synthase [EC:4.2.3.75] | (RefSeq) LOW QUALITY PROTEIN: (+)-gamma-cadinene synthase-like (A)	ko00909: Sesquiterpenoid and triterpenoid biosynthesis	LOW QUALITY PROTEIN: (+)-gamma-cadinene synthase-like [Cucurbita moschata]	RecName: Full=(+)-gamma-cadinene synthase; Short=CmTpsNY; EC=4.2.3.13; EC=4.2.3.92; AltName: Full=(+)-delta-cadinene synthase;	SubName: Full=(+)-gamma-cadinene synthase {ECO:0000313|RefSeq:NP_001284382.1}; EC=4.2.3.13 {ECO:0000313|RefSeq:NP_001284382.1}; EC=4.2.3.92 {ECO:0000313|RefSeq:NP_001284382.1};	--	GO:0005737,cytoplasm; GO:0047461,(+)-delta-cadinene synthase activity; GO:0000287,magnesium ion binding; GO:0010334,sesquiterpene synthase activity; GO:0045338,farnesyl diphosphate metabolic process; GO:0051762,sesquiterpene biosynthetic process; GO:0016114,terpenoid biosynthetic process	PF03936.16:Terpene synthase family, metal binding domain
CmoCh00G001260	2.1	1.4	0.52	0.53	1.43	2.42	2.5	1	1.52	2.31	1.86	0.27	16	11	4	4	11	19	19	8	12	17	14	2	Cmo_Chr00	24077051	24077640	+	CmoCh00G001260	K05573 NAD(P)H-quinone oxidoreductase subunit 2 [EC:1.6.5.3] | (RefSeq) ndhB; NADH dehydrogenase subunit 2 (A)	ko00190: Oxidative phosphorylation	putative NADH:quinone oxidoreductase/Mrp antiporter, membrane subunit [Helianthus annuus]	RecName: Full=NAD(P)H-quinone oxidoreductase subunit 2 B, chloroplastic {ECO:0000255|HAMAP-Rule:MF_00445}; EC=1.6.5.- {ECO:0000255|HAMAP-Rule:MF_00445}; AltName: Full=NAD(P)H dehydrogenase, subunit 2 B {ECO:0000255|HAMAP-Rule:MF_00445}; AltName: Full=NADH-plastoquinone oxidoreductase subunit 2 B {ECO:0000255|HAMAP-Rule:MF_00445};	SubName: Full=Putative NADH:quinone oxidoreductase/Mrp antiporter, membrane subunit {ECO:0000313|EMBL:OTF84433.1};	NADH dehydrogenase subunits 2, 5, and related proteins	GO:0009535,chloroplast thylakoid membrane; GO:0016021,integral component of membrane; GO:0008137,NADH dehydrogenase (ubiquinone) activity; GO:0048038,quinone binding; GO:0042773,ATP synthesis coupled electron transport	PF00361.20:Proton-conducting membrane transporter
CmoCh00G001270	0.17	0.98	0.66	0.85	0.5	0.49	0.85	0.8	0.49	0.7	1.03	0.52	1	6	4	5	3	3	5	5	3	4	6	3	Cmo_Chr00	24078928	24079458	-	CmoCh00G001270	--	--	Ycf2 (chloroplast) [Cucurbita maxima]	RecName: Full=Protein Ycf2 {ECO:0000255|HAMAP-Rule:MF_01330};	SubName: Full=Ycf2 {ECO:0000313|EMBL:ATY69945.1};	--	GO:0009570,chloroplast stroma; GO:0005524,ATP binding	--
CmoCh00G001290	0.31	0.08	0.15	0	0.46	0.23	0.93	0	0.22	0.08	0.24	0.32	4	1	2	0	6	3	12	0	3	1	3	4	Cmo_Chr00	25090415	25091965	+	CmoCh00G001290	K01240 uridine nucleosidase [EC:3.2.2.3] | (RefSeq) probable uridine nucleosidase 2 (A)	ko00240: Pyrimidine metabolism; ko00760: Nicotinate and nicotinamide metabolism	probable uridine nucleosidase 2 [Cucurbita moschata]	RecName: Full=Probable uridine nucleosidase 2; EC=3.2.2.3; AltName: Full=Uridine ribohydrolase 2;	SubName: Full=Uncharacterized protein {ECO:0000313|EMBL:KGN61455.1};	Predicted inosine-uridine preferring nucleoside hydrolase	GO:0005829,cytosol; GO:0047724,inosine nucleosidase activity; GO:0035251,UDP-glucosyltransferase activity; GO:0045437,uridine nucleosidase activity; GO:0006148,inosine catabolic process; GO:0010150,leaf senescence	PF01156.19:Inosine-uridine preferring nucleoside hydrolase
CmoCh00G001300	3.53	3.55	4.06	4.29	4.9	6.17	6.38	8.3	6.47	3.29	4.3	4.23	30	31	35	36	42	54	54	74	57	27	36	35	Cmo_Chr00	25091985	25093180	+	CmoCh00G001300	--	--	probable uridine nucleosidase 2 [Cucurbita moschata]	--	--	--	--	PF01156.19:Inosine-uridine preferring nucleoside hydrolase
CmoCh00G001310	0	0	0	0.13	0	0	0	0	0	0	0	0	0	0	0	1	0	0	0	0	0	0	0	0	Cmo_Chr00	25106244	25107548	+	CmoCh00G001310	K01240 uridine nucleosidase [EC:3.2.2.3] | (RefSeq) probable uridine nucleosidase 2 (A)	ko00240: Pyrimidine metabolism; ko00760: Nicotinate and nicotinamide metabolism	probable uridine nucleosidase 2 [Cucurbita moschata]	RecName: Full=Probable uridine nucleosidase 2; EC=3.2.2.3; AltName: Full=Uridine ribohydrolase 2;	SubName: Full=Uncharacterized protein {ECO:0000313|EMBL:KGN61455.1};	Predicted inosine-uridine preferring nucleoside hydrolase	GO:0005829,cytosol; GO:0047724,inosine nucleosidase activity; GO:0035251,UDP-glucosyltransferase activity; GO:0045437,uridine nucleosidase activity; GO:0006148,inosine catabolic process; GO:0010150,leaf senescence	PF01156.19:Inosine-uridine preferring nucleoside hydrolase
CmoCh00G001340	0	0.07	0	0	0	0	0	0	0	0	0	0	0	1	0	0	0	0	0	0	0	0	0	0	Cmo_Chr00	25408571	25409703	+	CmoCh00G001340	K14709 solute carrier family 39 (zinc transporter), member 1/2/3 | (RefSeq) zinc transporter 3-like (A)	--	zinc transporter 3-like [Cucurbita moschata]	RecName: Full=Zinc transporter 1; AltName: Full=ZRT/IRT-like protein 1; Flags: Precursor;	SubName: Full=zinc transporter 5-like isoform X2 {ECO:0000313|RefSeq:XP_018812522.1};	Fe2+/Zn2+ regulated transporter	GO:0016021,integral component of membrane; GO:0005886,plasma membrane; GO:0005385,zinc ion transmembrane transporter activity	PF02535.22:ZIP Zinc transporter
CmoCh00G001350	0.05	0.1	0.29	0.05	0.05	0	0.2	0.24	0.19	0.1	0.15	0.1	1	2	6	1	1	0	4	5	4	2	3	2	Cmo_Chr00	25412458	25413495	+	CmoCh00G001350	K14709 solute carrier family 39 (zinc transporter), member 1/2/3 | (RefSeq) zinc transporter 3-like (A)	--	zinc transporter 3-like [Cucurbita moschata]	RecName: Full=Zinc transporter 5; AltName: Full=ZRT/IRT-like protein 5; Flags: Precursor;	SubName: Full=zinc transporter 5-like {ECO:0000313|RefSeq:XP_008464645.1};	Fe2+/Zn2+ regulated transporter	GO:0016021,integral component of membrane; GO:0005886,plasma membrane; GO:0005385,zinc ion transmembrane transporter activity; GO:0071577,zinc ion transmembrane transport	PF02535.22:ZIP Zinc transporter
CmoCh00G001370	0.43	0.42	0.21	0.22	0.22	0.42	0	0.83	0.63	0.23	0.44	1.56	2	2	1	1	1	2	0	4	3	1	2	7	Cmo_Chr00	25418523	25418796	+	CmoCh00G001370	K14709 solute carrier family 39 (zinc transporter), member 1/2/3 | (RefSeq) zinc transporter 3-like (A)	--	zinc transporter 3-like [Cucurbita pepo subsp. pepo]	RecName: Full=Zinc transporter 3; AltName: Full=ZRT/IRT-like protein 3; Short=OsZIP3; Flags: Precursor;	SubName: Full=zinc transporter 5-like {ECO:0000313|RefSeq:XP_008464645.1};	Fe2+/Zn2+ regulated transporter	GO:0016021,integral component of membrane; GO:0005886,plasma membrane; GO:0005385,zinc ion transmembrane transporter activity; GO:0071577,zinc ion transmembrane transport; GO:0006829,zinc ion transport	PF02535.22:ZIP Zinc transporter
CmoCh00G001380	0.35	0.89	0.14	0.21	1.33	0.48	0.35	0.2	0.61	0.29	0.57	0.29	5	13	2	3	19	7	5	3	9	4	8	4	Cmo_Chr00	25419708	25422864	+	CmoCh00G001380	K14709 solute carrier family 39 (zinc transporter), member 1/2/3 | (RefSeq) zinc transporter 3-like (A)	--	zinc transporter 3-like [Cucurbita moschata]	RecName: Full=Zinc transporter 1; AltName: Full=ZRT/IRT-like protein 1; Flags: Precursor;	SubName: Full=zinc transporter 5-like {ECO:0000313|RefSeq:XP_008464645.1};	Fe2+/Zn2+ regulated transporter	GO:0016021,integral component of membrane; GO:0005886,plasma membrane; GO:0005385,zinc ion transmembrane transporter activity	PF02535.22:ZIP Zinc transporter
CmoCh00G001410	0.04	0.12	0	0.2	0.04	0.16	0.37	0.19	0.08	0.25	0.12	0.04	1	3	0	5	1	4	9	5	2	6	3	1	Cmo_Chr00	25512118	25515484	+	CmoCh00G001410	K01285 lysosomal Pro-X carboxypeptidase [EC:3.4.16.2] | (RefSeq) lysosomal Pro-X carboxypeptidase-like (A)	--	lysosomal Pro-X carboxypeptidase-like [Cucurbita moschata]	RecName: Full=Probable serine protease EDA2; EC=3.4.-.-; AltName: Full=Protein EMBRYO SAC DEVELOPMENT ARREST 2; Flags: Precursor;	SubName: Full=lysosomal Pro-X carboxypeptidase {ECO:0000313|RefSeq:XP_008458663.1};	Prolylcarboxypeptidase (angiotensinase C)	GO:0005576,extracellular region; GO:0008239,dipeptidyl-peptidase activity; GO:0008236,serine-type peptidase activity; GO:0009561,megagametogenesis; GO:0006508,proteolysis	PF05577.12:Serine carboxypeptidase S28
CmoCh00G001450	0	0	0.12	0	0	0	0	0	0	0.26	0	0.13	0	0	1	0	0	0	0	0	0	2	0	1	Cmo_Chr00	26390096	26392577	+	CmoCh00G001450	--	--	uncharacterized protein LOC111475315 [Cucurbita maxima]	--	SubName: Full=Uncharacterized protein {ECO:0000313|EMBL:KZM80574.1};	--	--	--
CmoCh00G001460	0	0.17	0.09	0.18	0.09	0.09	0.18	0.17	0.17	0.18	0	0	0	2	1	2	1	1	2	2	2	2	0	0	Cmo_Chr00	26392621	26393459	+	CmoCh00G001460	--	--	uncharacterized protein LOC111784033 [Cucurbita pepo subsp. pepo]	--	SubName: Full=Uncharacterized protein {ECO:0000313|EMBL:KGN47269.1};	--	--	--
CmoCh00G001470	0	0.15	0	0	0.31	0.15	0.47	0	0.3	0	0.32	0	0	1	0	0	2	1	3	0	2	0	2	0	Cmo_Chr00	26395427	26395759	+	CmoCh00G001470	--	--	--	--	--	--	--	--
CmoCh00G001490	96.85	107.38	115.62	63.29	75.77	74.17	76.99	85.87	78.31	87.99	83.35	77.63	581	661	704	375	458	458	460	540	487	509	492	453	Cmo_Chr00	26501102	26501410	-	CmoCh00G001490	--	--	21.7 kDa class VI heat shock protein, partial [Cucurbita moschata]	RecName: Full=21.7 kDa class VI heat shock protein; AltName: Full=21.7 kDa heat shock protein; Short=AtHsp21.7;	SubName: Full=HSP23.0 {ECO:0000313|EMBL:ADU55792.1};	--	GO:0005737,cytoplasm	--
CmoCh00G001510	10.61	10.83	10.76	5.39	16.01	6.11	7.13	7.18	9.79	7.16	2.59	11.27	275	288	283	138	418	163	184	195	263	179	66	284	Cmo_Chr00	26971716	26973221	+	CmoCh00G001510	K00430 peroxidase [EC:1.11.1.7] | (RefSeq) peroxidase 2-like (A)	ko00940: Phenylpropanoid biosynthesis	peroxidase 2-like [Cucurbita moschata]	RecName: Full=Peroxidase 2; EC=1.11.1.7; AltName: Full=CUP2; Flags: Fragment;	RecName: Full=Peroxidase {ECO:0000256|RuleBase:RU362060, ECO:0000256|SAAS:SAAS00709852}; EC=1.11.1.7 {ECO:0000256|RuleBase:RU362060, ECO:0000256|SAAS:SAAS00709852};	--	GO:0020037,heme binding; GO:0046872,metal ion binding; GO:0004601,peroxidase activity; GO:0042744,hydrogen peroxide catabolic process; GO:0006979,response to oxidative stress	PF00141.23:Peroxidase
CmoCh00G001520	66.5	114.08	201.94	54.69	86.22	112.73	61.29	100.94	88.13	78.17	153.12	136.74	1619	2850	4990	1315	2115	2825	1486	2576	2224	1835	3668	3238	Cmo_Chr00	26975672	26977878	+	CmoCh00G001520	K00430 peroxidase [EC:1.11.1.7] | (RefSeq) peroxidase 2-like (A)	ko00940: Phenylpropanoid biosynthesis	peroxidase 2-like [Cucurbita moschata]	RecName: Full=Peroxidase 2; EC=1.11.1.7; AltName: Full=CUP2; Flags: Fragment;	RecName: Full=Peroxidase {ECO:0000256|RuleBase:RU362060, ECO:0000256|SAAS:SAAS00709852}; EC=1.11.1.7 {ECO:0000256|RuleBase:RU362060, ECO:0000256|SAAS:SAAS00709852};	--	GO:0020037,heme binding; GO:0046872,metal ion binding; GO:0004601,peroxidase activity; GO:0042744,hydrogen peroxide catabolic process; GO:0006979,response to oxidative stress	PF00141.23:Peroxidase
CmoCh00G001530	1.67	2.35	1.13	1.91	5.7	2.63	2.72	2.65	2.5	1.73	4.48	2.25	45	65	31	51	155	73	73	75	70	45	119	59	Cmo_Chr00	26978040	26979657	+	CmoCh00G001530	K00430 peroxidase [EC:1.11.1.7] | (RefSeq) peroxidase 2-like isoform X1 (A)	ko00940: Phenylpropanoid biosynthesis	peroxidase 2-like isoform X1 [Cucurbita moschata]	RecName: Full=Peroxidase 2; EC=1.11.1.7; AltName: Full=CUP2; Flags: Fragment;	RecName: Full=Peroxidase {ECO:0000256|RuleBase:RU362060, ECO:0000256|SAAS:SAAS00709852}; EC=1.11.1.7 {ECO:0000256|RuleBase:RU362060, ECO:0000256|SAAS:SAAS00709852};	--	GO:0020037,heme binding; GO:0046872,metal ion binding; GO:0004601,peroxidase activity; GO:0042744,hydrogen peroxide catabolic process; GO:0006979,response to oxidative stress	PF00141.23:Peroxidase
CmoCh00G001540	1.74	2.22	1.82	1.98	3.45	4.33	2.29	3.42	2.83	3.16	8.17	3.24	16	21	17	18	32	41	21	33	27	28	74	29	Cmo_Chr00	26979766	26980809	+	CmoCh00G001540	K00430 peroxidase [EC:1.11.1.7] | (RefSeq) peroxidase 2-like (A)	ko00940: Phenylpropanoid biosynthesis	peroxidase 2-like [Cucurbita maxima]	RecName: Full=Peroxidase 2; EC=1.11.1.7; AltName: Full=CUP2; Flags: Fragment;	RecName: Full=Peroxidase {ECO:0000256|RuleBase:RU362060, ECO:0000256|SAAS:SAAS00709852}; EC=1.11.1.7 {ECO:0000256|RuleBase:RU362060, ECO:0000256|SAAS:SAAS00709852};	--	GO:0020037,heme binding; GO:0046872,metal ion binding; GO:0004601,peroxidase activity; GO:0042744,hydrogen peroxide catabolic process; GO:0006979,response to oxidative stress	PF00141.23:Peroxidase
CmoCh00G001550	1.5	0.42	0.85	1.25	1.49	0.83	1.24	0.87	1.35	1.5	1.36	0.61	28	8	16	23	28	16	23	17	26	27	25	11	Cmo_Chr00	27251743	27256059	+	CmoCh00G001550	K20362 protein transport protein YIF1 | (RefSeq) protein YIF1B-like isoform X1 (A)	--	protein YIF1B-like [Cucurbita moschata]	--	SubName: Full=Uncharacterized protein {ECO:0000313|EMBL:KGN53120.1};	Predicted membrane protein	GO:0016021,integral component of membrane	PF03878.15:YIF1
CmoCh00G001600	2.59	2.84	3.15	5.1	3.92	5.99	3.21	3.41	2.95	4.78	2.39	2.95	55	62	68	107	84	131	68	76	65	98	50	61	Cmo_Chr00	28087309	28088403	+	CmoCh00G001600	K15032 mTERF domain-containing protein, mitochondrial | (RefSeq) transcription termination factor MTERF6, chloroplastic/mitochondrial-like (A)	--	transcription termination factor MTERF6, chloroplastic/mitochondrial-like isoform X3 [Cucurbita moschata]	RecName: Full=Transcription termination factor MTERF5, chloroplastic {ECO:0000305}; AltName: Full=Mitochondrial transcription termination factor 5 {ECO:0000303|PubMed:23087700}; AltName: Full=Protein MTERF DEFECTIVE IN ARABIDOPSIS 1 {ECO:0000303|PubMed:22905186}; Flags: Precursor;	SubName: Full=uncharacterized protein LOC103484197 {ECO:0000313|RefSeq:XP_008439382.1};	Mitochondrial transcription termination factor, mTERF	GO:0009507,chloroplast; GO:0003690,double-stranded DNA binding; GO:0019843,rRNA binding; GO:0003727,single-stranded RNA binding; GO:0009658,chloroplast organization; GO:0032502,developmental process; GO:0006353,DNA-templated transcription, termination; GO:0006355,regulation of transcription, DNA-templated; GO:0009737,response to abscisic acid; GO:0006970,response to osmotic stress; GO:0009651,res…	PF02536.14:mTERF
CmoCh00G001610	1.02	0.82	0.57	0.85	1.16	0.89	0.4	0.8	0.81	0.57	0.82	1.35	28	23	16	23	32	25	11	23	23	15	22	36	Cmo_Chr00	28089393	28090805	+	CmoCh00G001610	K15032 mTERF domain-containing protein, mitochondrial | (RefSeq) uncharacterized protein LOC111440613 isoform X1 (A)	--	uncharacterized protein LOC111440613 isoform X1 [Cucurbita moschata]	RecName: Full=Transcription termination factor MTERF5, chloroplastic {ECO:0000305}; AltName: Full=Mitochondrial transcription termination factor 5 {ECO:0000303|PubMed:23087700}; AltName: Full=Protein MTERF DEFECTIVE IN ARABIDOPSIS 1 {ECO:0000303|PubMed:22905186}; Flags: Precursor;	SubName: Full=uncharacterized protein LOC103484197 {ECO:0000313|RefSeq:XP_008439382.1};	Mitochondrial transcription termination factor, mTERF	GO:0009507,chloroplast; GO:0003690,double-stranded DNA binding; GO:0019843,rRNA binding; GO:0003727,single-stranded RNA binding; GO:0009658,chloroplast organization; GO:0032502,developmental process; GO:0006353,DNA-templated transcription, termination; GO:0006355,regulation of transcription, DNA-templated; GO:0009737,response to abscisic acid; GO:0006970,response to osmotic stress; GO:0009651,res…	PF02536.14:mTERF
CmoCh00G001620	12.26	6.97	11.08	144.87	135.71	25.82	51.51	64.35	43.58	102.39	10.59	9.88	60	35	55	700	669	130	251	330	221	483	51	47	Cmo_Chr00	28141523	28141803	-	CmoCh00G001620	--	--	hypothetical protein Csa_3G512980 [Cucumis sativus]	--	SubName: Full=Uncharacterized protein {ECO:0000313|EMBL:KGN58106.1};	--	--	--
CmoCh00G001630	13.41	12.43	12.14	8.59	12.54	6.78	11.87	13.05	13.05	20.5	15.24	17.65	346	329	318	219	326	180	305	353	349	510	387	443	Cmo_Chr00	28265766	28268029	-	CmoCh00G001630	--	--	uncharacterized protein LOC111475315 [Cucurbita maxima]	--	SubName: Full=Uncharacterized protein {ECO:0000313|EMBL:KRH17866.1}; Flags: Fragment;	--	--	--
CmoCh00G001640	45.24	63.6	66.36	72.44	180.67	74.31	124.21	81.05	66.89	187.99	41.83	66.42	411	593	612	650	1654	695	1124	772	630	1647	374	587	Cmo_Chr00	28269614	28270081	-	CmoCh00G001640	K17605 serine/threonine-protein phosphatase 2A activator | (RefSeq) uncharacterized protein LOC111787624 (A)	--	hypothetical protein CFOL_v3_34685, partial [Cephalotus follicularis]	--	SubName: Full=Uncharacterized protein {ECO:0000313|EMBL:GAV91288.1}; Flags: Fragment;	--	--	--
CmoCh00G001650	0.82	0.5	1.06	0.48	0.86	0.92	1.13	0.91	0.71	1.07	0.83	1.37	19	12	25	11	20	22	26	22	17	24	19	31	Cmo_Chr00	28307647	28308959	+	CmoCh00G001650	--	--	uncharacterized protein LOC111475315 [Cucurbita maxima]	--	SubName: Full=Uncharacterized protein {ECO:0000313|EMBL:OIV89939.1};	--	--	--
CmoCh00G001680	5.72	3.8	2.94	5.36	7.49	2.31	3.97	2.44	4.23	1.07	1.18	3.07	94	64	49	87	124	39	65	42	72	17	19	49	Cmo_Chr00	28451945	28456073	-	CmoCh00G001680	K15397 3-ketoacyl-CoA synthase [EC:2.3.1.199] | (RefSeq) 3-ketoacyl-CoA synthase 7-like (A)	ko00062: Fatty acid elongation; ko04626: Plant-pathogen interaction	3-ketoacyl-CoA synthase 7-like [Cucurbita maxima]	RecName: Full=3-ketoacyl-CoA synthase 7 {ECO:0000303|PubMed:18465198}; Short=KCS-7 {ECO:0000303|PubMed:18465198}; EC=2.3.1.199 {ECO:0000305}; AltName: Full=Very long-chain fatty acid condensing enzyme 7 {ECO:0000303|PubMed:18465198}; Short=VLCFA condensing enzyme 7 {ECO:0000303|PubMed:18465198};	RecName: Full=3-ketoacyl-CoA synthase {ECO:0000256|PIRNR:PIRNR036417}; EC=2.3.1.- {ECO:0000256|PIRNR:PIRNR036417};	--	GO:0016021,integral component of membrane; GO:0102336,3-oxo-arachidoyl-CoA synthase activity; GO:0102337,3-oxo-cerotoyl-CoA synthase activity; GO:0102338,3-oxo-lignoceronyl-CoA synthase activity; GO:0102756,very-long-chain 3-ketoacyl-CoA synthase activity; GO:0006633,fatty acid biosynthetic process	--
CmoCh00G001700	5.26	1.89	3.27	8.69	3.02	3.77	1.39	2.64	4.81	1.72	0.84	1.14	19	7	12	31	11	14	5	10	18	6	3	4	Cmo_Chr00	28456072	28456257	+	CmoCh00G001700	K15397 3-ketoacyl-CoA synthase [EC:2.3.1.199] | (RefSeq) 3-ketoacyl-CoA synthase 7-like (A)	ko00062: Fatty acid elongation; ko04626: Plant-pathogen interaction	3-ketoacyl-CoA synthase 7-like [Cucurbita pepo subsp. pepo]	RecName: Full=3-ketoacyl-CoA synthase 5 {ECO:0000303|PubMed:18465198}; Short=KCS-5 {ECO:0000303|PubMed:18465198}; EC=2.3.1.199 {ECO:0000305}; AltName: Full=Eceriferum 60 {ECO:0000303|PubMed:11041893}; AltName: Full=Very long-chain fatty acid condensing enzyme 5 {ECO:0000303|PubMed:18465198}; Short=VLCFA condensing enzyme 5 {ECO:0000303|PubMed:18465198};	RecName: Full=3-ketoacyl-CoA synthase {ECO:0000256|PIRNR:PIRNR036417}; EC=2.3.1.- {ECO:0000256|PIRNR:PIRNR036417};	--	GO:0005783,endoplasmic reticulum; GO:0016021,integral component of membrane; GO:0016020,membrane; GO:0102336,3-oxo-arachidoyl-CoA synthase activity; GO:0102337,3-oxo-cerotoyl-CoA synthase activity; GO:0102338,3-oxo-lignoceronyl-CoA synthase activity; GO:0009922,fatty acid elongase activity; GO:0102756,very-long-chain 3-ketoacyl-CoA synthase activity; GO:0006633,fatty acid biosynthetic process; GO…	PF08392.12:FAE1/Type III polyketide synthase-like protein
CmoCh00G001710	0.82	1.46	0.54	1.38	0.54	1.59	1.37	1.04	1.31	0.85	0.55	0.56	6	11	4	10	4	12	10	8	10	6	4	4	Cmo_Chr00	28553649	28554623	-	CmoCh00G001710	K02948 small subunit ribosomal protein S11 | (RefSeq) rps11; ribosomal protein S11 (A)	ko03010: Ribosome	ribosomal protein S11 (chloroplast) [Cucurbita maxima]	RecName: Full=30S ribosomal protein S11, chloroplastic {ECO:0000255|HAMAP-Rule:MF_01310};	SubName: Full=Ribosomal protein S11 {ECO:0000313|EMBL:ALO22279.1};	Mitochondrial/chloroplast ribosomal protein S11	GO:0009507,chloroplast; GO:0005763,mitochondrial small ribosomal subunit; GO:0048027,mRNA 5'-UTR binding; GO:0070181,small ribosomal subunit rRNA binding; GO:0003735,structural constituent of ribosome; GO:0000462,maturation of SSU-rRNA from tricistronic rRNA transcript (SSU-rRNA, 5.8S rRNA, LSU-rRNA); GO:0000028,ribosomal small subunit assembly; GO:0006412,translation	PF00411.19:Ribosomal protein S11
CmoCh00G001720	11.73	10.34	11.35	10.13	9.42	9.26	10.35	9.92	8.74	10.83	11.22	10.78	272	246	267	232	220	221	239	241	210	242	256	243	Cmo_Chr00	28558197	28560215	+	CmoCh00G001720	K07426 cytochrome P450 family 4 subfamily B polypeptide 1 [EC:1.14.14.1] | (RefSeq) cytochrome P450 CYP72A219-like (A)	--	cytochrome P450 CYP72A219-like [Cucurbita pepo subsp. pepo]	RecName: Full=Cytochrome P450 CYP72A219; EC=1.14.-.-; AltName: Full=Cytochrome P450 CYP72A129;	SubName: Full=cytochrome P450 CYP72A219-like {ECO:0000313|RefSeq:XP_008452436.1};	Cytochrome P450 CYP4/CYP19/CYP26 subfamilies	GO:0016021,integral component of membrane; GO:0020037,heme binding; GO:0005506,iron ion binding; GO:0004497,monooxygenase activity; GO:0016705,oxidoreductase activity, acting on paired donors, with incorporation or reduction of molecular oxygen	PF00067.22:Cytochrome P450
CmoCh00G001730	0	0	0	0	0	0	0	0.29	0	0	0	0	0	0	0	0	0	0	0	4	0	0	0	0	Cmo_Chr00	29025481	29026610	+	CmoCh00G001730	K21777 G2/mitotic-specific cyclin-B, other | (RefSeq) cyclin-B2-3-like (A)	--	cyclin-B2-3-like [Cucurbita maxima]	RecName: Full=Cyclin-B2-3; AltName: Full=G2/mitotic-specific cyclin-B2-3; Short=CycB2;3;	SubName: Full=G2/mitotic-specific cyclin-2-like {ECO:0000313|RefSeq:XP_008452954.1, ECO:0000313|RefSeq:XP_008452955.1};	Cyclin B and related kinase-activating proteins	GO:0005634,nucleus; GO:0007049,cell cycle; GO:0051301,cell division	PF00134.23:Cyclin, N-terminal domain
CmoCh00G001770	0	0.1	0.16	0	0.1	0.05	0.05	0.05	0	0.05	0	0	0	2	3	0	2	1	1	1	0	1	0	0	Cmo_Chr00	29944954	29946004	-	CmoCh00G001770	--	--	uncharacterized protein LOC111440692 [Cucurbita moschata]	--	SubName: Full=Uncharacterized protein {ECO:0000313|EMBL:KGN47269.1};	--	--	--
CmoCh00G001780	2.16	2.93	2.96	4.38	5.48	4.43	4.46	3.67	1.97	6.35	3.17	2.1	18	25	25	36	46	38	37	32	17	51	26	17	Cmo_Chr00	29946152	29946761	-	CmoCh00G001780	--	--	hypothetical protein F511_42513 [Dorcoceras hygrometricum]	--	SubName: Full=Uncharacterized protein {ECO:0000313|EMBL:KDO39226.1}; Flags: Fragment;	--	--	--
CmoCh00G001800	108	126.34	115.71	172.84	156.82	177.2	172.4	147.65	143.79	113.29	138.33	119.47	434	521	472	686	635	733	690	622	599	439	547	467	Cmo_Chr00	32693302	32693508	+	CmoCh00G001800	--	--	protein embryo sac development arrest 3, chloroplastic [Nicotiana attenuata]	RecName: Full=Protein PHOTOSYSTEM I ASSEMBLY 2, chloroplastic {ECO:0000305}; Flags: Precursor;	SubName: Full=Uncharacterized protein {ECO:0000313|EMBL:GAY49997.1};	--	GO:0009543,chloroplast thylakoid lumen; GO:0009535,chloroplast thylakoid membrane; GO:0031977,thylakoid lumen; GO:0046872,metal ion binding; GO:0009561,megagametogenesis; GO:0048564,photosystem I assembly; GO:0010027,thylakoid membrane organization	--
CmoCh00G001810	0.32	0.62	0.47	0.32	0.32	0.16	0.32	0.31	0.31	0	0.33	0.16	2	4	3	2	2	1	2	2	2	0	2	1	Cmo_Chr00	33395609	33396198	-	CmoCh00G001810	K01426 amidase [EC:3.5.1.4] | (RefSeq) LOW QUALITY PROTEIN: uncharacterized protein LOC105643773 (A)	ko00330: Arginine and proline metabolism; ko00360: Phenylalanine metabolism; ko00380: Tryptophan metabolism	basic blue protein-like [Cucurbita moschata]	RecName: Full=Basic blue protein; AltName: Full=CBP; AltName: Full=Cusacyanin; AltName: Full=Plantacyanin;	SubName: Full=Uncharacterized protein {ECO:0000313|EMBL:EMJ01319.1};	--	GO:0009055,electron transfer activity; GO:0046872,metal ion binding	PF02298.17:Plastocyanin-like domain
CmoCh00G001820	0	0.17	0	0.17	0.17	0.33	0.17	0.49	0.33	0.53	0.35	0	0	1	0	1	1	2	1	3	2	3	2	0	Cmo_Chr00	33971905	33972389	+	CmoCh00G001820	--	--	PREDICTED: uncharacterized protein LOC108866852, partial [Pyrus x bretschneideri]	--	SubName: Full=Uncharacterized protein {ECO:0000313|EMBL:KRH17750.1};	--	--	--
CmoCh01G000010	0	0	0.05	0	0.11	0	0.05	0.03	0	0.06	0.08	0.03	0	0	2	0	4	0	2	1	0	2	3	1	Cmo_Chr01	3106	5176	-	CmoCh01G000010	K13415 protein brassinosteroid insensitive 1 [EC:2.7.10.1 2.7.11.1] | (RefSeq) protein BRASSINOSTEROID INSENSITIVE 1 (A)	ko04075: Plant hormone signal transduction	pollen receptor-like kinase 4 isoform X1 [Cucurbita moschata]	RecName: Full=Pollen receptor-like kinase 4 {ECO:0000303|PubMed:23024212}; Short=AtPRK4 {ECO:0000303|PubMed:23024212}; EC=2.7.11.1 {ECO:0000305}; Flags: Precursor;	SubName: Full=pollen receptor-like kinase 4 {ECO:0000313|RefSeq:XP_008444094.1};	--	GO:0016021,integral component of membrane; GO:0005524,ATP binding; GO:0004672,protein kinase activity; GO:0080092,regulation of pollen tube growth	PF07714.17:Protein tyrosine kinase
CmoCh01G000020	17.08	16.87	17.17	24.81	21.94	21.58	20.59	19.23	19.23	17.52	14.34	18.46	449	455	458	644	581	584	539	530	524	444	371	472	Cmo_Chr01	6280	12861	+	CmoCh01G000020	--	--	E3 ubiquitin-protein ligase MARCH8-like isoform X2 [Cucurbita moschata]	--	SubName: Full=E3 ubiquitin-protein ligase MARCH8 isoform X1 {ECO:0000313|RefSeq:XP_008465089.1, ECO:0000313|RefSeq:XP_008465090.1, ECO:0000313|RefSeq:XP_008465091.1};	Protein involved in mRNA turnover and stability	GO:0016021,integral component of membrane; GO:0016874,ligase activity; GO:0008270,zinc ion binding	PF12906.7:RING-variant domain
CmoCh01G000030	0	0	0	0	0	0.32	0	0	0.16	0.17	0	0	0	0	0	0	0	2	0	0	1	1	0	0	Cmo_Chr01	14141	14525	+	CmoCh01G000030	--	--	ylmG homolog protein 1-2, chloroplastic-like [Momordica charantia]	RecName: Full=YlmG homolog protein 1-2, chloroplastic {ECO:0000305}; Short=AtYLMG1-2 {ECO:0000303|PubMed:20359373}; AltName: Full=YGGT family protein YLMG1-2 {ECO:0000305}; Flags: Precursor;	SubName: Full=YGGT family protein {ECO:0000313|EMBL:EOX93769.1};	--	GO:0009507,chloroplast; GO:0009941,chloroplast envelope; GO:0009535,chloroplast thylakoid membrane; GO:0016021,integral component of membrane	PF02325.17:YGGT family
CmoCh01G000050	13.75	13.61	14.1	15.94	15.1	13.2	14.42	14.33	15.16	14.29	11.5	13.32	945	960	984	1082	1046	934	987	1033	1080	947	778	891	Cmo_Chr01	15011	24664	+	CmoCh01G000050	--	--	hypothetical protein CUMW_221800, partial [Citrus unshiu]	RecName: Full=Uncharacterized membrane protein At1g16860;	SubName: Full=Uncharacterized protein {ECO:0000313|EMBL:GAY62959.1}; Flags: Fragment;	--	GO:0016021,integral component of membrane; GO:0005886,plasma membrane	PF01925.19:Sulfite exporter TauE/SafE
CmoCh01G000060	11.23	12.22	11.28	13.26	14.03	12.92	12.96	13.64	13.64	11.1	9.99	10.8	402	449	410	469	506	476	462	512	506	383	352	376	Cmo_Chr01	24885	28870	+	CmoCh01G000060	K10446 kelch-like protein 8 | (RefSeq) hypothetical protein (A)	--	kelch repeat-containing protein At3g27220-like [Cucurbita moschata]	RecName: Full=Kelch repeat-containing protein At3g27220;	SubName: Full=Uncharacterized protein {ECO:0000313|EMBL:KGN58434.1};	FOG: Kelch repeat	GO:0005737,cytoplasm; GO:0005768,endosome; GO:0005794,Golgi apparatus; GO:0016021,integral component of membrane; GO:0019005,SCF ubiquitin ligase complex; GO:0005802,trans-Golgi network; GO:0031625,ubiquitin protein ligase binding; GO:0009061,anaerobic respiration; GO:0043161,proteasome-mediated ubiquitin-dependent protein catabolic process; GO:0042787,NA; GO:0030162,regulation of proteolysis	PF01344.25:Kelch motif
CmoCh01G000070	17.98	23.95	22.61	29.05	29.51	30.51	27.36	28.36	29.03	24.23	22.46	20.44	398	544	508	635	658	695	603	658	666	517	489	440	Cmo_Chr01	29087	30956	-	CmoCh01G000070	K02937 large subunit ribosomal protein L7e | (RefSeq) 60S ribosomal protein L7-2 (A)	ko03010: Ribosome	PREDICTED: 60S ribosomal protein L7-2 [Cucumis sativus]	RecName: Full=60S ribosomal protein L7-2;	SubName: Full=Uncharacterized protein {ECO:0000313|EMBL:KGN58435.1};	60S ribosomal protein L7	GO:0005618,cell wall; GO:0009507,chloroplast; GO:0005829,cytosol; GO:0022625,cytosolic large ribosomal subunit; GO:0022626,cytosolic ribosome; GO:0016020,membrane; GO:0005886,plasma membrane; GO:0042788,polysomal ribosome; GO:0005774,vacuolar membrane; GO:0005773,vacuole; GO:0003729,mRNA binding; GO:0003723,RNA binding; GO:0003735,structural constituent of ribosome; GO:0002181,cytoplasmic transla…	PF08079.12:Ribosomal L30 N-terminal domain
CmoCh01G000100	2.38	4.25	6.25	3.48	4.06	1.67	4.11	3.65	1.66	2.05	2.95	3.53	18	33	48	26	31	13	31	29	13	15	22	26	Cmo_Chr01	33434	33823	-	CmoCh01G000100	--	--	uncharacterized protein LOC111787904 [Cucurbita pepo subsp. pepo]	--	SubName: Full=Uncharacterized protein {ECO:0000313|EMBL:KGN58440.1};	--	--	PF07911.13:Protein of unknown function (DUF1677)
CmoCh01G000110	0.67	0.68	1.02	0.46	0.98	0.39	0.8	0.48	0.57	0.72	0.51	1.15	25	26	39	17	37	15	30	19	22	26	19	42	Cmo_Chr01	36167	39059	-	CmoCh01G000110	K07195 exocyst complex component 7 | (RefSeq) exocyst complex component EXO70A1-like (A)	--	exocyst complex component EXO70A1-like [Cucurbita moschata]	RecName: Full=Exocyst complex component EXO70A1; Short=AtExo70a1; AltName: Full=Exocyst subunit Exo70 family protein A1;	SubName: Full=exocyst complex component EXO70A1 {ECO:0000313|RefSeq:XP_008460316.1};	Exocyst component protein and related proteins	GO:0005618,cell wall; GO:0005856,cytoskeleton; GO:0005829,cytosol; GO:0000145,exocyst; GO:0005576,extracellular region; GO:0009524,phragmoplast; GO:0005886,plasma membrane; GO:0006887,exocytosis	PF03081.15:Exo70 exocyst complex subunit
CmoCh01G000120	11.24	17.62	15.97	15.69	19.46	18.77	11.09	15.42	12.55	10.81	11.57	13.57	235	378	339	324	410	404	231	338	272	218	238	276	Cmo_Chr01	40734	42026	+	CmoCh01G000120	K13464 jasmonate ZIM domain-containing protein | (RefSeq) protein TIFY 10b-like isoform X1 (A)	ko04075: Plant hormone signal transduction	protein TIFY 10b-like isoform X1 [Cucurbita moschata]	RecName: Full=Protein TIFY 10B; AltName: Full=Jasmonate ZIM domain-containing protein 2;	SubName: Full=protein TIFY 10c-like {ECO:0000313|RefSeq:XP_008460319.1};	--	GO:0005634,nucleus; GO:0003714,transcription corepressor activity; GO:0006952,defense response; GO:1903507,negative regulation of nucleic acid-templated transcription; GO:0031347,regulation of defense response; GO:2000022,regulation of jasmonic acid mediated signaling pathway; GO:0006355,regulation of transcription, DNA-templated; GO:0009753,response to jasmonic acid; GO:0009611,response to wound…	PF06200.14:tify domain
CmoCh01G000130	45.04	42.49	47.01	64.38	59.92	66.24	62.99	60.5	66.7	41.23	38.94	39.5	843	816	893	1190	1130	1276	1174	1187	1294	744	717	719	Cmo_Chr01	41715	46393	-	CmoCh01G000130	--	--	protein FLUORESCENT IN BLUE LIGHT, chloroplastic-like isoform X2 [Cucurbita moschata]	RecName: Full=Protein FLUORESCENT IN BLUE LIGHT, chloroplastic; Flags: Precursor;	SubName: Full=Uncharacterized protein {ECO:0000313|EMBL:KGN58458.1};	--	GO:0031969,chloroplast membrane; GO:0009535,chloroplast thylakoid membrane; GO:0016021,integral component of membrane	PF13424.6:Tetratricopeptide repeat
CmoCh01G000140	13.64	12.12	14.43	13.81	12.94	12.35	12.81	11.9	12.62	11.77	10.4	10.85	340	310	365	340	325	317	318	311	326	283	255	263	Cmo_Chr01	46814	51364	-	CmoCh01G000140	K11517 (S)-2-hydroxy-acid oxidase [EC:1.1.3.15] | (RefSeq) peroxisomal (S)-2-hydroxy-acid oxidase GLO4-like isoform X1 (A)	ko00630: Glyoxylate and dicarboxylate metabolism; ko01200: Carbon metabolism; ko04146: Peroxisome	peroxisomal (S)-2-hydroxy-acid oxidase GLO3-like isoform X3 [Cucurbita maxima]	RecName: Full=Peroxisomal (S)-2-hydroxy-acid oxidase GLO3; EC=1.1.3.15; AltName: Full=Glycolate oxidase 3; Short=AtGLO3; Short=GOX 3; AltName: Full=Short chain alpha-hydroxy acid oxidase GLO3;	SubName: Full=peroxisomal (S)-2-hydroxy-acid oxidase GLO4-like {ECO:0000313|RefSeq:XP_008460328.1};	Glycolate oxidase	GO:0005777,peroxisome; GO:0010181,FMN binding; GO:0052853,long-chain-(S)-2-hydroxy-long-chain-acid oxidase activity; GO:0052854,medium-chain-(S)-2-hydroxy-acid oxidase activity; GO:0052852,very-long-chain-(S)-2-hydroxy-acid oxidase activity; GO:0010204,defense response signaling pathway, resistance gene-independent; GO:0042742,defense response to bacterium; GO:0050665,hydrogen peroxide biosynthet…	PF01070.18:FMN-dependent dehydrogenase
CmoCh01G000150	38.1	46.22	55.44	22.24	21.61	27	28.79	33	30.56	48.68	62.72	48.46	392	488	579	226	224	286	295	356	326	483	635	485	Cmo_Chr01	51481	52456	-	CmoCh01G000150	--	--	dormancy-associated protein homolog 4-like [Cucurbita moschata]	RecName: Full=Dormancy-associated protein homolog 4 {ECO:0000305}; AltName: Full=DRM1 homolog 4 {ECO:0000305};	SubName: Full=dormancy-associated protein homolog 4 {ECO:0000313|RefSeq:XP_008460332.1};	--	--	PF05564.12:Dormancy/auxin associated protein
CmoCh01G000160	15.98	15.73	18.63	28.79	24.49	21.49	19.71	18.37	19.36	17.77	14.19	16.28	468	473	554	833	723	648	575	564	588	502	409	464	Cmo_Chr01	53379	56003	+	CmoCh01G000160	K02998 small subunit ribosomal protein SAe | (RefSeq) 40S ribosomal protein SA-like (A)	ko03010: Ribosome	40S ribosomal protein SA-like [Cucurbita moschata]	RecName: Full=40S ribosomal protein SA {ECO:0000255|HAMAP-Rule:MF_03015}; AltName: Full=p40;	RecName: Full=40S ribosomal protein SA {ECO:0000256|HAMAP-Rule:MF_03015};	40S ribosomal protein SA (P40)/Laminin receptor 1	GO:0030686,90S preribosome; GO:0022627,cytosolic small ribosomal subunit; GO:0003735,structural constituent of ribosome; GO:0000447,endonucleolytic cleavage in ITS1 to separate SSU-rRNA from 5.8S rRNA and LSU-rRNA from tricistronic rRNA transcript (SSU-rRNA, 5.8S rRNA, LSU-rRNA); GO:0000461,endonucleolytic cleavage to generate mature 3'-end of SSU-rRNA from (SSU-rRNA, 5.8S rRNA, LSU-rRNA); GO:000…	PF00318.20:Ribosomal protein S2
CmoCh01G000170	1.37	1.7	2.28	1.23	1.8	3.42	0.96	1.12	0.96	1.24	0.99	0.98	73	93	124	65	97	188	51	63	53	64	52	51	Cmo_Chr01	55950	60423	-	CmoCh01G000170	K00679 phospholipid:diacylglycerol acyltransferase [EC:2.3.1.158] | (RefSeq) hypothetical protein (A)	ko00561: Glycerolipid metabolism	uncharacterized protein LOC111452768 isoform X2 [Cucurbita moschata]	RecName: Full=GDSL esterase/lipase 5; EC=3.1.1.-; AltName: Full=Extracellular lipase 5; Flags: Precursor;	SubName: Full=uncharacterized protein LOC103499201 {ECO:0000313|RefSeq:XP_008460353.1};	--	GO:0005576,extracellular region; GO:0016298,lipase activity; GO:0016042,lipid catabolic process	PF03763.13:Remorin, C-terminal region
CmoCh01G000180	21.46	16.94	17.34	26.08	17.89	21.27	25.21	15.15	15.53	17.81	17.89	19.42	100	81	82	120	84	102	117	74	75	80	82	88	Cmo_Chr01	62661	63166	+	CmoCh01G000180	--	--	--	--	--	--	--	--
CmoCh01G000190	11.53	11.3	11.5	11.58	11.78	12.56	11.52	11.71	10.96	10.73	11.18	11.31	632	636	640	627	651	709	629	673	623	567	603	603	Cmo_Chr01	63358	68585	+	CmoCh01G000190	--	--	AT-rich interactive domain-containing protein 4-like isoform X1 [Cucurbita moschata]	RecName: Full=AT-rich interactive domain-containing protein 4; Short=ARID domain-containing protein 4;	SubName: Full=Uncharacterized protein {ECO:0000313|EMBL:KGN58471.1};	--	GO:0005634,nucleus; GO:0003677,DNA binding; GO:0046872,metal ion binding; GO:0006355,regulation of transcription, DNA-templated; GO:0006351,transcription, DNA-templated	PF01388.21:ARID/BRIGHT DNA binding domain
CmoCh01G000200	0	0	0	0	0	0	0	0	0	0	0.23	0	0	0	0	0	0	0	0	0	0	0	1	0	Cmo_Chr01	68805	69111	+	CmoCh01G000200	K11975 E3 ubiquitin-protein ligase RNF144 [EC:2.3.2.31] | (RefSeq) probable E3 ubiquitin-protein ligase ARI5 (A)	--	probable E3 ubiquitin-protein ligase rbrA [Cucurbita pepo subsp. pepo]	RecName: Full=ATP-dependent RNA helicase DEAH11, chloroplastic; EC=3.6.4.13; Flags: Precursor;	RecName: Full=RING-type E3 ubiquitin transferase {ECO:0000256|SAAS:SAAS00970528}; EC=2.3.2.27 {ECO:0000256|SAAS:SAAS00970528};	Predicted E3 ubiquitin ligase	GO:0009507,chloroplast; GO:0005737,cytoplasm; GO:0005730,nucleolus; GO:0005524,ATP binding; GO:0004004,ATP-dependent RNA helicase activity; GO:0046872,metal ion binding; GO:0003723,RNA binding; GO:0006396,RNA processing	PF01485.21:IBR domain, a half RING-finger domain
CmoCh01G000210	19.26	19.85	21.46	17.65	23.17	18.62	18.57	19.6	19.12	20.49	18.59	19.92	655	693	741	593	794	652	629	699	674	672	622	659	Cmo_Chr01	69737	74761	+	CmoCh01G000210	K04554 ubiquitin-conjugating enzyme E2 J2 [EC:2.3.2.23] | (RefSeq) ubiquitin-conjugating enzyme E2 34-like (A)	ko04120: Ubiquitin mediated proteolysis; ko04141: Protein processing in endoplasmic reticulum	ubiquitin-conjugating enzyme E2 34-like [Cucurbita moschata]	RecName: Full=Ubiquitin-conjugating enzyme E2 34; EC=2.3.2.23; AltName: Full=E2 ubiquitin-conjugating enzyme 34; AltName: Full=Ubiquitin carrier protein 34;	SubName: Full=ubiquitin-conjugating enzyme E2 34-like {ECO:0000313|RefSeq:XP_008460359.1, ECO:0000313|RefSeq:XP_008460360.1, ECO:0000313|RefSeq:XP_008460361.1};	Ubiquitin-protein ligase	GO:0005783,endoplasmic reticulum; GO:0016021,integral component of membrane; GO:0005524,ATP binding; GO:0061630,ubiquitin protein ligase activity; GO:0031625,ubiquitin protein ligase binding; GO:0004842,ubiquitin-protein transferase activity; GO:0000209,protein polyubiquitination; GO:0030433,ubiquitin-dependent ERAD pathway; GO:0006511,ubiquitin-dependent protein catabolic process	PF00179.26:Ubiquitin-conjugating enzyme
CmoCh01G000220	29.26	26.79	25.83	33.85	32.3	30.09	32.79	34.46	32.39	29.04	27.34	27.33	2534	2381	2271	2895	2819	2682	2828	3129	2908	2425	2330	2302	Cmo_Chr01	75215	83416	+	CmoCh01G000220	K03691 peptide-O-fucosyltransferase [EC:2.4.1.221] | (RefSeq) O-fucosyltransferase 36-like isoform X1 (A)	ko00514: Other types of O-glycan biosynthesis	O-fucosyltransferase 36-like isoform X1 [Cucurbita moschata]	RecName: Full=O-fucosyltransferase 36 {ECO:0000305}; Short=O-FucT-36 {ECO:0000305}; EC=2.4.1.- {ECO:0000305}; AltName: Full=O-fucosyltransferase family protein {ECO:0000305};	SubName: Full=uncharacterized protein LOC103502751 {ECO:0000313|RefSeq:XP_008465040.1};	--	GO:0016021,integral component of membrane; GO:0046922,peptide-O-fucosyltransferase activity; GO:0006004,fucose metabolic process	PF10250.9:GDP-fucose protein O-fucosyltransferase
CmoCh01G000230	0	0	0	0	0.17	0	0	0	0.16	0	0	0	0	0	0	0	1	0	0	0	1	0	0	0	Cmo_Chr01	83192	83497	-	CmoCh01G000230	--	--	--	--	--	--	--	--
CmoCh01G000240	1.86	1.39	1.27	1.28	1.55	1.06	1.48	1.12	2.18	1.1	0.46	1.96	82	63	57	56	69	48	65	52	100	47	20	84	Cmo_Chr01	83641	88632	-	CmoCh01G000240	K13436 pto-interacting protein 1 [EC:2.7.11.1] | (RefSeq) PTI1-like tyrosine-protein kinase 3 (A)	ko04626: Plant-pathogen interaction	protein STRUBBELIG-RECEPTOR FAMILY 7-like isoform X1 [Cucurbita moschata]	RecName: Full=Protein STRUBBELIG-RECEPTOR FAMILY 6; AltName: Full=Leucine-rich repeat receptor kinase-like protein SRF6; Flags: Precursor;	SubName: Full=protein STRUBBELIG-RECEPTOR FAMILY 7 isoform X1 {ECO:0000313|RefSeq:XP_008465034.1};	--	GO:0016021,integral component of membrane; GO:0005524,ATP binding; GO:0004675,transmembrane receptor protein serine/threonine kinase activity; GO:0007166,cell surface receptor signaling pathway; GO:0006468,protein phosphorylation	PF07714.17:Protein tyrosine kinase
CmoCh01G000250	3.85	4.64	4.4	3.35	4.15	3.5	3.35	3.44	3.8	5.23	3.91	4.73	173	214	201	149	188	162	150	162	177	227	173	207	Cmo_Chr01	90228	96753	-	CmoCh01G000250	K07300 Ca2+:H+ antiporter | (RefSeq) vacuolar cation/proton exchanger 3-like (A)	--	vacuolar cation/proton exchanger 3-like [Cucurbita moschata]	RecName: Full=Vacuolar cation/proton exchanger 2; AltName: Full=Ca(2+)/H(+) exchanger 2; AltName: Full=OsCAX2;	SubName: Full=vacuolar cation/proton exchanger 3-like {ECO:0000313|RefSeq:XP_008463979.1, ECO:0000313|RefSeq:XP_008463980.1, ECO:0000313|RefSeq:XP_008463981.1};	Ca2+/H+ antiporter VCX1 and related proteins	GO:0016021,integral component of membrane; GO:0009705,plant-type vacuole membrane; GO:0015369,calcium:proton antiporter activity	PF01699.24:Sodium/calcium exchanger protein
CmoCh01G000260	23.48	30.34	33.15	19.83	22.89	24.98	18.08	20.36	19.56	21.66	26.36	30.2	506	671	725	422	497	554	388	460	437	450	559	633	Cmo_Chr01	97615	98724	-	CmoCh01G000260	K13413 mitogen-activated protein kinase kinase 4/5 [EC:2.7.12.2] | (RefSeq) mitogen-activated protein kinase kinase 5-like (A)	ko04016: MAPK signaling pathway - plant; ko04075: Plant hormone signal transduction; ko04626: Plant-pathogen interaction	mitogen-activated protein kinase kinase 5-like [Cucurbita moschata]	RecName: Full=Mitogen-activated protein kinase kinase 5; Short=AtMAP2Kalpha; Short=AtMEK5; Short=AtMKK5; Short=MAP kinase kinase 5; EC=2.7.12.2;	SubName: Full=mitogen-activated protein kinase kinase 5-like {ECO:0000313|RefSeq:XP_008463984.1};	Mitogen-activated protein kinase kinase (MAP2K)	GO:0005737,cytoplasm; GO:0005524,ATP binding; GO:0004674,protein serine/threonine kinase activity; GO:0032147,activation of protein kinase activity; GO:0009814,defense response, incompatible interaction; GO:0010227,floral organ abscission; GO:0010229,inflorescence development; GO:0009626,plant-type hypersensitive response; GO:0010365,positive regulation of ethylene biosynthetic process; GO:000734…	PF00069.25:Protein kinase domain
CmoCh01G000270	7.33	7.27	6.59	5.79	5.04	4.06	7.04	4.17	4.96	5.87	2.61	6.02	114	116	104	89	79	65	109	68	80	88	40	91	Cmo_Chr01	99919	100870	+	CmoCh01G000270	K00058 D-3-phosphoglycerate dehydrogenase / 2-oxoglutarate reductase [EC:1.1.1.95 1.1.1.399] | (RefSeq) D-3-phosphoglycerate dehydrogenase 2, chloroplastic-like (A)	ko00260: Glycine, serine and threonine metabolism; ko00270: Cysteine and methionine metabolism; ko01200: Carbon metabolism; ko01230: Biosynthesis of amino acids	D-3-phosphoglycerate dehydrogenase 2, chloroplastic-like [Cucurbita moschata]	RecName: Full=D-3-phosphoglycerate dehydrogenase 2, chloroplastic; Short=PGDH; EC=1.1.1.95 {ECO:0000269|PubMed:24368794, ECO:0000269|PubMed:9867856}; Flags: Precursor;	RecName: Full=D-3-phosphoglycerate dehydrogenase {ECO:0000256|RuleBase:RU363003}; EC=1.1.1.95 {ECO:0000256|RuleBase:RU363003};	D-3-phosphoglycerate dehydrogenase, D-isomer-specific 2-hydroxy acid dehydrogenase superfamily	GO:0009507,chloroplast; GO:0009570,chloroplast stroma; GO:0005829,cytosol; GO:0005634,nucleus; GO:0051287,NAD binding; GO:0004617,phosphoglycerate dehydrogenase activity; GO:0006564,L-serine biosynthetic process	PF00389.30:D-isomer specific 2-hydroxyacid dehydrogenase, catalytic domain
CmoCh01G000280	10.15	10.59	9.53	10.08	9.68	7.43	11.51	9.61	10.25	10.77	5.79	9.94	255	273	243	250	245	192	288	253	267	261	143	243	Cmo_Chr01	101361	102833	+	CmoCh01G000280	K00058 D-3-phosphoglycerate dehydrogenase / 2-oxoglutarate reductase [EC:1.1.1.95 1.1.1.399] | (RefSeq) D-3-phosphoglycerate dehydrogenase 2, chloroplastic-like (A)	ko00260: Glycine, serine and threonine metabolism; ko00270: Cysteine and methionine metabolism; ko01200: Carbon metabolism; ko01230: Biosynthesis of amino acids	D-3-phosphoglycerate dehydrogenase 2, chloroplastic-like [Cucurbita moschata]	RecName: Full=D-3-phosphoglycerate dehydrogenase 2, chloroplastic; Short=PGDH; EC=1.1.1.95 {ECO:0000269|PubMed:24368794, ECO:0000269|PubMed:9867856}; Flags: Precursor;	RecName: Full=D-3-phosphoglycerate dehydrogenase {ECO:0000256|RuleBase:RU363003}; EC=1.1.1.95 {ECO:0000256|RuleBase:RU363003};	D-3-phosphoglycerate dehydrogenase, D-isomer-specific 2-hydroxy acid dehydrogenase superfamily	GO:0009507,chloroplast; GO:0009570,chloroplast stroma; GO:0005829,cytosol; GO:0005634,nucleus; GO:0051287,NAD binding; GO:0004617,phosphoglycerate dehydrogenase activity; GO:0006564,L-serine biosynthetic process	PF02826.19:D-isomer specific 2-hydroxyacid dehydrogenase, NAD binding domain
CmoCh01G000290	0.48	0.6	0.38	0.57	0.7	0.66	0.57	0.47	0.44	0.37	0.23	0.43	31	40	25	37	46	44	37	32	30	23	15	27	Cmo_Chr01	104325	107735	+	CmoCh01G000290	K00924 kinase [EC:2.7.1.-] | (RefSeq) receptor protein kinase CLAVATA1 (A)	--	receptor-like protein kinase [Cucurbita moschata]	RecName: Full=Receptor-like protein kinase; EC=2.7.11.1; Flags: Precursor;	SubName: Full=receptor-like protein kinase {ECO:0000313|RefSeq:XP_008463988.1};	--	GO:0005576,extracellular region; GO:0016021,integral component of membrane; GO:0005886,plasma membrane; GO:0005524,ATP binding; GO:0004674,protein serine/threonine kinase activity; GO:0019199,transmembrane receptor protein kinase activity; GO:0006468,protein phosphorylation	PF00069.25:Protein kinase domain
CmoCh01G000300	0.67	0.87	0.44	0.68	1.55	0.22	0.22	0	0	0	0.23	0	3	4	2	3	7	1	1	0	0	0	1	0	Cmo_Chr01	107793	108102	+	CmoCh01G000300	--	--	hypothetical protein Csa_3G651760 [Cucumis sativus]	RecName: Full=Receptor-like protein kinase; EC=2.7.11.1; Flags: Precursor;	SubName: Full=Uncharacterized protein {ECO:0000313|EMBL:KGN58491.1};	--	GO:0005576,extracellular region; GO:0016021,integral component of membrane; GO:0005886,plasma membrane; GO:0005524,ATP binding; GO:0004674,protein serine/threonine kinase activity; GO:0019199,transmembrane receptor protein kinase activity; GO:0006468,protein phosphorylation	PF13516.6:Leucine Rich repeat
CmoCh01G000310	12.95	11.09	12.3	16.58	17.47	14.61	11.85	11.5	12.68	11.04	9.26	12.42	864	759	833	1092	1174	1003	787	804	877	710	608	806	Cmo_Chr01	108398	113558	-	CmoCh01G000310	K17301 coatomer subunit beta | (RefSeq) coatomer subunit beta-1-like (A)	--	coatomer subunit beta-1-like [Cucurbita moschata]	RecName: Full=Coatomer subunit beta-1; AltName: Full=Beta-coat protein 1; Short=Beta-COP 1;	RecName: Full=Coatomer subunit beta {ECO:0000256|PIRNR:PIRNR005727}; AltName: Full=Beta-coat protein {ECO:0000256|PIRNR:PIRNR005727};	Vesicle coat complex COPI, beta subunit	GO:0030126,COPI vesicle coat; GO:0005829,cytosol; GO:0000139,Golgi membrane; GO:0009506,plasmodesma; GO:0005198,structural molecule activity; GO:0006888,ER to Golgi vesicle-mediated transport; GO:0006891,intra-Golgi vesicle-mediated transport; GO:0006886,intracellular protein transport; GO:0006890,retrograde vesicle-mediated transport, Golgi to ER	PF01602.20:Adaptin N terminal region
CmoCh01G000320	2.24	4.63	3.5	1.86	3.26	11.64	1.41	1.92	1.32	2.15	1.73	2.06	67	142	106	55	98	358	42	60	41	62	51	60	Cmo_Chr01	114129	115667	-	CmoCh01G000320	K20623 typhasterol/6-deoxotyphasterol 2alpha-hydroxylase | (RefSeq) cytochrome P450 71A1-like (A)	ko00905: Brassinosteroid biosynthesis	cytochrome P450 71A1-like [Cucurbita moschata]	RecName: Full=Cytochrome P450 71A1; EC=1.14.-.-; AltName: Full=ARP-2; AltName: Full=CYPLXXIA1;	SubName: Full=cytochrome P450 71A1-like {ECO:0000313|RefSeq:XP_008463991.1};	Cytochrome P450 CYP2 subfamily	GO:0005789,endoplasmic reticulum membrane; GO:0016021,integral component of membrane; GO:0031090,organelle membrane; GO:0020037,heme binding; GO:0005506,iron ion binding; GO:0004497,monooxygenase activity; GO:0016705,oxidoreductase activity, acting on paired donors, with incorporation or reduction of molecular oxygen; GO:0009835,fruit ripening	PF00067.22:Cytochrome P450
CmoCh01G000330	2.24	0.08	0.59	1.93	2.87	1.16	1.03	2.06	1.04	1.77	0.75	3.79	79	3	21	67	102	42	36	76	38	60	26	130	Cmo_Chr01	116681	118605	-	CmoCh01G000330	K20623 typhasterol/6-deoxotyphasterol 2alpha-hydroxylase | (RefSeq) cytochrome P450 71A1-like (A)	ko00905: Brassinosteroid biosynthesis	cytochrome P450 71A1-like [Cucurbita moschata]	RecName: Full=Cytochrome P450 71A1; EC=1.14.-.-; AltName: Full=ARP-2; AltName: Full=CYPLXXIA1;	SubName: Full=cytochrome P450 71A1-like {ECO:0000313|RefSeq:XP_008460308.1};	Cytochrome P450 CYP2 subfamily	GO:0005789,endoplasmic reticulum membrane; GO:0016021,integral component of membrane; GO:0031090,organelle membrane; GO:0020037,heme binding; GO:0005506,iron ion binding; GO:0004497,monooxygenase activity; GO:0016705,oxidoreductase activity, acting on paired donors, with incorporation or reduction of molecular oxygen; GO:0009835,fruit ripening	PF00067.22:Cytochrome P450
CmoCh01G000340	6.77	4.01	3.81	3.18	7.2	2.82	4.37	7.15	5.83	9.28	5.9	5.72	28	17	16	13	30	12	18	31	25	37	24	23	Cmo_Chr01	119635	120101	+	CmoCh01G000340	--	--	--	--	--	--	--	--
CmoCh01G000350	18.88	20.35	20.47	16.44	16.35	16.79	16.73	17.42	18.05	21.28	24.02	22.65	886	980	975	762	773	811	782	857	878	963	1109	1034	Cmo_Chr01	120129	123137	+	CmoCh01G000350	K00951 GTP pyrophosphokinase [EC:2.7.6.5] | (RefSeq) probable GTP diphosphokinase RSH2, chloroplastic (A)	ko00230: Purine metabolism	probable GTP diphosphokinase RSH2, chloroplastic [Cucurbita moschata]	RecName: Full=Probable GTP diphosphokinase RSH3, chloroplastic; EC=2.7.6.5; AltName: Full=RelA/SpoT homolog 3; Short=AtRSH3; AltName: Full=ppGpp synthetase RSH3; Flags: Precursor;	SubName: Full=Uncharacterized protein {ECO:0000313|EMBL:KGN58500.1};	Predicted guanosine polyphosphate pyrophosphohydrolase/synthase	GO:0009507,chloroplast; GO:0005524,ATP binding; GO:0005525,GTP binding; GO:0008728,GTP diphosphokinase activity; GO:0016301,kinase activity; GO:0015970,guanosine tetraphosphate biosynthetic process; GO:0010150,leaf senescence; GO:0015979,photosynthesis	PF13328.6:HD domain
CmoCh01G000360	0	0	0	0	0.07	0	0	0	0	0	0	0	0	0	0	0	1	0	0	0	0	0	0	0	Cmo_Chr01	123492	126147	-	CmoCh01G000360	--	--	--	--	--	--	--	--
CmoCh01G000370	0	0	0	0	0.12	0	0.13	0	0.12	0	0	0	0	0	0	0	1	0	1	0	1	0	0	0	Cmo_Chr01	124808	125573	+	CmoCh01G000370	--	--	--	--	--	--	--	--
CmoCh01G000380	0.33	0.52	0.39	0.3	0.36	0.35	0.4	0.28	0.51	0.31	0.07	0.31	10	16	12	9	11	11	12	9	16	9	2	9	Cmo_Chr01	125736	128232	+	CmoCh01G000380	K22382 WD repeat-containing protein 26 | (RefSeq) WD repeat-containing protein 26 homolog (A)	--	growth-regulating factor 5-like isoform X2 [Cucurbita moschata]	RecName: Full=Growth-regulating factor 5; Short=AtGRF5; AltName: Full=Transcription activator GRF5;	SubName: Full=Uncharacterized protein {ECO:0000313|EMBL:KGN58502.1};	--	GO:0005634,nucleus; GO:0005524,ATP binding; GO:0048366,leaf development; GO:0006355,regulation of transcription, DNA-templated; GO:0006351,transcription, DNA-templated	PF08879.10:WRC
CmoCh01G000390	0	0	0	0.36	0	0	0	0	0	0	0	0	0	0	0	2	0	0	0	0	0	0	0	0	Cmo_Chr01	128774	129381	+	CmoCh01G000390	--	--	--	--	--	--	--	--
CmoCh01G000400	8.22	7.83	9.73	7.76	8.89	6.01	8.16	6.96	7.03	5.65	7.41	7.12	89	87	107	83	97	67	88	79	79	59	79	75	Cmo_Chr01	130620	131177	-	CmoCh01G000400	--	--	leucine-rich repeat extensin-like protein 3 [Cucurbita moschata]	--	SubName: Full=Uncharacterized protein {ECO:0000313|EMBL:KGN58504.1};	Protein conjugation factor involved in autophagy	GO:0016021,integral component of membrane	--
CmoCh01G000410	3.32	3.99	5.19	9.48	3.49	6.44	3.92	4.47	3.2	3.64	5.16	6.62	17	21	27	48	18	34	20	24	17	18	26	33	Cmo_Chr01	131219	131482	-	CmoCh01G000410	--	--	--	--	--	--	--	--
CmoCh01G000420	1.13	1.47	0.86	0.89	1	0.49	0.76	0.72	0.36	1.04	1.66	1.29	9	12	7	7	8	4	6	6	3	8	13	10	Cmo_Chr01	131522	133205	-	CmoCh01G000420	--	--	--	--	--	--	--	--
CmoCh01G000430	0.3	0.09	0.3	0.21	0.05	0.18	0.12	0.09	0.23	0.12	0.14	0.1	13	4	13	9	2	8	5	4	10	5	6	4	Cmo_Chr01	133673	136770	-	CmoCh01G000430	K09285 AP2-like factor, ANT lineage | (RefSeq) AP2-like ethylene-responsive transcription factor AIL1 (A)	--	AP2-like ethylene-responsive transcription factor AIL1 [Cucurbita moschata]	RecName: Full=AP2-like ethylene-responsive transcription factor AIL1; AltName: Full=Protein AINTEGUMENTA-LIKE 1;	SubName: Full=AP2-like ethylene-responsive transcription factor AIL1 {ECO:0000313|RefSeq:XP_008463998.1};	--	GO:0005634,nucleus; GO:0003677,DNA binding; GO:0003700,DNA-binding transcription factor activity; GO:0009873,ethylene-activated signaling pathway; GO:0007275,multicellular organism development; GO:0006351,transcription, DNA-templated	PF00847.20:AP2 domain
CmoCh01G000440	0.38	0.12	0	0	0.13	0.25	0	0.24	0.25	0.26	0	0.26	3	1	0	0	1	2	0	2	2	2	0	2	Cmo_Chr01	137102	140111	-	CmoCh01G000440	--	--	--	--	--	--	--	--
CmoCh01G000450	0.34	0.83	0.84	1.04	1.35	0.41	0.09	0.89	0.82	0.44	0.26	1.49	4	10	10	12	16	5	1	11	10	5	3	17	Cmo_Chr01	141391	142199	+	CmoCh01G000450	K09422 transcription factor MYB, plant | (RefSeq) transcription factor MYB114-like (A)	--	transcription factor MYB114-like [Cucurbita moschata]	RecName: Full=Anthocyanin regulatory C1 protein;	SubName: Full=transcription factor MYB114-like {ECO:0000313|RefSeq:XP_008464000.1};	Transcription factor, Myb superfamily	GO:0005634,nucleus; GO:0003677,DNA binding; GO:0006355,regulation of transcription, DNA-templated; GO:0006351,transcription, DNA-templated	PF00249.31:Myb-like DNA-binding domain
CmoCh01G000460	5.93	6.22	6.25	10.7	6.84	6.38	7.2	7.14	6.56	7.62	6.49	6.05	129	139	138	230	150	143	156	163	148	160	139	128	Cmo_Chr01	145136	147685	+	CmoCh01G000460	K02985 small subunit ribosomal protein S3e | (RefSeq) 40S ribosomal protein S3-3-like (A)	ko03010: Ribosome	40S ribosomal protein S3-3-like [Cucurbita maxima]	RecName: Full=40S ribosomal protein S3-3;	SubName: Full=40S ribosomal protein S3-3-like {ECO:0000313|RefSeq:XP_010261940.1};	40S ribosomal protein S3	GO:0005829,cytosol; GO:0022626,cytosolic ribosome; GO:0022627,cytosolic small ribosomal subunit; GO:0016020,membrane; GO:0005730,nucleolus; GO:0005634,nucleus; GO:0009506,plasmodesma; GO:0003684,damaged DNA binding; GO:0008534,oxidized purine nucleobase lesion DNA N-glycosylase activity; GO:0003723,RNA binding; GO:0003735,structural constituent of ribosome; GO:0002181,cytoplasmic translation; GO:…	PF00189.20:Ribosomal protein S3, C-terminal domain
CmoCh01G000470	42.07	50.11	56.94	30.45	41.3	38.59	34.15	43.72	42.77	46.96	48.56	46.24	1378	1684	1893	985	1363	1301	1114	1501	1452	1483	1565	1473	Cmo_Chr01	148023	154110	+	CmoCh01G000470	K06944 uncharacterized protein | (RefSeq) developmentally-regulated G-protein 2-like (A)	--	developmentally-regulated G-protein 2-like [Cucurbita moschata]	RecName: Full=Developmentally-regulated G-protein 2; Short=AtDRG2; AltName: Full=Developmentally-regulated G-protein 2B; Short=AtDRG2b;	SubName: Full=Uncharacterized protein {ECO:0000313|EMBL:KGN59787.1};	GTP-binding protein DRG2 (ODN superfamily)	GO:0005737,cytoplasm; GO:0019003,GDP binding; GO:0005525,GTP binding; GO:0003924,GTPase activity	PF16897.5:C-terminal region of MMR_HSR1 domain
CmoCh01G000480	0.44	0.36	0.73	0.44	0.5	0.52	0.17	0.39	0.58	0.87	0.41	0.48	13	11	22	13	15	16	5	12	18	25	12	14	Cmo_Chr01	153964	155767	-	CmoCh01G000480	K06180 23S rRNA pseudouridine1911/1915/1917 synthase [EC:5.4.99.23] | (RefSeq) pentatricopeptide repeat-containing protein At1g20230 isoform X1 (A)	--	putative pentatricopeptide repeat-containing protein At5g37570 [Cucurbita moschata]	RecName: Full=Putative pentatricopeptide repeat-containing protein At5g37570;	SubName: Full=Uncharacterized protein {ECO:0000313|EMBL:KGN59788.1};	FOG: PPR repeat	GO:0043231,intracellular membrane-bounded organelle; GO:0004519,endonuclease activity; GO:0003723,RNA binding; GO:0009451,RNA modification	PF01535.20:PPR repeat
CmoCh01G000490	1.76	1.63	1.78	0.52	1.11	1.49	0.98	0.89	1.25	1.01	0.75	0.76	38	36	39	11	24	33	21	20	28	21	16	16	Cmo_Chr01	159830	160939	-	CmoCh01G000490	--	--	protein BIG GRAIN 1-like B [Cucurbita moschata]	RecName: Full=Protein BIG GRAIN 1-like A {ECO:0000305};	SubName: Full=protein BIG GRAIN 1-like B {ECO:0000313|RefSeq:XP_008464005.1};	--	GO:0005886,plasma membrane; GO:0060918,auxin transport; GO:0009734,auxin-activated signaling pathway; GO:0010929,positive regulation of auxin mediated signaling pathway	--
CmoCh01G000500	9.32	10.79	11.16	11.49	11.29	11.7	9.34	10.36	10.1	11.45	12.44	12.93	553	657	672	673	675	714	552	644	621	655	726	746	Cmo_Chr01	165990	173093	-	CmoCh01G000500	--	--	uncharacterized protein LOC111452434 isoform X2 [Cucurbita moschata]	RecName: Full=GBF-interacting protein 1 {ECO:0000303|PubMed:16117846};	SubName: Full=Uncharacterized protein {ECO:0000313|EMBL:KGN59790.1};	--	GO:0005634,nucleus; GO:0042802,identical protein binding; GO:0051082,unfolded protein binding; GO:0043388,positive regulation of DNA binding	PF06972.11:Protein of unknown function (DUF1296)
CmoCh01G000510	18.74	19.06	18.81	17.87	19.64	23.3	17.34	19.25	19.13	19.07	18.1	20.2	908	948	925	855	959	1162	837	978	961	891	863	952	Cmo_Chr01	173512	182885	+	CmoCh01G000510	K14488 SAUR family protein | (RefSeq) uncharacterized protein LOC110273994 (A)	ko04075: Plant hormone signal transduction	polyadenylate-binding protein-interacting protein 3-like isoform X1 [Cucurbita moschata]	RecName: Full=Polyadenylate-binding protein-interacting protein 4; Short=PABP-interacting protein 4; Short=Poly(A)-binding protein-interacting protein 4; AltName: Full=PAM2-containing protein CID4; AltName: Full=Protein CTC-INTERACTING DOMAIN 4;	SubName: Full=Uncharacterized protein {ECO:0000313|EMBL:KGN59791.1};	Protein interacting with poly(A)-binding protein	GO:0010494,cytoplasmic stress granule; GO:0003729,mRNA binding; GO:0010603,regulation of cytoplasmic mRNA processing body assembly; GO:0034063,stress granule assembly	PF14438.6:Ataxin 2 SM domain
CmoCh01G000520	9.21	10.78	8.62	14.22	12.87	11.75	12.04	11.58	11.57	8.97	7.01	10	179	215	170	273	252	235	233	236	233	168	134	189	Cmo_Chr01	183575	185944	+	CmoCh01G000520	K02914 large subunit ribosomal protein L34 | (RefSeq) uncharacterized protein LOC111452439 (A)	ko03010: Ribosome	uncharacterized protein LOC111452439 [Cucurbita moschata]	--	SubName: Full=uncharacterized protein LOC103490028 {ECO:0000313|RefSeq:XP_008447614.1};	--	GO:0005840,ribosome; GO:0003735,structural constituent of ribosome; GO:0006412,translation	PF00468.17:Ribosomal protein L34
CmoCh01G000530	0.67	0.49	0.05	0.4	0.5	0.38	0.28	0.43	0.54	0.4	0.11	0.17	12	9	1	7	9	7	5	8	10	7	2	3	Cmo_Chr01	186124	187440	-	CmoCh01G000530	K15255 ATP-dependent DNA helicase PIF1 [EC:3.6.4.12] | (RefSeq) ATP-dependent DNA helicase PIF1-like (A)	--	IQ domain-containing protein IQM1-like [Cucurbita moschata]	RecName: Full=IQ domain-containing protein IQM1 {ECO:0000305}; AltName: Full=IQ motif-containing protein 1 {ECO:0000303|Ref.6};	SubName: Full=Uncharacterized protein {ECO:0000313|EMBL:KZN03206.1};	--	GO:0005737,cytoplasm; GO:0005634,nucleus; GO:0005516,calmodulin binding; GO:0010119,regulation of stomatal movement	--
CmoCh01G000550	3.91	3.74	3.96	3.58	5.95	3.65	2.62	4.01	4.13	3.36	4.47	4.06	105	103	108	95	161	101	70	113	115	87	118	106	Cmo_Chr01	191031	193820	+	CmoCh01G000550	--	--	EPIDERMAL PATTERNING FACTOR-like protein 3 [Cucurbita moschata]	RecName: Full=EPIDERMAL PATTERNING FACTOR-like protein 3; Short=EPF-like protein 3; Contains: RecName: Full=MEPFL3 {ECO:0000305}; Flags: Precursor;	SubName: Full=EPIDERMAL PATTERNING FACTOR-like protein 3 {ECO:0000313|RefSeq:XP_008447616.1, ECO:0000313|RefSeq:XP_008447617.1, ECO:0000313|RefSeq:XP_008447618.1};	--	GO:0005576,extracellular region; GO:0010052,guard cell differentiation; GO:0010374,stomatal complex development	PF17181.4:Epidermal patterning factor proteins
CmoCh01G000560	42.7	43.39	40.77	42.66	43.45	46.02	35.86	39.22	36.65	38.63	42.73	44.91	1425	1486	1381	1406	1461	1581	1192	1372	1268	1243	1403	1458	Cmo_Chr01	193903	198543	+	CmoCh01G000560	K02218 casein kinase 1 [EC:2.7.11.1] | (RefSeq) casein kinase 1-like protein 2 (A)	--	casein kinase 1-like protein 2 [Cucurbita moschata]	RecName: Full=Casein kinase 1-like protein 2 {ECO:0000305}; EC=2.7.11.1 {ECO:0000305}; AltName: Full=Protein CASEIN KINASE I-LIKE 2 {ECO:0000303|PubMed:16126836};	SubName: Full=casein kinase I {ECO:0000313|RefSeq:XP_008447619.1};	Casein kinase (serine/threonine/tyrosine protein kinase)	GO:0005737,cytoplasm; GO:0005634,nucleus; GO:0005886,plasma membrane; GO:0005524,ATP binding; GO:0004674,protein serine/threonine kinase activity; GO:0018105,peptidyl-serine phosphorylation; GO:0008360,regulation of cell shape	PF00069.25:Protein kinase domain
CmoCh01G000570	69.29	66.85	70.51	100.35	86.38	84.86	64.64	65.46	70.75	65.27	58.18	71.32	2498	2473	2580	3573	3138	3149	2321	2474	2644	2269	2064	2501	Cmo_Chr01	200325	205295	-	CmoCh01G000570	K03257 translation initiation factor 4A | (RefSeq) eukaryotic initiation factor 4A-8-like (A)	ko03013: RNA transport	eukaryotic initiation factor 4A-8-like [Cucurbita moschata]	RecName: Full=Eukaryotic initiation factor 4A-8; Short=eIF-4A-8; EC=3.6.4.13; AltName: Full=ATP-dependent RNA helicase eIF4A-8;	SubName: Full=Uncharacterized protein {ECO:0000313|EMBL:KGN59802.1};	Translation initiation factor 4F, helicase subunit (eIF-4A) and related helicases	GO:0005524,ATP binding; GO:0004386,helicase activity; GO:0003743,translation initiation factor activity	PF00270.29:DEAD/DEAH box helicase
CmoCh01G000580	5.39	4.82	5.55	7.43	6.48	7.09	4.97	6	5.91	5.47	4.95	4.75	133	122	139	181	161	180	122	155	151	130	120	114	Cmo_Chr01	205931	209302	-	CmoCh01G000580	K09422 transcription factor MYB, plant | (RefSeq) telomere repeat-binding factor 4-like (A)	--	telomere repeat-binding factor 4-like [Cucurbita moschata]	RecName: Full=Telomere repeat-binding factor 4; AltName: Full=MYB transcription factor;	SubName: Full=Uncharacterized protein {ECO:0000313|EMBL:KGN59803.1};	--	GO:0000784,nuclear chromosome, telomeric region; GO:0000786,nucleosome; GO:0003700,DNA-binding transcription factor activity; GO:0003691,double-stranded telomeric DNA binding; GO:0043565,sequence-specific DNA binding; GO:0006334,nucleosome assembly; GO:0009733,response to auxin; GO:0046686,response to cadmium ion; GO:0009723,response to ethylene; GO:0009753,response to jasmonic acid; GO:0009751,r…	PF00249.31:Myb-like DNA-binding domain
CmoCh01G000590	16.56	15.61	15.98	23.73	20.06	21.71	19.67	18.8	20.5	14.46	13.04	15.55	830	803	813	1175	1013	1120	982	988	1065	699	643	758	Cmo_Chr01	210432	217660	+	CmoCh01G000590	K00627 pyruvate dehydrogenase E2 component (dihydrolipoamide acetyltransferase) [EC:2.3.1.12] | (RefSeq) dihydrolipoyllysine-residue acetyltransferase component 2 of pyruvate dehydrogenase complex, mitochondrial-like isoform X1 (A)	ko00010: Glycolysis / Gluconeogenesis; ko00020: Citrate cycle (TCA cycle); ko00620: Pyruvate metabolism; ko01200: Carbon metabolism	dihydrolipoyllysine-residue acetyltransferase component 2 of pyruvate dehydrogenase complex, mitochondrial-like isoform X1 [Cucurbita moschata]	RecName: Full=Dihydrolipoyllysine-residue acetyltransferase component 2 of pyruvate dehydrogenase complex, mitochondrial; EC=2.3.1.12; AltName: Full=Dihydrolipoamide S-acetyltransferase component 2 of pyruvate dehydrogenase complex; AltName: Full=Pyruvate dehydrogenase complex component E2 2; Short=PDC-E2 2; Short=PDCE2 2; Flags: Precursor;	RecName: Full=Acetyltransferase component of pyruvate dehydrogenase complex {ECO:0000256|RuleBase:RU361137}; EC=2.3.1.12 {ECO:0000256|RuleBase:RU361137};	Dihydrolipoamide acetyltransferase	GO:0009507,chloroplast; GO:0009941,chloroplast envelope; GO:0005759,mitochondrial matrix; GO:0005739,mitochondrion; GO:0045254,pyruvate dehydrogenase complex; GO:0005507,copper ion binding; GO:0004742,dihydrolipoyllysine-residue acetyltransferase activity; GO:0006096,glycolytic process	PF00198.23:2-oxoacid dehydrogenases acyltransferase (catalytic domain)
CmoCh01G000600	5.23	4.99	5.45	5.39	5.19	5.4	4.68	5.66	4.67	7.75	8.3	8.18	292	286	309	297	292	310	260	331	270	417	456	444	Cmo_Chr01	218493	221645	+	CmoCh01G000600	K14497 protein phosphatase 2C [EC:3.1.3.16] | (RefSeq) protein phosphatase 2C 16-like (A)	ko04016: MAPK signaling pathway - plant; ko04075: Plant hormone signal transduction	protein phosphatase 2C 16-like [Cucurbita moschata]	RecName: Full=Protein phosphatase 2C 16; Short=AtPP2C16; EC=3.1.3.16; AltName: Full=AtP2C-HA; AltName: Full=Protein HYPERSENSITIVE TO ABA 1; AltName: Full=Protein phosphatase 2C HAB1; Short=PP2C HAB1; Flags: Precursor;	SubName: Full=Protein phosphatase 2c {ECO:0000313|EMBL:ADN33732.1};	Serine/threonine protein phosphatase	GO:0005737,cytoplasm; GO:0005634,nucleus; GO:0046872,metal ion binding; GO:0004722,protein serine/threonine phosphatase activity; GO:0009738,abscisic acid-activated signaling pathway	PF00481.21:Protein phosphatase 2C
CmoCh01G000610	19.54	17.47	18.02	16.32	18.71	17.57	15.65	16.2	13.8	17.33	16.84	18.25	658	604	616	543	635	609	525	572	482	563	558	598	Cmo_Chr01	221962	228385	-	CmoCh01G000610	K03787 5'-nucleotidase [EC:3.1.3.5] | (RefSeq) uncharacterized protein LOC111452316 (A)	ko00230: Purine metabolism; ko00240: Pyrimidine metabolism; ko00760: Nicotinate and nicotinamide metabolism	uncharacterized protein LOC111452316 [Cucurbita moschata]	--	SubName: Full=Uncharacterized protein {ECO:0000313|EMBL:KGN59808.1};	--	GO:0008252,nucleotidase activity	PF01975.17:Survival protein SurE
CmoCh01G000620	28.97	26.59	26.4	36.18	37.32	31.88	36.08	33.31	39.09	20.45	16.74	22.81	1252	1179	1158	1544	1625	1418	1553	1509	1751	852	712	959	Cmo_Chr01	228312	238087	+	CmoCh01G000620	K18121 glyoxylate/succinic semialdehyde reductase [EC:1.1.1.79 1.1.1.-] | (RefSeq) glyoxylate/succinic semialdehyde reductase 2, chloroplastic-like (A)	ko00630: Glyoxylate and dicarboxylate metabolism; ko00650: Butanoate metabolism; ko01200: Carbon metabolism	glyoxylate/succinic semialdehyde reductase 2, chloroplastic-like [Cucurbita moschata]	RecName: Full=Glyoxylate/succinic semialdehyde reductase 2, chloroplastic; Short=AtGLYR2; Short=AtGR2; Short=SSA reductase 2; EC=1.1.1.79 {ECO:0000269|PubMed:18495639}; EC=1.1.1.n11 {ECO:0000269|PubMed:18495639}; Flags: Precursor;	SubName: Full=Uncharacterized protein {ECO:0000313|EMBL:KGN59810.1};	Predicted dehydrogenase	GO:0009507,chloroplast; GO:0009570,chloroplast stroma; GO:0030267,glyoxylate reductase (NADP) activity; GO:0051287,NAD binding; GO:0004616,phosphogluconate dehydrogenase (decarboxylating) activity	PF03446.15:NAD binding domain of 6-phosphogluconate dehydrogenase
CmoCh01G000630	3.97	4.11	5.09	3.81	4.26	3.9	3.86	4.77	4.51	4.44	4.46	5.24	254	270	331	241	275	257	246	320	299	274	281	326	Cmo_Chr01	238701	251718	-	CmoCh01G000630	K15201 general transcription factor 3C polypeptide 3 (transcription factor C subunit 4) | (RefSeq) general transcription factor 3C polypeptide 3 (A)	--	general transcription factor 3C polypeptide 3 [Cucurbita moschata]	--	SubName: Full=general transcription factor 3C polypeptide 3 isoform X1 {ECO:0000313|RefSeq:XP_008447634.1, ECO:0000313|RefSeq:XP_008447635.1};	RNA polymerase III transcription factor TFIIIC	--	PF14559.6:Tetratricopeptide repeat
CmoCh01G000640	3.8	4.29	6.93	2.66	2.75	3.78	3.39	4.17	3.45	4.77	3.6	4.85	133	154	246	92	97	136	118	153	125	161	124	165	Cmo_Chr01	257387	260064	+	CmoCh01G000640	K12309 beta-galactosidase [EC:3.2.1.23] | (Kazusa) Lj3g3v0323160.1; - (A)	ko00052: Galactose metabolism; ko00511: Other glycan degradation; ko00531: Glycosaminoglycan degradation; ko00600: Sphingolipid metabolism; ko00604: Glycosphingolipid biosynthesis - ganglio series	protein indeterminate-domain 7-like [Cucurbita moschata]	RecName: Full=Protein indeterminate-domain 7 {ECO:0000303|PubMed:16784536};	SubName: Full=Uncharacterized protein {ECO:0000313|EMBL:KGN59816.1};	FOG: Zn-finger	GO:0003677,DNA binding; GO:0003700,DNA-binding transcription factor activity; GO:0046872,metal ion binding; GO:0006355,regulation of transcription, DNA-templated; GO:0006351,transcription, DNA-templated	PF00096.26:Zinc finger, C2H2 type
CmoCh01G000650	11.32	9.73	7.72	10.81	9.99	8.82	8.21	8.5	9.13	8.97	10.06	8.89	263	232	182	248	234	211	190	207	220	201	230	201	Cmo_Chr01	264884	267030	+	CmoCh01G000650	--	--	mediator of RNA polymerase II transcription subunit 9-like [Cucurbita moschata]	RecName: Full=Mediator of RNA polymerase II transcription subunit 9;	RecName: Full=Mediator of RNA polymerase II transcription subunit 9 {ECO:0000256|RuleBase:RU364145}; AltName: Full=Mediator complex subunit 9 {ECO:0000256|RuleBase:RU364145};	--	GO:0016592,mediator complex; GO:0006355,regulation of transcription, DNA-templated; GO:0006351,transcription, DNA-templated	PF07544.13:RNA polymerase II transcription mediator complex subunit 9
CmoCh01G000660	0.2	0.42	0.38	0.94	0.4	0.68	0.48	0.17	0.39	0.16	0.3	0.42	9	19	17	41	18	31	21	8	18	7	13	18	Cmo_Chr01	266677	269374	-	CmoCh01G000660	K06180 23S rRNA pseudouridine1911/1915/1917 synthase [EC:5.4.99.23] | (RefSeq) pentatricopeptide repeat-containing protein At1g20230 isoform X1 (A)	--	putative pentatricopeptide repeat-containing protein At1g17630 [Cucurbita moschata]	RecName: Full=Putative pentatricopeptide repeat-containing protein At1g17630;	SubName: Full=Uncharacterized protein {ECO:0000313|EMBL:KGN59819.1};	FOG: PPR repeat	GO:0043231,intracellular membrane-bounded organelle; GO:0004519,endonuclease activity; GO:0003723,RNA binding; GO:0031930,mitochondria-nucleus signaling pathway; GO:0009451,RNA modification	PF01535.20:PPR repeat
CmoCh01G000670	17.62	14.78	19.11	42.9	30.98	22.1	26.42	21.48	18.07	15.49	12.92	17.65	79	68	87	190	140	102	118	101	84	67	57	77	Cmo_Chr01	273237	273572	-	CmoCh01G000670	--	--	--	--	--	--	--	--
CmoCh01G000680	15.96	14.48	14.8	21.2	19.98	14.28	14.79	13.55	16.66	13.73	10.21	14.8	896	834	843	1175	1130	825	827	797	969	743	564	808	Cmo_Chr01	273607	279396	-	CmoCh01G000680	K12309 beta-galactosidase [EC:3.2.1.23] | (RefSeq) beta-galactosidase 2 (A)	ko00052: Galactose metabolism; ko00511: Other glycan degradation; ko00531: Glycosaminoglycan degradation; ko00600: Sphingolipid metabolism; ko00604: Glycosphingolipid biosynthesis - ganglio series	beta-galactosidase 1-like [Cucurbita moschata]	RecName: Full=Beta-galactosidase 1; Short=Lactase 1; EC=3.2.1.23; Flags: Precursor;	RecName: Full=Beta-galactosidase {ECO:0000256|RuleBase:RU000675}; EC=3.2.1.23 {ECO:0000256|RuleBase:RU000675};	Beta-galactosidase	GO:0048046,apoplast; GO:0005618,cell wall; GO:0009505,plant-type cell wall; GO:0009506,plasmodesma; GO:0005773,vacuole; GO:0004565,beta-galactosidase activity; GO:0030246,carbohydrate binding; GO:0005975,carbohydrate metabolic process	PF01301.19:Glycosyl hydrolases family 35
CmoCh01G000690	4.52	3.41	3.67	4.83	3.89	4.08	4.49	4.55	4.02	4.32	3.83	4.24	182	141	150	192	158	169	180	192	168	168	152	166	Cmo_Chr01	283544	288431	+	CmoCh01G000690	K12823 ATP-dependent RNA helicase DDX5/DBP2 [EC:3.6.4.13] | (RefSeq) DEAD-box ATP-dependent RNA helicase 20-like isoform X1 (A)	ko03040: Spliceosome	DEAD-box ATP-dependent RNA helicase 20-like isoform X1 [Cucurbita moschata]	RecName: Full=DEAD-box ATP-dependent RNA helicase 20; EC=3.6.4.13;	SubName: Full=DEAD-box ATP-dependent RNA helicase 20 {ECO:0000313|RefSeq:XP_008447604.1};	ATP-dependent RNA helicase	GO:0005829,cytosol; GO:0005730,nucleolus; GO:0005524,ATP binding; GO:0004004,ATP-dependent RNA helicase activity; GO:0003723,RNA binding; GO:0000184,nuclear-transcribed mRNA catabolic process, nonsense-mediated decay; GO:0010501,RNA secondary structure unwinding; GO:0006364,rRNA processing	PF00270.29:DEAD/DEAH box helicase
CmoCh01G000700	0.47	0.29	0.44	0.13	0.65	0.16	0.51	0.38	0.61	0.33	0.13	0.24	22	14	21	6	31	8	24	19	30	15	6	11	Cmo_Chr01	288813	291750	-	CmoCh01G000700	K01115 phospholipase D1/2 [EC:3.1.4.4] | (RefSeq) phospholipase D alpha 4 (A)	ko00564: Glycerophospholipid metabolism; ko00565: Ether lipid metabolism; ko04144: Endocytosis	phospholipase D alpha 4 [Cucurbita moschata]	RecName: Full=Phospholipase D alpha 4 {ECO:0000303|PubMed:11891260}; Short=AtPLDalpha4 {ECO:0000303|PubMed:11891260}; Short=PLD alpha 4 {ECO:0000303|PubMed:11891260}; EC=3.1.4.4 {ECO:0000250|UniProtKB:Q38882}; AltName: Full=PLDalpha3; AltName: Full=Phospholipase D epsilon {ECO:0000303|PubMed:19143999}; Short=AtPLDepsilon {ECO:0000303|PubMed:19143999}; Short=PLD epsilon {ECO:0000303|PubMed:1914399…	RecName: Full=Phospholipase D {ECO:0000256|PIRNR:PIRNR036470}; EC=3.1.4.4 {ECO:0000256|PIRNR:PIRNR036470};	Phospholipase D1	GO:0005886,plasma membrane; GO:0005509,calcium ion binding; GO:0070290,N-acylphosphatidylethanolamine-specific phospholipase D activity; GO:0004630,phospholipase D activity; GO:0051301,cell division; GO:0006995,cellular response to nitrogen starvation; GO:0016036,cellular response to phosphate starvation; GO:0051365,cellular response to potassium ion starvation; GO:0009825,multidimensional cell g…	PF12357.8:Phospholipase D C terminal
CmoCh01G000710	12.25	12.22	12.33	7.31	7.27	7.2	10.24	9.87	10.24	10.58	11.77	10.75	799	818	816	471	478	483	665	675	692	665	755	682	Cmo_Chr01	295611	300772	-	CmoCh01G000710	K13430 serine/threonine-protein kinase PBS1 [EC:2.7.11.1] | (RefSeq) serine/threonine-protein kinase PBS1 (A)	ko04626: Plant-pathogen interaction	inactive protein kinase SELMODRAFT_444075-like [Cucurbita moschata]	RecName: Full=Inactive protein kinase SELMODRAFT_444075;	SubName: Full=inactive protein kinase SELMODRAFT_444075 {ECO:0000313|RefSeq:XP_008447596.1, ECO:0000313|RefSeq:XP_008447597.1, ECO:0000313|RefSeq:XP_008447600.1};	Serine/threonine protein kinase	GO:0005524,ATP binding; GO:0004672,protein kinase activity	PF07714.17:Protein tyrosine kinase
CmoCh01G000720	6.71	7.75	7.6	8.38	8.22	8.48	7.62	6.17	6.77	7.83	6.29	7.78	330	391	379	407	407	429	373	318	345	371	304	372	Cmo_Chr01	305188	313529	+	CmoCh01G000720	K04354 serine/threonine-protein phosphatase 2A regulatory subunit B | (RefSeq) serine/threonine protein phosphatase 2A 55 kDa regulatory subunit B beta isoform-like isoform X1 (A)	ko03015: mRNA surveillance pathway	serine/threonine protein phosphatase 2A 55 kDa regulatory subunit B beta isoform-like isoform X1 [Cucurbita moschata]	RecName: Full=Serine/threonine protein phosphatase 2A 55 kDa regulatory subunit B beta isoform; Short=AtB beta; Short=PP2A, subunit B, beta isoform;	RecName: Full=Serine/threonine-protein phosphatase 2A 55 kDa regulatory subunit B {ECO:0000256|RuleBase:RU331113};	Serine/threonine protein phosphatase 2A, regulatory subunit	GO:0005829,cytosol; GO:0000159,protein phosphatase type 2A complex; GO:0019888,protein phosphatase regulator activity; GO:0032502,developmental process; GO:0000278,mitotic cell cycle; GO:0070262,peptidyl-serine dephosphorylation; GO:0006470,protein dephosphorylation	PF00400.32:WD domain, G-beta repeat
CmoCh01G000730	0.3	0.44	0.48	0.94	0.96	1.96	0.16	0.55	0.15	0.11	0.14	0.34	17	26	28	53	55	115	9	33	9	6	8	19	Cmo_Chr01	319870	323456	-	CmoCh01G000730	K05387 glutamate receptor, ionotropic, plant | (RefSeq) glutamate receptor 2.7-like (A)	--	glutamate receptor 2.7-like [Cucurbita moschata]	RecName: Full=Glutamate receptor 2.8; AltName: Full=Ligand-gated ion channel 2.8; Flags: Precursor;	RecName: Full=Glutamate receptor {ECO:0000256|PIRNR:PIRNR037090};	Glutamate-gated kainate-type ion channel receptor subunit GluR5 and related subunits	GO:0016021,integral component of membrane; GO:0005622,intracellular; GO:0005886,plasma membrane; GO:0005262,calcium channel activity; GO:0008066,glutamate receptor activity; GO:0004970,ionotropic glutamate receptor activity; GO:0006816,calcium ion transport; GO:0019722,calcium-mediated signaling; GO:0071230,cellular response to amino acid stimulus	PF01094.28:Receptor family ligand binding region
CmoCh01G000740	7.12	6.99	7.14	5.89	6.32	6.7	7.05	6.4	5.9	8.07	7.63	8.12	588	592	598	480	526	569	580	554	505	642	620	652	Cmo_Chr01	324408	334536	+	CmoCh01G000740	K16241 transcription factor HY5 | (RefSeq) putative bZIP transcription factor superfamily protein (A)	ko04712: Circadian rhythm - plant	dentin sialophosphoprotein isoform X3 [Cucurbita moschata]	--	SubName: Full=Uncharacterized protein {ECO:0000313|EMBL:KGN59835.1};	--	--	PF07303.13:Occludin homology domain
CmoCh01G000750	111.28	108.17	127.83	237.37	203.28	177.81	164.38	151.75	172.53	120.5	97.06	109.73	1199	1196	1398	2526	2207	1972	1764	1714	1927	1252	1029	1150	Cmo_Chr01	334540	336407	-	CmoCh01G000750	K02903 large subunit ribosomal protein L28e | (RefSeq) 60S ribosomal protein L28-2-like (A)	ko03010: Ribosome	60S ribosomal protein L28-2-like [Cucurbita moschata]	RecName: Full=60S ribosomal protein L28-2;	SubName: Full=60S ribosomal protein L28-2-like {ECO:0000313|RefSeq:XP_008447584.1, ECO:0000313|RefSeq:XP_008447585.1, ECO:0000313|RefSeq:XP_008447586.1};	60S ribosomal protein L28	GO:0022625,cytosolic large ribosomal subunit; GO:0005886,plasma membrane; GO:0009506,plasmodesma; GO:0003735,structural constituent of ribosome; GO:0006412,translation	PF01778.17:Ribosomal L28e protein family
CmoCh01G000760	15.41	12.72	14.7	12.92	14.37	17.25	15.49	15.1	11.54	14.86	16.2	16.63	809	685	783	670	760	932	810	831	628	752	837	849	Cmo_Chr01	337092	344985	-	CmoCh01G000760	K00759 adenine phosphoribosyltransferase [EC:2.4.2.7] | (RefSeq) uncharacterized protein LOC107609884 (A)	ko00230: Purine metabolism	uncharacterized protein At1g51745-like isoform X1 [Cucurbita moschata]	RecName: Full=Uncharacterized protein At1g51745;	SubName: Full=Uncharacterized protein {ECO:0000313|EMBL:KGN59837.1};	--	--	PF00855.17:PWWP domain
CmoCh01G000770	12.78	14.52	15.44	12.76	13.2	16.42	13.45	14.6	12.83	14.68	14.23	14.03	656	765	805	647	683	868	688	786	683	727	719	701	Cmo_Chr01	345729	355603	-	CmoCh01G000770	K00262 glutamate dehydrogenase (NADP+) [EC:1.4.1.4] | (RefSeq) NADP-specific glutamate dehydrogenase-like isoform X1 (A)	ko00220: Arginine biosynthesis; ko00250: Alanine, aspartate and glutamate metabolism; ko00910: Nitrogen metabolism	NADP-specific glutamate dehydrogenase-like isoform X1 [Cucurbita moschata]	RecName: Full=NADP-specific glutamate dehydrogenase; Short=NADP-GDH; EC=1.4.1.4; Flags: Fragment;	SubName: Full=Uncharacterized protein {ECO:0000313|EMBL:KGN59839.1};	Glutamate/leucine/phenylalanine/valine dehydrogenases	GO:0009507,chloroplast; GO:0004354,glutamate dehydrogenase (NADP+) activity; GO:0006520,cellular amino acid metabolic process	PF00208.21:Glutamate/Leucine/Phenylalanine/Valine dehydrogenase
CmoCh01G000780	26.43	27.11	22.67	17.34	20.79	17.58	17.14	21.58	19.62	22.24	19.4	20.16	1011	1064	880	655	801	692	653	865	778	820	730	750	Cmo_Chr01	359327	362646	+	CmoCh01G000780	K21604 jasmonoyl-L-amino acid hydrolase [EC:3.5.1.127] | (RefSeq) IAA-amino acid hydrolase ILR1-like 4 (A)	--	IAA-amino acid hydrolase ILR1-like 4 [Cucurbita moschata]	RecName: Full=IAA-amino acid hydrolase ILR1-like 4 {ECO:0000303|PubMed:10072397}; EC=3.5.1.- {ECO:0000305}; AltName: Full=jasmonoyl-L-amino acid hydrolase {ECO:0000305}; EC=3.5.1.127 {ECO:0000269|PubMed:24052260}; Flags: Precursor;	SubName: Full=Uncharacterized protein {ECO:0000313|EMBL:KGN59844.1};	--	GO:0005783,endoplasmic reticulum; GO:0005788,endoplasmic reticulum lumen; GO:0005886,plasma membrane; GO:0010179,IAA-Ala conjugate hydrolase activity; GO:0046872,metal ion binding; GO:0008152,metabolic process; GO:0009611,response to wounding	PF01546.28:Peptidase family M20/M25/M40
CmoCh01G000790	6.02	5.38	5.03	6.01	5.93	5.14	4.4	5.01	4.37	5.17	5.42	6.46	158	145	134	156	157	139	115	138	119	131	140	165	Cmo_Chr01	362788	365035	-	CmoCh01G000790	K09775 uncharacterized protein | (RefSeq) uncharacterized protein LOC111283728 isoform X1 (A)	--	uncharacterized protein LOC111452425 [Cucurbita moschata]	--	SubName: Full=uncharacterized protein LOC103489998 {ECO:0000313|RefSeq:XP_008447582.1};	--	GO:0016021,integral component of membrane; GO:0008375,acetylglucosaminyltransferase activity	PF02485.21:Core-2/I-Branching enzyme
CmoCh01G000800	7.91	7.12	5.42	9.53	9.64	4.17	1.13	2.51	2.25	1.02	3.6	1.47	105	97	73	125	129	57	15	35	31	13	47	19	Cmo_Chr01	369950	370982	+	CmoCh01G000800	--	--	transcription factor bHLH87-like [Cucurbita moschata]	RecName: Full=Transcription factor bHLH87; AltName: Full=Basic helix-loop-helix protein 87; Short=AtbHLH87; Short=bHLH 87; AltName: Full=Transcription factor EN 121; AltName: Full=bHLH transcription factor bHLH087;	SubName: Full=Uncharacterized protein {ECO:0000313|EMBL:KGN59848.1};	--	GO:0005634,nucleus; GO:0003677,DNA binding; GO:0003700,DNA-binding transcription factor activity; GO:0046983,protein dimerization activity; GO:0006355,regulation of transcription, DNA-templated; GO:0006351,transcription, DNA-templated	PF00010.26:Helix-loop-helix DNA-binding domain
CmoCh01G000810	0.14	0.31	0.29	0.18	0.27	0.15	0.08	0.13	0.09	0.08	0.06	0.18	7	16	15	9	14	8	4	7	5	4	3	9	Cmo_Chr01	371622	376300	-	CmoCh01G000810	K16224 senescence-induced receptor-like serine/threonine-protein kinase | (RefSeq) hypothetical protein (A)	ko04016: MAPK signaling pathway - plant; ko04626: Plant-pathogen interaction	putative leucine-rich repeat receptor-like protein kinase At2g19210 isoform X1 [Cucurbita moschata]	RecName: Full=Probable LRR receptor-like serine/threonine-protein kinase At1g07560; EC=2.7.11.1; Flags: Precursor;	SubName: Full=Uncharacterized protein {ECO:0000313|EMBL:KGN59852.1};	--	GO:0016021,integral component of membrane; GO:0005524,ATP binding; GO:0004674,protein serine/threonine kinase activity	PF12819.7:Malectin-like domain
CmoCh01G000820	13.47	9.81	7.89	9.51	14.03	7.2	10.01	8.16	10.85	8.2	2.7	9.86	400	299	238	279	420	220	296	254	334	235	79	285	Cmo_Chr01	376539	378405	-	CmoCh01G000820	K00679 phospholipid:diacylglycerol acyltransferase [EC:2.3.1.158] | (RefSeq) hypothetical protein (A)	ko00561: Glycerolipid metabolism	GDSL esterase/lipase APG-like isoform X1 [Cucurbita moschata]	RecName: Full=GDSL esterase/lipase APG; EC=3.1.1.-; AltName: Full=Extracellular lipase APG; Flags: Precursor;	SubName: Full=GDSL esterase/lipase APG {ECO:0000313|RefSeq:XP_008447571.1};	--	GO:0048046,apoplast; GO:0016788,hydrolase activity, acting on ester bonds; GO:0016042,lipid catabolic process	PF00657.22:GDSL-like Lipase/Acylhydrolase
CmoCh01G000830	11.31	12.39	11.15	14.75	13.95	12.6	10.95	10.6	12.26	12.06	9.87	12.22	219	246	219	282	272	251	211	215	246	225	188	230	Cmo_Chr01	381833	384479	-	CmoCh01G000830	K15128 mediator of RNA polymerase II transcription subunit 6 | (RefSeq) mediator of RNA polymerase II transcription subunit 6 (A)	--	mediator of RNA polymerase II transcription subunit 6 [Cucurbita moschata]	RecName: Full=Mediator of RNA polymerase II transcription subunit 6;	SubName: Full=Uncharacterized protein {ECO:0000313|EMBL:KGN58013.1};	RNA polymerase II transcriptional regulation mediator	GO:0070847,core mediator complex; GO:0016592,mediator complex; GO:0001128,RNA polymerase II transcription coactivator activity involved in preinitiation complex assembly; GO:0006357,regulation of transcription by RNA polymerase II; GO:0051123,RNA polymerase II preinitiation complex assembly	PF04934.14:MED6 mediator sub complex component
CmoCh01G000840	2.38	3.72	3.29	2.25	2.76	2.01	2.15	2.65	2.45	2.72	1.05	2.21	30	48	42	28	35	26	27	35	32	33	13	27	Cmo_Chr01	385444	386408	+	CmoCh01G000840	K16224 senescence-induced receptor-like serine/threonine-protein kinase | (RefSeq) hypothetical protein (A)	ko04016: MAPK signaling pathway - plant; ko04626: Plant-pathogen interaction	putative leucine-rich repeat receptor-like protein kinase At2g19210 [Cucurbita moschata]	RecName: Full=Putative leucine-rich repeat receptor-like protein kinase At2g19210; EC=2.7.11.1; Flags: Precursor;	SubName: Full=putative leucine-rich repeat receptor-like protein kinase At2g19210 {ECO:0000313|RefSeq:XP_008447576.1};	--	GO:0016021,integral component of membrane; GO:0005886,plasma membrane; GO:0005524,ATP binding; GO:0004674,protein serine/threonine kinase activity	PF12819.7:Malectin-like domain
CmoCh01G000850	0.57	0.69	0.81	0.79	3.16	4.88	0.04	0.11	0.22	0.04	0.06	0.06	30	37	43	41	167	263	2	6	12	2	3	3	Cmo_Chr01	391021	394701	+	CmoCh01G000850	K16224 senescence-induced receptor-like serine/threonine-protein kinase | (RefSeq) senescence-induced receptor-like serine/threonine-protein kinase (A)	ko04016: MAPK signaling pathway - plant; ko04626: Plant-pathogen interaction	probable LRR receptor-like serine/threonine-protein kinase At5g59680 [Cucurbita moschata]	RecName: Full=Probable LRR receptor-like serine/threonine-protein kinase At1g51810; EC=2.7.11.1; Flags: Precursor;	SubName: Full=Uncharacterized protein {ECO:0000313|EMBL:KGN59852.1};	--	GO:0016021,integral component of membrane; GO:0005524,ATP binding; GO:0004674,protein serine/threonine kinase activity	PF12819.7:Malectin-like domain
CmoCh01G000860	0	0.06	0.2	0.12	0.22	0.2	0.12	0	0.14	0.13	0	0.08	0	3	10	6	11	10	6	0	7	6	0	4	Cmo_Chr01	396355	400033	+	CmoCh01G000860	K16224 senescence-induced receptor-like serine/threonine-protein kinase | (RefSeq) senescence-induced receptor-like serine/threonine-protein kinase (A)	ko04016: MAPK signaling pathway - plant; ko04626: Plant-pathogen interaction	LRR receptor-like serine/threonine-protein kinase IOS1 isoform X1 [Cucurbita moschata]	RecName: Full=LRR receptor-like serine/threonine-protein kinase IOS1 {ECO:0000303|PubMed:21711359}; EC=2.7.11.- {ECO:0000255|PROSITE-ProRule:PRU00159}; AltName: Full=Protein IMPAIRED OOMYCETE SUSCEPTIBILITY 1 {ECO:0000303|PubMed:21711359}; Flags: Precursor;	SubName: Full=Uncharacterized protein {ECO:0000313|EMBL:KGN59852.1};	--	GO:0016021,integral component of membrane; GO:0005886,plasma membrane; GO:0090406,pollen tube; GO:0005524,ATP binding; GO:0042803,protein homodimerization activity; GO:0004674,protein serine/threonine kinase activity; GO:0009738,abscisic acid-activated signaling pathway; GO:0002229,defense response to oomycetes; GO:0009788,negative regulation of abscisic acid-activated signaling pathway; GO:19022…	PF12819.7:Malectin-like domain
CmoCh01G000870	0.06	0.07	0.05	0.11	0.02	0.16	0.07	0.16	0.05	0.04	0.02	0.04	3	4	3	6	1	9	4	9	3	2	1	2	Cmo_Chr01	401160	407655	+	CmoCh01G000870	K16224 senescence-induced receptor-like serine/threonine-protein kinase | (RefSeq) senescence-induced receptor-like serine/threonine-protein kinase (A)	ko04016: MAPK signaling pathway - plant; ko04626: Plant-pathogen interaction	LRR receptor-like serine/threonine-protein kinase IOS1 [Cucurbita moschata]	RecName: Full=LRR receptor-like serine/threonine-protein kinase IOS1 {ECO:0000303|PubMed:21711359}; EC=2.7.11.- {ECO:0000255|PROSITE-ProRule:PRU00159}; AltName: Full=Protein IMPAIRED OOMYCETE SUSCEPTIBILITY 1 {ECO:0000303|PubMed:21711359}; Flags: Precursor;	SubName: Full=probable LRR receptor-like serine/threonine-protein kinase At1g51810 {ECO:0000313|RefSeq:XP_008447577.1};	--	GO:0016021,integral component of membrane; GO:0005886,plasma membrane; GO:0090406,pollen tube; GO:0005524,ATP binding; GO:0042803,protein homodimerization activity; GO:0004674,protein serine/threonine kinase activity; GO:0009738,abscisic acid-activated signaling pathway; GO:0002229,defense response to oomycetes; GO:0009788,negative regulation of abscisic acid-activated signaling pathway; GO:19022…	PF12819.7:Malectin-like domain
CmoCh01G000880	0	0.38	0	0	0	0	0	0	0	0	0	0	0	2	0	0	0	0	0	0	0	0	0	0	Cmo_Chr01	407784	410768	+	CmoCh01G000880	K00850 6-phosphofructokinase 1 [EC:2.7.1.11] | (RefSeq) ATP-dependent 6-phosphofructokinase 3-like (A)	ko00010: Glycolysis / Gluconeogenesis; ko00030: Pentose phosphate pathway; ko00051: Fructose and mannose metabolism; ko00052: Galactose metabolism; ko01200: Carbon metabolism; ko01230: Biosynthesis of amino acids; ko03018: RNA degradation	ATP-dependent 6-phosphofructokinase 3-like [Cucurbita moschata]	RecName: Full=ATP-dependent 6-phosphofructokinase 4, chloroplastic {ECO:0000255|HAMAP-Rule:MF_03186}; Short=ATP-PFK 4 {ECO:0000255|HAMAP-Rule:MF_03186}; Short=Phosphofructokinase 4 {ECO:0000255|HAMAP-Rule:MF_03186}; EC=2.7.1.11 {ECO:0000255|HAMAP-Rule:MF_03186}; AltName: Full=Phosphohexokinase 4 {ECO:0000255|HAMAP-Rule:MF_03186}; Flags: Precursor;	RecName: Full=ATP-dependent 6-phosphofructokinase {ECO:0000256|HAMAP-Rule:MF_03186}; Short=ATP-PFK {ECO:0000256|HAMAP-Rule:MF_03186}; Short=Phosphofructokinase {ECO:0000256|HAMAP-Rule:MF_03186}; EC=2.7.1.11 {ECO:0000256|HAMAP-Rule:MF_03186}; AltName: Full=Phosphohexokinase {ECO:0000256|HAMAP-Rule:MF_03186};	Pyrophosphate-dependent phosphofructo-1-kinase	GO:0009507,chloroplast; GO:0003872,6-phosphofructokinase activity; GO:0005524,ATP binding; GO:0046872,metal ion binding; GO:0006002,fructose 6-phosphate metabolic process; GO:0006096,glycolytic process	--
CmoCh01G000890	2.92	3.26	3.64	3.17	4.19	3.66	2.67	3.14	2.18	2.95	2.78	2.73	110	126	139	118	159	142	100	124	85	107	103	100	Cmo_Chr01	408022	411014	-	CmoCh01G000890	K00850 6-phosphofructokinase 1 [EC:2.7.1.11] | (RefSeq) ATP-dependent 6-phosphofructokinase 3-like (A)	ko00010: Glycolysis / Gluconeogenesis; ko00030: Pentose phosphate pathway; ko00051: Fructose and mannose metabolism; ko00052: Galactose metabolism; ko01200: Carbon metabolism; ko01230: Biosynthesis of amino acids; ko03018: RNA degradation	ATP-dependent 6-phosphofructokinase 3-like [Cucurbita moschata]	RecName: Full=ATP-dependent 6-phosphofructokinase 3 {ECO:0000255|HAMAP-Rule:MF_03186}; Short=ATP-PFK 3 {ECO:0000255|HAMAP-Rule:MF_03186}; Short=Phosphofructokinase 3 {ECO:0000255|HAMAP-Rule:MF_03186}; EC=2.7.1.11 {ECO:0000255|HAMAP-Rule:MF_03186}; AltName: Full=Phosphohexokinase 3 {ECO:0000255|HAMAP-Rule:MF_03186};	RecName: Full=ATP-dependent 6-phosphofructokinase {ECO:0000256|HAMAP-Rule:MF_03186}; Short=ATP-PFK {ECO:0000256|HAMAP-Rule:MF_03186}; Short=Phosphofructokinase {ECO:0000256|HAMAP-Rule:MF_03186}; EC=2.7.1.11 {ECO:0000256|HAMAP-Rule:MF_03186}; AltName: Full=Phosphohexokinase {ECO:0000256|HAMAP-Rule:MF_03186};	Pyrophosphate-dependent phosphofructo-1-kinase	GO:0005829,cytosol; GO:0003872,6-phosphofructokinase activity; GO:0005524,ATP binding; GO:0046872,metal ion binding; GO:0006002,fructose 6-phosphate metabolic process; GO:0006096,glycolytic process; GO:0010053,root epidermal cell differentiation	PF00365.20:Phosphofructokinase
CmoCh01G000900	4.12	3.79	4.43	3.96	4.36	4.01	3.95	3.78	3.8	4.58	3.49	4.46	155	146	169	147	165	155	148	149	148	166	129	163	Cmo_Chr01	411691	416077	+	CmoCh01G000900	K01412 mitochondrial-processing peptidase subunit alpha [EC:3.4.24.64] | (RefSeq) mitochondrial-processing peptidase subunit alpha-like (A)	--	mitochondrial-processing peptidase subunit alpha-like [Cucurbita moschata]	RecName: Full=Mitochondrial-processing peptidase subunit alpha; EC=3.4.24.64; AltName: Full=Alpha-MPP; AltName: Full=Ubiquinol-cytochrome-c reductase subunit II; EC=1.10.2.2; Flags: Precursor;	SubName: Full=mitochondrial-processing peptidase subunit alpha-like {ECO:0000313|RefSeq:XP_008447564.1};	Mitochondrial processing peptidase, alpha subunit	GO:0005743,mitochondrial inner membrane; GO:0070469,respiratory chain; GO:0046872,metal ion binding; GO:0004222,metalloendopeptidase activity; GO:0008121,ubiquinol-cytochrome-c reductase activity	PF00675.20:Insulinase (Peptidase family M16)
CmoCh01G000910	2.24	1.91	1.5	2.46	1.92	1.58	1.7	2.03	1.78	1.51	0.93	1.65	103	90	70	112	89	75	78	98	85	67	42	74	Cmo_Chr01	416133	419375	-	CmoCh01G000910	K17506 protein phosphatase 1L [EC:3.1.3.16] | (RefSeq) hypothetical protein (A)	--	probable protein phosphatase 2C 35 [Cucurbita moschata]	RecName: Full=Probable protein phosphatase 2C 35; Short=AtPP2C35; EC=3.1.3.16;	SubName: Full=probable protein phosphatase 2C 35 {ECO:0000313|RefSeq:XP_008438744.1};	Serine/threonine protein phosphatase	GO:0005886,plasma membrane; GO:0046872,metal ion binding; GO:0004721,phosphoprotein phosphatase activity	PF00481.21:Protein phosphatase 2C
CmoCh01G000920	0.5	0.14	0.14	0.15	0.5	0.49	0.22	0.07	0.28	0.22	0.51	0.44	7	2	2	2	7	7	3	1	4	3	7	6	Cmo_Chr01	420219	421683	+	CmoCh01G000920	K05759 profilin | (RefSeq) profilin-like isoform X1 (A)	--	profilin-like isoform X1 [Cucurbita moschata]	RecName: Full=Profilin; AltName: Full=Allergen Pyr c 3; AltName: Allergen=Pyr c 4;	RecName: Full=Profilin {ECO:0000256|RuleBase:RU003909};	Profilin	GO:0005737,cytoplasm; GO:0005856,cytoskeleton; GO:0003779,actin binding	PF00235.19:Profilin
CmoCh01G000930	29.25	36.09	22.85	2.89	8.55	5.6	6.08	11.27	16.39	8.78	13.06	16.76	594	752	471	58	175	117	123	240	345	172	261	331	Cmo_Chr01	423584	424723	+	CmoCh01G000930	--	--	uncharacterized protein LOC111452482 [Cucurbita moschata]	--	SubName: Full=uncharacterized protein LOC103489976 {ECO:0000313|RefSeq:XP_008447561.1};	Nuclear localization sequence binding protein	--	--
CmoCh01G000940	0.98	1.12	0.99	0.51	1.39	0.71	0.84	0.88	0.94	0.9	0.54	1.03	35	41	36	18	50	26	30	33	35	31	19	36	Cmo_Chr01	424535	431438	-	CmoCh01G000940	--	--	protein IQ-DOMAIN 14-like isoform X1 [Cucurbita moschata]	RecName: Full=Protein IQ-DOMAIN 31;	SubName: Full=Uncharacterized protein {ECO:0000313|EMBL:KGN58025.1};	--	GO:0005829,cytosol; GO:0005875,microtubule associated complex; GO:0005886,plasma membrane	PF13178.6:Protein of unknown function (DUF4005)
CmoCh01G000950	5.97	7.56	5.54	3.6	4.97	4.01	2.96	4.16	2.77	5.79	3.77	5.11	156	203	147	93	131	108	77	114	75	146	97	130	Cmo_Chr01	432778	434775	-	CmoCh01G000950	K14484 auxin-responsive protein IAA | (RefSeq) auxin-responsive protein IAA26-like (A)	ko04075: Plant hormone signal transduction	auxin-responsive protein IAA26-like [Cucurbita moschata]	RecName: Full=Auxin-responsive protein IAA26; AltName: Full=Indoleacetic acid-induced protein 26; AltName: Full=Phytochrome-associated protein 1;	RecName: Full=Auxin-responsive protein {ECO:0000256|RuleBase:RU004549};	--	GO:0005634,nucleus; GO:0003700,DNA-binding transcription factor activity; GO:0009734,auxin-activated signaling pathway; GO:0009733,response to auxin; GO:0006351,transcription, DNA-templated	PF02309.16:AUX/IAA family
CmoCh01G000960	3.27	3.51	4.03	1.66	3.41	1.11	1.31	0.47	2.05	2.03	1	3.03	20	22	25	10	21	7	8	3	13	12	6	18	Cmo_Chr01	434818	435799	-	CmoCh01G000960	--	--	--	--	--	--	--	--
CmoCh01G000970	0.76	0.74	1.07	1.46	0.88	1.06	0.68	0.94	0.99	0.3	0.36	0.72	37	37	53	70	43	53	33	48	50	14	17	34	Cmo_Chr01	440326	444205	+	CmoCh01G000970	K13429 chitin elicitor receptor kinase 1 | (RefSeq) chitin elicitor receptor kinase 1-like isoform X1 (A)	ko04626: Plant-pathogen interaction	lysM domain receptor-like kinase 3 [Cucurbita moschata]	RecName: Full=LysM domain receptor-like kinase 3; Short=LysM-containing receptor-like kinase 3; EC=2.7.11.-; Flags: Precursor;	SubName: Full=Uncharacterized protein {ECO:0000313|EMBL:KGN58031.1};	--	GO:0016021,integral component of membrane; GO:0005886,plasma membrane; GO:0005524,ATP binding; GO:0004675,transmembrane receptor protein serine/threonine kinase activity; GO:0009738,abscisic acid-activated signaling pathway; GO:0007166,cell surface receptor signaling pathway; GO:0006952,defense response; GO:0050832,defense response to fungus; GO:0045087,innate immune response; GO:0031348,negative…	PF07714.17:Protein tyrosine kinase
CmoCh01G000980	0.95	0.52	0.55	0.74	1.3	0.65	0.45	0.29	1	0.58	0.14	0.72	34	19	20	26	47	24	16	11	37	20	5	25	Cmo_Chr01	444991	447802	+	CmoCh01G000980	--	--	uncharacterized protein LOC111452243 [Cucurbita moschata]	--	SubName: Full=uncharacterized protein LOC103489972 isoform X1 {ECO:0000313|RefSeq:XP_008447555.1};	--	--	--
CmoCh01G000990	0.37	0.09	0.09	0.19	0.09	0	0.37	0.53	0	0.58	0.09	0.38	4	1	1	2	1	0	4	6	0	6	1	4	Cmo_Chr01	447541	449093	-	CmoCh01G000990	K14490 histidine-containing phosphotransfer peotein | (RefSeq) histidine-containing phosphotransfer protein 4-like isoform X1 (A)	ko04075: Plant hormone signal transduction	histidine-containing phosphotransfer protein 4-like isoform X1 [Cucurbita moschata]	RecName: Full=Pseudo histidine-containing phosphotransfer protein 5 {ECO:0000303|PubMed:17284581}; AltName: Full=OsHpt5 {ECO:0000303|PubMed:16891544};	SubName: Full=Uncharacterized protein {ECO:0000313|EMBL:KGN58033.1};	Two-component phosphorelay intermediate involved in MAP kinase cascade regulation	GO:0005737,cytoplasm; GO:0005634,nucleus; GO:0009927,histidine phosphotransfer kinase activity; GO:0043424,protein histidine kinase binding; GO:0009736,cytokinin-activated signaling pathway; GO:0000160,phosphorelay signal transduction system; GO:0016310,phosphorylation	PF01627.23:Hpt domain
CmoCh01G001000	159.3	140.09	174.79	55.47	81.19	66.01	84.48	98.58	107.32	153.45	208.48	201.71	6850	6182	7629	2356	3518	2922	3618	4444	4784	6363	8821	8437	Cmo_Chr01	449523	455049	-	CmoCh01G001000	K00029 malate dehydrogenase (oxaloacetate-decarboxylating)(NADP+) [EC:1.1.1.40] | (RefSeq) NADP-dependent malic enzyme-like (A)	ko00620: Pyruvate metabolism; ko00710: Carbon fixation in photosynthetic organisms; ko01200: Carbon metabolism	NADP-dependent malic enzyme-like [Cucurbita moschata]	RecName: Full=NADP-dependent malic enzyme 4, chloroplastic; Short=AtNADP-ME4; Short=NADP-malic enzyme 4; EC=1.1.1.40; Flags: Precursor;	RecName: Full=Malic enzyme {ECO:0000256|RuleBase:RU003426};	NADP+-dependent malic enzyme	GO:0009507,chloroplast; GO:0050897,cobalt ion binding; GO:0004471,malate dehydrogenase (decarboxylating) (NAD+) activity; GO:0004473,malate dehydrogenase (decarboxylating) (NADP+) activity; GO:0051287,NAD binding; GO:0008948,oxaloacetate decarboxylase activity; GO:0042803,protein homodimerization activity; GO:0008270,zinc ion binding; GO:0006633,fatty acid biosynthetic process; GO:0006108,malate …	PF03949.15:Malic enzyme, NAD binding domain
CmoCh01G001010	0.53	0.18	0.41	0.08	0.41	0.07	0.11	0.18	0.29	0.08	0	0.16	14	5	11	2	11	2	3	5	8	2	0	4	Cmo_Chr01	458945	460378	+	CmoCh01G001010	K04124 gibberellin 3beta-dioxygenase [EC:1.14.11.15] | (RefSeq) gibberellin 3-beta-dioxygenase 1-like (A)	ko00904: Diterpenoid biosynthesis	uncharacterized protein LOC111452244 [Cucurbita moschata]	--	SubName: Full=Uncharacterized protein {ECO:0000313|EMBL:KGN58037.1};	--	GO:0016021,integral component of membrane	PF14226.6:non-haem dioxygenase in morphine synthesis N-terminal
CmoCh01G001020	0	0.17	0	0.09	0	0	0	0	0	0	0	0	0	2	0	1	0	0	0	0	0	0	0	0	Cmo_Chr01	461579	462166	+	CmoCh01G001020	K09286 EREBP-like factor | (RefSeq) ethylene-responsive transcription factor TINY-like (A)	--	ethylene-responsive transcription factor TINY-like [Cucurbita moschata]	RecName: Full=Ethylene-responsive transcription factor TINY;	SubName: Full=ethylene-responsive transcription factor TINY {ECO:0000313|RefSeq:XP_008447541.1};	--	GO:0005634,nucleus; GO:0003677,DNA binding; GO:0003700,DNA-binding transcription factor activity; GO:0006351,transcription, DNA-templated	PF00847.20:AP2 domain
CmoCh01G001030	2.33	2.36	2.15	3.46	2.83	2.21	2.76	1.68	2.34	1.72	1.54	2.49	49	51	46	72	60	48	58	37	51	35	32	51	Cmo_Chr01	463507	464704	-	CmoCh01G001030	K21630 GATA-type zinc finger protein 1 | (RefSeq) GATA transcription factor 6-like (A)	--	GATA transcription factor 4-like [Cucurbita moschata]	RecName: Full=GATA transcription factor 9;	RecName: Full=GATA transcription factor {ECO:0000256|PIRNR:PIRNR016992};	GATA-4/5/6 transcription factors	GO:0005634,nucleus; GO:0005667,transcription factor complex; GO:0003682,chromatin binding; GO:0003700,DNA-binding transcription factor activity; GO:0000977,RNA polymerase II regulatory region sequence-specific DNA binding; GO:0001085,RNA polymerase II transcription factor binding; GO:0001228,DNA-binding transcription activator activity, RNA polymerase II-specific; GO:0008270,zinc ion binding; GO:…	PF00320.27:GATA zinc finger
CmoCh01G001060	6.4	8.16	7.19	6.99	7.4	7.11	5.99	6.66	5.85	8.72	8.68	8.53	341	446	389	368	397	390	318	372	323	448	455	442	Cmo_Chr01	470209	473757	-	CmoCh01G001060	K00784 ribonuclease Z [EC:3.1.26.11] | (RefSeq) uncharacterized LOC103702534 (A)	ko03013: RNA transport	VHS domain-containing protein At3g16270-like [Cucurbita moschata]	RecName: Full=VHS domain-containing protein At3g16270;	SubName: Full=VHS domain-containing protein At3g16270 {ECO:0000313|RefSeq:XP_008447533.1, ECO:0000313|RefSeq:XP_008447534.1, ECO:0000313|RefSeq:XP_016900415.1};	--	GO:0005622,intracellular; GO:0016020,membrane; GO:0006886,intracellular protein transport	PF01417.20:ENTH domain
CmoCh01G001070	6.88	6.32	6.95	7.65	7.74	7.23	6.1	6.37	6.16	6.84	6.79	7.56	388	366	398	426	440	420	343	377	360	372	377	415	Cmo_Chr01	474128	483053	+	CmoCh01G001070	K06664 peroxin-2 | (RefSeq) peroxisome biogenesis protein 2-like (A)	ko04146: Peroxisome	uncharacterized protein LOC111452845 [Cucurbita moschata]	RecName: Full=Peroxisome biogenesis protein 2; AltName: Full=E3 ubiquitin-protein ligase PEX2; AltName: Full=Peroxin-2; Short=AtPEX2; Short=AthPEX2; AltName: Full=Pex2p;	SubName: Full=uncharacterized protein LOC103489955 {ECO:0000313|RefSeq:XP_008447529.1};	--	GO:0005829,cytosol; GO:0005778,peroxisomal membrane; GO:0005777,peroxisome; GO:0009506,plasmodesma; GO:0046872,metal ion binding; GO:0004842,ubiquitin-protein transferase activity; GO:0006635,fatty acid beta-oxidation; GO:0007031,peroxisome organization; GO:0009640,photomorphogenesis; GO:0016558,protein import into peroxisome matrix; GO:0006513,protein monoubiquitination	--
CmoCh01G001080	4.21	3.79	4.01	3.8	3.09	3.06	3.3	3.64	2.87	3.82	3.63	3.42	119	110	115	106	88	89	93	108	84	104	101	94	Cmo_Chr01	485292	488651	+	CmoCh01G001080	K05765 cofilin | (RefSeq) uncharacterized LOC105781290 (A)	--	transcription factor bHLH68-like isoform X1 [Cucurbita moschata]	RecName: Full=Transcription factor bHLH68; AltName: Full=Basic helix-loop-helix protein 68; Short=AtbHLH68; Short=bHLH 68; AltName: Full=Transcription factor EN 60; AltName: Full=bHLH transcription factor bHLH068;	SubName: Full=Uncharacterized protein {ECO:0000313|EMBL:KGN58080.1};	--	GO:0005634,nucleus; GO:0001046,core promoter sequence-specific DNA binding; GO:0003700,DNA-binding transcription factor activity; GO:0046983,protein dimerization activity; GO:0001228,DNA-binding transcription activator activity, RNA polymerase II-specific; GO:0006355,regulation of transcription, DNA-templated; GO:0006366,transcription by RNA polymerase II	--
CmoCh01G001090	0	0	0	0	0	0	0	0	0.64	0	0	0.23	0	0	0	0	0	0	0	0	3	0	0	1	Cmo_Chr01	488324	489593	-	CmoCh01G001090	--	--	transcription factor bHLH68-like isoform X2 [Cucurbita pepo subsp. pepo]	--	SubName: Full=Uncharacterized protein {ECO:0000313|EMBL:KGN58080.1};	--	GO:0046983,protein dimerization activity	--
CmoCh01G001100	1.28	0.84	0.89	0.91	0.64	1.18	1.06	0.89	0.56	0.53	0.33	0.76	40	27	28	28	20	38	33	29	18	16	10	23	Cmo_Chr01	489680	494237	-	CmoCh01G001100	K08145 MFS transporter, SP family, solute carrier family 2 (facilitated glucose transporter), member 8 | (RefSeq) sugar transporter ERD6-like 6 (A)	--	probable plastidic glucose transporter 3 isoform X1 [Cucurbita moschata]	RecName: Full=Probable plastidic glucose transporter 3;	SubName: Full=probable plastidic glucose transporter 3 isoform X1 {ECO:0000313|RefSeq:XP_008447519.1, ECO:0000313|RefSeq:XP_016900371.1};	Predicted transporter (major facilitator superfamily)	GO:0031969,chloroplast membrane; GO:0005768,endosome; GO:0005794,Golgi apparatus; GO:0016021,integral component of membrane; GO:0005802,trans-Golgi network; GO:0022857,transmembrane transporter activity; GO:0008643,carbohydrate transport	PF00083.24:Sugar (and other) transporter
CmoCh01G001110	0.33	1.43	2.26	0.33	1.62	1.59	0.66	1.87	0.95	0.17	0.83	1.34	2	9	14	2	10	10	4	12	6	1	5	8	Cmo_Chr01	494314	495376	-	CmoCh01G001110	--	--	--	--	--	--	--	--
CmoCh01G001120	461.39	449.23	434.58	291.02	305.79	377.27	430.76	392	388.01	502.73	486.07	460.3	24570	24549	23490	15306	16408	20680	22846	21883	21419	25815	25469	23843	Cmo_Chr01	496938	503239	+	CmoCh01G001120	K09338 homeobox-leucine zipper protein | (RefSeq) homeobox-leucine zipper protein GLABRA 2 isoform X1 (A)	--	homeobox-leucine zipper protein GLABRA 2 isoform X2 [Cucurbita moschata]	RecName: Full=Homeobox-leucine zipper protein GLABRA 2; AltName: Full=HD-ZIP protein ATHB-10; AltName: Full=Homeobox-leucine zipper protein ATHB-10;	SubName: Full=Multicellular trichome development class IV homeodomain-leucine zipper transcription factor {ECO:0000313|EMBL:AIS39466.1};	--	GO:0005634,nucleus; GO:0008289,lipid binding; GO:0043565,sequence-specific DNA binding; GO:0006355,regulation of transcription, DNA-templated; GO:0006351,transcription, DNA-templated	PF01852.19:START domain
CmoCh01G001130	10.24	8.4	7.1	5.12	4.64	5.9	8.28	7.62	5.68	7.55	6.19	8.4	405	341	285	200	185	240	326	316	233	288	241	323	Cmo_Chr01	503428	506160	-	CmoCh01G001130	--	--	rop guanine nucleotide exchange factor 12-like isoform X1 [Cucurbita moschata]	RecName: Full=Rop guanine nucleotide exchange factor 12 {ECO:0000303|PubMed:15980860}; Short=AtRopGEF12 {ECO:0000303|PubMed:15980860}; AltName: Full=Protein MATERNAL EFFECT EMBRYO ARREST 64; AltName: Full=Rho of plants guanine nucleotide exchange factor 12 {ECO:0000303|PubMed:15980860};	SubName: Full=rop guanine nucleotide exchange factor 12-like isoform X2 {ECO:0000313|RefSeq:XP_008447514.1};	--	GO:0005737,cytoplasm; GO:0005886,plasma membrane; GO:0090406,pollen tube; GO:0005089,Rho guanyl-nucleotide exchange factor activity; GO:0009793,embryo development ending in seed dormancy; GO:0009860,pollen tube growth; GO:0080092,regulation of pollen tube growth	PF03759.13:PRONE (Plant-specific Rop nucleotide exchanger)
CmoCh01G001140	14.8	17.39	17.68	20.64	27.67	26.6	23.11	23.12	21.52	22.08	17.72	20.95	146	176	177	201	275	270	227	239	220	210	172	201	Cmo_Chr01	506342	507760	-	CmoCh01G001140	K07897 Ras-related protein Rab-7A | (RefSeq) ras-related protein Rab7-like isoform X1 (A)	ko04144: Endocytosis; ko04145: Phagosome	uncharacterized protein LOC111452587 [Cucurbita moschata]	--	SubName: Full=uncharacterized protein LOC103489947 {ECO:0000313|RefSeq:XP_008447517.1};	--	--	--
CmoCh01G001150	51.95	57.05	65.26	79.85	78.05	64.07	55.29	63.25	71.25	61.39	56.11	48.63	716	807	913	1087	1084	909	759	914	1018	816	761	652	Cmo_Chr01	509146	510225	-	CmoCh01G001150	K02922 large subunit ribosomal protein L37e | (RefSeq) 60S ribosomal protein L37-3-like (A)	ko03010: Ribosome	60S ribosomal protein L37-3 [Momordica charantia]	RecName: Full=60S ribosomal protein L37-3;	RecName: Full=Ribosomal protein L37 {ECO:0000256|RuleBase:RU000576};	60S ribosomal protein L37	GO:0022625,cytosolic large ribosomal subunit; GO:0046872,metal ion binding; GO:0003723,RNA binding; GO:0019843,rRNA binding; GO:0003735,structural constituent of ribosome; GO:0006412,translation	PF01907.19:Ribosomal protein L37e
CmoCh01G001160	0.77	1.19	0.96	1.44	0.73	0.91	1.26	1.24	1.37	0.29	0.21	1	19	30	24	35	18	23	31	32	35	7	5	24	Cmo_Chr01	510705	512242	-	CmoCh01G001160	K15109 solute carrier family 25 (mitochondrial carnitine/acylcarnitine transporter), member 20/29 | (RefSeq) mitochondrial arginine transporter BAC2-like (A)	--	mitochondrial arginine transporter BAC2-like [Cucurbita moschata]	RecName: Full=Mitochondrial arginine transporter BAC2; AltName: Full=Mitochondrial basic amino acid carrier 2; Short=AtMBAC2;	SubName: Full=mitochondrial arginine transporter BAC2-like {ECO:0000313|RefSeq:XP_008447505.1};	Mitochondrial carrier protein	GO:0016021,integral component of membrane; GO:0005743,mitochondrial inner membrane; GO:0005739,mitochondrion; GO:0015181,arginine transmembrane transporter activity; GO:0005290,L-histidine transmembrane transporter activity; GO:0015189,L-lysine transmembrane transporter activity; GO:0000064,L-ornithine transmembrane transporter activity; GO:0006844,acyl carnitine transport; GO:0006972,hyperosmoti…	PF00153.27:Mitochondrial carrier protein
CmoCh01G001190	1.72	2.93	1.83	1.16	5.82	6.26	0.29	1.5	1.24	2.97	2.62	0.29	12	21	13	8	41	45	2	11	9	20	18	2	Cmo_Chr01	517385	517744	-	CmoCh01G001190	--	--	hypothetical protein CUMW_132530 [Citrus unshiu]	--	SubName: Full=Uncharacterized protein {ECO:0000313|EMBL:GAY51209.1};	--	--	--
CmoCh01G001200	7.43	4.81	5.66	10.52	5.88	6.88	7.75	6.98	6.11	4.64	3.66	6.15	128	85	99	179	102	122	133	126	109	77	62	103	Cmo_Chr01	517925	518811	-	CmoCh01G001200	K03029 26S proteasome regulatory subunit N10 | (RefSeq) 26S proteasome non-ATPase regulatory subunit 4 homolog (A)	ko03050: Proteasome	nitrate regulatory gene2 protein-like [Cucurbita moschata]	RecName: Full=Nitrate regulatory gene2 protein {ECO:0000303|PubMed:26744214}; Short=NRG2 protein {ECO:0000303|PubMed:26744214};	SubName: Full=uncharacterized protein LOC103489935 {ECO:0000313|RefSeq:XP_008447502.1};	--	GO:0005634,nucleus; GO:0071249,cellular response to nitrate; GO:0015706,nitrate transport; GO:0071705,nitrogen compound transport; GO:0006355,regulation of transcription, DNA-templated; GO:0010167,response to nitrate; GO:1901698,response to nitrogen compound; GO:0006351,transcription, DNA-templated	PF04782.12:Protein of unknown function (DUF632)
CmoCh01G001210	5.19	4.57	4.37	5.94	7.81	5.45	6.48	5.35	6.46	6.78	1.36	5.77	62	56	53	70	94	67	77	67	80	78	16	67	Cmo_Chr01	521961	523804	-	CmoCh01G001210	--	--	nitrate regulatory gene2 protein-like [Cucurbita moschata]	RecName: Full=Nitrate regulatory gene2 protein {ECO:0000303|PubMed:26744214}; Short=NRG2 protein {ECO:0000303|PubMed:26744214};	SubName: Full=Uncharacterized protein {ECO:0000313|EMBL:KGN58063.1};	--	GO:0005634,nucleus; GO:0071249,cellular response to nitrate; GO:0015706,nitrate transport; GO:0071705,nitrogen compound transport; GO:0006355,regulation of transcription, DNA-templated; GO:0010167,response to nitrate; GO:1901698,response to nitrogen compound; GO:0006351,transcription, DNA-templated	PF04783.12:Protein of unknown function (DUF630)
CmoCh01G001220	0.09	0.05	0.05	0.17	0	0.02	0.19	0.16	0.07	0.07	0.02	0.05	4	2	2	7	0	1	8	7	3	3	1	2	Cmo_Chr01	524493	527342	-	CmoCh01G001220	K03029 26S proteasome regulatory subunit N10 | (RefSeq) 26S proteasome non-ATPase regulatory subunit 4 homolog (A)	ko03050: Proteasome	nitrate regulatory gene2 protein-like isoform X1 [Cucurbita moschata]	RecName: Full=Nitrate regulatory gene2 protein {ECO:0000303|PubMed:26744214}; Short=NRG2 protein {ECO:0000303|PubMed:26744214};	SubName: Full=uncharacterized protein LOC103489933 {ECO:0000313|RefSeq:XP_008447501.1};	--	GO:0005634,nucleus; GO:0071249,cellular response to nitrate; GO:0015706,nitrate transport; GO:0071705,nitrogen compound transport; GO:0006355,regulation of transcription, DNA-templated; GO:0010167,response to nitrate; GO:1901698,response to nitrogen compound; GO:0006351,transcription, DNA-templated	PF04782.12:Protein of unknown function (DUF632)
CmoCh01G001230	1.54	1.78	1.49	3.47	2.49	2.49	2.39	2.45	2.46	2.33	1.48	1.86	73	87	72	163	119	122	113	122	121	107	69	86	Cmo_Chr01	528795	531326	+	CmoCh01G001230	--	--	uncharacterized protein LOC111452184 [Cucurbita moschata]	RecName: Full=Protein MARD1 {ECO:0000303|PubMed:15159630}; AltName: Full=Mediator of ABA-regulated dormancy1 {ECO:0000303|PubMed:15159630}; AltName: Full=Senescence-associated protein SAG102 {ECO:0000303|PubMed:11402199};	SubName: Full=Uncharacterized protein {ECO:0000313|EMBL:KGN58057.1};	--	GO:0010494,cytoplasmic stress granule; GO:0000932,P-body; GO:0046872,metal ion binding; GO:0009737,response to abscisic acid; GO:0010162,seed dormancy process	PF04570.14:zinc-finger of the FCS-type, C2-C2
CmoCh01G001240	12.36	13.13	14.69	15.38	17	14.47	15.16	12.27	13.75	15.04	12.82	14.91	889	969	1072	1092	1232	1071	1086	925	1025	1043	907	1043	Cmo_Chr01	532484	542979	+	CmoCh01G001240	K17302 coatomer subunit beta' | (RefSeq) coatomer subunit beta'-2-like (A)	--	coatomer subunit beta'-2-like [Cucurbita moschata]	RecName: Full=Coatomer subunit beta'-2; AltName: Full=Beta'-coat protein 2; Short=Beta'-COP 2;	RecName: Full=Coatomer subunit beta' {ECO:0000256|PIRNR:PIRNR005567};	Vesicle coat complex COPI, beta' subunit	GO:0030126,COPI vesicle coat; GO:0000139,Golgi membrane; GO:0005198,structural molecule activity; GO:0006888,ER to Golgi vesicle-mediated transport; GO:0006891,intra-Golgi vesicle-mediated transport; GO:0006886,intracellular protein transport; GO:0006890,retrograde vesicle-mediated transport, Golgi to ER	PF04053.14:Coatomer WD associated region
CmoCh01G001250	2.53	1.78	3.43	0.18	0.61	0.93	0.88	0.75	1.18	1.45	1.51	0.45	29	21	40	2	7	11	10	9	14	16	17	5	Cmo_Chr01	545344	546548	+	CmoCh01G001250	K14484 auxin-responsive protein IAA | (RefSeq) auxin-induced protein 22A-like (A)	ko04075: Plant hormone signal transduction	auxin-induced protein 22A-like [Cucurbita moschata]	RecName: Full=Auxin-induced protein 22A; AltName: Full=Indole-3-acetic acid-induced protein ARG3;	RecName: Full=Auxin-responsive protein {ECO:0000256|RuleBase:RU004549};	--	GO:0005634,nucleus; GO:0009734,auxin-activated signaling pathway; GO:0006355,regulation of transcription, DNA-templated; GO:0006351,transcription, DNA-templated	PF02309.16:AUX/IAA family
CmoCh01G001260	6.74	3.53	2.24	1.51	2.32	2.96	0.78	1.35	0.62	1.62	0.94	1.46	95	51	32	21	33	43	11	20	9	22	13	20	Cmo_Chr01	547621	548429	+	CmoCh01G001260	K14484 auxin-responsive protein IAA | (RefSeq) auxin-induced protein AUX22-like isoform X1 (A)	ko04075: Plant hormone signal transduction	auxin-induced protein AUX22-like isoform X1 [Cucurbita moschata]	RecName: Full=Auxin-induced protein AUX22;	RecName: Full=Auxin-responsive protein {ECO:0000256|RuleBase:RU004549};	--	GO:0005634,nucleus; GO:0009734,auxin-activated signaling pathway; GO:0006355,regulation of transcription, DNA-templated; GO:0006351,transcription, DNA-templated	PF02309.16:AUX/IAA family
CmoCh01G001270	0	0	0	0.11	0	0	0	0	0	0	0	0	0	0	0	2	0	0	0	0	0	0	0	0	Cmo_Chr01	549544	551238	-	CmoCh01G001270	K23947 2-oxoglutarate-dependent dioxygenase [EC:1.14.11.-] | (RefSeq) 2-oxoglutarate-dependent dioxygenase DAO-like (A)	ko00380: Tryptophan metabolism	probable 2-oxoglutarate-dependent dioxygenase AOP1 [Cucurbita moschata]	RecName: Full=Probable 2-oxoglutarate-dependent dioxygenase AOP1; EC=1.14.11.-;	SubName: Full=2-oxoglutarate-dependent dioxygenase AOP3-like {ECO:0000313|RefSeq:XP_016900413.1};	Iron/ascorbate family oxidoreductases	GO:0016020,membrane; GO:0051213,dioxygenase activity; GO:0046872,metal ion binding	PF03171.20:2OG-Fe(II) oxygenase superfamily
CmoCh01G001280	0	0	0	0	0	0	0.01	0	0	0	0	0	0	0	0	0	0	0	1	0	0	0	0	0	Cmo_Chr01	553365	560245	-	CmoCh01G001280	K08712 ATP-binding cassette, subfamily G (WHITE), member 2, SNQ2 | (RefSeq) ABC transporter ATP-binding protein/permease PDR18-like (A)	ko02010: ABC transporters	pleiotropic drug resistance protein 1-like [Cucurbita moschata]	RecName: Full=Pleiotropic drug resistance protein 1; AltName: Full=NtPDR1;	SubName: Full=Uncharacterized protein {ECO:0000313|EMBL:KGN58140.1};	Pleiotropic drug resistance proteins (PDR1-15), ABC superfamily	GO:0016021,integral component of membrane; GO:0005524,ATP binding; GO:0016887,ATPase activity	PF01061.24:ABC-2 type transporter
CmoCh01G001290	0.72	0.82	0.39	0.87	0.74	0.45	0.42	0.31	0.7	0.36	0.17	0.1	31	36	17	37	32	20	18	14	31	15	7	4	Cmo_Chr01	562179	565211	+	CmoCh01G001290	--	--	eukaryotic translation initiation factor 3 subunit A-like [Cucurbita moschata]	--	SubName: Full=titin homolog {ECO:0000313|RefSeq:XP_008447484.1};	--	--	--
CmoCh01G001300	11.1	9.16	8.74	22.1	21.53	20.39	14.43	13.79	12.6	8.06	6.28	8.26	503	426	402	989	983	951	651	655	592	352	280	364	Cmo_Chr01	565574	568560	-	CmoCh01G001300	K03301 ATP:ADP antiporter, AAA family | (RefSeq) ADP,ATP carrier protein 1, chloroplastic-like (A)	--	ADP,ATP carrier protein 1, chloroplastic-like [Cucurbita moschata]	RecName: Full=Plastidic ATP/ADP-transporter;	RecName: Full=ADP,ATP carrier protein {ECO:0000256|RuleBase:RU363121};	--	GO:0031969,chloroplast membrane; GO:0016021,integral component of membrane; GO:0005524,ATP binding; GO:0005471,ATP:ADP antiporter activity	PF03219.14:TLC ATP/ADP transporter
CmoCh01G001310	51.62	43.14	48.35	53.01	59.04	53.53	41.75	48.38	52.75	43.39	36.19	42.36	977	838	929	991	1126	1043	787	960	1035	792	674	780	Cmo_Chr01	572806	573780	-	CmoCh01G001310	K18368 caffeoylshikimate esterase [EC:3.1.1.-] | (RefSeq) caffeoylshikimate esterase (A)	ko00940: Phenylpropanoid biosynthesis	caffeoylshikimate esterase [Cucurbita moschata]	RecName: Full=Caffeoylshikimate esterase; EC=3.1.1.-; AltName: Full=Lysophospholipase 2; Short=LysoPL2;	SubName: Full=caffeoylshikimate esterase {ECO:0000313|RefSeq:XP_008447481.1};	Lysophospholipase	GO:0005783,endoplasmic reticulum; GO:0005794,Golgi apparatus; GO:0005886,plasma membrane; GO:0009506,plasmodesma; GO:0003846,2-acylglycerol O-acyltransferase activity; GO:0090430,caffeoyl-CoA: alcohol caffeoyl transferase activity; GO:0016787,hydrolase activity; GO:0004622,lysophospholipase activity; GO:0009809,lignin biosynthetic process; GO:0006629,lipid metabolic process; GO:0046686,response t…	PF12146.8:Serine aminopeptidase, S33
CmoCh01G001320	21.5	16.64	24.58	30.81	28.94	21.64	23.57	22.52	22.37	22.3	11.43	14.88	306	243	355	433	415	317	334	336	330	306	160	206	Cmo_Chr01	575235	578431	+	CmoCh01G001320	K02265 cytochrome c oxidase subunit 5b | (RefSeq) cytochrome c oxidase subunit 5b-2, mitochondrial-like (A)	ko00190: Oxidative phosphorylation	cytochrome c oxidase subunit 5b-2, mitochondrial-like [Cucurbita moschata]	RecName: Full=Cytochrome c oxidase subunit 5b-2, mitochondrial; Short=AtCOX5b-2; Flags: Precursor;	SubName: Full=Uncharacterized protein {ECO:0000313|EMBL:KGN58136.1};	Cytochrome c oxidase, subunit Vb/COX4	GO:0005751,mitochondrial respiratory chain complex IV; GO:0005739,mitochondrion; GO:0004129,cytochrome-c oxidase activity; GO:0046872,metal ion binding; GO:0042776,mitochondrial ATP synthesis coupled proton transport; GO:0006123,mitochondrial electron transport, cytochrome c to oxygen	PF01215.19:Cytochrome c oxidase subunit Vb
CmoCh01G001330	1.08	2.29	2.31	2.56	1.97	3.34	1.63	1.21	1.57	1.12	2.02	1.11	6	13	13	14	11	19	9	7	9	6	11	6	Cmo_Chr01	578908	579993	+	CmoCh01G001330	--	--	--	--	--	--	--	--
CmoCh01G001340	44.08	45.31	39.34	63.68	65.29	42.92	43.2	42.33	52.39	36.41	31.57	36.89	457	482	414	652	682	458	446	460	563	364	322	372	Cmo_Chr01	580024	584854	+	CmoCh01G001340	K02265 cytochrome c oxidase subunit 5b | (RefSeq) cytochrome c oxidase subunit 5b-1, mitochondrial-like (A)	ko00190: Oxidative phosphorylation	cytochrome c oxidase subunit 5b-1, mitochondrial-like [Cucurbita moschata]	RecName: Full=Cytochrome c oxidase subunit 5b-1, mitochondrial; Short=AtCOX5b-1; Flags: Precursor;	SubName: Full=Uncharacterized protein {ECO:0000313|EMBL:KGN52866.1};	Cytochrome c oxidase, subunit Vb/COX4	GO:0009535,chloroplast thylakoid membrane; GO:0005751,mitochondrial respiratory chain complex IV; GO:0005739,mitochondrion; GO:0050897,cobalt ion binding; GO:0004129,cytochrome-c oxidase activity; GO:0046872,metal ion binding; GO:0008270,zinc ion binding; GO:0042776,mitochondrial ATP synthesis coupled proton transport; GO:0006123,mitochondrial electron transport, cytochrome c to oxygen	PF01215.19:Cytochrome c oxidase subunit Vb
CmoCh01G001350	15.73	13.53	12.76	22.02	18.37	17.98	11.46	10.45	12.94	9.92	5.8	8.56	102	90	84	141	120	120	74	71	87	62	37	54	Cmo_Chr01	584895	585327	+	CmoCh01G001350	--	--	--	--	--	--	--	--
CmoCh01G001360	0.42	0.36	0.52	0.86	1.26	0.83	0.85	1.17	0.82	0.61	0.59	0.76	8	7	10	16	24	16	16	23	16	11	11	14	Cmo_Chr01	586833	592815	-	CmoCh01G001360	--	--	--	--	--	--	--	--
CmoCh01G001370	0.64	0.29	1.27	4.31	2.69	2.75	1.85	1.15	1.33	1.25	1.09	1.28	15	7	30	99	63	66	43	28	32	28	25	29	Cmo_Chr01	588834	593081	+	CmoCh01G001370	K06130 lysophospholipase II [EC:3.1.1.5] | (RefSeq) acyl-protein thioesterase 2-like (A)	ko00564: Glycerophospholipid metabolism	acyl-protein thioesterase 2-like [Cucurbita moschata]	RecName: Full=Probable carboxylesterase SOBER1-like {ECO:0000305}; EC=3.1.1.- {ECO:0000305};	SubName: Full=acyl-protein thioesterase 2 {ECO:0000313|RefSeq:XP_008454274.1};	Lysophospholipase	GO:0005737,cytoplasm; GO:0005886,plasma membrane; GO:0052689,carboxylic ester hydrolase activity; GO:0008474,palmitoyl-(protein) hydrolase activity; GO:0009814,defense response, incompatible interaction; GO:0006631,fatty acid metabolic process; GO:0002084,protein depalmitoylation; GO:0010363,regulation of plant-type hypersensitive response	PF02230.16:Phospholipase/Carboxylesterase
CmoCh01G001380	2.1	2.29	2.73	8.57	6.15	6.05	4.69	3.28	3.64	3.86	3.58	4.68	126	141	166	507	371	373	280	206	226	223	211	273	Cmo_Chr01	594202	598596	+	CmoCh01G001380	K14558 periodic tryptophan protein 2 | (RefSeq) periodic tryptophan protein 2 isoform X1 (A)	ko03008: Ribosome biogenesis in eukaryotes	periodic tryptophan protein 2 isoform X1 [Cucurbita moschata]	RecName: Full=Periodic tryptophan protein 2 {ECO:0000303|PubMed:19929880}; Short=AtPWP2 {ECO:0000303|PubMed:19929880};	SubName: Full=Uncharacterized protein {ECO:0000313|EMBL:KGN52870.1};	WD40-repeat-containing subunit of the 18S rRNA processing complex	GO:0080008,Cul4-RING E3 ubiquitin ligase complex; GO:0005730,nucleolus; GO:0005634,nucleus; GO:0034388,Pwp2p-containing subcomplex of 90S preribosome; GO:0032040,small-subunit processome; GO:0030515,snoRNA binding; GO:0009553,embryo sac development; GO:0000462,maturation of SSU-rRNA from tricistronic rRNA transcript (SSU-rRNA, 5.8S rRNA, LSU-rRNA); GO:0010119,regulation of stomatal movement; GO:0…	PF00400.32:WD domain, G-beta repeat
CmoCh01G001390	0.39	0.77	0.58	0.6	0.91	0.57	0.53	0.88	0.32	0.54	1.2	0.74	6	12	9	9	14	9	8	14	5	8	18	11	Cmo_Chr01	598502	601877	-	CmoCh01G001390	K07390 monothiol glutaredoxin | (RefSeq) monothiol glutaredoxin-S15, mitochondrial-like isoform X1 (A)	--	monothiol glutaredoxin-S15, mitochondrial-like isoform X3 [Cucurbita moschata]	RecName: Full=Monothiol glutaredoxin-S15, mitochondrial {ECO:0000303|PubMed:15170506}; Short=AtGrxS15 {ECO:0000303|PubMed:15170506}; Flags: Precursor;	SubName: Full=monothiol glutaredoxin-S15, mitochondrial {ECO:0000313|RefSeq:XP_008454263.1};	Glutaredoxin-related protein	GO:0005739,mitochondrion; GO:0051537,2 iron, 2 sulfur cluster binding; GO:0009055,electron transfer activity; GO:0046872,metal ion binding; GO:0015035,protein disulfide oxidoreductase activity; GO:0045454,cell redox homeostasis	PF00462.24:Glutaredoxin
CmoCh01G001400	18.17	17.62	19.06	20.34	22.24	21.45	17.94	19.11	17.09	17.63	19.9	19.64	605	602	644	669	746	735	595	667	590	566	652	636	Cmo_Chr01	602379	607534	+	CmoCh01G001400	K11864 BRCA1/BRCA2-containing complex subunit 3 [EC:3.4.19.-] | (RefSeq) lys-63-specific deubiquitinase BRCC36-like (A)	ko03440: Homologous recombination	lys-63-specific deubiquitinase BRCC36-like [Cucurbita moschata]	--	SubName: Full=Uncharacterized protein {ECO:0000313|EMBL:KGN52872.1};	26S proteasome regulatory complex, subunit RPN11	GO:0070531,BRCA1-A complex; GO:0070552,BRISC complex; GO:0004843,thiol-dependent ubiquitin-specific protease activity; GO:0006281,DNA repair; GO:0070536,protein K63-linked deubiquitination	PF01398.21:JAB1/Mov34/MPN/PAD-1 ubiquitin protease
CmoCh01G001410	22.05	25.85	22.96	23.24	30.84	19.65	22.49	26.3	23.16	16.62	13.59	25.54	315	379	333	328	444	289	320	394	343	229	191	355	Cmo_Chr01	609441	610821	+	CmoCh01G001410	K19720 collagen, type III, alpha | (RefSeq) hypothetical protein (A)	--	periodic tryptophan protein 2 isoform X2 [Cucurbita maxima]	--	SubName: Full=Uncharacterized protein {ECO:0000313|EMBL:KGN52873.1};	RNA-binding Ran Zn-finger protein and related proteins	GO:0046872,metal ion binding	PF00641.18:Zn-finger in Ran binding protein and others
CmoCh01G001420	15.58	20.25	23.17	22.94	26.92	22.85	19.27	17.2	15.17	19.6	18.62	16.32	108	144	163	157	188	163	133	125	109	131	127	110	Cmo_Chr01	617024	617380	+	CmoCh01G001420	K00326 cytochrome-b5 reductase [EC:1.6.2.2] | (RefSeq) NADH-cytochrome b5 reductase-like protein (A)	ko00520: Amino sugar and nucleotide sugar metabolism	MAPK kinase substrate protein At1g80180-like [Cucurbita moschata]	RecName: Full=MAPK kinase substrate protein At1g80180;	SubName: Full=uncharacterized protein At1g15400-like {ECO:0000313|RefSeq:XP_016901481.1};	--	GO:0005886,plasma membrane; GO:0010375,stomatal complex patterning	PF15697.5:Domain of unknown function (DUF4666)
CmoCh01G001430	8.66	7.98	8.56	14.77	11.52	11.18	10.11	10.26	10.34	8.98	6.98	7.04	439	415	440	739	588	583	510	545	543	439	348	347	Cmo_Chr01	618482	623639	-	CmoCh01G001430	K01462 peptide deformylase [EC:3.5.1.88] | (RefSeq) peptide deformylase 1A, chloroplastic (A)	--	pentatricopeptide repeat-containing protein At1g80150, mitochondrial-like [Cucurbita moschata]	RecName: Full=Pentatricopeptide repeat-containing protein At1g80150, mitochondrial; Flags: Precursor;	SubName: Full=Uncharacterized protein {ECO:0000313|EMBL:KGN52878.1};	FOG: PPR repeat	GO:0043231,intracellular membrane-bounded organelle; GO:0005739,mitochondrion; GO:0004519,endonuclease activity; GO:0003723,RNA binding; GO:0009451,RNA modification	PF13041.6:PPR repeat family
CmoCh01G001440	36.05	36.87	37.05	44.8	44.54	36.14	34	35.99	40.9	33.26	30.25	32.97	625	656	652	767	778	645	587	654	735	556	516	556	Cmo_Chr01	624339	627759	-	CmoCh01G001440	K13280 signal peptidase I [EC:3.4.21.89] | (RefSeq) signal peptidase complex catalytic subunit SEC11A-like (A)	ko03060: Protein export	PREDICTED: signal peptidase complex catalytic subunit SEC11A [Cucumis sativus]	--	RecName: Full=Signal peptidase I {ECO:0000256|SAAS:SAAS00686046}; EC=3.4.21.89 {ECO:0000256|SAAS:SAAS00686046};	Signal peptidase I	GO:0016021,integral component of membrane; GO:0008233,peptidase activity; GO:0006465,signal peptide processing	PF00717.23:Peptidase S24-like
CmoCh01G001450	65.66	64.59	65.91	43.18	48.14	45.96	60.04	72.07	66.79	86.04	98.8	83.27	1267	1279	1291	823	936	913	1154	1458	1336	1601	1876	1563	Cmo_Chr01	628193	630695	-	CmoCh01G001450	--	--	embryo-specific protein ATS3B-like [Cucurbita moschata]	RecName: Full=Embryo-specific protein ATS3B {ECO:0000305}; AltName: Full=Protein ARABIDOPSIS THALIANA SEED 3B {ECO:0000305}; Flags: Precursor;	SubName: Full=uncharacterized protein LOC103494706 {ECO:0000313|RefSeq:XP_008454243.1};	--	GO:0031225,anchored component of membrane; GO:0005576,extracellular region; GO:0005774,vacuolar membrane	PF06232.11:Embryo-specific protein 3, (ATS3)
CmoCh01G001460	111.67	111.93	102.03	54.73	70.14	63.24	81.14	82.41	85.31	101.24	112.81	109.63	6146	6322	5700	2975	3890	3583	4448	4755	4867	5373	6109	5869	Cmo_Chr01	632664	637001	+	CmoCh01G001460	K01115 phospholipase D1/2 [EC:3.1.4.4] | (RefSeq) phospholipase D alpha 1-like (A)	ko00564: Glycerophospholipid metabolism; ko00565: Ether lipid metabolism; ko04144: Endocytosis	phospholipase D alpha 1-like [Cucurbita moschata]	RecName: Full=Phospholipase D alpha 1; Short=PLD 1; EC=3.1.4.4; AltName: Full=Choline phosphatase 1; AltName: Full=Phosphatidylcholine-hydrolyzing phospholipase D 1; Flags: Precursor;	RecName: Full=Phospholipase D {ECO:0000256|PIRNR:PIRNR036470}; EC=3.1.4.4 {ECO:0000256|PIRNR:PIRNR036470};	Phospholipase D1	GO:0005783,endoplasmic reticulum; GO:0005886,plasma membrane; GO:0009536,plastid; GO:0005773,vacuole; GO:0005509,calcium ion binding; GO:0070290,N-acylphosphatidylethanolamine-specific phospholipase D activity; GO:0004630,phospholipase D activity; GO:0016042,lipid catabolic process; GO:0046470,phosphatidylcholine metabolic process	PF12357.8:Phospholipase D C terminal
CmoCh01G001470	56.02	64.17	60.63	27.58	37.3	36.31	30.85	36.05	29.54	52.14	71.71	49.27	547	643	601	266	367	365	300	369	299	491	689	468	Cmo_Chr01	637714	639980	+	CmoCh01G001470	--	--	uncharacterized protein LOC111452283 isoform X1 [Cucurbita moschata]	--	SubName: Full=uncharacterized protein LOC103494703 {ECO:0000313|RefSeq:XP_008454240.1};	--	GO:0016021,integral component of membrane	--
CmoCh01G001480	27.95	33.2	38.42	13.48	26.68	17.97	22.18	26.54	31.71	29.26	25.43	27.78	210	256	293	100	202	139	166	209	247	212	188	203	Cmo_Chr01	640847	642827	+	CmoCh01G001480	--	--	uncharacterized protein LOC111452284 isoform X1 [Cucurbita moschata]	--	SubName: Full=Uncharacterized protein {ECO:0000313|EMBL:KGN52890.1};	--	--	PF13259.6:Protein of unknown function (DUF4050)
CmoCh01G001490	6.52	5.73	5.48	7.08	7.26	9.42	5.91	7.13	6.29	5.94	8.56	7.52	41	37	35	44	46	61	37	47	41	36	53	46	Cmo_Chr01	643874	644269	+	CmoCh01G001490	--	--	EPIDERMAL PATTERNING FACTOR-like protein 8 [Cucurbita maxima]	RecName: Full=EPIDERMAL PATTERNING FACTOR-like protein 8 {ECO:0000303|PubMed:19435754}; Short=EPF-like protein 8; Contains: RecName: Full=MEPFL8 {ECO:0000305}; Flags: Precursor;	SubName: Full=EPIDERMAL PATTERNING FACTOR-like protein 8 {ECO:0000313|RefSeq:XP_008454238.1};	--	GO:0005576,extracellular region; GO:0010052,guard cell differentiation; GO:0010374,stomatal complex development	PF17181.4:Epidermal patterning factor proteins
CmoCh01G001500	0.04	0.1	0.04	0.08	0.06	0.04	0.1	0.16	0.06	0.06	0.08	0.04	2	5	2	4	3	2	5	8	3	3	4	2	Cmo_Chr01	644789	647353	-	CmoCh01G001500	K13418 somatic embryogenesis receptor kinase 1 [EC:2.7.10.1 2.7.11.1] | (RefSeq) LRR receptor kinase BAK1-like (A)	--	G-type lectin S-receptor-like serine/threonine-protein kinase SD2-5 [Cucurbita moschata]	RecName: Full=G-type lectin S-receptor-like serine/threonine-protein kinase SD2-5; EC=2.7.11.1; AltName: Full=S-domain-2 (SD2) receptor kinase 5; Short=SD2-5; Flags: Precursor;	SubName: Full=G-type lectin S-receptor-like serine/threonine-protein kinase SD2-5 {ECO:0000313|RefSeq:XP_008454239.2};	--	GO:0016021,integral component of membrane; GO:0005886,plasma membrane; GO:0005524,ATP binding; GO:0005516,calmodulin binding; GO:0030246,carbohydrate binding; GO:0004672,protein kinase activity; GO:0004674,protein serine/threonine kinase activity; GO:0031625,ubiquitin protein ligase binding; GO:0046777,protein autophosphorylation	PF00069.25:Protein kinase domain
CmoCh01G001510	59.78	64.57	63.24	29.31	35.25	34.46	41.25	50.89	51.02	48.84	58.75	58.72	1301	1442	1397	630	773	772	894	1161	1151	1025	1258	1243	Cmo_Chr01	649563	652324	+	CmoCh01G001510	K02213 cell division control protein 6 | (RefSeq) cell division control protein 6 homolog B-like isoform X1 (A)	--	methyl-CpG-binding domain-containing protein 11-like [Cucurbita moschata]	RecName: Full=Methyl-CpG-binding domain-containing protein 10; Short=AtMBD10; Short=MBD10; AltName: Full=Methyl-CpG-binding protein MBD10;	SubName: Full=Uncharacterized protein {ECO:0000313|EMBL:KGN52894.1};	--	GO:0005829,cytosol; GO:0005634,nucleus; GO:0008327,methyl-CpG binding; GO:0006355,regulation of transcription, DNA-templated; GO:0006351,transcription, DNA-templated	PF01429.19:Methyl-CpG binding domain
CmoCh01G001520	17.74	20	19.17	9.52	10.22	10.41	12.56	15.83	11.12	13.74	17.78	16.98	217	251	238	115	126	131	153	203	141	162	214	202	Cmo_Chr01	652388	653744	+	CmoCh01G001520	K19891 glucan endo-1,3-beta-glucosidase 1/2/3 [EC:3.2.1.39] | (RefSeq) hypothetical protein (A)	ko00500: Starch and sucrose metabolism	PREDICTED: glucan endo-1,3-beta-glucosidase 14 isoform X2 [Cucumis sativus]	RecName: Full=Glucan endo-1,3-beta-glucosidase 14; EC=3.2.1.39; AltName: Full=(1->3)-beta-glucan endohydrolase 14; Short=(1->3)-beta-glucanase 14; AltName: Full=Beta-1,3-endoglucanase 14; Short=Beta-1,3-glucanase 14; Flags: Precursor;	SubName: Full=Uncharacterized protein {ECO:0000313|EMBL:KGN52895.1};	--	GO:0046658,anchored component of plasma membrane; GO:0005618,cell wall; GO:0005737,cytoplasm; GO:0005576,extracellular region; GO:0005634,nucleus; GO:0042973,glucan endo-1,3-beta-D-glucosidase activity; GO:0004553,hydrolase activity, hydrolyzing O-glycosyl compounds; GO:0030247,polysaccharide binding; GO:0005975,carbohydrate metabolic process; GO:0071555,cell wall organization; GO:0006952,defense…	PF00332.18:Glycosyl hydrolases family 17
CmoCh01G001530	11.86	29.45	27.82	14.07	17.48	16.25	11.06	24.19	17.43	11.84	15.99	15.05	239	609	569	280	355	337	222	511	364	230	317	295	Cmo_Chr01	654155	655319	-	CmoCh01G001530	K03239 translation initiation factor eIF-2B subunit alpha | (RefSeq) methylthioribose-1-phosphate isomerase (A)	ko03013: RNA transport	protein LURP-one-related 5-like [Cucurbita moschata]	RecName: Full=Protein LURP-one-related 12;	SubName: Full=protein LURP-one-related 5 {ECO:0000313|RefSeq:XP_008454228.1};	--	--	PF04525.12:LURP-one-related
CmoCh01G001550	0.12	0.04	0.16	0.17	0.25	0.16	0.42	0.2	0.12	0.21	0	0.17	3	1	4	4	6	4	10	5	3	5	0	4	Cmo_Chr01	662912	664488	-	CmoCh01G001550	K20416 palmitoyl-[glycerolipid] 7-desaturase [EC:1.14.19.42] | (RefSeq) palmitoyl-monogalactosyldiacylglycerol delta-7 desaturase, chloroplastic-like (A)	--	palmitoyl-monogalactosyldiacylglycerol delta-7 desaturase, chloroplastic-like [Cucurbita moschata]	RecName: Full=Palmitoyl-monogalactosyldiacylglycerol delta-7 desaturase, chloroplastic {ECO:0000303|PubMed:15579662}; EC=1.14.19.42 {ECO:0000269|PubMed:15579662}; AltName: Full=Acyl-lipid desaturase 3 {ECO:0000303|PubMed:15240892}; AltName: Full=Fatty acid desaturase 5 {ECO:0000303|PubMed:15579662}; Short=FAD5 {ECO:0000303|PubMed:15579662}; AltName: Full=Fatty acid desaturase B {ECO:0000303|PubMe…	SubName: Full=palmitoyl-monogalactosyldiacylglycerol delta-7 desaturase, chloroplastic-like {ECO:0000313|RefSeq:XP_008454223.1};	Fatty acid desaturase	GO:0031969,chloroplast membrane; GO:0005789,endoplasmic reticulum membrane; GO:0016021,integral component of membrane; GO:0009579,thylakoid; GO:0016717,oxidoreductase activity, acting on paired donors, with oxidation of a pair of donors resulting in the reduction of molecular oxygen to two molecules of water; GO:0031408,oxylipin biosynthetic process; GO:0010205,photoinhibition; GO:0006636,unsatur…	PF00487.24:Fatty acid desaturase
CmoCh01G001560	0.53	1.15	0.42	0.05	0.21	0.21	0.32	0.36	1.08	0.39	0.05	0.77	10	22	8	1	4	4	6	7	21	7	1	14	Cmo_Chr01	665595	668861	-	CmoCh01G001560	K20416 palmitoyl-[glycerolipid] 7-desaturase [EC:1.14.19.42] | (RefSeq) palmitoyl-monogalactosyldiacylglycerol delta-7 desaturase, chloroplastic-like (A)	--	palmitoyl-monogalactosyldiacylglycerol delta-7 desaturase, chloroplastic-like [Cucurbita moschata]	RecName: Full=Palmitoyl-monogalactosyldiacylglycerol delta-7 desaturase, chloroplastic {ECO:0000303|PubMed:15579662}; EC=1.14.19.42 {ECO:0000269|PubMed:15579662}; AltName: Full=Acyl-lipid desaturase 3 {ECO:0000303|PubMed:15240892}; AltName: Full=Fatty acid desaturase 5 {ECO:0000303|PubMed:15579662}; Short=FAD5 {ECO:0000303|PubMed:15579662}; AltName: Full=Fatty acid desaturase B {ECO:0000303|PubMe…	SubName: Full=Delta 9 desaturase {ECO:0000313|EMBL:KGN52907.1};	Fatty acid desaturase	GO:0031969,chloroplast membrane; GO:0005789,endoplasmic reticulum membrane; GO:0016021,integral component of membrane; GO:0009579,thylakoid; GO:0016717,oxidoreductase activity, acting on paired donors, with oxidation of a pair of donors resulting in the reduction of molecular oxygen to two molecules of water; GO:0031408,oxylipin biosynthetic process; GO:0010205,photoinhibition; GO:0006636,unsatur…	PF00487.24:Fatty acid desaturase
CmoCh01G001580	0	0.54	0.47	0.08	0.08	0	0.24	0.87	0.34	0.04	0.16	0.08	0	14	12	2	2	0	6	23	9	1	4	2	Cmo_Chr01	675448	677506	-	CmoCh01G001580	K20416 palmitoyl-[glycerolipid] 7-desaturase [EC:1.14.19.42] | (RefSeq) palmitoyl-monogalactosyldiacylglycerol delta-7 desaturase, chloroplastic-like (A)	--	palmitoyl-monogalactosyldiacylglycerol delta-7 desaturase, chloroplastic-like [Cucurbita moschata]	RecName: Full=Palmitoyl-monogalactosyldiacylglycerol delta-7 desaturase, chloroplastic {ECO:0000303|PubMed:15579662}; EC=1.14.19.42 {ECO:0000269|PubMed:15579662}; AltName: Full=Acyl-lipid desaturase 3 {ECO:0000303|PubMed:15240892}; AltName: Full=Fatty acid desaturase 5 {ECO:0000303|PubMed:15579662}; Short=FAD5 {ECO:0000303|PubMed:15579662}; AltName: Full=Fatty acid desaturase B {ECO:0000303|PubMe…	SubName: Full=delta-9 acyl-lipid desaturase 1-like {ECO:0000313|RefSeq:XP_008454215.1};	Fatty acid desaturase	GO:0031969,chloroplast membrane; GO:0005789,endoplasmic reticulum membrane; GO:0016021,integral component of membrane; GO:0009579,thylakoid; GO:0016717,oxidoreductase activity, acting on paired donors, with oxidation of a pair of donors resulting in the reduction of molecular oxygen to two molecules of water; GO:0031408,oxylipin biosynthetic process; GO:0010205,photoinhibition; GO:0006636,unsatur…	PF00487.24:Fatty acid desaturase
CmoCh01G001590	32.71	34.72	33.72	30.89	32.48	27.65	33.28	33.24	29.18	32.86	31.18	31.54	1501	1635	1571	1400	1502	1306	1521	1599	1388	1454	1408	1408	Cmo_Chr01	680996	690992	-	CmoCh01G001590	--	--	SNF1-related protein kinase regulatory subunit gamma-like PV42a [Cucurbita moschata]	RecName: Full=SNF1-related protein kinase regulatory subunit gamma-like PV42a; Short=AtPV42a; AltName: Full=AKIN subunit gamma-like PV42a; AltName: Full=CBS domain-containing protein CBSCBS4;	SubName: Full=Uncharacterized protein {ECO:0000313|EMBL:KGN52911.1};	5'-AMP-activated protein kinase, gamma subunit	GO:0003006,developmental process involved in reproduction; GO:0009553,embryo sac development; GO:0009555,pollen development; GO:0010183,pollen tube guidance; GO:0048443,stamen development	PF00571.28:CBS domain
CmoCh01G001600	4.89	5.19	5.27	5.5	5.98	4.94	4.77	5	4.99	4.87	5.04	6	280	305	306	311	345	291	272	300	296	269	284	334	Cmo_Chr01	691507	696833	+	CmoCh01G001600	K20718 LRR receptor-like serine/threonine-protein kinase ERECTA [EC:2.7.11.1] | (RefSeq) LRR receptor-like serine/threonine-protein kinase ERL1 (A)	ko04016: MAPK signaling pathway - plant	protein TOO MANY MOUTHS [Cucurbita moschata]	RecName: Full=Protein TOO MANY MOUTHS {ECO:0000303|PubMed:11536724}; AltName: Full=Receptor-like protein 17 {ECO:0000303|PubMed:18434605}; Short=AtRLP17 {ECO:0000303|PubMed:18434605}; Flags: Precursor;	SubName: Full=protein TOO MANY MOUTHS {ECO:0000313|RefSeq:XP_008454210.1};	FOG: Leucine rich repeat	GO:0031225,anchored component of membrane; GO:0016021,integral component of membrane; GO:0016020,membrane; GO:0005886,plasma membrane; GO:0042277,peptide binding; GO:0004872,NA; GO:0008356,asymmetric cell division; GO:0009737,response to abscisic acid	PF13855.6:Leucine rich repeat
CmoCh01G001610	1.16	1.5	1.06	1.26	2.97	0.89	1.42	0.83	1.72	1.08	0.42	1.24	28	37	26	30	72	22	34	21	43	25	10	29	Cmo_Chr01	698293	700895	+	CmoCh01G001610	K13153 U11/U12 small nuclear ribonucleoprotein 25 kDa protein | (RefSeq) uncharacterized protein LOC111452053 (A)	--	uncharacterized protein LOC111452053 [Cucurbita moschata]	RecName: Full=U11/U12 small nuclear ribonucleoprotein 25 kDa protein; Short=U11/U12 snRNP 25 kDa protein; Short=U11/U12-25K;	SubName: Full=Uncharacterized protein {ECO:0000313|EMBL:KGN52940.1};	--	GO:0005681,spliceosomal complex; GO:0006397,mRNA processing; GO:0008380,RNA splicing	PF18036.1:Ubiquitin-like domain
CmoCh01G001620	12.9	15.6	14.66	13.83	16.92	11.53	12.2	13.29	13.9	11.91	11.48	14.33	137	170	158	145	181	126	129	148	153	122	120	148	Cmo_Chr01	702058	703028	+	CmoCh01G001620	--	--	uncharacterized protein LOC111452812 isoform X1 [Cucurbita moschata]	--	SubName: Full=Uncharacterized protein {ECO:0000313|EMBL:KGN52939.1};	--	--	PF02845.16:CUE domain
CmoCh01G001630	19.41	18.7	17.09	21.78	22.59	23.73	21.97	21.16	22.5	19.79	18.63	21.12	770	761	688	853	903	969	868	880	925	757	727	815	Cmo_Chr01	703230	710717	+	CmoCh01G001630	K03686 molecular chaperone DnaJ | (RefSeq) uncharacterized protein LOC111452091 (A)	--	uncharacterized protein LOC111452091 [Cucurbita moschata]	RecName: Full=Chaperone protein dnaJ A8, chloroplastic {ECO:0000305}; Short=OsDjA8 {ECO:0000303|PubMed:23160806}; Flags: Precursor;	SubName: Full=chaperone protein DnaJ isoform X1 {ECO:0000313|RefSeq:XP_008454176.1};	Molecular chaperone (DnaJ superfamily)	GO:0009507,chloroplast; GO:0005524,ATP binding; GO:0031072,heat shock protein binding; GO:0046872,metal ion binding; GO:0051082,unfolded protein binding; GO:0006457,protein folding; GO:0009408,response to heat	PF01556.18:DnaJ C terminal domain
CmoCh01G001640	9.97	9.97	10.7	12.4	14.41	15.21	10.27	9.39	9.86	8.38	11.16	8.96	79	81	86	97	115	124	81	78	81	64	87	69	Cmo_Chr01	710816	711407	+	CmoCh01G001640	--	--	--	--	--	--	--	--
CmoCh01G001650	14.65	15.95	16.7	17.32	18.44	16.44	16.75	16.26	16.33	15.8	14.27	16.83	477	533	552	557	605	551	543	555	551	496	457	533	Cmo_Chr01	711595	716266	+	CmoCh01G001650	K03106 signal recognition particle subunit SRP54 [EC:3.6.5.4] | (RefSeq) signal recognition particle 54 kDa protein 2-like (A)	ko03060: Protein export	signal recognition particle 54 kDa protein 2-like [Cucurbita moschata]	RecName: Full=Signal recognition particle 54 kDa protein 2; Short=SRP54;	RecName: Full=Signal recognition particle 54 kDa protein {ECO:0000256|RuleBase:RU364034};	Signal recognition particle, subunit Srp54	GO:0005786,signal recognition particle, endoplasmic reticulum targeting; GO:0008312,7S RNA binding; GO:0005525,GTP binding; GO:0003924,GTPase activity; GO:0006614,SRP-dependent cotranslational protein targeting to membrane	PF00448.22:SRP54-type protein, GTPase domain
CmoCh01G001660	0.81	0.73	0.55	0.99	1.79	1.17	0.67	0.5	0.96	0.84	1.16	1.28	39	36	27	47	87	58	32	25	48	39	55	60	Cmo_Chr01	717287	720826	+	CmoCh01G001660	K19984 exocyst complex component 5 | (RefSeq) uncharacterized protein LOC113272286 (A)	--	zinc finger BED domain-containing protein DAYSLEEPER-like [Cucurbita moschata]	RecName: Full=Zinc finger BED domain-containing protein DAYSLEEPER; AltName: Full=Transposase-like protein DAYSLEEPER;	SubName: Full=zinc finger BED domain-containing protein DAYSLEEPER-like {ECO:0000313|RefSeq:XP_016901464.1};	Tam3-transposase (Ac family)	GO:0005829,cytosol; GO:0005634,nucleus; GO:0003700,DNA-binding transcription factor activity; GO:0046872,metal ion binding; GO:0046983,protein dimerization activity; GO:0000977,RNA polymerase II regulatory region sequence-specific DNA binding; GO:0009791,post-embryonic development; GO:0006357,regulation of transcription by RNA polymerase II; GO:0006351,transcription, DNA-templated	PF14372.6:Domain of unknown function (DUF4413)
CmoCh01G001670	11.84	10.85	9.8	9.11	9.52	12.65	11.41	8.47	6.63	11.54	10.95	11.32	100	94	84	76	81	110	96	75	58	94	91	93	Cmo_Chr01	721064	724194	-	CmoCh01G001670	K17604 zinc finger SWIM domain-containing protein 3 | (RefSeq) uncharacterized protein LOC111020950 (A)	--	protein FAR1-RELATED SEQUENCE 6-like isoform X1 [Cucurbita pepo subsp. pepo]	RecName: Full=Protein FAR1-RELATED SEQUENCE 6;	SubName: Full=Uncharacterized protein {ECO:0000313|EMBL:KGN52934.1};	--	GO:0005634,nucleus; GO:0003700,DNA-binding transcription factor activity; GO:0008270,zinc ion binding; GO:0010018,far-red light signaling pathway; GO:0042753,positive regulation of circadian rhythm; GO:0045893,positive regulation of transcription, DNA-templated; GO:0009585,red, far-red light phototransduction	PF03101.15:FAR1 DNA-binding domain
CmoCh01G001680	10.83	10.14	10.87	11.24	10.57	9.21	10.63	10.16	9.96	11.07	9.91	10.73	362	348	369	371	356	317	354	356	345	357	326	349	Cmo_Chr01	725361	730651	-	CmoCh01G001680	K10563 formamidopyrimidine-DNA glycosylase [EC:3.2.2.23 4.2.99.18] | (RefSeq) formamidopyrimidine-DNA glycosylase isoform X1 (A)	ko03410: Base excision repair	formamidopyrimidine-DNA glycosylase isoform X1 [Cucurbita moschata]	RecName: Full=Formamidopyrimidine-DNA glycosylase; Short=Fapy-DNA glycosylase; EC=3.2.2.23; EC=4.2.99.18; AltName: Full=DNA-(apurinic or apyrimidinic site) lyase FPG1; AltName: Full=Formamidopyrimidine-DNA glycosylase 1; Short=AtFPG-1; AltName: Full=Formamidopyrimidine-DNA glycosylase 2; Short=AtFPG-2; AltName: Full=Protein MutM homolog 1; Short=AtMMH-1; AltName: Full=Protein MutM homolog 2; Shor…	SubName: Full=formamidopyrimidine-DNA glycosylase isoform X1 {ECO:0000313|RefSeq:XP_008454182.1};	--	GO:0005634,nucleus; GO:0140078,class I DNA-(apurinic or apyrimidinic site) endonuclease activity; GO:0140080,class III/IV DNA-(apurinic or apyrimidinic site) endonuclease activity; GO:0003684,damaged DNA binding; GO:0019104,DNA N-glycosylase activity; GO:0008534,oxidized purine nucleobase lesion DNA N-glycosylase activity; GO:0008270,zinc ion binding; GO:0006284,base-excision repair; GO:0006281,D…	PF01149.24:Formamidopyrimidine-DNA glycosylase N-terminal domain
CmoCh01G001690	32.1	32.17	31.88	37.6	35.26	36.24	31.18	31.45	35.19	28.2	27.37	34.38	739	760	745	855	818	859	715	759	840	626	620	770	Cmo_Chr01	731082	735310	+	CmoCh01G001690	K03943 NADH dehydrogenase (ubiquinone) flavoprotein 2 [EC:7.1.1.2 1.6.99.3] | (RefSeq) NADH dehydrogenase [ubiquinone] flavoprotein 2, mitochondrial-like (A)	ko00190: Oxidative phosphorylation	NADH dehydrogenase [ubiquinone]	RecName: Full=NADH dehydrogenase [ubiquinone] flavoprotein 2, mitochondrial; EC=1.6.5.3; EC=1.6.99.3; Flags: Precursor;	SubName: Full=NADH dehydrogenase [ubiquinone] flavoprotein 2, mitochondrial {ECO:0000313|RefSeq:XP_008454185.1};	NADH:ubiquinone oxidoreductase, NDUFV2/24 kD subunit	GO:0005747,mitochondrial respiratory chain complex I; GO:0005739,mitochondrion; GO:0051537,2 iron, 2 sulfur cluster binding; GO:0008137,NADH dehydrogenase (ubiquinone) activity; GO:0008270,zinc ion binding; GO:0006120,mitochondrial electron transport, NADH to ubiquinone; GO:0006979,response to oxidative stress	PF01257.19:Thioredoxin-like [2Fe-2S] ferredoxin
CmoCh01G001700	14	14.23	15.62	16.3	18.02	15.58	11.47	11.5	12.73	16.32	16.82	18.74	1027	1071	1163	1181	1332	1176	838	884	968	1154	1214	1337	Cmo_Chr01	736393	743178	-	CmoCh01G001700	K14558 periodic tryptophan protein 2 | (RefSeq) protein TOPLESS isoform X1 (A)	ko03008: Ribosome biogenesis in eukaryotes	protein TOPLESS-like [Cucurbita moschata]	RecName: Full=Protein TOPLESS; AltName: Full=WUS-interacting protein 1;	SubName: Full=protein TOPLESS {ECO:0000313|RefSeq:XP_008454191.1, ECO:0000313|RefSeq:XP_008454193.1};	WD40 repeat-containing protein	GO:0005829,cytosol; GO:0005634,nucleus; GO:0042802,identical protein binding; GO:0042803,protein homodimerization activity; GO:0009867,jasmonic acid mediated signaling pathway; GO:0045892,negative regulation of transcription, DNA-templated; GO:0010072,primary shoot apical meristem specification; GO:0009733,response to auxin; GO:0006351,transcription, DNA-templated; GO:0010051,xylem and phloem pat…	PF00400.32:WD domain, G-beta repeat
CmoCh01G001710	3.87	2.8	5.4	5.64	7.14	3.06	5.42	3.52	3.73	2.8	3.01	4.07	43	32	61	62	80	35	60	41	43	30	33	44	Cmo_Chr01	756614	757186	+	CmoCh01G001710	K22068 iron-sulfur cluster assembly enzyme ISCU, mitochondrial | (RefSeq) iron-sulfur cluster assembly protein 1-like (A)	--	uncharacterized protein LOC111452156 [Cucurbita moschata]	--	SubName: Full=Uncharacterized protein {ECO:0000313|EMBL:KGN52924.1};	--	--	PF07647.17:SAM domain (Sterile alpha motif)
CmoCh01G001720	0.23	0.3	0.11	0.12	0.31	0.08	0.14	0.24	0.14	0.03	0.03	0.12	8	11	4	4	11	3	5	9	5	1	1	4	Cmo_Chr01	758137	760615	-	CmoCh01G001720	--	--	protein NUCLEAR FUSION DEFECTIVE 4-like [Cucurbita moschata]	RecName: Full=Protein NUCLEAR FUSION DEFECTIVE 4 {ECO:0000303|PubMed:16698901};	SubName: Full=Uncharacterized protein {ECO:0000313|EMBL:KGN52923.1};	--	GO:0016021,integral component of membrane; GO:0000741,karyogamy; GO:0010197,polar nucleus fusion; GO:0009651,response to salt stress	PF06813.13:Nodulin-like
CmoCh01G001730	35.18	31.86	32.42	54.83	44.09	43.68	43.55	42.65	43.91	34.65	27.52	34.19	1133	1053	1060	1744	1431	1448	1397	1440	1466	1076	872	1071	Cmo_Chr01	761243	766588	+	CmoCh01G001730	K00052 3-isopropylmalate dehydrogenase [EC:1.1.1.85] | (RefSeq) 3-isopropylmalate dehydrogenase, chloroplastic-like (A)	ko00290: Valine, leucine and isoleucine biosynthesis; ko00660: C5-Branched dibasic acid metabolism; ko01210: 2-Oxocarboxylic acid metabolism; ko01230: Biosynthesis of amino acids	3-isopropylmalate dehydrogenase, chloroplastic-like [Cucurbita moschata]	RecName: Full=3-isopropylmalate dehydrogenase, chloroplastic; Short=3-IPM-DH; Short=IMDH; EC=1.1.1.85; AltName: Full=Beta-IPM dehydrogenase; Flags: Precursor;	RecName: Full=3-isopropylmalate dehydrogenase {ECO:0000256|RuleBase:RU004445}; EC=1.1.1.85 {ECO:0000256|RuleBase:RU004445};	3-isopropylmalate dehydrogenase	GO:0009507,chloroplast; GO:0003862,3-isopropylmalate dehydrogenase activity; GO:0000287,magnesium ion binding; GO:0051287,NAD binding; GO:0009098,leucine biosynthetic process	PF00180.20:Isocitrate/isopropylmalate dehydrogenase
CmoCh01G001740	12.09	13.49	11.99	15.19	14.78	13.66	12.9	11.99	13.38	12.42	10.2	13.45	448	513	451	556	552	521	476	466	514	444	372	485	Cmo_Chr01	766982	770157	+	CmoCh01G001740	K02956 small subunit ribosomal protein S15 | (RefSeq) ribosomal protein S15 (A)	ko03010: Ribosome	uncharacterized protein LOC111452150 [Cucurbita moschata]	--	SubName: Full=uncharacterized protein LOC103494679 {ECO:0000313|RefSeq:XP_008454200.1};	Mitochondrial/choloroplast ribosomal protein S15	GO:0005840,ribosome; GO:0003735,structural constituent of ribosome; GO:0006412,translation	PF00312.22:Ribosomal protein S15
CmoCh01G001750	2.14	1.34	2.03	3.35	2.88	2.75	2.43	1.31	2.3	1.59	1.11	2.2	53	34	51	82	72	70	60	34	59	38	27	53	Cmo_Chr01	770720	774302	+	CmoCh01G001750	K00943 dTMP kinase [EC:2.7.4.9] | (RefSeq) thymidylate kinase isoform X1 (A)	ko00240: Pyrimidine metabolism	thymidylate kinase isoform X1 [Cucurbita moschata]	RecName: Full=Thymidylate kinase {ECO:0000305}; Short=AtTMPK {ECO:0000303|PubMed:18036198}; EC=2.7.4.9 {ECO:0000305}; AltName: Full=Protein ZEUS1 {ECO:0000303|PubMed:18036198}; Flags: Precursor;	SubName: Full=thymidylate kinase isoform X1 {ECO:0000313|RefSeq:XP_008454201.1, ECO:0000313|RefSeq:XP_008454202.1};	Thymidylate kinase/adenylate kinase	GO:0005737,cytoplasm; GO:0005739,mitochondrion; GO:0005654,nucleoplasm; GO:0005524,ATP binding; GO:0004798,thymidylate kinase activity; GO:0006233,dTDP biosynthetic process; GO:0006235,dTTP biosynthetic process; GO:0009793,embryo development ending in seed dormancy	PF02223.17:Thymidylate kinase
CmoCh01G001760	2.79	1.83	2.1	1.95	2.12	3.06	2.96	2.37	1.91	1.95	3.67	2.51	55	37	42	38	42	62	58	49	39	37	71	48	Cmo_Chr01	773079	775538	-	CmoCh01G001760	--	--	extensin-1-like [Cucurbita moschata]	--	SubName: Full=extensin-like {ECO:0000313|RefSeq:XP_008454205.1};	--	--	PF02950.17:Conotoxin
CmoCh01G001770	2.39	2.33	1.91	2.53	3.03	2.08	2.81	2.82	2.85	1.8	2.85	2.41	47	47	38	49	60	42	55	58	58	34	55	46	Cmo_Chr01	775031	776735	+	CmoCh01G001770	--	--	uncharacterized protein LOC111452155 isoform X1 [Cucurbita moschata]	--	SubName: Full=Uncharacterized protein {ECO:0000313|EMBL:KDO45591.1};	--	--	PF14009.6:Domain of unknown function (DUF4228)
CmoCh01G001780	0	0.05	0	0.09	0.05	0.07	0.07	0.02	0	0.05	0	0.04	0	3	0	5	3	4	4	1	0	3	0	2	Cmo_Chr01	777843	782439	-	CmoCh01G001780	K01535 H+-transporting ATPase [EC:7.1.2.1] | (RefSeq) ATPase 9, plasma membrane-type (A)	ko00190: Oxidative phosphorylation	ATPase 9, plasma membrane-type [Cucurbita moschata]	RecName: Full=ATPase 9, plasma membrane-type; EC=3.6.3.6; AltName: Full=Proton pump 9;	RecName: Full=Plasma membrane ATPase {ECO:0000256|RuleBase:RU362083}; EC=3.6.3.6 {ECO:0000256|RuleBase:RU362083};	Plasma membrane H+-transporting ATPase	GO:0016021,integral component of membrane; GO:0005886,plasma membrane; GO:0005774,vacuolar membrane; GO:0005524,ATP binding; GO:0008553,proton-exporting ATPase activity, phosphorylative mechanism; GO:0046872,metal ion binding; GO:0006754,ATP biosynthetic process; GO:0015992,NA	PF00122.20:E1-E2 ATPase
CmoCh01G001790	0	0	0	0.09	0	0.25	0	0	0.16	0.09	0	0.26	0	0	0	1	0	3	0	0	2	1	0	3	Cmo_Chr01	785316	786097	-	CmoCh01G001790	K09286 EREBP-like factor | (RefSeq) ethylene-responsive transcription factor ERF060-like (A)	--	ethylene-responsive transcription factor ERF003-like [Cucurbita moschata]	RecName: Full=Ethylene-responsive transcription factor ERF003;	SubName: Full=ethylene-responsive transcription factor ERF003-like {ECO:0000313|RefSeq:XP_008454208.1};	--	GO:0005634,nucleus; GO:0003677,DNA binding; GO:0003700,DNA-binding transcription factor activity; GO:0009873,ethylene-activated signaling pathway; GO:0006351,transcription, DNA-templated	PF00847.20:AP2 domain
CmoCh01G001800	37.38	38.92	46.07	37.73	39.88	39.99	31.91	42.63	29.02	42.81	43.93	34.05	307	328	384	306	330	338	261	367	247	339	355	272	Cmo_Chr01	786669	789958	-	CmoCh01G001800	--	--	--	--	--	--	--	--
CmoCh01G001810	6.33	7.27	6.58	9.97	9.98	8.97	7.36	7.49	7.86	5.67	6.39	6.29	146	172	154	227	232	213	169	181	188	126	145	141	Cmo_Chr01	790026	794017	+	CmoCh01G001810	K17824 DCN1-like protein 4/5 | (RefSeq) DCN1-like protein 4 (A)	--	DCN1-like protein 4 [Cucurbita moschata]	--	RecName: Full=Defective in cullin neddylation protein {ECO:0000256|RuleBase:RU410713};	Uncharacterized conserved protein	--	PF03556.15:Cullin binding
CmoCh01G001820	2.19	2.27	2.06	3.59	3.86	2.93	2.54	2.32	3.52	1.81	1.28	1.25	45	48	43	73	80	62	52	50	75	36	26	25	Cmo_Chr01	794881	796857	-	CmoCh01G001820	K22762 desumoylating isopeptidase 1 [EC:3.4.-.-] | (RefSeq) LOC109758729; uncharacterized protein KIAA0754-like (A)	--	deSI-like protein At4g17486 [Cucurbita moschata]	RecName: Full=DeSI-like protein At4g17486; EC=3.4.-.-;	SubName: Full=Uncharacterized protein {ECO:0000313|EMBL:KGN52942.1};	Uncharacterized conserved protein	GO:0008233,peptidase activity	PF05903.14:PPPDE putative peptidase domain
CmoCh01G001830	0	0	0.12	0	0	0	0.06	0	0	0	0	0.12	0	0	2	0	0	0	1	0	0	0	0	2	Cmo_Chr01	797269	799187	+	CmoCh01G001830	--	--	uncharacterized protein LOC111457985 [Cucurbita moschata]	--	SubName: Full=Uncharacterized protein {ECO:0000313|EMBL:KGN52943.1};	--	GO:0016021,integral component of membrane	--
CmoCh01G001840	1.53	1.8	2.2	1.74	2.15	3.29	1.03	1.95	1.17	1.52	1.62	1.57	24	29	35	27	34	53	16	32	19	23	25	24	Cmo_Chr01	801758	802564	-	CmoCh01G001840	--	--	zinc finger protein 3-like [Cucurbita moschata]	RecName: Full=Zinc finger protein 3 {ECO:0000305};	SubName: Full=zinc finger protein 3-like {ECO:0000313|RefSeq:XP_008454489.1};	--	GO:0005634,nucleus; GO:0003700,DNA-binding transcription factor activity; GO:0046872,metal ion binding; GO:0044212,transcription regulatory region DNA binding; GO:0009738,abscisic acid-activated signaling pathway; GO:0009788,negative regulation of abscisic acid-activated signaling pathway; GO:0006355,regulation of transcription, DNA-templated	PF13912.6:C2H2-type zinc finger
CmoCh01G001850	4.18	5.28	4.2	4.65	3.87	5.5	4.16	3.44	4.27	4	3.17	4.05	102	132	104	112	95	138	101	88	108	94	76	96	Cmo_Chr01	806459	809517	+	CmoCh01G001850	K08495 golgi SNAP receptor complex member 1 | (RefSeq) Golgi SNAP receptor complex member 1-1-like isoform X1 (A)	ko04130: SNARE interactions in vesicular transport	Golgi SNAP receptor complex member 1-1-like isoform X3 [Cucurbita moschata]	RecName: Full=Golgi SNAP receptor complex member 1-1; AltName: Full=Golgi SNARE 11 protein; Short=AtGOS11;	RecName: Full=Golgi SNAP receptor complex member 1 {ECO:0000256|PIRNR:PIRNR027109};	SNARE protein GS28	GO:0005801,cis-Golgi network; GO:0005794,Golgi apparatus; GO:0005797,Golgi medial cisterna; GO:0000139,Golgi membrane; GO:0016021,integral component of membrane; GO:0031201,SNARE complex; GO:0005484,SNAP receptor activity; GO:0006888,ER to Golgi vesicle-mediated transport; GO:0015031,protein transport; GO:0048209,regulation of vesicle targeting, to, from or within Golgi; GO:0006906,vesicle fusion	PF12352.8:Snare region anchored in the vesicle membrane C-terminus
CmoCh01G001860	2.05	1.77	1.41	2.34	2.15	1.76	1.17	1.81	1.58	1.64	1.1	1.5	70	62	49	79	74	62	40	65	56	54	37	50	Cmo_Chr01	810143	814691	+	CmoCh01G001860	--	--	uncharacterized protein LOC111452136 [Cucurbita moschata]	--	SubName: Full=uncharacterized protein LOC103494650 {ECO:0000313|RefSeq:XP_008454165.1};	--	GO:0016021,integral component of membrane	PF10043.9:Predicted periplasmic lipoprotein (DUF2279)
CmoCh01G001870	0.53	0.21	0	0.22	0.58	0.21	0.21	0.1	0.31	0.33	0.76	0.11	10	4	0	4	11	4	4	2	6	6	14	2	Cmo_Chr01	811419	813678	-	CmoCh01G001870	K09874 aquaporin NIP | (RefSeq) aquaporin NIP6-1 (A)	--	aquaporin NIP6-1 [Cucurbita moschata]	RecName: Full=Aquaporin NIP6-1; AltName: Full=NOD26-like intrinsic protein 6-1; Short=AtNIP6;1;	SubName: Full=Uncharacterized protein {ECO:0000313|EMBL:KGN52947.1};	Aquaporin (major intrinsic protein family)	GO:0005887,integral component of plasma membrane; GO:0005886,plasma membrane; GO:0046715,active borate transmembrane transporter activity; GO:0015267,channel activity; GO:0015168,glycerol transmembrane transporter activity; GO:0015204,urea transmembrane transporter activity; GO:0046713,borate transport; GO:0080029,cellular response to boron-containing substance levels	PF00230.20:Major intrinsic protein
CmoCh01G001880	2.61	2.38	2.67	5.45	3.93	4.11	3.15	2.71	4.02	3.53	3.86	4.42	79	74	82	163	120	128	95	86	126	103	115	130	Cmo_Chr01	815783	820404	-	CmoCh01G001880	K02863 large subunit ribosomal protein L1 | (RefSeq) uncharacterized protein LOC112276879 (A)	ko03010: Ribosome	uncharacterized protein LOC111452129 [Cucurbita moschata]	RecName: Full=50S ribosomal protein L1, cyanelle;	SubName: Full=50S ribosomal protein L1 isoform X1 {ECO:0000313|RefSeq:XP_008454163.1, ECO:0000313|RefSeq:XP_008454164.1};	--	GO:0009842,cyanelle; GO:0015934,large ribosomal subunit; GO:0019843,rRNA binding; GO:0003735,structural constituent of ribosome; GO:0006412,translation	PF00687.21:Ribosomal protein L1p/L10e family
CmoCh01G001890	0.05	0	0	0	0	0	0	0.15	0.1	0	0	0.11	1	0	0	0	0	0	0	3	2	0	0	2	Cmo_Chr01	822203	824105	+	CmoCh01G001890	K09753 cinnamoyl-CoA reductase [EC:1.2.1.44] | (RefSeq) cinnamoyl-CoA reductase 2-like (A)	ko00940: Phenylpropanoid biosynthesis	cinnamoyl-CoA reductase 2-like [Cucurbita moschata]	RecName: Full=Cinnamoyl-CoA reductase 1; Short=AtCCR1; EC=1.2.1.44; AltName: Full=Protein IRREGULAR XYLEM 4;	SubName: Full=cinnamoyl-CoA reductase 2-like {ECO:0000313|RefSeq:XP_008465156.1};	Flavonol reductase/cinnamoyl-CoA reductase	GO:0005829,cytosol; GO:0016621,cinnamoyl-CoA reductase activity; GO:0050662,coenzyme binding; GO:0007623,circadian rhythm; GO:0009809,lignin biosynthetic process; GO:0009409,response to cold	PF01370.21:NAD dependent epimerase/dehydratase family
CmoCh01G001900	0.32	0.75	1.47	0.87	5.39	14.1	0	0.39	0.31	0.19	0.14	0.23	7	17	33	19	120	321	0	9	7	4	3	5	Cmo_Chr01	825389	826989	+	CmoCh01G001900	K09753 cinnamoyl-CoA reductase [EC:1.2.1.44] | (RefSeq) cinnamoyl-CoA reductase 2-like (A)	ko00940: Phenylpropanoid biosynthesis	cinnamoyl-CoA reductase 2-like [Cucurbita moschata]	RecName: Full=Cinnamoyl-CoA reductase 2; Short=AtCCR2; EC=1.2.1.44;	SubName: Full=cinnamoyl-CoA reductase 2-like {ECO:0000313|RefSeq:XP_008461762.1};	Flavonol reductase/cinnamoyl-CoA reductase	GO:0016621,cinnamoyl-CoA reductase activity; GO:0050662,coenzyme binding; GO:0007623,circadian rhythm; GO:0006952,defense response; GO:0042754,negative regulation of circadian rhythm; GO:0009699,phenylpropanoid biosynthetic process; GO:0009409,response to cold	PF01370.21:NAD dependent epimerase/dehydratase family
CmoCh01G001910	7.95	8.96	8.48	11.03	12.4	9.72	7.6	8.62	8.19	9.72	8.54	9.34	352	407	381	482	553	443	335	400	376	415	372	402	Cmo_Chr01	827593	832992	-	CmoCh01G001910	K21398 natural resistance-associated macrophage protein 2 | (RefSeq) metal transporter Nramp6-like (A)	--	metal transporter Nramp6-like [Cucurbita moschata]	RecName: Full=Metal transporter Nramp6; Short=AtNramp6;	SubName: Full=Uncharacterized protein {ECO:0000313|EMBL:KGN58662.1};	Mn2+ and Fe2+ transporters of the NRAMP family	GO:0012505,endomembrane system; GO:0016021,integral component of membrane; GO:0015086,cadmium ion transmembrane transporter activity; GO:0070574,cadmium ion transmembrane transport; GO:0055072,iron ion homeostasis	PF01566.18:Natural resistance-associated macrophage protein
CmoCh01G001920	1.8	36.63	42.24	1.85	5.56	12.22	1.56	6.59	2.96	1.32	0.54	5	51	1067	1217	52	159	357	44	196	87	36	15	138	Cmo_Chr01	841968	843764	+	CmoCh01G001920	K18835 WRKY transcription factor 2 | (RefSeq) probable WRKY transcription factor 3 (A)	ko04626: Plant-pathogen interaction	probable WRKY transcription factor 40 isoform X1 [Cucurbita moschata]	RecName: Full=Probable WRKY transcription factor 40; AltName: Full=WRKY DNA-binding protein 40;	SubName: Full=probable WRKY transcription factor 40 {ECO:0000313|RefSeq:XP_008465152.1};	--	GO:0005634,nucleus; GO:0003700,DNA-binding transcription factor activity; GO:0043565,sequence-specific DNA binding; GO:0044212,transcription regulatory region DNA binding; GO:0042742,defense response to bacterium; GO:0050832,defense response to fungus; GO:0045892,negative regulation of transcription, DNA-templated; GO:0031347,regulation of defense response; GO:0010200,response to chitin; GO:00022…	PF03106.15:WRKY DNA -binding domain
CmoCh01G001930	8.49	6.96	7.94	12.82	11.44	10.51	10	7.9	9.76	7.97	4.78	7.79	157	132	149	234	213	200	184	153	187	142	87	140	Cmo_Chr01	843911	847143	-	CmoCh01G001930	K00550 phosphatidyl-N-methylethanolamine N-methyltransferase [EC:2.1.1.71] | (RefSeq) phosphatidyl-N-methylethanolamine N-methyltransferase (A)	ko00564: Glycerophospholipid metabolism	phosphatidyl-N-methylethanolamine N-methyltransferase [Cucurbita moschata]	RecName: Full=Phosphatidyl-N-methylethanolamine N-methyltransferase {ECO:0000255|HAMAP-Rule:MF_03216}; EC=2.1.1.71 {ECO:0000255|HAMAP-Rule:MF_03216}; AltName: Full=Phospholipid methyltransferase {ECO:0000255|HAMAP-Rule:MF_03216}; Short=PLMT {ECO:0000255|HAMAP-Rule:MF_03216};	SubName: Full=phosphatidyl-N-methylethanolamine N-methyltransferase {ECO:0000313|RefSeq:XP_008465151.2};	--	GO:0005789,endoplasmic reticulum membrane; GO:0016021,integral component of membrane; GO:0043231,intracellular membrane-bounded organelle; GO:0080101,phosphatidyl-N-dimethylethanolamine N-methyltransferase activity; GO:0000773,phosphatidyl-N-methylethanolamine N-methyltransferase activity; GO:0006656,phosphatidylcholine biosynthetic process; GO:0008654,phospholipid biosynthetic process	PF04191.13:Phospholipid methyltransferase
CmoCh01G001940	0.54	0.46	1.1	0.48	0.51	0.36	0.75	0.55	0.59	1.52	1.24	1.5	16	14	33	14	15	11	22	17	18	43	36	43	Cmo_Chr01	853268	855631	+	CmoCh01G001940	--	--	probable N-acetyltransferase HLS1 isoform X1 [Cucurbita moschata]	RecName: Full=Probable N-acetyltransferase HLS1; EC=2.3.1.-; AltName: Full=Protein CONSTITUTIVE PHOTOMORPHOGENIC 3; AltName: Full=Protein HOOKLESS 1; AltName: Full=Protein UNUSUAL SUGAR RESPONSE 2;	SubName: Full=Uncharacterized protein {ECO:0000313|EMBL:KGN58658.1};	--	GO:0008080,N-acetyltransferase activity; GO:0016747,transferase activity, transferring acyl groups other than amino-acyl groups; GO:0009734,auxin-activated signaling pathway; GO:0009640,photomorphogenesis; GO:0006473,protein acetylation; GO:0040008,regulation of growth; GO:0009723,response to ethylene; GO:0009826,unidimensional cell growth	PF00583.25:Acetyltransferase (GNAT) family
CmoCh01G001950	2.29	1.82	2.14	2.14	2.36	2.84	2.22	2.03	1.82	1.83	2.1	2.09	152	124	144	140	158	194	147	141	125	117	137	135	Cmo_Chr01	861544	882727	-	CmoCh01G001950	K05674 ATP-binding cassette, subfamily C (CFTR/MRP), member 10 | (RefSeq) ABC transporter C family member 13 isoform X1 (A)	ko02010: ABC transporters	ABC transporter C family member 13 isoform X5 [Cucurbita moschata]	RecName: Full=ABC transporter C family member 13; Short=ABC transporter ABCC.13; Short=AtABCC13; EC=3.6.3.44; AltName: Full=ATP-energized glutathione S-conjugate pump 11; AltName: Full=Glutathione S-conjugate-transporting ATPase 11; AltName: Full=Multidrug resistance-associated protein 11;	SubName: Full=ABC transporter C family member 13 {ECO:0000313|EMBL:OEL16196.1}; Flags: Fragment;	Multidrug resistance-associated protein/mitoxantrone resistance protein, ABC superfamily	GO:0016021,integral component of membrane; GO:0000325,plant-type vacuole; GO:0005524,ATP binding; GO:0042626,ATPase activity, coupled to transmembrane movement of substances; GO:0008559,xenobiotic transmembrane transporting ATPase activity; GO:0055085,transmembrane transport	PF00664.23:ABC transporter transmembrane region
CmoCh01G001960	8.35	8.95	9.57	8.99	8.6	10.04	7.86	8.12	7.4	8.85	8.71	8.81	270	297	314	287	280	334	253	275	248	276	277	277	Cmo_Chr01	883750	886664	-	CmoCh01G001960	K16075 magnesium transporter | (RefSeq) magnesium transporter MRS2-1-like (A)	--	magnesium transporter MRS2-1-like [Cucurbita moschata]	RecName: Full=Magnesium transporter MRS2-1; AltName: Full=Magnesium Transporter 2; Short=AtMGT2;	SubName: Full=Uncharacterized protein {ECO:0000313|EMBL:KGN58653.1};	Magnesium transporters: CorA family	GO:0016021,integral component of membrane; GO:0005773,vacuole; GO:0015095,magnesium ion transmembrane transporter activity	PF01544.18:CorA-like Mg2+ transporter protein
CmoCh01G001970	3.82	8.11	5.47	5.97	6.88	11.29	5.57	5.29	7.7	6.47	7.4	8.2	22	48	32	34	40	67	32	32	46	36	42	46	Cmo_Chr01	886876	887355	-	CmoCh01G001970	--	--	--	--	--	--	--	--
CmoCh01G001980	19.85	15.86	22.38	28.79	36.03	25.89	19.21	21.84	21.39	14.47	10.18	20.23	111	91	127	159	203	149	107	128	124	78	56	110	Cmo_Chr01	889571	889858	-	CmoCh01G001980	--	--	uncharacterized protein LOC111452323 [Cucurbita moschata]	--	SubName: Full=Uncharacterized protein {ECO:0000313|EMBL:KGN58645.1};	--	GO:0016021,integral component of membrane	--
CmoCh01G001990	29.42	28.8	31.68	29.27	32.26	27.72	28.75	27.41	29.21	32.43	28.72	29.26	859	863	939	844	949	833	836	839	884	913	825	831	Cmo_Chr01	891556	896539	-	CmoCh01G001990	K10839 UV excision repair protein RAD23 | (RefSeq) ubiquitin receptor RAD23b-like (A)	ko03420: Nucleotide excision repair; ko04141: Protein processing in endoplasmic reticulum	ubiquitin receptor RAD23b-like [Cucurbita moschata]	RecName: Full=Ubiquitin receptor RAD23b; Short=AtRAD23b; AltName: Full=Putative DNA repair protein RAD23-1; AltName: Full=RAD23-like protein 1; Short=AtRAD23-1;	SubName: Full=ubiquitin receptor RAD23b isoform X1 {ECO:0000313|RefSeq:XP_008462953.1};	Nucleotide excision repair factor NEF2, RAD23 component	GO:0005737,cytoplasm; GO:0005634,nucleus; GO:0003684,damaged DNA binding; GO:0031593,polyubiquitin modification-dependent protein binding; GO:0070628,proteasome binding; GO:0006289,nucleotide-excision repair; GO:0043161,proteasome-mediated ubiquitin-dependent protein catabolic process	PF00627.31:UBA/TS-N domain
CmoCh01G002000	1.72	0.87	1.27	2.55	2.73	3.02	2.15	2.34	1.55	1.05	0.87	1.14	87	45	65	127	139	157	108	124	81	51	43	56	Cmo_Chr01	897957	904926	+	CmoCh01G002000	K08835 serine/threonine-protein kinase OSR1/STK39 [EC:2.7.11.1] | (RefSeq) serine/threonine-protein kinase BLUS1 isoform X1 (A)	--	serine/threonine-protein kinase BLUS1 isoform X3 [Cucurbita moschata]	RecName: Full=Serine/threonine-protein kinase BLUS1; EC=2.7.11.1; AltName: Full=Protein BLUE LIGHT SIGNALING 1;	SubName: Full=Uncharacterized protein {ECO:0000313|EMBL:KGN58647.1};	Ste20-like serine/threonine protein kinase	GO:0005829,cytosol; GO:0005524,ATP binding; GO:0046872,metal ion binding; GO:0004674,protein serine/threonine kinase activity; GO:0032147,activation of protein kinase activity; GO:0007346,regulation of mitotic cell cycle; GO:1902456,regulation of stomatal opening; GO:0023014,signal transduction by protein phosphorylation; GO:0031098,stress-activated protein kinase signaling cascade	PF00069.25:Protein kinase domain
CmoCh01G002010	0.61	0.58	0.81	0.75	1	0.98	0.76	0.76	0.7	0.75	0.64	0.87	37	36	50	45	61	61	46	48	44	44	38	51	Cmo_Chr01	905691	909136	+	CmoCh01G002010	K13428 LRR receptor-like serine/threonine-protein kinase EFR [EC:2.7.11.1] | (RefSeq) hypothetical protein (A)	ko04626: Plant-pathogen interaction	putative leucine-rich repeat receptor-like serine/threonine-protein kinase At2g24130 [Cucurbita moschata]	RecName: Full=Putative leucine-rich repeat receptor-like serine/threonine-protein kinase At2g24130; EC=2.7.11.1; Flags: Precursor;	SubName: Full=putative leucine-rich repeat receptor-like serine/threonine-protein kinase At2g24130 {ECO:0000313|RefSeq:XP_008465122.1};	--	GO:0016021,integral component of membrane; GO:0005886,plasma membrane; GO:0005524,ATP binding; GO:0004674,protein serine/threonine kinase activity	PF00069.25:Protein kinase domain
CmoCh01G002020	1.7	1.84	0.74	1.53	1.5	0.92	0.95	2.34	1.27	2.54	1.15	0.19	9	10	4	8	8	5	5	13	7	13	6	1	Cmo_Chr01	909865	911324	+	CmoCh01G002020	--	--	--	--	--	--	--	--
CmoCh01G002030	82.69	93.63	69.12	24.78	43.37	32.53	23.32	42.79	61.31	36.73	65.77	64.94	1716	1994	1456	508	907	695	482	931	1319	735	1343	1311	Cmo_Chr01	912008	913492	+	CmoCh01G002030	K03686 molecular chaperone DnaJ | (RefSeq) chaperone protein dnaJ A6, chloroplastic (A)	--	chaperone protein dnaJ 8, chloroplastic-like [Cucurbita moschata]	RecName: Full=Chaperone protein dnaJ 8, chloroplastic; Short=AtDjC8; Short=AtJ8; Flags: Precursor;	SubName: Full=chaperone protein dnaJ 8, chloroplastic {ECO:0000313|RefSeq:XP_008465135.1};	Molecular chaperone (DnaJ superfamily)	GO:0009507,chloroplast; GO:0009570,chloroplast stroma; GO:0005634,nucleus; GO:0009416,response to light stimulus	PF00226.31:DnaJ domain
CmoCh01G002040	10.86	15.67	12.85	2.64	4.01	3.72	3.59	5.74	7.31	6.81	10.22	11.08	258	382	310	62	96	91	85	143	180	156	239	256	Cmo_Chr01	915713	918628	+	CmoCh01G002040	--	--	uncharacterized protein LOC111452476 [Cucurbita moschata]	--	SubName: Full=uncharacterized protein LOC103501212 {ECO:0000313|RefSeq:XP_008462951.1};	--	--	--
CmoCh01G002050	13.38	15.3	15.7	2.98	6.37	4.96	4.97	6.86	7.98	9.14	14.46	14.55	173	203	206	38	83	66	64	93	107	114	184	183	Cmo_Chr01	918728	919433	+	CmoCh01G002050	--	--	uncharacterized protein LOC111452476 [Cucurbita moschata]	--	SubName: Full=uncharacterized protein LOC103501212 {ECO:0000313|RefSeq:XP_008462951.1};	--	--	--
CmoCh01G002060	5.76	5.73	7.67	5.67	6.15	5.75	5.75	5.88	6.06	6.47	4.6	5.76	145	148	196	141	156	149	144	155	158	157	114	141	Cmo_Chr01	919357	926498	-	CmoCh01G002060	K05287 phosphatidylinositol glycan, class F [EC:2.7.-.-] | (RefSeq) phosphatidylinositol-glycan biosynthesis class F protein (A)	ko00563: Glycosylphosphatidylinositol (GPI)-anchor biosynthesis	phosphatidylinositol-glycan biosynthesis class F protein [Cucurbita moschata]	--	SubName: Full=Uncharacterized protein {ECO:0000313|EMBL:KGN58643.1};	Ethanolamine-P-transferase GPI11/PIG-F, involved in glycosylphosphatidylinositol anchor biosynthesis	GO:0005789,endoplasmic reticulum membrane; GO:0016021,integral component of membrane; GO:0006506,GPI anchor biosynthetic process	PF06699.11:GPI biosynthesis protein family Pig-F
CmoCh01G002070	2.26	1.1	2.02	1.8	2.09	1.1	1.82	1.79	2.46	1.85	1.27	1.34	76	38	69	60	71	38	61	63	86	60	42	44	Cmo_Chr01	931413	933545	+	CmoCh01G002070	K01904 4-coumarate--CoA ligase [EC:6.2.1.12] | (RefSeq) 4-coumarate--CoA ligase 1-like isoform X1 (A)	ko00130: Ubiquinone and other terpenoid-quinone biosynthesis; ko00940: Phenylpropanoid biosynthesis	4-coumarate--CoA ligase 1-like isoform X1 [Cucurbita moschata]	RecName: Full=4-coumarate--CoA ligase 2; Short=4CL 2; EC=6.2.1.12; AltName: Full=4-coumaroyl-CoA synthase 2;	SubName: Full=4-coumarate--CoA ligase 1-like {ECO:0000313|RefSeq:XP_008462955.1};	Acyl-CoA synthetase	GO:0016207,4-coumarate-CoA ligase activity; GO:0005524,ATP binding; GO:0009698,phenylpropanoid metabolic process	PF00501.28:AMP-binding enzyme
CmoCh01G002080	739.62	680.01	629.47	828.82	734.84	873.35	863.24	818.04	802	773.72	898.54	755.41	11803	11136	10196	13063	11816	14346	13720	13685	13267	11906	14109	11726	Cmo_Chr01	934001	936332	-	CmoCh01G002080	K03844 alpha-1,2-mannosyltransferase [EC:2.4.1.131] | (RefSeq) alpha-1,2-mannosyltransferase (A)	ko00510: N-Glycan biosynthesis; ko00513: Various types of N-glycan biosynthesis	ACT domain-containing protein ACR11-like [Cucurbita moschata]	RecName: Full=ACT domain-containing protein ACR11 {ECO:0000305}; AltName: Full=Protein ACT DOMAIN REPEATS 11 {ECO:0000303|PubMed:21861936}; Flags: Precursor;	SubName: Full=ACT domain-containing protein ACR11 {ECO:0000313|RefSeq:XP_008462956.1};	--	GO:0009507,chloroplast; GO:0009941,chloroplast envelope; GO:0009570,chloroplast stroma; GO:0009535,chloroplast thylakoid membrane; GO:0010319,stromule; GO:0009409,response to cold; GO:0009735,response to cytokinin; GO:0009416,response to light stimulus; GO:0009744,response to sucrose	PF13291.6:ACT domain
CmoCh01G002090	417.26	357.37	344.26	410.85	399.92	415.45	459.49	442.23	475.34	438.1	435.82	418.31	5954	5233	4986	5790	5750	6102	6530	6615	7031	6028	6119	5806	Cmo_Chr01	936345	937620	-	CmoCh01G002090	--	--	ACT domain-containing protein ACR11-like [Cucurbita moschata]	RecName: Full=ACT domain-containing protein DS12, chloroplastic {ECO:0000305}; AltName: Full=Uncharacterized protein DS12 from 2D-PAGE of leaf; Flags: Precursor;	SubName: Full=ACT domain-containing protein ACR11 {ECO:0000313|RefSeq:XP_008462956.1};	--	GO:0009507,chloroplast	--
CmoCh01G002100	0.84	0.81	1.23	0.24	1.6	0.17	0.6	1.2	1.38	0.68	0.3	0.86	14	14	21	4	27	3	10	21	24	11	5	14	Cmo_Chr01	939490	940455	+	CmoCh01G002100	--	--	germin-like protein subfamily 3 member 4 [Cucurbita moschata]	RecName: Full=Germin-like protein subfamily 3 member 4; Flags: Precursor;	SubName: Full=germin-like protein subfamily 3 member 4 {ECO:0000313|RefSeq:XP_008465454.1};	--	GO:0048046,apoplast; GO:0005618,cell wall; GO:0030145,manganese ion binding; GO:0045735,nutrient reservoir activity	PF00190.22:Cupin
CmoCh01G002110	7.65	6.3	5.39	9.83	9.13	10.14	9.64	9.84	10	5.44	4.07	6.82	302	255	216	383	363	412	379	407	409	207	158	262	Cmo_Chr01	940457	942756	-	CmoCh01G002110	K12373 hexosaminidase [EC:3.2.1.52] | (RefSeq) beta-hexosaminidase 2 (A)	ko00511: Other glycan degradation; ko00513: Various types of N-glycan biosynthesis; ko00520: Amino sugar and nucleotide sugar metabolism; ko00531: Glycosaminoglycan degradation; ko00603: Glycosphingolipid biosynthesis - globo and isoglobo series; ko00604: Glycosphingolipid biosynthesis - ganglio series	beta-hexosaminidase 2 [Cucurbita moschata]	RecName: Full=Beta-hexosaminidase 2; EC=3.2.1.52; AltName: Full=Beta-GlcNAcase 2; AltName: Full=Beta-N-acetylhexosaminidase 2; AltName: Full=Beta-hexosaminidase 3; Short=AtHEX3; AltName: Full=N-acetyl-beta-glucosaminidase 2; Flags: Precursor;	RecName: Full=Beta-hexosaminidase {ECO:0000256|PIRNR:PIRNR001093}; EC=3.2.1.52 {ECO:0000256|PIRNR:PIRNR001093};	Beta-N-acetylhexosaminidase	GO:0005886,plasma membrane; GO:0004563,beta-N-acetylhexosaminidase activity; GO:0015929,hexosaminidase activity; GO:0102148,N-acetyl-beta-D-galactosaminidase activity; GO:0035251,UDP-glucosyltransferase activity; GO:0005975,carbohydrate metabolic process	PF00728.22:Glycosyl hydrolase family 20, catalytic domain
CmoCh01G002120	2.8	2.38	2.61	2.26	2.69	1.9	2.15	2.73	2.76	1.91	1.13	2.67	93	81	88	74	90	65	71	95	95	61	37	86	Cmo_Chr01	944686	946991	+	CmoCh01G002120	K03386 peroxiredoxin (alkyl hydroperoxide reductase subunit C) [EC:1.11.1.15] | (RefSeq) 2-Cys peroxiredoxin BAS1, chloroplastic (A)	--	uncharacterized protein LOC111452498 [Cucurbita moschata]	--	SubName: Full=uncharacterized protein LOC103500279 {ECO:0000313|RefSeq:XP_008461747.2};	--	--	PF06101.11:Vacuolar protein sorting-associated protein 62
CmoCh01G002130	5.81	5.42	5.75	7.74	7.83	6.27	6.48	6.04	7.23	4.4	2.5	4.11	189	181	190	249	257	210	210	206	244	138	80	130	Cmo_Chr01	947925	949601	+	CmoCh01G002130	K03386 peroxiredoxin (alkyl hydroperoxide reductase subunit C) [EC:1.11.1.15] | (RefSeq) 2-Cys peroxiredoxin BAS1, chloroplastic (A)	--	uncharacterized protein LOC111452030 [Cucurbita moschata]	--	SubName: Full=uncharacterized protein LOC103500280 {ECO:0000313|RefSeq:XP_008461748.1};	--	--	PF06101.11:Vacuolar protein sorting-associated protein 62
CmoCh01G002150	0.91	0.81	0.93	1.12	1.17	1.17	0.92	0.64	1.01	0.64	0.41	0.83	34	31	35	41	44	45	34	25	39	23	15	30	Cmo_Chr01	952659	955737	+	CmoCh01G002150	K08900 mitochondrial chaperone BCS1 | (RefSeq) AAA-ATPase At4g25835-like (A)	--	AAA-ATPase At4g25835-like [Cucurbita moschata]	RecName: Full=AAA-ATPase At4g25835; EC=3.6.1.3 {ECO:0000250|UniProtKB:Q9FLD5}; Flags: Precursor;	SubName: Full=ATP binding protein {ECO:0000313|EMBL:KGN58634.1};	AAA+-type ATPase	GO:0005524,ATP binding; GO:0016887,ATPase activity	PF14363.6:Domain associated at C-terminal with AAA
CmoCh01G002170	0.06	0.25	0.83	0.2	0.52	0.25	0.07	0.31	0.31	0	0	0.2	1	4	13	3	8	4	1	5	5	0	0	3	Cmo_Chr01	961002	963178	+	CmoCh01G002170	K09338 homeobox-leucine zipper protein | (RefSeq) homeobox-leucine zipper protein HOX11-like (A)	--	homeobox-leucine zipper protein HOX11-like [Cucurbita moschata]	RecName: Full=Homeobox-leucine zipper protein HOX11; AltName: Full=HD-ZIP protein HOX11; AltName: Full=Homeodomain transcription factor HOX11; AltName: Full=OsHox11;	SubName: Full=homeobox-leucine zipper protein HOX11-like {ECO:0000313|RefSeq:XP_008461760.1};	Transcription factor HEX, contains HOX and HALZ domains	GO:0005634,nucleus; GO:0003700,DNA-binding transcription factor activity; GO:0043565,sequence-specific DNA binding; GO:0006351,transcription, DNA-templated	PF00046.29:Homeodomain
CmoCh01G002180	5.12	5.44	4.94	5.15	4.66	6.01	5.36	4.45	4.33	4.47	4.7	5.19	145	158	142	144	133	175	151	132	127	122	131	143	Cmo_Chr01	964253	967688	-	CmoCh01G002180	--	--	uncharacterized protein LOC111452632 [Cucurbita moschata]	--	SubName: Full=Uncharacterized protein {ECO:0000313|EMBL:KGN58624.1};	--	GO:0017053,transcriptional repressor complex; GO:0007049,cell cycle	PF15306.6:LIN37
CmoCh01G002190	5.26	4.9	5.52	7.14	7.53	5.67	5.28	5.09	4.67	4.19	5.97	4.82	138	132	147	185	199	153	138	140	127	106	154	123	Cmo_Chr01	967880	969467	-	CmoCh01G002190	K08853 AP2-associated kinase [EC:2.7.11.1] | (RefSeq) probable serine/threonine-protein kinase DDB_G0276461 isoform X1 (A)	--	probable serine/threonine-protein kinase DDB_G0276461 isoform X1 [Cucurbita moschata]	--	SubName: Full=Uncharacterized protein {ECO:0000313|EMBL:KGN58620.1};	ARK protein kinase family	GO:0005524,ATP binding; GO:0004672,protein kinase activity	PF09726.9:Macoilin family
CmoCh01G002200	3.53	3.32	4.18	5.57	4.1	4.59	3.12	3.42	4.56	3.04	3.22	3.57	59	57	71	92	69	79	52	60	79	49	53	58	Cmo_Chr01	969480	971514	-	CmoCh01G002200	K08853 AP2-associated kinase [EC:2.7.11.1] | (RefSeq) probable serine/threonine-protein kinase DDB_G0276461 isoform X1 (A)	--	probable serine/threonine-protein kinase DDB_G0276461 isoform X3 [Cucurbita moschata]	RecName: Full=Serine/threonine-protein kinase CTR1 {ECO:0000303|PubMed:8431946}; EC=2.7.11.1 {ECO:0000305}; AltName: Full=Protein CONSTITUTIVE TRIPLE RESPONSE1 {ECO:0000303|PubMed:8431946};	SubName: Full=Uncharacterized protein {ECO:0000313|EMBL:KGN58620.1};	ARK protein kinase family	GO:0005789,endoplasmic reticulum membrane; GO:0005524,ATP binding; GO:0004674,protein serine/threonine kinase activity; GO:0004712,protein serine/threonine/tyrosine kinase activity; GO:0004871,NA; GO:0071281,cellular response to iron ion; GO:0009873,ethylene-activated signaling pathway; GO:0009686,gibberellin biosynthetic process; GO:0010105,negative regulation of ethylene-activated signaling pat…	PF00069.25:Protein kinase domain
CmoCh01G002210	0	0.4	0.6	0	1.22	0	0.41	0	0	0.85	0	0.63	0	2	3	0	6	0	2	0	0	4	0	3	Cmo_Chr01	971586	974442	-	CmoCh01G002210	--	--	--	--	--	--	--	--
CmoCh01G002220	4.39	3.52	5	3.7	4.16	2.81	2.5	2.97	3.48	2.29	1.47	3.11	203	167	235	169	194	134	115	144	167	102	67	140	Cmo_Chr01	980954	985329	+	CmoCh01G002220	K23280 rhamnogalacturonan I rhamnosyltransferase [EC:2.4.1.351] | (RAP-DB) Os03g0328100; Similar to Axi 1 (Auxin-independent growth promoter)-like protein. (A)	--	O-fucosyltransferase 20-like [Cucurbita moschata]	RecName: Full=O-fucosyltransferase 20 {ECO:0000305}; Short=O-FucT-20 {ECO:0000305}; EC=2.4.1.- {ECO:0000305}; AltName: Full=O-fucosyltransferase family protein {ECO:0000305};	SubName: Full=Uncharacterized protein {ECO:0000313|EMBL:KGN58618.1};	--	GO:0005737,cytoplasm; GO:0000139,Golgi membrane; GO:0016021,integral component of membrane; GO:0016757,transferase activity, transferring glycosyl groups; GO:0071555,cell wall organization; GO:0006004,fucose metabolic process; GO:0006486,protein glycosylation	PF10250.9:GDP-fucose protein O-fucosyltransferase
CmoCh01G002230	44.17	41.72	46.91	94.07	70.85	64.58	61.87	59.16	69.96	47.21	38.06	48.19	782	758	843	1645	1264	1177	1091	1098	1284	806	663	830	Cmo_Chr01	985729	987574	+	CmoCh01G002230	K02934 large subunit ribosomal protein L6e | (RefSeq) 60S ribosomal protein L6-2-like (A)	ko03010: Ribosome	60S ribosomal protein L6-2-like [Cucurbita moschata]	RecName: Full=60S ribosomal protein L6-2;	RecName: Full=60S ribosomal protein L6 {ECO:0000256|RuleBase:RU000662};	60s ribosomal protein L6	GO:0022625,cytosolic large ribosomal subunit; GO:0022626,cytosolic ribosome; GO:0005730,nucleolus; GO:0003729,mRNA binding; GO:0003723,RNA binding; GO:0003735,structural constituent of ribosome; GO:0002181,cytoplasmic translation; GO:0000027,ribosomal large subunit assembly	PF01159.19:Ribosomal protein L6e
CmoCh01G002240	0.98	0.65	0.34	0.73	0.63	0.6	0.67	0.35	0.31	0.5	0.36	0.33	59	40	21	43	38	37	40	22	19	29	21	19	Cmo_Chr01	988222	991311	-	CmoCh01G002240	K01613 phosphatidylserine decarboxylase [EC:4.1.1.65] | (RefSeq) phosphatidylserine decarboxylase proenzyme 3-like (A)	ko00564: Glycerophospholipid metabolism	FT-interacting protein 1-like isoform X1 [Cucurbita moschata]	RecName: Full=FT-interacting protein 1 {ECO:0000303|PubMed:22529749};	SubName: Full=LOW QUALITY PROTEIN: protein QUIRKY {ECO:0000313|RefSeq:XP_008461778.1};	--	GO:0005783,endoplasmic reticulum; GO:0005789,endoplasmic reticulum membrane; GO:0016021,integral component of membrane; GO:0009506,plasmodesma; GO:0009511,plasmodesmatal endoplasmic reticulum; GO:0008565,protein transporter activity; GO:0016757,transferase activity, transferring glycosyl groups; GO:0034613,cellular protein localization; GO:0009908,flower development; GO:0048574,long-day photoperi…	PF00168.30:C2 domain
CmoCh01G002250	12.4	10.63	12.71	15.4	14.42	12.32	12.9	12.92	13.74	13.58	12.97	14.71	1177	1036	1225	1444	1379	1204	1220	1286	1352	1243	1212	1358	Cmo_Chr01	992071	1006035	-	CmoCh01G002250	K03255 protein TIF31 | (RefSeq) clustered mitochondria protein-like (A)	--	clustered mitochondria protein-like [Cucurbita moschata]	RecName: Full=Clustered mitochondria protein; AltName: Full=Friendly mitochondria protein;	RecName: Full=Clustered mitochondria protein homolog {ECO:0000256|HAMAP-Rule:MF_03013};	Uncharacterized protein CLU1/cluA/TIF31 involved in mitochondrial morphology/distribution, also found associated with eIF-3	GO:0005737,cytoplasm; GO:0048312,intracellular distribution of mitochondria	PF13236.6:Clustered mitochondria
CmoCh01G002270	0.25	0.38	0.39	0.45	0.56	0.49	0.28	0.32	0.7	0.35	0.2	0.32	9	14	14	16	20	18	10	12	26	12	7	11	Cmo_Chr01	1018067	1020697	+	CmoCh01G002270	K00512 steroid 17alpha-monooxygenase / 17alpha-hydroxyprogesterone deacetylase [EC:1.14.14.19 1.14.14.32] | (RefSeq) cytochrome P450 705A22-like (A)	--	cytochrome P450 705A22-like [Cucurbita moschata]	RecName: Full=Cytochrome P450 705A5; EC=1.14.-.-; AltName: Full=Thalian-diol desaturase; Short=AtTHAD;	SubName: Full=cytochrome P450 705A5-like {ECO:0000313|RefSeq:XP_008461786.1};	Cytochrome P450 CYP2 subfamily	GO:0005783,endoplasmic reticulum; GO:0016021,integral component of membrane; GO:0016020,membrane; GO:0020037,heme binding; GO:0005506,iron ion binding; GO:0016709,oxidoreductase activity, acting on paired donors, with incorporation or reduction of molecular oxygen, NAD(P)H as one donor, and incorporation of one atom of oxygen; GO:0080004,thalian-diol desaturase activity; GO:0051554,flavonol metab…	PF00067.22:Cytochrome P450
CmoCh01G002280	4.98	4.92	4.68	5.15	8.53	10.37	2.88	3.45	3.46	3.6	3.68	3.68	132	134	126	135	228	283	76	96	95	92	96	95	Cmo_Chr01	1020568	1023471	-	CmoCh01G002280	K07904 Ras-related protein Rab-11A | (RefSeq) ras-related protein RABA4c-like (A)	ko04144: Endocytosis	ras-related protein RABA4c-like [Cucurbita moschata]	RecName: Full=Ras-related protein RABA4c; Short=AtRABA4c; AltName: Full=Ras-related protein SMG1;	SubName: Full=ras-related protein RABA4c isoform X1 {ECO:0000313|RefSeq:XP_008461787.1};	GTPase Rab11/YPT3, small G protein superfamily	GO:0005768,endosome; GO:0005794,Golgi apparatus; GO:0005886,plasma membrane; GO:0005525,GTP binding; GO:0003924,GTPase activity; GO:0015031,protein transport	PF00071.22:Ras family
CmoCh01G002290	73.98	57.75	72.46	104.5	120.74	69.11	62.4	63.89	101.98	34.24	17.79	45.86	1564	1253	1555	2182	2572	1504	1314	1416	2235	698	370	943	Cmo_Chr01	1027548	1028636	+	CmoCh01G002290	K13420 LRR receptor-like serine/threonine-protein kinase FLS2 [EC:2.7.11.1] | (RefSeq) putative receptor-like protein kinase At3g47110 (A)	ko04016: MAPK signaling pathway - plant; ko04626: Plant-pathogen interaction	DNA damage-repair/toleration protein DRT100-like [Cucurbita pepo subsp. pepo]	RecName: Full=DNA damage-repair/toleration protein DRT100; Flags: Precursor;	SubName: Full=DNA-damage-repair/toleration protein DRT100-like {ECO:0000313|RefSeq:XP_016902753.1};	FOG: Leucine rich repeat	GO:0009507,chloroplast; GO:0000166,nucleotide binding; GO:0006281,DNA repair	PF13855.6:Leucine rich repeat
CmoCh01G002300	11.3	10.29	15.6	20.01	19.08	17.29	14.54	15.3	14.04	13.34	11.28	13.01	167	156	234	292	284	263	214	237	215	190	164	187	Cmo_Chr01	1029800	1031861	-	CmoCh01G002300	K02910 large subunit ribosomal protein L31e | (RefSeq) 60S ribosomal protein L31-like (A)	ko03010: Ribosome	60S ribosomal protein L31-like [Cucurbita pepo subsp. pepo]	RecName: Full=60S ribosomal protein L31;	SubName: Full=Uncharacterized protein {ECO:0000313|EMBL:CBI24862.3};	60S ribosomal protein L31	GO:0005840,ribosome; GO:0003735,structural constituent of ribosome; GO:0006412,translation	PF01198.19:Ribosomal protein L31e
CmoCh01G002310	11.84	17.67	19.33	18.9	20.43	15.64	12.21	14.34	17.9	15.15	16.37	16.12	111	170	184	175	193	151	114	141	174	137	151	147	Cmo_Chr01	1032179	1035890	+	CmoCh01G002310	K12626 U6 snRNA-associated Sm-like protein LSm7 | (RefSeq) sm-like protein LSM7 (A)	ko03018: RNA degradation; ko03040: Spliceosome	sm-like protein LSM7 [Cucurbita moschata]	RecName: Full=Sm-like protein LSM7 {ECO:0000305}; Short=AtLSM7 {ECO:0000303|PubMed:23620288}; AltName: Full=Protein EMBRYO DEFECTIVE 2816 {ECO:0000305}; AltName: Full=U6 snRNA-associated Sm-like protein LSM7 {ECO:0000305};	SubName: Full=Uncharacterized protein {ECO:0000313|EMBL:KDP43450.1};	Small Nuclear ribonucleoprotein splicing factor	GO:0071013,catalytic step 2 spliceosome; GO:0005737,cytoplasm; GO:1990726,Lsm1-7-Pat1 complex; GO:0097526,spliceosomal tri-snRNP complex; GO:0005689,U12-type spliceosomal complex; GO:0071004,U2-type prespliceosome; GO:0005688,U6 snRNP; GO:0003723,RNA binding; GO:0000398,mRNA splicing, via spliceosome; GO:0000956,nuclear-transcribed mRNA catabolic process; GO:0006396,RNA processing	PF01423.22:LSM domain
CmoCh01G002320	77.7	103.41	124.34	60.99	74.61	66.82	55.03	67	67.28	82.09	87.25	90.65	801	1094	1301	621	775	709	565	724	719	816	885	909	Cmo_Chr01	1040982	1041512	-	CmoCh01G002320	--	--	zinc finger A20 and AN1 domain-containing stress-associated protein 5-like [Cucurbita moschata]	RecName: Full=Zinc finger A20 and AN1 domain-containing stress-associated protein 5; Short=AtSAP5;	SubName: Full=zinc finger A20 and AN1 domain-containing stress-associated protein 5-like {ECO:0000313|RefSeq:XP_008461789.1};	Predicted Zn-finger protein	GO:0005634,nucleus; GO:0003677,DNA binding; GO:0004842,ubiquitin-protein transferase activity; GO:0008270,zinc ion binding; GO:0051865,protein autoubiquitination; GO:0016567,protein ubiquitination; GO:0006970,response to osmotic stress; GO:0009414,response to water deprivation	PF01754.16:A20-like zinc finger
CmoCh01G002330	6.59	6.78	7.45	7.8	8.23	7.82	7.52	7.7	8.29	7.3	6.46	7.92	307	324	352	359	386	375	349	376	400	328	296	359	Cmo_Chr01	1044355	1050082	+	CmoCh01G002330	K14396 polyadenylate-binding protein 2 | (RefSeq) Polyadenylate-binding protein 2 (A)	ko03015: mRNA surveillance pathway	nucleolin 1-like isoform X1 [Cucurbita moschata]	RecName: Full=Polyadenylate-binding protein 2 {ECO:0000303|PubMed:18479511}; Short=AtPabN2 {ECO:0000303|PubMed:18479511}; Short=AtPabN3 {ECO:0000303|PubMed:23334891}; Short=Poly(A)-binding protein 2 {ECO:0000303|PubMed:18479511}; AltName: Full=Nuclear poly(A)-binding protein 2 {ECO:0000305}; AltName: Full=Poly(A)-binding protein II {ECO:0000305}; Short=PABII {ECO:0000305};	SubName: Full=nucleolin 1 isoform X1 {ECO:0000313|RefSeq:XP_008461790.1};	Nuclear polyadenylated RNA binding protein	GO:0005737,cytoplasm; GO:0016607,nuclear speck; GO:0003723,RNA binding	PF00076.22:RNA recognition motif. (a.k.a. RRM, RBD, or RNP domain)
CmoCh01G002340	1.45	1.77	2.14	2.09	2.82	2.01	1.93	1.89	1.27	2.58	1.56	1.72	52	65	78	74	102	74	69	71	47	89	55	60	Cmo_Chr01	1052110	1056225	+	CmoCh01G002340	K02137 F-type H+-transporting ATPase subunit O | (RefSeq) ATP synthase subunit O, mitochondrial-like isoform X1 (A)	ko00190: Oxidative phosphorylation	ATP synthase subunit O, mitochondrial-like isoform X1 [Cucurbita moschata]	RecName: Full=ATP synthase subunit O, mitochondrial; AltName: Full=Oligomycin sensitivity conferral protein; Short=OSCP; Flags: Precursor;	SubName: Full=OSCP domain-containing protein {ECO:0000313|EMBL:GAV67017.1};	Mitochondrial F1F0-ATP synthase, subunit OSCP/ATP5	GO:0005743,mitochondrial inner membrane; GO:0046933,proton-transporting ATP synthase activity, rotational mechanism; GO:0015986,ATP synthesis coupled proton transport	PF00213.18:ATP synthase delta (OSCP) subunit
CmoCh01G002350	0.9	0.68	1.41	1.08	1.18	0.6	0.66	0.58	0.87	0.51	0.91	0.5	22	17	35	26	29	15	16	15	22	12	22	12	Cmo_Chr01	1059837	1061582	+	CmoCh01G002350	K09422 transcription factor MYB, plant | (RefSeq) transcription factor MYB46-like (A)	--	transcription factor MYB46-like [Cucurbita moschata]	RecName: Full=Transcription factor MYB46 {ECO:0000303|PubMed:11597504}; AltName: Full=Myb-related protein 46 {ECO:0000303|PubMed:11597504}; Short=AtMYB46 {ECO:0000303|PubMed:11597504};	SubName: Full=transcription factor MYB46-like {ECO:0000313|RefSeq:XP_008461794.1};	Transcription factor, Myb superfamily	GO:0005634,nucleus; GO:0003700,DNA-binding transcription factor activity; GO:0000981,DNA-binding transcription factor activity, RNA polymerase II-specific; GO:0043565,sequence-specific DNA binding; GO:0001135,RNA polymerase II transcription regulator recruiting activity; GO:0044212,transcription regulatory region DNA binding; GO:0030154,cell differentiation; GO:0050832,defense response to fungus;…	PF00249.31:Myb-like DNA-binding domain
CmoCh01G002360	0.89	0.8	1.19	0.76	0.54	0.95	1.03	0.85	1.06	1.13	0.69	1.22	39	36	53	33	24	43	45	39	48	48	30	52	Cmo_Chr01	1069012	1074566	+	CmoCh01G002360	K20456 oxysterol-binding protein 1 | (RefSeq) hypothetical protein (A)	--	protein DETOXIFICATION 43-like [Cucurbita moschata]	RecName: Full=Protein DETOXIFICATION 43 {ECO:0000303|PubMed:11739388}; Short=AtDTX43 {ECO:0000303|PubMed:11739388}; AltName: Full=Multidrug and toxic compound extrusion protein 43 {ECO:0000305}; Short=MATE protein 43 {ECO:0000305}; AltName: Full=Protein FERRIC REDUCTASE DEFECTIVE 3 {ECO:0000303|PubMed:12172022}; Short=AtFRD3 {ECO:0000303|PubMed:12172022}; AltName: Full=Protein MANGANESE ACCUMULAT…	RecName: Full=Protein DETOXIFICATION {ECO:0000256|RuleBase:RU004914}; AltName: Full=Multidrug and toxic compound extrusion protein {ECO:0000256|RuleBase:RU004914};	Uncharacterized membrane protein, predicted efflux pump	GO:0016021,integral component of membrane; GO:0005886,plasma membrane; GO:0015297,antiporter activity; GO:0015137,citrate transmembrane transporter activity; GO:0015238,drug transmembrane transporter activity; GO:0046873,metal ion transmembrane transporter activity; GO:0005215,transporter activity; GO:0006879,cellular iron ion homeostasis; GO:0071369,cellular response to ethylene stimulus; GO:007…	PF01554.18:MatE
CmoCh01G002370	0.32	0	0	0	0	0.15	0	0	0	0	0	0	2	0	0	0	0	1	0	0	0	0	0	0	Cmo_Chr01	1069828	1073459	-	CmoCh01G002370	K20456 oxysterol-binding protein 1 | (RefSeq) hypothetical protein (A)	--	protein DETOXIFICATION 43-like [Cucurbita moschata]	RecName: Full=Protein DETOXIFICATION 43 {ECO:0000303|PubMed:11739388}; Short=AtDTX43 {ECO:0000303|PubMed:11739388}; AltName: Full=Multidrug and toxic compound extrusion protein 43 {ECO:0000305}; Short=MATE protein 43 {ECO:0000305}; AltName: Full=Protein FERRIC REDUCTASE DEFECTIVE 3 {ECO:0000303|PubMed:12172022}; Short=AtFRD3 {ECO:0000303|PubMed:12172022}; AltName: Full=Protein MANGANESE ACCUMULAT…	RecName: Full=Protein DETOXIFICATION {ECO:0000256|RuleBase:RU004914}; AltName: Full=Multidrug and toxic compound extrusion protein {ECO:0000256|RuleBase:RU004914};	Uncharacterized membrane protein, predicted efflux pump	GO:0016021,integral component of membrane; GO:0005886,plasma membrane; GO:0015297,antiporter activity; GO:0015137,citrate transmembrane transporter activity; GO:0015238,drug transmembrane transporter activity; GO:0046873,metal ion transmembrane transporter activity; GO:0005215,transporter activity; GO:0006879,cellular iron ion homeostasis; GO:0071369,cellular response to ethylene stimulus; GO:007…	PF01554.18:MatE
CmoCh01G002380	30.98	34.36	31.87	26.46	27.53	24.84	28.57	28.56	28.77	32.35	34.03	35.79	1310	1491	1368	1105	1173	1081	1203	1266	1261	1319	1416	1472	Cmo_Chr01	1076502	1078679	-	CmoCh01G002380	K15172 transcription elongation factor SPT5 | (RefSeq) hypothetical protein (A)	--	zinc finger CCCH domain-containing protein 30-like [Cucurbita moschata]	RecName: Full=Zinc finger CCCH domain-containing protein 30; Short=AtC3H30;	SubName: Full=zinc finger CCCH domain-containing protein 30-like {ECO:0000313|RefSeq:XP_008461797.1, ECO:0000313|RefSeq:XP_008461798.1, ECO:0000313|RefSeq:XP_008461799.1};	CCCH-type Zn-finger protein	GO:0005737,cytoplasm; GO:0005634,nucleus; GO:0003677,DNA binding; GO:0003700,DNA-binding transcription factor activity; GO:0046872,metal ion binding; GO:0006355,regulation of transcription, DNA-templated	PF12796.7:Ankyrin repeats (3 copies)
CmoCh01G002390	2.49	3.15	3.68	1.34	1.65	1.85	3.16	3.8	3.6	8.52	17.03	10.15	30	39	45	16	20	23	38	48	45	99	202	119	Cmo_Chr01	1082903	1083750	-	CmoCh01G002390	--	--	uncharacterized protein LOC111452747 [Cucurbita moschata]	--	SubName: Full=Uncharacterized protein {ECO:0000313|EMBL:KGN58589.1};	SAP family cell cycle dependent phosphatase-associated protein	--	--
CmoCh01G002400	0.81	1.89	0.48	1.64	0.16	0.94	0.81	0.31	0.78	2.02	1.15	1.17	5	12	3	10	1	6	5	2	5	12	7	7	Cmo_Chr01	1084124	1084441	-	CmoCh01G002400	--	--	--	--	--	--	--	--
CmoCh01G002410	11.47	10.7	11.02	13.75	11.18	14.29	14.36	13.64	13.67	13.98	13.39	13.99	450	431	439	533	442	577	561	561	556	529	517	534	Cmo_Chr01	1084501	1090143	-	CmoCh01G002410	K05539 tRNA-dihydrouridine synthase A [EC:1.-.-.-] | (RefSeq) uncharacterized protein LOC111452746 isoform X1 (A)	--	uncharacterized protein LOC111452746 isoform X1 [Cucurbita moschata]	--	SubName: Full=tRNA-dihydrouridine(20/20a) synthase-like isoform X1 {ECO:0000313|RefSeq:XP_008461802.1, ECO:0000313|RefSeq:XP_008461803.1};	tRNA-dihydrouridine synthase	GO:0050660,flavin adenine dinucleotide binding; GO:0017150,tRNA dihydrouridine synthase activity	PF01207.17:Dihydrouridine synthase (Dus)
CmoCh01G002420	16.42	18.82	18.34	16.8	18.17	16.18	13.83	15.48	15	19.68	18.39	19.29	771	907	874	779	860	782	647	762	730	891	850	881	Cmo_Chr01	1090168	1098723	+	CmoCh01G002420	K03008 DNA-directed RNA polymerase II subunit RPB11 | (RefSeq) DNA-directed RNA polymerases II, IV and V subunit 11 (A)	ko03020: RNA polymerase	peptidyl-prolyl cis-trans isomerase FKBP42 [Cucurbita moschata]	RecName: Full=Peptidyl-prolyl cis-trans isomerase FKBP42; Short=PPIase FKBP42; EC=5.2.1.8; AltName: Full=42 kDa peptidyl-prolyl isomerase; AltName: Full=FK506-binding protein 42; Short=AtFKBP42; AltName: Full=Immunophilin FKBP42; AltName: Full=Protein TWISTED DWARF 1; AltName: Full=Protein ULTRACURVATA 2; AltName: Full=Rotamase;	RecName: Full=Peptidylprolyl isomerase {ECO:0000256|PROSITE-ProRule:PRU00277}; EC=5.2.1.8 {ECO:0000256|PROSITE-ProRule:PRU00277};	FKBP-type peptidyl-prolyl cis-trans isomerase	GO:0005783,endoplasmic reticulum; GO:0016021,integral component of membrane; GO:0005886,plasma membrane; GO:0005774,vacuolar membrane; GO:0005516,calmodulin binding; GO:0003755,peptidyl-prolyl cis-trans isomerase activity; GO:0009734,auxin-activated signaling pathway; GO:0048366,leaf development	PF00254.28:FKBP-type peptidyl-prolyl cis-trans isomerase
CmoCh01G002440	10.4	9.75	11.01	13.75	12.7	9.74	8.93	8.76	11.26	8.26	4.04	8.71	469	451	504	612	577	452	401	414	526	359	179	382	Cmo_Chr01	1103051	1108605	+	CmoCh01G002440	K00559 sterol 24-C-methyltransferase [EC:2.1.1.41] | (RefSeq) cycloartenol-C-24-methyltransferase (A)	ko00100: Steroid biosynthesis	cycloartenol-C-24-methyltransferase [Cucurbita moschata]	RecName: Full=Cycloartenol-C-24-methyltransferase; EC=2.1.1.41; AltName: Full=24-sterol C-methyltransferase 1; Short=Sterol C-methyltransferase 1; AltName: Full=Protein CEPHALOPOD; AltName: Full=Protein STEROL METHYLTRANSFERASE 1;	RecName: Full=Methyltransferase {ECO:0000256|RuleBase:RU362025};	SAM-dependent methyltransferases	GO:0005783,endoplasmic reticulum; GO:0009506,plasmodesma; GO:0005773,vacuole; GO:0003838,sterol 24-C-methyltransferase activity; GO:0009793,embryo development ending in seed dormancy; GO:0016126,sterol biosynthetic process	PF08241.12:Methyltransferase domain
CmoCh01G002450	0.07	0.03	0.03	0.14	0.03	0	0.1	0.06	0.07	0.07	0.24	0.07	2	1	1	4	1	0	3	2	2	2	7	2	Cmo_Chr01	1111108	1115316	+	CmoCh01G002450	K13466 EIX receptor 1/2 | (RefSeq) receptor-like protein 12 (A)	ko04626: Plant-pathogen interaction	probable LRR receptor-like serine/threonine-protein kinase At4g36180 [Cucurbita moschata]	RecName: Full=Receptor-like protein EIX2 {ECO:0000305}; AltName: Full=EIX receptor 2 {ECO:0000312|EMBL:AAR28378.1}; Flags: Precursor;	SubName: Full=Uncharacterized protein {ECO:0000313|EMBL:KGN58575.1};	FOG: Leucine rich repeat	GO:0016021,integral component of membrane; GO:0005886,plasma membrane; GO:0050832,defense response to fungus	PF12799.7:Leucine Rich repeats (2 copies)
CmoCh01G002460	0.27	0.36	0.32	0.58	0.57	0.49	0.32	0.26	0.24	0.49	0.31	0.47	16	22	19	34	34	30	19	16	15	28	18	27	Cmo_Chr01	1112493	1115540	-	CmoCh01G002460	K13466 EIX receptor 1/2 | (RefSeq) receptor-like protein 12 (A)	ko04626: Plant-pathogen interaction	probable LRR receptor-like serine/threonine-protein kinase At4g36180 [Cucurbita moschata]	RecName: Full=Receptor-like protein EIX2 {ECO:0000305}; AltName: Full=EIX receptor 2 {ECO:0000312|EMBL:AAR28378.1}; Flags: Precursor;	SubName: Full=LRR receptor-like serine/threonine-protein kinase FLS2 isoform X1 {ECO:0000313|RefSeq:XP_016902767.1};	FOG: Leucine rich repeat	GO:0016021,integral component of membrane; GO:0005886,plasma membrane; GO:0050832,defense response to fungus	PF13855.6:Leucine rich repeat
CmoCh01G002470	33.86	38	48.22	82.9	85.15	100.4	56.84	67.01	63.7	36.17	37.49	37.79	1028	1184	1486	2486	2605	3138	1719	2133	2005	1059	1120	1116	Cmo_Chr01	1116985	1120027	+	CmoCh01G002470	--	--	uncharacterized protein LOC111452456 [Cucurbita moschata]	--	SubName: Full=uncharacterized protein LOC103500330 {ECO:0000313|RefSeq:XP_008461820.1};	--	GO:0016021,integral component of membrane	PF03350.16:Uncharacterized protein family, UPF0114
CmoCh01G002480	183.32	187.22	140.69	54.86	58.25	55.35	101.87	107.55	96.81	226.66	312.64	235.4	5769	6046	4494	1705	1847	1793	3193	3548	3158	6878	9681	7206	Cmo_Chr01	1120952	1124145	-	CmoCh01G002480	K02863 large subunit ribosomal protein L1 | (RefSeq) 50S ribosomal protein L1, chloroplastic-like (A)	ko03010: Ribosome	50S ribosomal protein L1, chloroplastic-like [Cucurbita moschata]	RecName: Full=50S ribosomal protein L1, chloroplastic; AltName: Full=CL1; Flags: Precursor;	RecName: Full=Ribosomal protein {ECO:0000256|RuleBase:RU000659};	50S ribosomal protein L1	GO:0009507,chloroplast; GO:0009941,chloroplast envelope; GO:0009570,chloroplast stroma; GO:0009535,chloroplast thylakoid membrane; GO:0022625,cytosolic large ribosomal subunit; GO:0016020,membrane; GO:0005634,nucleus; GO:0003723,RNA binding; GO:0019843,rRNA binding; GO:0003735,structural constituent of ribosome; GO:0000470,maturation of LSU-rRNA; GO:0006412,translation	PF00687.21:Ribosomal protein L1p/L10e family
CmoCh01G002490	11.26	10.75	14.56	11.4	11.45	13.37	8.16	10.52	11.9	13.21	17.28	11.69	198	194	260	198	203	242	143	194	217	224	299	200	Cmo_Chr01	1125503	1127022	+	CmoCh01G002490	--	--	hypothetical protein Csa_3G686210 [Cucumis sativus]	RecName: Full=Protein BPS1, chloroplastic; AltName: Full=Protein BYPASS 1; Flags: Precursor;	SubName: Full=Uncharacterized protein {ECO:0000313|EMBL:KGN58567.1};	--	GO:0009507,chloroplast; GO:0005886,plasma membrane; GO:0009793,embryo development ending in seed dormancy; GO:0048364,root development; GO:0048367,shoot system development	PF03087.14:Arabidopsis protein of unknown function
CmoCh01G002500	0.7	1.54	0.69	2.13	2.09	0.68	0.35	0.84	1.52	1.82	4.45	1.98	4	9	4	12	12	4	2	5	9	10	25	11	Cmo_Chr01	1126827	1127278	-	CmoCh01G002500	--	--	uncharacterized protein LOC111020287 [Momordica charantia]	--	SubName: Full=Uncharacterized protein {ECO:0000313|EMBL:KGN58567.1};	--	--	PF03087.14:Arabidopsis protein of unknown function
CmoCh01G002510	0.41	0.46	0.41	0.42	0.06	0.4	0.42	0.34	0.57	0.8	1.02	0.67	7	8	7	7	1	7	7	6	10	13	17	11	Cmo_Chr01	1127476	1130491	-	CmoCh01G002510	K09264 MADS-box transcription factor, plant | (RefSeq) MADS6-2; MADS-domain transcription factor (A)	--	agamous-like MADS-box protein AGL15 isoform X1 [Cucurbita moschata]	RecName: Full=Agamous-like MADS-box protein AGL15;	SubName: Full=agamous-like MADS-box protein AGL15 isoform X1 {ECO:0000313|RefSeq:XP_008461826.1};	MADS box transcription factor	GO:0005737,cytoplasm; GO:0005634,nucleus; GO:0003677,DNA binding; GO:0003700,DNA-binding transcription factor activity; GO:0004601,peroxidase activity; GO:0042803,protein homodimerization activity; GO:0000977,RNA polymerase II regulatory region sequence-specific DNA binding; GO:0043565,sequence-specific DNA binding; GO:0071365,cellular response to auxin stimulus; GO:0009793,embryo development end…	PF00319.18:SRF-type transcription factor (DNA-binding and dimerisation domain)
CmoCh01G002520	14	14.48	13.87	13.62	15.21	12.25	13.83	12.15	12.24	13.9	11.54	14.25	1099	1166	1105	1056	1203	990	1081	1000	996	1052	891	1088	Cmo_Chr01	1133703	1146405	+	CmoCh01G002520	K14005 protein transport protein SEC31 | (RefSeq) protein transport protein SEC31 homolog B-like (A)	ko04141: Protein processing in endoplasmic reticulum	protein transport protein SEC31 homolog B-like [Cucurbita moschata]	RecName: Full=Protein transport protein SEC31 homolog B {ECO:0000305}; AltName: Full=SEC31-like protein B {ECO:0000305};	SubName: Full=protein transport protein SEC31 homolog B {ECO:0000313|RefSeq:XP_008461832.1};	Vesicle coat complex COPII, subunit SEC31	GO:0005829,cytosol; GO:0005783,endoplasmic reticulum; GO:0005794,Golgi apparatus; GO:0016020,membrane; GO:0009506,plasmodesma; GO:0015031,protein transport; GO:0016192,vesicle-mediated transport	PF12931.7:Sec23-binding domain of Sec16
CmoCh01G002530	2.72	4.17	2.83	3.87	4.78	4.46	3.38	3.36	2.77	3.61	3.96	3.11	71	112	75	100	126	120	88	92	75	91	102	79	Cmo_Chr01	1149002	1150348	-	CmoCh01G002530	K13430 serine/threonine-protein kinase PBS1 [EC:2.7.11.1] | (RefSeq) serine/threonine-protein kinase CDL1 (A)	ko04626: Plant-pathogen interaction	serine/threonine-protein kinase-like protein At3g51990 [Cucurbita moschata]	RecName: Full=Serine/threonine-protein kinase-like protein At3g51990; EC=2.7.11.1; AltName: Full=CRINKLY 4-related kinase; Flags: Precursor;	SubName: Full=serine/threonine-protein kinase-like protein At3g51990 {ECO:0000313|RefSeq:XP_008461833.1};	Serine/threonine protein kinase	GO:0005576,extracellular region; GO:0005886,plasma membrane; GO:0005524,ATP binding; GO:0004675,transmembrane receptor protein serine/threonine kinase activity; GO:0007166,cell surface receptor signaling pathway; GO:0006468,protein phosphorylation	PF07714.17:Protein tyrosine kinase
CmoCh01G002540	0.72	0.84	0.73	1.45	1.38	1.21	0.72	1.14	0.58	0.92	0.49	0.57	30	36	31	60	58	52	30	50	25	37	20	23	Cmo_Chr01	1151938	1156332	+	CmoCh01G002540	--	--	acyl-CoA--sterol O-acyltransferase 1-like [Cucurbita moschata]	RecName: Full=Acyl-CoA--sterol O-acyltransferase 1; EC=2.3.1.-; AltName: Full=Sterol O-acyltransferase 1;	SubName: Full=Uncharacterized protein {ECO:0000313|EMBL:KGN58563.1};	--	GO:0016021,integral component of membrane; GO:0008374,O-acyltransferase activity; GO:0016127,sterol catabolic process; GO:0034434,sterol esterification	PF13813.6:Membrane bound O-acyl transferase family
CmoCh01G002550	0	0	0.09	0.09	0	0.13	0.05	0.04	0	0	0	0	0	0	2	2	0	3	1	1	0	0	0	0	Cmo_Chr01	1156664	1158018	+	CmoCh01G002550	--	--	acyl-CoA--sterol O-acyltransferase 1-like [Cucurbita moschata]	RecName: Full=Acyl-CoA--sterol O-acyltransferase 1; EC=2.3.1.-; AltName: Full=Sterol O-acyltransferase 1;	SubName: Full=Uncharacterized protein {ECO:0000313|EMBL:KGN58561.1};	--	GO:0016021,integral component of membrane; GO:0008374,O-acyltransferase activity; GO:0016127,sterol catabolic process; GO:0034434,sterol esterification	PF13813.6:Membrane bound O-acyl transferase family
CmoCh01G002560	94.5	82.62	83.46	111.96	103.27	107.25	106.34	96.43	104.49	80.24	72.95	84.77	2550	2288	2286	2984	2808	2979	2858	2728	2923	2088	1937	2225	Cmo_Chr01	1158221	1161957	+	CmoCh01G002560	K01749 hydroxymethylbilane synthase [EC:2.5.1.61] | (RefSeq) porphobilinogen deaminase, chloroplastic-like (A)	ko00860: Porphyrin and chlorophyll metabolism	porphobilinogen deaminase, chloroplastic-like [Cucurbita moschata]	RecName: Full=Porphobilinogen deaminase, chloroplastic; Short=PBG; EC=2.5.1.61; AltName: Full=Hydroxymethylbilane synthase; Short=HMBS; AltName: Full=Pre-uroporphyrinogen synthase; Flags: Precursor;	SubName: Full=Uncharacterized protein {ECO:0000313|EMBL:KGN58555.1};	Porphobilinogen deaminase	GO:0009507,chloroplast; GO:0004418,hydroxymethylbilane synthase activity; GO:0015995,chlorophyll biosynthetic process; GO:0018160,peptidyl-pyrromethane cofactor linkage; GO:0006782,protoporphyrinogen IX biosynthetic process	PF01379.20:Porphobilinogen deaminase, dipyromethane cofactor binding domain
CmoCh01G002570	5.71	6.05	6.44	7.87	6.76	7.85	6.4	5.89	4.81	6.68	4.62	4.94	310	337	355	422	370	439	346	335	271	350	247	261	Cmo_Chr01	1162647	1169338	-	CmoCh01G002570	K16297 serine carboxypeptidase-like clade II [EC:3.4.16.-] | (RefSeq) serine carboxypeptidase-like 35 (A)	--	serine carboxypeptidase-like 35 [Cucurbita moschata]	RecName: Full=Serine carboxypeptidase-like 35; EC=3.4.16.-; Flags: Precursor;	SubName: Full=Uncharacterized protein {ECO:0000313|EMBL:KGN58554.1};	Serine carboxypeptidases (lysosomal cathepsin A)	GO:0005576,extracellular region; GO:0004185,serine-type carboxypeptidase activity; GO:0051603,proteolysis involved in cellular protein catabolic process	PF00450.22:Serine carboxypeptidase
CmoCh01G002580	16.71	17.97	20.62	21.4	23.73	22.02	19.49	18.78	20.23	13.5	15.97	14.17	416	459	521	526	595	564	483	490	522	324	391	343	Cmo_Chr01	1171595	1174680	-	CmoCh01G002580	K06950 uncharacterized protein | (RefSeq) uncharacterized protein LOC111452893 (A)	--	uncharacterized protein LOC111452893 [Cucurbita moschata]	--	SubName: Full=uncharacterized protein YpgQ {ECO:0000313|RefSeq:XP_008461844.1};	--	--	PF01966.22:HD domain
CmoCh01G002590	0.07	0	0	0.14	0.53	0.33	0	0	0	0.14	0.41	0.07	1	0	0	2	8	5	0	0	0	2	6	1	Cmo_Chr01	1177720	1178487	+	CmoCh01G002590	--	--	uncharacterized protein LOC111452650 [Cucurbita moschata]	--	SubName: Full=Uncharacterized protein {ECO:0000313|EMBL:KGN58547.1};	--	GO:0016021,integral component of membrane	PF17394.2:Uncharacterized KleE stable inheritance protein
CmoCh01G002600	132.41	147.2	155.67	194.11	208.14	157.08	147.96	147.01	158.62	129.23	108.23	124.86	1257	1434	1500	1820	1991	1535	1399	1463	1561	1183	1011	1153	Cmo_Chr01	1180294	1183249	+	CmoCh01G002600	K02929 large subunit ribosomal protein L44e | (RefSeq) 60S ribosomal protein L44 (A)	ko03010: Ribosome	hypothetical protein B456_013G070100 [Gossypium raimondii]	RecName: Full=60S ribosomal protein L44;	SubName: Full=Uncharacterized protein {ECO:0000313|EMBL:KJB79862.1};	60S ribosomal protein L44	GO:0005840,ribosome; GO:0003735,structural constituent of ribosome; GO:0006412,translation	PF00935.19:Ribosomal protein L44
CmoCh01G002610	10.54	9.57	10.34	13.54	12.65	11.85	11.08	10.39	14.07	12.28	10.43	12.36	234	218	233	297	283	271	245	242	324	263	228	267	Cmo_Chr01	1182567	1184257	-	CmoCh01G002610	K01358 ATP-dependent Clp protease, protease subunit [EC:3.4.21.92] | (RefSeq) ATP-dependent Clp protease proteolytic subunit 2, mitochondrial-like (A)	--	ATP-dependent Clp protease proteolytic subunit 2, mitochondrial-like [Cucurbita moschata]	RecName: Full=ATP-dependent Clp protease proteolytic subunit 2, mitochondrial {ECO:0000303|PubMed:11299370}; EC=3.4.21.92; AltName: Full=ATP-dependent Clp protease proteolytic subunit 1, mitochondrial; AltName: Full=Endopeptidase ClpP2 {ECO:0000303|PubMed:11299370}; AltName: Full=nClpP7; Flags: Precursor;	RecName: Full=ATP-dependent Clp protease proteolytic subunit {ECO:0000256|RuleBase:RU003567}; EC=3.4.21.92 {ECO:0000256|RuleBase:RU000549};	ATP-dependent Clp protease, proteolytic subunit	GO:0009535,chloroplast thylakoid membrane; GO:0009840,chloroplastic endopeptidase Clp complex; GO:0005739,mitochondrion; GO:0009532,plastid stroma; GO:0050897,cobalt ion binding; GO:0004252,serine-type endopeptidase activity; GO:0008270,zinc ion binding	PF00574.23:Clp protease
CmoCh01G002620	11.73	11.03	10.07	10.09	10.36	9.71	11.02	10.98	9.48	10.14	10.36	11.92	1103	1065	961	937	982	940	1032	1083	924	920	959	1091	Cmo_Chr01	1185128	1194748	+	CmoCh01G002620	--	--	ENHANCER OF AG-4 protein 2-like isoform X3 [Cucurbita moschata]	RecName: Full=ENHANCER OF AG-4 protein 2; AltName: Full=Protein AERIAL ROSETTE 1;	SubName: Full=ENHANCER OF AG-4 protein 2-like isoform X2 {ECO:0000313|RefSeq:XP_016902763.1};	Transcription coactivator	GO:0005634,nucleus; GO:0003700,DNA-binding transcription factor activity; GO:0043481,anthocyanin accumulation in tissues in response to UV light; GO:0030154,cell differentiation; GO:0048497,maintenance of floral organ identity; GO:0006397,mRNA processing; GO:0009910,negative regulation of flower development; GO:0048510,regulation of timing of transition from vegetative to reproductive phase; GO:0…	PF00855.17:PWWP domain
CmoCh01G002630	15.15	15.35	14.83	12.78	16.14	16.48	12.57	14.55	13.06	11.94	16.01	17.03	150	156	149	125	161	168	124	151	134	114	156	164	Cmo_Chr01	1194871	1197239	+	CmoCh01G002630	--	--	hypothetical protein Csa_3G653430 [Cucumis sativus]	--	SubName: Full=Uncharacterized protein {ECO:0000313|EMBL:KGN58511.1};	--	--	--
CmoCh01G002640	7.96	8.28	8.87	9.65	9.21	8.94	8.5	10.46	8.41	8.64	9.23	8.99	284	303	321	340	331	328	302	391	311	297	324	312	Cmo_Chr01	1197898	1201714	-	CmoCh01G002640	--	--	uncharacterized protein LOC111452356 [Cucurbita moschata]	--	SubName: Full=Uncharacterized protein {ECO:0000313|EMBL:KGN58512.1};	--	--	PF01476.20:LysM domain
CmoCh01G002650	12.74	13.09	15.43	23.32	21.23	20.78	16.21	14.72	17.04	16.14	15.21	17.68	660	696	811	1193	1108	1108	836	799	915	806	775	891	Cmo_Chr01	1202405	1208313	-	CmoCh01G002650	K11294 nucleolin | (RefSeq) nucleolin 1-like (A)	--	nucleolin 1-like [Cucurbita moschata]	RecName: Full=Nucleolin 2; AltName: Full=Protein NUCLEOLIN LIKE 2;	SubName: Full=Uncharacterized protein {ECO:0000313|EMBL:KGN58514.1};	Nuclear localization sequence binding protein	GO:0005730,nucleolus; GO:0003723,RNA binding; GO:0006364,rRNA processing	PF00076.22:RNA recognition motif. (a.k.a. RRM, RBD, or RNP domain)
CmoCh01G002660	20.83	21.05	25.41	19.81	20.83	18.91	16.87	19.68	21.78	18.29	18.03	19.37	1287	1335	1594	1209	1297	1203	1038	1275	1395	1090	1096	1164	Cmo_Chr01	1210950	1218355	+	CmoCh01G002660	K13025 ATP-dependent RNA helicase [EC:3.6.4.13] | (RefSeq) eukaryotic initiation factor 4A-3-like (A)	ko03013: RNA transport; ko03015: mRNA surveillance pathway; ko03040: Spliceosome	probable metal-nicotianamine transporter YSL7 [Cucurbita moschata]	RecName: Full=Probable metal-nicotianamine transporter YSL7; AltName: Full=Protein YELLOW STRIPE LIKE 7; Short=AtYSL7;	SubName: Full=Uncharacterized protein {ECO:0000313|EMBL:KGN58517.1};	--	GO:0016021,integral component of membrane; GO:0005886,plasma membrane; GO:0022857,transmembrane transporter activity	PF03169.15:OPT oligopeptide transporter protein
CmoCh01G002670	17.2	15.64	14.95	15.36	16.76	15.34	16.09	15.43	13.58	15.78	15.43	16.71	1580	1474	1394	1394	1551	1451	1472	1486	1293	1398	1395	1493	Cmo_Chr01	1218983	1236792	-	CmoCh01G002670	K20606 mitogen-activated protein kinase kinase kinase ANP1 [EC:2.7.11.25] | (RefSeq) mitogen-activated protein kinase kinase kinase NPK1-like (A)	ko04016: MAPK signaling pathway - plant	MAP3K epsilon protein kinase 1-like isoform X1 [Cucurbita moschata]	RecName: Full=MAP3K epsilon protein kinase 1 {ECO:0000303|PubMed:11489177}; Short=AtM3KE1 {ECO:0000303|PubMed:11489177}; EC=2.7.11.1 {ECO:0000250|UniProtKB:A0A078CGE6}; AltName: Full=Mitogen-activated protein kinase kinase kinase 7 {ECO:0000305};	SubName: Full=MAP3K epsilon protein kinase 1-like {ECO:0000313|RefSeq:XP_008461866.1};	MEKK and related serine/threonine protein kinases	GO:0005829,cytosol; GO:0005815,microtubule organizing center; GO:0005730,nucleolus; GO:0005886,plasma membrane; GO:0005524,ATP binding; GO:0004674,protein serine/threonine kinase activity; GO:0032147,activation of protein kinase activity; GO:0007049,cell cycle; GO:0051301,cell division; GO:0046777,protein autophosphorylation; GO:0051302,regulation of cell division; GO:0045995,regulation of embryo…	PF00069.25:Protein kinase domain
CmoCh01G002680	4.16	4.34	4.16	5.3	4.62	5.3	4.49	3.95	4.3	4.09	5.47	5.21	250	268	254	315	280	328	269	249	268	237	324	305	Cmo_Chr01	1236840	1247491	-	CmoCh01G002680	K01872 alanyl-tRNA synthetase [EC:6.1.1.7] | (RefSeq) alanine--tRNA ligase-like (A)	ko00970: Aminoacyl-tRNA biosynthesis	alanine--tRNA ligase-like [Cucurbita moschata]	RecName: Full=Alanine--tRNA ligase {ECO:0000255|HAMAP-Rule:MF_03133}; EC=6.1.1.7 {ECO:0000255|HAMAP-Rule:MF_03133}; AltName: Full=Alanyl-tRNA synthetase {ECO:0000255|HAMAP-Rule:MF_03133}; Short=AlaRS {ECO:0000255|HAMAP-Rule:MF_03133}; Flags: Precursor;	RecName: Full=Alanine--tRNA ligase {ECO:0000256|HAMAP-Rule:MF_03133}; EC=6.1.1.7 {ECO:0000256|HAMAP-Rule:MF_03133}; AltName: Full=Alanyl-tRNA synthetase {ECO:0000256|HAMAP-Rule:MF_03133}; Short=AlaRS {ECO:0000256|HAMAP-Rule:MF_03133};	Alanyl-tRNA synthetase	GO:0009507,chloroplast; GO:0005829,cytosol; GO:0005739,mitochondrion; GO:0004813,alanine-tRNA ligase activity; GO:0016597,amino acid binding; GO:0005524,ATP binding; GO:0046872,metal ion binding; GO:0000049,tRNA binding; GO:0006419,alanyl-tRNA aminoacylation; GO:0046686,response to cadmium ion; GO:0006400,tRNA modification	PF01411.19:tRNA synthetases class II (A)
CmoCh01G002690	19.83	24.08	27.44	22.81	25.64	23.57	19.75	21.15	20.76	20.15	24.45	21.8	492	613	691	559	641	602	488	550	534	482	597	526	Cmo_Chr01	1248872	1252360	-	CmoCh01G002690	K22746 anamorsin | (RefSeq) anamorsin homolog isoform X1 (A)	--	anamorsin homolog isoform X1 [Cucurbita moschata]	RecName: Full=Anamorsin homolog {ECO:0000255|HAMAP-Rule:MF_03115}; AltName: Full=Fe-S cluster assembly protein DRE2 homolog {ECO:0000255|HAMAP-Rule:MF_03115};	RecName: Full=Anamorsin homolog {ECO:0000256|HAMAP-Rule:MF_03115}; AltName: Full=Fe-S cluster assembly protein DRE2 homolog {ECO:0000256|HAMAP-Rule:MF_03115};	Protein DRE2, required for cell viability	GO:0005737,cytoplasm; GO:0005758,mitochondrial intermembrane space; GO:0051537,2 iron, 2 sulfur cluster binding; GO:0046872,metal ion binding; GO:0008168,methyltransferase activity; GO:0016226,iron-sulfur cluster assembly	PF05093.13:Cytokine-induced anti-apoptosis inhibitor 1, Fe-S biogenesis
CmoCh01G002700	0.24	0.12	0.12	0.12	0.38	0.07	0	0.07	0.18	0.07	0.02	0.34	10	5	5	5	16	3	0	3	8	3	1	14	Cmo_Chr01	1253222	1256371	-	CmoCh01G002700	K09828 Delta24-sterol reductase [EC:1.3.1.72 1.3.1.-] | (RefSeq) delta(24)-sterol reductase-like (A)	ko00100: Steroid biosynthesis	delta(24)-sterol reductase-like [Cucurbita moschata]	RecName: Full=Delta(24)-sterol reductase; EC=1.3.1.72; AltName: Full=Cell elongation protein diminuto;	SubName: Full=delta(24)-sterol reductase-like {ECO:0000313|RefSeq:XP_008460246.1, ECO:0000313|RefSeq:XP_008460247.1, ECO:0000313|RefSeq:XP_008460248.1};	FAD-binding protein DIMINUTO	GO:0016021,integral component of membrane; GO:0005516,calmodulin binding; GO:0050614,delta24-sterol reductase activity; GO:0050660,flavin adenine dinucleotide binding; GO:0016614,oxidoreductase activity, acting on CH-OH group of donors	PF01565.23:FAD binding domain
CmoCh01G002710	14.71	17.03	15.86	23.15	26.87	31.69	16.22	16.88	16.08	10.39	9.66	12.5	489	581	535	760	900	1084	537	588	554	333	316	404	Cmo_Chr01	1260939	1264856	-	CmoCh01G002710	K13436 pto-interacting protein 1 [EC:2.7.11.1] | (RefSeq) pto-interacting protein 1-like (A)	ko04626: Plant-pathogen interaction	pto-interacting protein 1-like [Cucurbita moschata]	RecName: Full=Pto-interacting protein 1; Short=Pti1 {ECO:0000303|PubMed:8521516}; EC=2.7.11.1; AltName: Full=Pto kinase interactor 1 {ECO:0000312|EMBL:AAC61805.1};	SubName: Full=Uncharacterized protein {ECO:0000313|EMBL:KGN58527.1};	Serine/threonine protein kinase	GO:0005886,plasma membrane; GO:0005524,ATP binding; GO:0004675,transmembrane receptor protein serine/threonine kinase activity; GO:0007166,cell surface receptor signaling pathway; GO:0009626,plant-type hypersensitive response; GO:0006468,protein phosphorylation	PF07714.17:Protein tyrosine kinase
CmoCh01G002720	19.43	24.36	25.97	15.4	18.68	15.95	13.01	16.38	19.32	24.37	17.6	26.17	129	166	175	101	125	109	86	114	133	156	115	169	Cmo_Chr01	1270296	1270709	+	CmoCh01G002720	--	--	hypothetical protein Csa_3G664540 [Cucumis sativus]	--	SubName: Full=Uncharacterized protein {ECO:0000313|EMBL:KGN58530.1};	--	GO:0016021,integral component of membrane	--
CmoCh01G002730	24.14	25.46	25.66	22.58	24.76	24.77	20.28	22.64	21.42	22.07	22.91	24.29	1514	1639	1634	1399	1565	1599	1267	1489	1393	1335	1414	1482	Cmo_Chr01	1270820	1281928	+	CmoCh01G002730	K13415 protein brassinosteroid insensitive 1 [EC:2.7.10.1 2.7.11.1] | (RefSeq) uncharacterized protein LOC103413440 isoform X1 (A)	ko04075: Plant hormone signal transduction	squamosa promoter-binding-like protein 1 [Cucurbita moschata]	RecName: Full=Squamosa promoter-binding-like protein 12;	SubName: Full=squamosa promoter-binding-like protein 1 {ECO:0000313|RefSeq:XP_008447446.1};	--	GO:0005634,nucleus; GO:0003677,DNA binding; GO:0003700,DNA-binding transcription factor activity; GO:0046872,metal ion binding; GO:0006355,regulation of transcription, DNA-templated; GO:0006351,transcription, DNA-templated	PF03110.14:SBP domain
CmoCh01G002740	468.9	477.02	495.8	323.12	318.7	248.18	346.85	371.02	340.14	429.25	391.25	396.53	10760	11233	11548	7323	7369	5862	7927	8925	8091	9498	8834	8851	Cmo_Chr01	1284529	1285710	+	CmoCh01G002740	K00789 S-adenosylmethionine synthetase [EC:2.5.1.6] | (RefSeq) S-adenosylmethionine synthase 2 (A)	ko00270: Cysteine and methionine metabolism; ko01230: Biosynthesis of amino acids	S-adenosylmethionine synthase 2 [Cucurbita moschata]	RecName: Full=S-adenosylmethionine synthase 2; Short=AdoMet synthase 2; EC=2.5.1.6 {ECO:0000250|UniProtKB:Q96551}; AltName: Full=Methionine adenosyltransferase 2; Short=MAT 2;	RecName: Full=S-adenosylmethionine synthase {ECO:0000256|RuleBase:RU000541}; EC=2.5.1.6 {ECO:0000256|RuleBase:RU000541};	S-adenosylmethionine synthetase	GO:0005737,cytoplasm; GO:0005524,ATP binding; GO:0046872,metal ion binding; GO:0004478,methionine adenosyltransferase activity; GO:0006730,one-carbon metabolic process; GO:0006556,S-adenosylmethionine biosynthetic process	PF02773.16:S-adenosylmethionine synthetase, C-terminal domain
CmoCh01G002750	4.6	3.8	4.13	4.55	3.8	4.22	4.58	4.33	3.84	4.56	3.54	4.66	540	458	492	527	449	510	536	533	467	516	409	532	Cmo_Chr01	1286775	1298830	-	CmoCh01G002750	K14963 COMPASS component SWD3 | (RefSeq) COMPASS-like H3K4 histone methylase component WDR5B (A)	--	WD repeat-containing protein 6 isoform X1 [Cucurbita moschata]	RecName: Full=Dynein assembly factor with WDR repeat domains 1; AltName: Full=Outer row dynein assembly protein 16;	SubName: Full=uncharacterized protein LOC103489892 isoform X1 {ECO:0000313|RefSeq:XP_008447447.1};	WD-repeat protein WDR6, WD repeat superfamily	GO:0005737,cytoplasm; GO:0005856,cytoskeleton; GO:0031514,motile cilium	PF00400.32:WD domain, G-beta repeat
CmoCh01G002770	8.7	10	11	9.26	12.16	14.58	8.12	6.98	7.37	8.08	7.01	10.17	328	387	421	345	462	566	305	276	288	294	260	373	Cmo_Chr01	1301644	1305673	+	CmoCh01G002770	K03083 glycogen synthase kinase 3 beta [EC:2.7.11.26] | (RefSeq) glycogen synthase kinase-3 homolog MsK-3-like (A)	--	shaggy-related protein kinase alpha-like [Cucurbita moschata]	RecName: Full=Glycogen synthase kinase-3 homolog MsK-3; EC=2.7.11.1;	SubName: Full=Uncharacterized protein {ECO:0000313|EMBL:OMO82215.1};	Glycogen synthase kinase-3	GO:0005524,ATP binding; GO:0004674,protein serine/threonine kinase activity	PF00069.25:Protein kinase domain
CmoCh01G002780	6.82	5.37	7.08	6.53	4.63	3.54	5.49	4.45	4.78	8.22	7.86	8.11	370	299	390	350	253	198	297	253	269	430	420	428	Cmo_Chr01	1310631	1314493	-	CmoCh01G002780	K06573 solute carrier family 4 (anion exchanger), member 1 | (RefSeq) AE family transporter: anion exchange (A)	--	boron transporter 1-like [Cucurbita moschata]	RecName: Full=Boron transporter 1;	SubName: Full=boron transporter 1 {ECO:0000313|RefSeq:XP_008447454.1};	Na+-independent Cl/HCO3 exchanger AE1 and related transporters (SLC4 family)	GO:0005768,endosome; GO:0005887,integral component of plasma membrane; GO:0005773,vacuole; GO:0015301,anion:anion antiporter activity; GO:0005452,inorganic anion exchanger activity; GO:0051453,regulation of intracellular pH; GO:0010036,response to boron-containing substance	PF00955.21:HCO3- transporter family
CmoCh01G002790	2.61	2.58	2.57	2.8	2.78	3.03	1.9	3.16	2.67	2.54	3.41	2.07	66	67	66	70	71	79	48	84	70	62	85	51	Cmo_Chr01	1320020	1323959	-	CmoCh01G002790	K01206 alpha-L-fucosidase [EC:3.2.1.51] | (RefSeq) alpha-L-fucosidase 3-like (A)	ko00511: Other glycan degradation	GDSL esterase/lipase At1g09390-like [Cucurbita pepo subsp. pepo]	RecName: Full=GDSL esterase/lipase At1g09390; EC=3.1.1.-; AltName: Full=Extracellular lipase At1g09390; Flags: Precursor;	SubName: Full=Uncharacterized protein {ECO:0000313|EMBL:KGN58540.1};	--	GO:0009570,chloroplast stroma; GO:0005576,extracellular region; GO:0016788,hydrolase activity, acting on ester bonds; GO:0016042,lipid catabolic process	PF00657.22:GDSL-like Lipase/Acylhydrolase
CmoCh01G002800	12.11	10.95	11.41	14.2	14.89	12.18	12.34	12.81	13.79	8.65	9.35	9.43	392	364	375	454	486	406	398	435	463	270	298	297	Cmo_Chr01	1324487	1328707	-	CmoCh01G002800	K17710 pentatricopeptide repeat domain-containing protein 1 | (RefSeq) putative pentatricopeptide repeat-containing protein At2g02150 isoform X1 (A)	--	putative pentatricopeptide repeat-containing protein At1g02420 [Cucurbita moschata]	RecName: Full=Putative pentatricopeptide repeat-containing protein At1g02420;	SubName: Full=putative pentatricopeptide repeat-containing protein At1g02420 isoform X1 {ECO:0000313|RefSeq:XP_008447458.1};	FOG: PPR repeat	GO:0043231,intracellular membrane-bounded organelle; GO:0004519,endonuclease activity; GO:0003723,RNA binding; GO:0009451,RNA modification	PF13041.6:PPR repeat family
CmoCh01G002810	0	0	0.05	0	0	0	0	0.05	0	0.06	0	0	0	0	1	0	0	0	0	1	0	1	0	0	Cmo_Chr01	1331716	1332856	+	CmoCh01G002810	K09422 transcription factor MYB, plant | (RefSeq) transcription factor MYB78-like (A)	--	transcription factor MYB78-like [Cucurbita moschata]	RecName: Full=Transcription factor MYB2 {ECO:0000305}; AltName: Full=Myb-related protein 2 {ECO:0000305}; Short=OsMYB2 {ECO:0000303|PubMed:22301384};	SubName: Full=transcription factor MYB108 {ECO:0000313|RefSeq:XP_008447462.1};	Transcription factor, Myb superfamily	GO:0005634,nucleus; GO:0000981,DNA-binding transcription factor activity, RNA polymerase II-specific; GO:0043565,sequence-specific DNA binding; GO:0001135,RNA polymerase II transcription regulator recruiting activity; GO:0044212,transcription regulatory region DNA binding; GO:0030154,cell differentiation; GO:1901002,positive regulation of response to salt stress; GO:1902584,positive regulation of…	PF00249.31:Myb-like DNA-binding domain
CmoCh01G002820	13.41	13.07	12.92	19.09	15.17	16.82	12.45	14.68	11.07	11.75	10.69	9.72	278	278	272	391	317	359	257	319	238	235	218	196	Cmo_Chr01	1334491	1338343	+	CmoCh01G002820	K11324 DNA methyltransferase 1-associated protein 1 | (RefSeq) SWR1-complex protein 4 (A)	--	uncharacterized protein LOC111452860 [Cucurbita moschata]	--	SubName: Full=Uncharacterized protein {ECO:0000313|EMBL:KGN58127.1};	--	GO:0016021,integral component of membrane	PF07281.12:Insulin-induced protein (INSIG)
CmoCh01G002830	48.93	43.46	46.48	49.91	52.69	47.45	62.09	51.72	64.08	53.04	39.44	49.47	2292	2089	2210	2309	2487	2288	2897	2540	3112	2396	1818	2254	Cmo_Chr01	1340852	1347854	+	CmoCh01G002830	K01897 long-chain acyl-CoA synthetase [EC:6.2.1.3] | (RefSeq) long chain acyl-CoA synthetase 1-like (A)	ko00061: Fatty acid biosynthesis; ko00071: Fatty acid degradation; ko01212: Fatty acid metabolism; ko04146: Peroxisome	long chain acyl-CoA synthetase 1-like [Cucurbita moschata]	RecName: Full=Long chain acyl-CoA synthetase 1; EC=6.2.1.3; AltName: Full=Protein ECERIFERUM 8;	SubName: Full=long chain acyl-CoA synthetase 1 {ECO:0000313|RefSeq:XP_016900385.1, ECO:0000313|RefSeq:XP_016900386.1};	Long-chain acyl-CoA synthetases (AMP-forming)	GO:0005783,endoplasmic reticulum; GO:0005524,ATP binding; GO:0102391,decanoate-CoA ligase activity; GO:0004467,long-chain fatty acid-CoA ligase activity; GO:0031957,very long-chain fatty acid-CoA ligase activity; GO:0010143,cutin biosynthetic process; GO:0006631,fatty acid metabolic process; GO:0010025,wax biosynthetic process	PF00501.28:AMP-binding enzyme
CmoCh01G002840	8.94	10.04	8.99	13.34	11.62	10.1	9.21	10.19	10.53	9.22	10.18	8.27	190	219	194	280	249	221	195	227	232	189	213	171	Cmo_Chr01	1348047	1349731	-	CmoCh01G002840	--	--	uncharacterized protein LOC111452194 [Cucurbita moschata]	--	SubName: Full=Uncharacterized protein {ECO:0000313|EMBL:KGN58129.1};	--	GO:0016021,integral component of membrane	--
CmoCh01G002850	9.08	9.41	10.71	10.36	10.59	8.99	10.81	10.21	12.41	10.22	8.64	8.78	269	286	322	303	316	274	319	317	381	292	252	253	Cmo_Chr01	1352026	1355484	-	CmoCh01G002850	--	--	uncharacterized protein LOC111452191 [Cucurbita moschata]	--	SubName: Full=uncharacterized protein LOC103489910 {ECO:0000313|RefSeq:XP_008447472.1};	--	GO:0003676,nucleic acid binding; GO:0008270,zinc ion binding	PF12353.8:Eukaryotic translation initiation factor 3 subunit G
CmoCh01G002860	7.28	7.01	7.17	7.01	8.54	8.31	5.85	6.22	6.87	6.76	7.38	6.38	325	321	325	309	384	382	260	291	318	291	324	277	Cmo_Chr01	1355691	1362453	+	CmoCh01G002860	K13207 CUG-BP- and ETR3-like factor | (RefSeq) CUGBP Elav-like family member 6 (A)	--	CUGBP Elav-like family member 6 [Cucurbita pepo subsp. pepo]	RecName: Full=Flowering time control protein FCA;	SubName: Full=flowering time control protein FCA {ECO:0000313|RefSeq:XP_008447475.2};	RNA-binding protein CUGBP1/BRUNO (RRM superfamily)	GO:0005634,nucleus; GO:0003723,RNA binding; GO:0030154,cell differentiation; GO:0009908,flower development	PF00076.22:RNA recognition motif. (a.k.a. RRM, RBD, or RNP domain)
CmoCh01G002870	0.27	0.4	0.36	0.79	0.68	0.22	0.37	0.7	0.13	0.14	0.19	0.09	6	9	8	17	15	5	8	16	3	3	4	2	Cmo_Chr01	1364234	1366203	-	CmoCh01G002870	K12835 ATP-dependent RNA helicase DDX42 [EC:3.6.4.13] | (RefSeq) DEAD-box ATP-dependent RNA helicase 24 isoform X1 (A)	ko03040: Spliceosome	probable WRKY transcription factor 23 [Cucurbita moschata]	RecName: Full=Probable WRKY transcription factor 23; AltName: Full=WRKY DNA-binding protein 23;	SubName: Full=LOW QUALITY PROTEIN: probable WRKY transcription factor 68 {ECO:0000313|RefSeq:XP_016900417.1};	--	GO:0005634,nucleus; GO:0003700,DNA-binding transcription factor activity; GO:0043565,sequence-specific DNA binding; GO:0009733,response to auxin; GO:0009624,response to nematode; GO:0006351,transcription, DNA-templated	PF03106.15:WRKY DNA -binding domain
CmoCh01G002890	0	0	0	0	0	0.04	0	0	0	0	0	0	0	0	0	0	0	1	0	0	0	0	0	0	Cmo_Chr01	1373009	1382735	+	CmoCh01G002890	K01051 pectinesterase [EC:3.1.1.11] | (RefSeq) putative pectinesterase 11 (A)	ko00040: Pentose and glucuronate interconversions	putative pectinesterase 52 [Cucurbita moschata]	RecName: Full=Putative pectinesterase 52; Short=PE 52; EC=3.1.1.11; AltName: Full=Pectin methylesterase 52; Short=AtPME52; Flags: Precursor;	SubName: Full=Uncharacterized protein {ECO:0000313|EMBL:KGN58134.1};	--	GO:0005618,cell wall; GO:0005576,extracellular region; GO:0045330,aspartyl esterase activity; GO:0030599,pectinesterase activity; GO:0042545,cell wall modification; GO:0045490,pectin catabolic process	PF01095.19:Pectinesterase
CmoCh01G002900	13.5	13.46	14.84	15.28	14.49	14.44	13.06	13.88	13.85	15.47	13.95	15.16	768	786	857	859	831	846	740	828	817	849	781	839	Cmo_Chr01	1383816	1388390	-	CmoCh01G002900	K12835 ATP-dependent RNA helicase DDX42 [EC:3.6.4.13] | (RefSeq) DEAD-box ATP-dependent RNA helicase 24 isoform X1 (A)	ko03040: Spliceosome	DEAD-box ATP-dependent RNA helicase 24 isoform X1 [Cucurbita moschata]	RecName: Full=DEAD-box ATP-dependent RNA helicase 24; EC=3.6.4.13;	SubName: Full=DEAD-box ATP-dependent RNA helicase 24 {ECO:0000313|RefSeq:XP_008454276.1};	ATP-dependent RNA helicase	GO:0005737,cytoplasm; GO:0005730,nucleolus; GO:0005524,ATP binding; GO:0004004,ATP-dependent RNA helicase activity; GO:0003723,RNA binding; GO:0010501,RNA secondary structure unwinding	PF00270.29:DEAD/DEAH box helicase
CmoCh01G002910	1.81	2.64	3.56	2.61	3.33	1.88	1.81	2.83	2.12	4.02	2.62	3.05	14	21	28	20	26	15	14	23	17	30	20	23	Cmo_Chr01	1388056	1389468	+	CmoCh01G002910	K12835 ATP-dependent RNA helicase DDX42 [EC:3.6.4.13] | (RefSeq) DEAD-box ATP-dependent RNA helicase 24 (A)	ko03040: Spliceosome	--	RecName: Full=DEAD-box ATP-dependent RNA helicase 24; EC=3.6.4.13;	--	--	GO:0005737,cytoplasm; GO:0005730,nucleolus; GO:0005524,ATP binding; GO:0004004,ATP-dependent RNA helicase activity; GO:0003723,RNA binding; GO:0010501,RNA secondary structure unwinding	--
CmoCh01G002920	6.11	6.11	5.76	6.51	7.13	5.99	5.31	5.41	5.33	5.36	4.99	6.2	306	314	293	322	360	309	265	284	277	259	246	302	Cmo_Chr01	1389479	1394170	+	CmoCh01G002920	K13430 serine/threonine-protein kinase PBS1 [EC:2.7.11.1] | (RefSeq) serine/threonine-protein kinase PBS1-like isoform X1 (A)	ko04626: Plant-pathogen interaction	proline-rich receptor-like protein kinase PERK3 isoform X1 [Cucurbita moschata]	RecName: Full=Receptor-like serine/threonine-protein kinase ALE2; EC=2.7.11.1; AltName: Full=Protein ABNORMAL LEAF SHAPE 2; Flags: Precursor;	SubName: Full=Uncharacterized protein {ECO:0000313|EMBL:KGN52863.1};	Serine/threonine protein kinase	GO:0016021,integral component of membrane; GO:0005886,plasma membrane; GO:0005524,ATP binding; GO:0016301,kinase activity; GO:0004674,protein serine/threonine kinase activity; GO:0004675,transmembrane receptor protein serine/threonine kinase activity; GO:0030154,cell differentiation; GO:0007166,cell surface receptor signaling pathway; GO:0042335,cuticle development; GO:1905393,plant organ formati…	PF00069.25:Protein kinase domain
CmoCh01G002930	0.68	0.72	0.55	0.56	0.74	0.9	0.19	0.35	0.6	0.06	0.5	0.32	11	12	9	9	12	15	3	6	10	1	8	5	Cmo_Chr01	1394991	1395821	+	CmoCh01G002930	K08244 alpha-glucan, water dikinase [EC:2.7.9.4] | (RefSeq) alpha-glucan water dikinase, chloroplastic (A)	--	pectinesterase inhibitor 10 [Cucurbita moschata]	--	SubName: Full=pectinesterase inhibitor 1 {ECO:0000313|RefSeq:XP_008454280.1};	--	GO:0004857,enzyme inhibitor activity	PF04043.15:Plant invertase/pectin methylesterase inhibitor
CmoCh01G002940	99.11	91.79	89.33	117.93	109.64	117.87	120.25	104.08	121.44	87	81.92	99.51	3042	2891	2783	3575	3391	3724	3676	3349	3864	2575	2474	2971	Cmo_Chr01	1397300	1401193	+	CmoCh01G002940	K01358 ATP-dependent Clp protease, protease subunit [EC:3.4.21.92] | (RefSeq) ATP-dependent Clp protease proteolytic subunit 5, chloroplastic (A)	--	ATP-dependent Clp protease proteolytic subunit 5, chloroplastic [Cucurbita moschata]	RecName: Full=ATP-dependent Clp protease proteolytic subunit 5, chloroplastic {ECO:0000303|PubMed:11299370}; EC=3.4.21.92; AltName: Full=Endopeptidase ClpP5 {ECO:0000303|PubMed:11299370}; Short=nClpP5; AltName: Full=nClpP1; Flags: Precursor;	RecName: Full=ATP-dependent Clp protease proteolytic subunit {ECO:0000256|RuleBase:RU003567}; EC=3.4.21.92 {ECO:0000256|RuleBase:RU000549};	ATP-dependent Clp protease, proteolytic subunit	GO:0009507,chloroplast; GO:0009941,chloroplast envelope; GO:0009570,chloroplast stroma; GO:0009534,chloroplast thylakoid; GO:0009840,chloroplastic endopeptidase Clp complex; GO:0009532,plastid stroma; GO:0009579,thylakoid; GO:0004252,serine-type endopeptidase activity	PF00574.23:Clp protease
CmoCh01G002950	110.55	115.7	137	97.47	101.18	107.97	99.09	102.4	105.1	116.92	143.61	114.26	1865	2003	2346	1624	1720	1875	1665	1811	1838	1902	2384	1875	Cmo_Chr01	1404034	1405031	-	CmoCh01G002950	K13425 WRKY transcription factor 22 | (RefSeq) WRKY transcription factor 22-like (A)	ko04016: MAPK signaling pathway - plant; ko04626: Plant-pathogen interaction	probable WRKY transcription factor 27 isoform X1 [Cucurbita moschata]	RecName: Full=Probable WRKY transcription factor 69; AltName: Full=WRKY DNA-binding protein 69;	SubName: Full=probable WRKY transcription factor 69 {ECO:0000313|RefSeq:XP_008454282.1};	--	GO:0005634,nucleus; GO:0003700,DNA-binding transcription factor activity; GO:0043565,sequence-specific DNA binding; GO:0006351,transcription, DNA-templated	PF03106.15:WRKY DNA -binding domain
CmoCh01G002970	11.9	11.89	10.44	9.09	9.42	9.21	10.24	10.81	9.24	12.36	12.48	11.36	712	730	634	537	568	567	610	678	573	713	735	661	Cmo_Chr01	1410423	1417979	+	CmoCh01G002970	K11430 histone-lysine N-methyltransferase EZH2 [EC:2.1.1.43] | (RefSeq) histone-lysine N-methyltransferase EZA1 (A)	ko00310: Lysine degradation	histone-lysine N-methyltransferase EZA1 isoform X1 [Cucurbita moschata]	RecName: Full=Histone-lysine N-methyltransferase EZA1; EC=2.1.1.43; AltName: Full=CURLY LEAF-like 1; AltName: Full=Protein SET DOMAIN GROUP 10; AltName: Full=Protein SWINGER;	RecName: Full=Histone-lysine N-methyltransferase {ECO:0000256|PROSITE-ProRule:PRU00909}; EC=2.1.1.43 {ECO:0000256|PROSITE-ProRule:PRU00909};	Transcriptional repressor EZH1	GO:0005677,chromatin silencing complex; GO:0005634,nucleus; GO:0031519,PcG protein complex; GO:0009506,plasmodesma; GO:0003700,DNA-binding transcription factor activity; GO:0018024,histone-lysine N-methyltransferase activity; GO:0003727,single-stranded RNA binding; GO:0006349,regulation of gene expression by genetic imprinting; GO:0006351,transcription, DNA-templated	PF00856.28:SET domain
CmoCh01G002980	30.62	39.66	34.9	48.75	44.92	46.54	32.19	34.48	37.88	26.27	22.82	27.03	255	339	295	401	377	399	267	301	327	211	187	219	Cmo_Chr01	1420142	1420570	-	CmoCh01G002980	K09060 plant G-box-binding factor | (RefSeq) common plant regulatory factor 1-like (A)	--	bZIP transcription factor 53-like [Cucurbita moschata]	RecName: Full=bZIP transcription factor 53 {ECO:0000303|PubMed:11906833}; Short=AtbZIP53 {ECO:0000303|PubMed:11906833};	SubName: Full=Uncharacterized protein {ECO:0000313|EMBL:KGN52852.1};	--	GO:0005634,nucleus; GO:0003700,DNA-binding transcription factor activity; GO:0045735,nutrient reservoir activity; GO:0046982,protein heterodimerization activity; GO:0043565,sequence-specific DNA binding; GO:0009267,cellular response to starvation; GO:0006971,hypotonic response; GO:2000693,positive regulation of seed maturation; GO:0045893,positive regulation of transcription, DNA-templated; GO:00…	PF00170.21:bZIP transcription factor
CmoCh01G002990	0.47	0.61	1.54	0.95	0.62	0.91	0.63	0	0.45	0.16	1.59	0.8	3	4	10	6	4	6	4	0	3	1	10	5	Cmo_Chr01	1422796	1427036	+	CmoCh01G002990	--	--	--	--	--	--	--	--
CmoCh01G003000	4.01	4.09	4.4	5.61	5.41	5.4	4.73	3.71	3.77	3.92	3.44	3.92	224	234	249	309	304	310	263	217	218	211	189	213	Cmo_Chr01	1427084	1438565	+	CmoCh01G003000	K20296 vacuolar protein sorting-associated protein 51 | (RefSeq) vacuolar protein sorting-associated protein 51 homolog (A)	--	vacuolar protein sorting-associated protein 51 homolog [Cucurbita moschata]	RecName: Full=Vacuolar protein sorting-associated protein 51 homolog {ECO:0000303|PubMed:24757006}; AltName: Full=Protein UNHINGED {ECO:0000303|PubMed:24757006};	SubName: Full=vacuolar protein sorting-associated protein 51 homolog {ECO:0000313|RefSeq:XP_008461504.1, ECO:0000313|RefSeq:XP_008461505.1};	Uncharacterized conserved protein	GO:0005829,cytosol; GO:1990745,EARP complex; GO:0000938,GARP complex; GO:0005770,late endosome; GO:0055037,recycling endosome; GO:0006914,autophagy; GO:0032456,endocytic recycling; GO:0010305,leaf vascular tissue pattern formation; GO:0006869,lipid transport; GO:0007041,lysosomal transport; GO:0015031,protein transport; GO:0042147,retrograde transport, endosome to Golgi; GO:0007034,vacuolar trans…	PF08700.11:Vps51/Vps67
CmoCh01G003010	6.66	7.42	9.17	16.03	12	14.8	10.31	8.63	10.35	7.01	7.81	9.64	201	230	281	478	365	460	310	273	324	204	232	283	Cmo_Chr01	1439539	1441517	+	CmoCh01G003010	K14191 18S rRNA (adenine1779-N6/adenine1780-N6)-dimethyltransferase [EC:2.1.1.183] | (RefSeq) ribosomal RNA small subunit methyltransferase (A)	--	ribosomal RNA small subunit methyltransferase [Cucurbita moschata]	RecName: Full=Ribosomal RNA small subunit methyltransferase {ECO:0000305}; EC=2.1.1.- {ECO:0000269|PubMed:22829145}; AltName: Full=18S nuclear rRNA (adenine(1785)-N(6)/adenine(1786)-N(6))-dimethyltransferase {ECO:0000305}; AltName: Full=Adenosine dimethyl transferase 1A {ECO:0000305}; AltName: Full=Dimethyladenosine transferase 1A {ECO:0000303|PubMed:19929881};	RecName: Full=rRNA adenine N(6)-methyltransferase {ECO:0000256|RuleBase:RU362106}; EC=2.1.1.- {ECO:0000256|RuleBase:RU362106};	Ribosomal RNA adenine dimethylase	GO:0005737,cytoplasm; GO:0005730,nucleolus; GO:0005634,nucleus; GO:0003723,RNA binding; GO:0000179,rRNA (adenine-N6,N6-)-dimethyltransferase activity; GO:0051301,cell division; GO:0001708,cell fate specification	PF00398.20:Ribosomal RNA adenine dimethylase
CmoCh01G003020	0.46	1.78	0.9	0.7	4.09	5.12	2.3	1.75	0.66	0.47	0.93	0.71	2	8	4	3	18	23	10	8	3	2	4	3	Cmo_Chr01	1441268	1442112	-	CmoCh01G003020	--	--	--	--	--	--	--	--
CmoCh01G003030	4.91	5.09	7.88	7.56	5.93	6.53	6.85	5.49	7.2	4.2	6.18	6.36	46	49	75	70	56	63	64	54	70	38	57	58	Cmo_Chr01	1442209	1444761	-	CmoCh01G003030	--	--	uncharacterized protein LOC111452065 [Cucurbita moschata]	--	SubName: Full=uncharacterized protein LOC103487289 {ECO:0000313|RefSeq:XP_008443784.1};	--	--	--
CmoCh01G003040	12.73	16.52	13.78	4.39	6.97	5.97	7.05	7.8	10.27	7.68	9.59	8.23	232	309	255	79	128	112	128	149	194	135	172	146	Cmo_Chr01	1445038	1447150	-	CmoCh01G003040	K10661 E3 ubiquitin-protein ligase MARCH6 [EC:2.3.2.27] | (RefSeq) probable E3 ubiquitin ligase SUD1 (A)	ko04141: Protein processing in endoplasmic reticulum	uncharacterized protein LOC111452590 [Cucurbita moschata]	RecName: Full=Probable E3 ubiquitin ligase SUD1; EC=2.3.2.27; AltName: Full=Protein ECERIFERUM 9; AltName: Full=Protein SUPPRESSOR OF DRY2 DEFFECTS 1; Short=AtSUD1; AltName: Full=RING-type E3 ubiquitin transferase SUD1 {ECO:0000305}; AltName: Full=RING/U-box domain-containing protein;	SubName: Full=uncharacterized protein LOC103494737 {ECO:0000313|RefSeq:XP_016901466.1};	Protein involved in mRNA turnover and stability	GO:0030176,integral component of endoplasmic reticulum membrane; GO:1904264,NA; GO:0004842,ubiquitin-protein transferase activity; GO:0008270,zinc ion binding; GO:0042335,cuticle development; GO:0010143,cutin biosynthetic process; GO:0008299,isoprenoid biosynthetic process; GO:1900490,positive regulation of hydroxymethylglutaryl-CoA reductase (NADPH) activity; GO:0009414,response to water depriva…	PF12428.8:Protein of unknown function (DUF3675)
CmoCh01G003050	46.78	55.66	51.25	48.01	52.9	51.65	38.57	40.59	41.76	45.17	51.14	48.56	1018	1243	1132	1032	1160	1157	836	926	942	948	1095	1028	Cmo_Chr01	1450818	1453182	+	CmoCh01G003050	K07953 GTP-binding protein SAR1 [EC:3.6.5.-] | (RefSeq) GTP-binding protein SAR1A (A)	ko04141: Protein processing in endoplasmic reticulum	GTP-binding protein SAR1A [Cucurbita moschata]	RecName: Full=GTP-binding protein SAR1A;	SubName: Full=Uncharacterized protein {ECO:0000313|EMBL:KGN52847.1};	Vesicle coat complex COPII, GTPase subunit SAR1	GO:0005783,endoplasmic reticulum; GO:0005794,Golgi apparatus; GO:0005886,plasma membrane; GO:0005525,GTP binding; GO:0006886,intracellular protein transport; GO:0016192,vesicle-mediated transport	PF00025.21:ADP-ribosylation factor family
CmoCh01G003060	8.32	6.9	7.91	7.43	7.85	6.23	6.03	6.34	5.44	7.54	5.64	5.78	480	408	463	423	456	370	346	383	325	419	320	324	Cmo_Chr01	1459336	1465842	+	CmoCh01G003060	K09422 transcription factor MYB, plant | (RefSeq) myb-related protein P-like (A)	--	uncharacterized protein LOC111451999 [Cucurbita moschata]	RecName: Full=Myb-related protein P;	SubName: Full=uncharacterized protein LOC103494740 {ECO:0000313|RefSeq:XP_008454300.1};	--	GO:0005634,nucleus; GO:0003677,DNA binding; GO:0006355,regulation of transcription, DNA-templated; GO:0006351,transcription, DNA-templated	PF07719.17:Tetratricopeptide repeat
CmoCh01G003080	0	0	0	0	0.17	0	0.17	0	0	0	0.17	0	0	0	0	0	1	0	1	0	0	0	1	0	Cmo_Chr01	1468685	1468987	-	CmoCh01G003080	--	--	uncharacterized protein LOC111452504 [Cucurbita moschata]	--	SubName: Full=Uncharacterized protein {ECO:0000313|EMBL:KGN52839.1};	--	--	PF12023.8:Domain of unknown function (DUF3511)
CmoCh01G003090	8.58	15.26	13.43	15.34	16.79	7.36	4.56	10.6	11.94	11.78	10.01	8.31	34	62	54	60	67	30	18	44	49	45	39	32	Cmo_Chr01	1471366	1471679	-	CmoCh01G003090	--	--	uncharacterized protein LOC111452494 [Cucurbita moschata]	--	SubName: Full=Uncharacterized protein {ECO:0000313|EMBL:KGN52838.1};	--	--	--
CmoCh01G003100	22.07	18.81	17.44	24.9	26.76	26.86	20.21	21.88	25.41	13.53	7.64	13.56	455	398	365	507	556	570	415	473	543	269	155	272	Cmo_Chr01	1474285	1475346	+	CmoCh01G003100	K20893 probable galacturonosyltransferase-like 1 [EC:2.4.1.-] | (RefSeq) probable galacturonosyltransferase-like 1 (A)	--	probable galacturonosyltransferase-like 7 [Cucurbita moschata]	RecName: Full=Probable galacturonosyltransferase-like 7; EC=2.4.1.-;	RecName: Full=Hexosyltransferase {ECO:0000256|RuleBase:RU362027}; EC=2.4.1.- {ECO:0000256|RuleBase:RU362027};	--	GO:0005794,Golgi apparatus; GO:0000139,Golgi membrane; GO:0016021,integral component of membrane; GO:0047262,polygalacturonate 4-alpha-galacturonosyltransferase activity; GO:0016757,transferase activity, transferring glycosyl groups; GO:0071555,cell wall organization; GO:0045489,pectin biosynthetic process; GO:0000271,polysaccharide biosynthetic process	PF01501.20:Glycosyl transferase family 8
CmoCh01G003110	1.64	1.85	1.68	1.98	2.09	1.56	1.98	1.6	1.86	1.06	0.92	1.53	112	130	117	134	144	110	135	115	132	70	62	102	Cmo_Chr01	1484941	1492207	+	CmoCh01G003110	K10406 kinesin family member C2/C3 | (RefSeq) kinesin-like protein KIN-14I isoform X1 (A)	--	kinesin-like protein KIN-14I isoform X1 [Cucurbita moschata]	RecName: Full=Kinesin-like protein KIN-14I {ECO:0000305};	SubName: Full=kinesin-4 {ECO:0000313|RefSeq:XP_008454311.2};	Kinesin (KAR3 subfamily)	GO:0005871,kinesin complex; GO:0005874,microtubule; GO:0005524,ATP binding; GO:0016887,ATPase activity; GO:0008017,microtubule binding; GO:0003777,microtubule motor activity; GO:0007018,microtubule-based movement	PF00225.23:Kinesin motor domain
CmoCh01G003120	8.47	6.71	7.26	12.92	12.62	10.67	10.52	8.51	10.33	7.86	5.92	8.26	333	271	290	502	500	432	412	351	421	298	229	316	Cmo_Chr01	1493308	1498581	+	CmoCh01G003120	K01679 fumarate hydratase, class II [EC:4.2.1.2] | (RefSeq) fumarate hydratase 1, mitochondrial (A)	ko00020: Citrate cycle (TCA cycle); ko00620: Pyruvate metabolism; ko01200: Carbon metabolism	fumarate hydratase 1, mitochondrial [Cucurbita moschata]	RecName: Full=Fumarate hydratase 1, mitochondrial; Short=Fumarase 1; EC=4.2.1.2; Flags: Precursor;	SubName: Full=Uncharacterized protein {ECO:0000313|EMBL:KGN52832.1};	Fumarase	GO:0005739,mitochondrion; GO:0045239,tricarboxylic acid cycle enzyme complex; GO:0004333,fumarate hydratase activity; GO:0006106,fumarate metabolic process; GO:0006108,malate metabolic process; GO:0048868,pollen tube development; GO:0006979,response to oxidative stress; GO:0009651,response to salt stress; GO:0006099,tricarboxylic acid cycle	PF00206.20:Lyase
CmoCh01G003130	203.26	226.66	260.09	320.12	316.04	254.42	230.59	238.37	269.84	189.47	187.6	195.14	3658	4186	4751	5690	5731	4713	4133	4497	5034	3288	3322	3416	Cmo_Chr01	1499051	1501216	-	CmoCh01G003130	K02885 large subunit ribosomal protein L19e | (RefSeq) 60S ribosomal protein L19-1 (A)	ko03010: Ribosome	60S ribosomal protein L19-1 [Cucurbita moschata]	RecName: Full=60S ribosomal protein L19-1; AltName: Full=Protein EMBRYO DEFECTIVE 2386;	SubName: Full=60S ribosomal protein L19-1 {ECO:0000313|RefSeq:XP_018818006.1};	60s ribosomal protein L19	GO:0005829,cytosol; GO:0022625,cytosolic large ribosomal subunit; GO:0022626,cytosolic ribosome; GO:0016020,membrane; GO:0005730,nucleolus; GO:0005886,plasma membrane; GO:0009506,plasmodesma; GO:0042788,polysomal ribosome; GO:0003729,mRNA binding; GO:0003735,structural constituent of ribosome; GO:0006412,translation	PF01280.20:Ribosomal protein L19e
CmoCh01G003140	29.6	27.42	28.47	34.05	28.73	36.79	36.22	35.52	32.95	29.51	35.68	33.59	1864	1772	1820	2118	1823	2385	2272	2345	2151	1792	2211	2058	Cmo_Chr01	1502275	1510636	-	CmoCh01G003140	K00951 GTP pyrophosphokinase [EC:2.7.6.5] | (RefSeq) putative GTP diphosphokinase RSH1, chloroplastic isoform X1 (A)	ko00230: Purine metabolism	putative GTP diphosphokinase RSH1, chloroplastic isoform X1 [Cucurbita moschata]	RecName: Full=Putative GTP diphosphokinase RSH1, chloroplastic; EC=2.7.6.5; AltName: Full=RelA/SpoT homolog 1; Short=AtRSH1; AltName: Full=ppGpp synthetase RSH1; Flags: Precursor;	SubName: Full=putative GTP diphosphokinase RSH1, chloroplastic isoform X2 {ECO:0000313|RefSeq:XP_008454317.1};	Predicted guanosine polyphosphate pyrophosphohydrolase/synthase	GO:0009507,chloroplast; GO:0005524,ATP binding; GO:0005525,GTP binding; GO:0008728,GTP diphosphokinase activity; GO:0016301,kinase activity; GO:0015969,guanosine tetraphosphate metabolic process	PF13328.6:HD domain
CmoCh01G003150	10.3	11.29	13.53	14.78	19.38	8.34	16.16	14.54	11.59	10.91	16.36	13.02	48	54	64	68	91	40	75	71	56	49	75	59	Cmo_Chr01	1510734	1511422	-	CmoCh01G003150	--	--	--	--	--	--	--	--
CmoCh01G003160	5	5.51	4.71	5.6	5.02	4.6	5.99	5.78	6.02	6.25	8.84	9.71	275	311	263	304	278	260	328	333	343	331	478	519	Cmo_Chr01	1512786	1518143	+	CmoCh01G003160	K00695 sucrose synthase [EC:2.4.1.13] | (RefSeq) sucrose synthase 2 (A)	ko00500: Starch and sucrose metabolism	sucrose synthase 2 [Cucurbita moschata]	RecName: Full=Sucrose synthase 2; EC=2.4.1.13; AltName: Full=Sucrose-UDP glucosyltransferase 2;	RecName: Full=Sucrose synthase {ECO:0000256|RuleBase:RU280817}; EC=2.4.1.13 {ECO:0000256|RuleBase:RU280817};	Glycosyltransferase	GO:0016157,sucrose synthase activity; GO:0005985,sucrose metabolic process	PF00862.19:Sucrose synthase
CmoCh01G003170	1.69	0.76	1.79	1.31	2.4	1.18	1.48	1.15	2.25	0.31	1.14	0.76	39	18	42	30	56	28	34	28	54	7	26	17	Cmo_Chr01	1519971	1521948	+	CmoCh01G003170	K08726 soluble epoxide hydrolase / lipid-phosphate phosphatase [EC:3.3.2.10 3.1.3.76] | (RefSeq) uncharacterized protein LOC110941524 (A)	ko00590: Arachidonic acid metabolism; ko04146: Peroxisome	uncharacterized protein LOC111452460 [Cucurbita moschata]	--	SubName: Full=Uncharacterized protein {ECO:0000313|EMBL:KGN52824.1};	Soluble epoxide hydrolase	GO:0003824,catalytic activity	PF00561.20:alpha/beta hydrolase fold
CmoCh01G003190	2.56	9.04	16.43	2.31	30.3	62.72	0.54	2.18	1.82	0.28	1.5	1.94	19	69	124	17	227	480	4	17	14	2	11	14	Cmo_Chr01	1524115	1524616	-	CmoCh01G003190	--	--	protein SENESCENCE-ASSOCIATED GENE 21, mitochondrial-like [Cucurbita moschata]	RecName: Full=Protein SENESCENCE-ASSOCIATED GENE 21, mitochondrial {ECO:0000303|PubMed:9617813}; AltName: Full=Late embryogenesis abundant like 5 {ECO:0000303|PubMed:17092320}; Short=AtLEA5 {ECO:0000303|PubMed:17092320}; AltName: Full=Late embryogenis abundant protein 38 {ECO:0000303|PubMed:25005920}; Flags: Precursor;	SubName: Full=Indole-3-acetic acid-induced protein ARG2 {ECO:0000313|EMBL:EXB33514.1};	--	GO:0005739,mitochondrion; GO:0042631,cellular response to water deprivation; GO:0006952,defense response; GO:0010150,leaf senescence; GO:1900424,regulation of defense response to bacterium; GO:1900150,regulation of defense response to fungus; GO:1900055,regulation of leaf senescence; GO:2000028,regulation of photoperiodism, flowering; GO:0009737,response to abscisic acid; GO:0009646,response to a…	PF03242.13:Late embryogenesis abundant protein
CmoCh01G003200	13.89	14.28	15.1	20.71	17.66	14.37	14.62	14.54	18.43	11.84	10.92	12.06	309	326	341	455	396	329	324	339	425	254	239	261	Cmo_Chr01	1525479	1528406	+	CmoCh01G003200	K11091 U1 small nuclear ribonucleoprotein A | (RefSeq) U1 small nuclear ribonucleoprotein A (A)	ko03040: Spliceosome	U1 small nuclear ribonucleoprotein A-like [Cucurbita moschata]	RecName: Full=U1 small nuclear ribonucleoprotein A; Short=U1 snRNP protein A;	SubName: Full=U1 small nuclear ribonucleoprotein A {ECO:0000313|RefSeq:XP_008454331.1};	Spliceosomal protein snRNP-U1A/U2B	GO:0005829,cytosol; GO:0005730,nucleolus; GO:0005634,nucleus; GO:0005681,spliceosomal complex; GO:0005685,U1 snRNP; GO:0035614,snRNA stem-loop binding; GO:0030619,U1 snRNA binding; GO:0000398,mRNA splicing, via spliceosome	PF00076.22:RNA recognition motif. (a.k.a. RRM, RBD, or RNP domain)
CmoCh01G003210	13.12	15.32	18.74	18.59	17.02	15.48	12.83	13.58	12.49	19.04	20.32	18.2	378	453	548	529	494	459	368	410	373	529	576	510	Cmo_Chr01	1529049	1531722	-	CmoCh01G003210	K08678 UDP-glucuronate decarboxylase [EC:4.1.1.35] | (RefSeq) UDP-glucuronic acid decarboxylase 2-like (A)	ko00520: Amino sugar and nucleotide sugar metabolism	UDP-glucuronic acid decarboxylase 2-like [Cucurbita moschata]	RecName: Full=UDP-glucuronic acid decarboxylase 2; EC=4.1.1.35; AltName: Full=UDP-XYL synthase 2; AltName: Full=UDP-glucuronate decarboxylase 2; Short=UGD; Short=UXS-2; AltName: Full=dTDP-glucose 4-6-dehydratase homolog D18;	SubName: Full=UDP-glucuronic acid decarboxylase 2 {ECO:0000313|RefSeq:XP_008454336.1};	dTDP-glucose 4-6-dehydratase/UDP-glucuronic acid decarboxylase	GO:0005768,endosome; GO:0005794,Golgi apparatus; GO:0032580,Golgi cisterna membrane; GO:0000139,Golgi membrane; GO:0016021,integral component of membrane; GO:0016020,membrane; GO:0005886,plasma membrane; GO:0005802,trans-Golgi network; GO:0008460,dTDP-glucose 4,6-dehydratase activity; GO:0070403,NAD+ binding; GO:0048040,UDP-glucuronate decarboxylase activity; GO:0042732,D-xylose metabolic process…	PF16363.5:GDP-mannose 4,6 dehydratase
CmoCh01G003220	0	0	0	0.13	0	0	0	0	0	0	0	0	0	0	0	2	0	0	0	0	0	0	0	0	Cmo_Chr01	1530683	1531641	+	CmoCh01G003220	K08678 UDP-glucuronate decarboxylase [EC:4.1.1.35] | (RefSeq) UDP-glucuronic acid decarboxylase 2-like (A)	ko00520: Amino sugar and nucleotide sugar metabolism	PREDICTED: UDP-glucuronic acid decarboxylase 2-like [Pyrus x bretschneideri]	RecName: Full=UDP-glucuronic acid decarboxylase 2; EC=4.1.1.35; AltName: Full=UDP-XYL synthase 2; AltName: Full=UDP-glucuronate decarboxylase 2; Short=UGD; Short=UXS-2; AltName: Full=dTDP-glucose 4-6-dehydratase homolog D18;	SubName: Full=UDP-glucuronic acid decarboxylase 2-like {ECO:0000313|RefSeq:XP_016720861.1};	dTDP-glucose 4-6-dehydratase/UDP-glucuronic acid decarboxylase	GO:0005768,endosome; GO:0005794,Golgi apparatus; GO:0032580,Golgi cisterna membrane; GO:0000139,Golgi membrane; GO:0016021,integral component of membrane; GO:0016020,membrane; GO:0005886,plasma membrane; GO:0005802,trans-Golgi network; GO:0008460,dTDP-glucose 4,6-dehydratase activity; GO:0070403,NAD+ binding; GO:0048040,UDP-glucuronate decarboxylase activity; GO:0042732,D-xylose metabolic process…	PF16363.5:GDP-mannose 4,6 dehydratase
CmoCh01G003230	1.91	2.59	3.45	7.36	6.91	6.33	4.23	4.52	3.98	5.01	4.42	4.6	43	60	79	164	157	147	95	107	93	109	98	101	Cmo_Chr01	1536333	1538213	-	CmoCh01G003230	K14859 ribosome biogenesis protein SSF1/2 | (RefSeq) peter Pan-like protein (A)	--	peter Pan-like protein [Cucurbita moschata]	RecName: Full=Peter Pan-like protein;	SubName: Full=Uncharacterized protein {ECO:0000313|EMBL:KGN52812.1};	RNA-binding protein required for 60S ribosomal subunit biogenesis	GO:0030687,preribosome, large subunit precursor; GO:0019843,rRNA binding; GO:0000027,ribosomal large subunit assembly	PF04427.18:Brix domain
CmoCh01G003240	1.68	3.03	3.57	6.43	4.24	5.41	2.86	2.97	3.75	3.7	2.57	4	26	48	56	98	66	86	44	48	60	55	39	60	Cmo_Chr01	1538303	1539338	-	CmoCh01G003240	K14859 ribosome biogenesis protein SSF1/2 | (RefSeq) peter Pan-like protein (A)	--	peter Pan-like protein [Cucurbita moschata]	RecName: Full=Peter Pan-like protein;	SubName: Full=peter Pan-like protein {ECO:0000313|RefSeq:XP_008454337.1, ECO:0000313|RefSeq:XP_008454339.1, ECO:0000313|RefSeq:XP_008454340.1};	RNA-binding protein required for 60S ribosomal subunit biogenesis	GO:0030687,preribosome, large subunit precursor; GO:0019843,rRNA binding; GO:0000027,ribosomal large subunit assembly	PF04427.18:Brix domain
CmoCh01G003250	8.9	11.9	11	22.78	18.29	21.07	18.62	19.19	17.39	10.97	8.09	10.76	153	210	192	387	317	373	319	346	310	182	137	180	Cmo_Chr01	1539578	1541535	-	CmoCh01G003250	K18170 complex III assembly factor LYRM7 | (RefSeq) mitochondrial zinc maintenance protein 1, mitochondrial (A)	--	mitochondrial zinc maintenance protein 1, mitochondrial [Cucurbita moschata]	--	SubName: Full=Uncharacterized protein {ECO:0000313|EMBL:KGN52811.1};	--	--	PF05347.15:Complex 1 protein (LYR family)
CmoCh01G003260	12.21	14.79	18.49	10.28	11.68	9.9	10.12	12.35	12.13	14.33	17.81	16.81	333	414	512	277	321	278	275	353	343	377	478	446	Cmo_Chr01	1541865	1544415	-	CmoCh01G003260	--	--	uncharacterized protein LOC111452804 isoform X2 [Cucurbita moschata]	--	SubName: Full=uncharacterized protein LOC103494772 {ECO:0000313|RefSeq:XP_008454343.1};	--	--	--
CmoCh01G003270	1.81	2.08	2.21	2.67	2.48	5.01	0.88	1.16	0.89	1.26	1.29	2.21	118	139	146	172	163	336	57	79	60	79	83	140	Cmo_Chr01	1545150	1553314	-	CmoCh01G003270	K14442 ATP-dependent RNA helicase DHX36 [EC:3.6.4.13] | (RefSeq) hypothetical protein (A)	ko03018: RNA degradation	LOW QUALITY PROTEIN: DExH-box ATP-dependent RNA helicase DExH8 [Cucurbita moschata]	RecName: Full=DExH-box ATP-dependent RNA helicase DExH8 {ECO:0000305}; EC=3.6.4.13; AltName: Full=Zinc finger CCCH domain-containing protein 31; Short=AtC3H31; EC=3.6.4.12;	SubName: Full=DExH-box ATP-dependent RNA helicase DExH8 isoform X1 {ECO:0000313|RefSeq:XP_008454344.1};	ATP-dependent RNA helicase A	GO:0009507,chloroplast; GO:0005737,cytoplasm; GO:0005730,nucleolus; GO:0005524,ATP binding; GO:0004004,ATP-dependent RNA helicase activity; GO:0003677,DNA binding; GO:0046872,metal ion binding; GO:0003729,mRNA binding; GO:0003723,RNA binding; GO:0006396,RNA processing	PF00271.31:Helicase conserved C-terminal domain
CmoCh01G003280	34.38	38.32	41.06	50.54	54.28	39.69	46.58	41.11	44.86	40.11	30.21	29.53	584	668	708	848	929	694	788	732	790	657	505	488	Cmo_Chr01	1554778	1559009	+	CmoCh01G003280	K03938 NADH dehydrogenase (ubiquinone) Fe-S protein 5 | (RefSeq) NADH dehydrogenase [ubiquinone] iron-sulfur protein 5-B-like (A)	ko00190: Oxidative phosphorylation	NADH dehydrogenase [ubiquinone]	RecName: Full=NADH dehydrogenase [ubiquinone] iron-sulfur protein 5-B;	SubName: Full=Fiber protein Fb14 {ECO:0000313|EMBL:KGN52808.1};	--	GO:0005758,mitochondrial intermembrane space; GO:0005747,mitochondrial respiratory chain complex I; GO:0005739,mitochondrion; GO:0032981,mitochondrial respiratory chain complex I assembly; GO:0055114,oxidation-reduction process	PF10200.9:NADH:ubiquinone oxidoreductase, NDUFS5-15kDa
CmoCh01G003290	22.43	23.51	19.94	18.65	16.85	13.22	17.54	15.28	16.07	28.94	22.62	25.48	913	982	824	750	691	554	711	652	678	1136	906	1009	Cmo_Chr01	1561248	1567308	+	CmoCh01G003290	K14963 COMPASS component SWD3 | (RefSeq) COMPASS-like H3K4 histone methylase component WDR5A (A)	--	WD repeat-containing protein 89 homolog [Cucurbita moschata]	RecName: Full=WD repeat-containing protein GTS1 {ECO:0000305}; AltName: Full=Protein GIGANTUS 1 {ECO:0000303|PubMed:24467952};	SubName: Full=WD repeat-containing protein 89 homolog isoform X1 {ECO:0000313|RefSeq:XP_008454356.1};	WD40 repeat protein	GO:0040008,regulation of growth; GO:0010029,regulation of seed germination	PF00400.32:WD domain, G-beta repeat
CmoCh01G003300	7.87	5.7	6.17	7.71	8.48	9.42	7.76	7.53	8.11	8.74	6.08	7.02	280	208	223	271	304	345	275	281	299	300	213	243	Cmo_Chr01	1568631	1570463	-	CmoCh01G003300	K23541 Ca2+/H+ antiporter, TMEM165/GDT1 family | (RefSeq) pentatricopeptide repeat-containing protein At3g24000, mitochondrial-like (A)	--	pentatricopeptide repeat-containing protein At4g14050, mitochondrial [Cucurbita moschata]	RecName: Full=Pentatricopeptide repeat-containing protein At4g14050, mitochondrial; AltName: Full=Mitochondrial editing factor 35 {ECO:0000303|PubMed:26470017}; Flags: Precursor;	SubName: Full=LOW QUALITY PROTEIN: pentatricopeptide repeat-containing protein At4g14050, mitochondrial {ECO:0000313|RefSeq:XP_008454358.1};	FOG: PPR repeat	GO:0043231,intracellular membrane-bounded organelle; GO:0016020,membrane; GO:0005739,mitochondrion; GO:0004519,endonuclease activity; GO:0003723,RNA binding; GO:0008270,zinc ion binding; GO:0016554,cytidine to uridine editing; GO:0006397,mRNA processing; GO:0009451,RNA modification	PF01535.20:PPR repeat
CmoCh01G003310	116.37	109.03	109.2	75.66	80.47	84.66	112.35	116.68	107.17	100.36	114.97	122.22	11056	10630	10531	7100	7704	8280	10631	11621	10555	9195	10748	11295	Cmo_Chr01	1572545	1579177	+	CmoCh01G003310	K00031 isocitrate dehydrogenase [EC:1.1.1.42] | (RefSeq) cytosolic isocitrate dehydrogenase [NADP]-like (A)	ko00020: Citrate cycle (TCA cycle); ko00480: Glutathione metabolism; ko01200: Carbon metabolism; ko01210: 2-Oxocarboxylic acid metabolism; ko01230: Biosynthesis of amino acids; ko04146: Peroxisome	translocase of chloroplast 159, chloroplastic-like [Cucurbita moschata]	RecName: Full=Translocase of chloroplast 159, chloroplastic; Short=AtToc159; EC=3.6.5.-; AltName: Full=159 kDa chloroplast outer envelope protein; AltName: Full=Plastid protein import 2; AltName: Full=Translocase of chloroplast 160, chloroplastic; Short=AtToc160; AltName: Full=Translocase of chloroplast 86, chloroplastic; Short=AtToc86;	SubName: Full=Chloroplast protein import component Toc159 {ECO:0000313|EMBL:KGN52800.1};	--	GO:0009507,chloroplast; GO:0009941,chloroplast envelope; GO:0009707,chloroplast outer membrane; GO:0005829,cytosol; GO:0016021,integral component of membrane; GO:0016020,membrane; GO:0009536,plastid; GO:0061927,TOC-TIC supercomplex I; GO:0051087,chaperone binding; GO:0004930,G protein-coupled receptor activity; GO:0005525,GTP binding; GO:0003924,GTPase activity; GO:0046872,metal ion binding; GO:0…	PF11886.8:Translocase of chloroplast 159/132, membrane anchor domain
CmoCh01G003320	1.66	2.81	1.86	2.13	2.97	3.07	2.67	2.11	2.51	2.93	2.59	1.88	30	52	34	38	54	57	48	40	47	51	46	33	Cmo_Chr01	1579832	1582063	+	CmoCh01G003320	K10770 alkylated DNA repair protein alkB homolog 8 [EC:1.14.11.- 2.1.1.229] | (RefSeq) alkylated DNA repair protein alkB homolog 8 (A)	--	uncharacterized protein LOC111452220 [Cucurbita moschata]	RecName: Full=Alkylated DNA repair protein ALKBH8 homolog {ECO:0000305}; EC=1.14.11.- {ECO:0000305}; AltName: Full=Alpha-ketoglutarate-dependent dioxygenase ALKBH8 homolog {ECO:0000305}; Short=AtALKBH8 {ECO:0000303|PubMed:21653555};	SubName: Full=Uncharacterized protein {ECO:0000313|EMBL:KGN52799.1};	Uncharacterized conserved protein	GO:0051213,dioxygenase activity; GO:0008198,ferrous iron binding; GO:0003723,RNA binding; GO:0002098,tRNA wobble uridine modification	PF13532.6:2OG-Fe(II) oxygenase superfamily
CmoCh01G003330	3.99	4.78	4.44	4.59	4.16	5.19	4.18	4.41	4.4	4.79	6.16	5.4	139	171	157	158	146	186	145	161	159	161	211	183	Cmo_Chr01	1586280	1589664	+	CmoCh01G003330	K14487 auxin responsive GH3 gene family | (RefSeq) putative indole-3-acetic acid-amido synthetase GH3.9 isoform X1 (A)	ko04075: Plant hormone signal transduction	putative indole-3-acetic acid-amido synthetase GH3.9 isoform X1 [Cucurbita moschata]	RecName: Full=Putative indole-3-acetic acid-amido synthetase GH3.9; EC=6.3.2.-; AltName: Full=Auxin-responsive GH3-like protein 9; Short=AtGH3-9;	SubName: Full=Uncharacterized protein {ECO:0000313|EMBL:ESR57524.1};	--	GO:0009941,chloroplast envelope; GO:0016874,ligase activity	PF03321.13:GH3 auxin-responsive promoter
CmoCh01G003340	95.14	99.24	106.47	109.29	110.67	122.04	121.6	137.35	129.02	108.65	117.91	103.31	2824	3023	3208	3204	3310	3729	3595	4274	3970	3110	3444	2983	Cmo_Chr01	1591960	1596026	+	CmoCh01G003340	K18881 D-lactate dehydratase [EC:4.2.1.130] | (RefSeq) protein DJ-1 homolog D (A)	ko00620: Pyruvate metabolism	protein DJ-1 homolog D [Cucurbita moschata]	RecName: Full=Protein DJ-1 homolog D; Short=AtDJ1D; AltName: Full=Lactoylglutathione lyase DJ1D; EC=4.4.1.5;	SubName: Full=Uncharacterized protein {ECO:0000313|EMBL:KGN52790.1};	Putative transcriptional regulator DJ-1	GO:0019172,glyoxalase III activity; GO:0004462,lactoylglutathione lyase activity	PF01965.24:DJ-1/PfpI family
CmoCh01G003350	1.18	0.74	0.98	0.72	0.82	0.51	0.66	0.74	0.69	1.15	0.94	1.25	88	57	74	53	62	39	49	58	53	83	69	91	Cmo_Chr01	1601489	1608398	+	CmoCh01G003350	K10615 E3 ubiquitin-protein ligase HERC4 [EC:2.3.2.26] | (RefSeq) probable E3 ubiquitin-protein ligase HERC4 isoform X1 (A)	ko04120: Ubiquitin mediated proteolysis	PH, RCC1 and FYVE domains-containing protein 1 [Cucurbita moschata]	RecName: Full=PH, RCC1 and FYVE domains-containing protein 1 {ECO:0000303|PubMed:11563980}; AltName: Full=Protein Praf4 {ECO:0000303|PubMed:15358268};	SubName: Full=uncharacterized protein LOC103494787 {ECO:0000313|RefSeq:XP_008454367.1};	--	GO:0046872,metal ion binding; GO:0070300,phosphatidic acid binding; GO:0035091,phosphatidylinositol binding; GO:0017112,Rab guanyl-nucleotide exchange factor activity	PF00415.18:Regulator of chromosome condensation (RCC1) repeat
CmoCh01G003360	55.2	44.38	46.5	36.06	34.59	28.27	35.21	38.58	38.81	52.88	55.08	50.72	1601	1321	1369	1033	1011	844	1017	1173	1167	1479	1572	1431	Cmo_Chr01	1609848	1612055	+	CmoCh01G003360	K13065 shikimate O-hydroxycinnamoyltransferase [EC:2.3.1.133] | (RefSeq) vinorine synthase-like (A)	ko00940: Phenylpropanoid biosynthesis; ko00941: Flavonoid biosynthesis; ko00945: Stilbenoid, diarylheptanoid and gingerol biosynthesis	vinorine synthase-like [Cucurbita moschata]	RecName: Full=Vinorine synthase; EC=2.3.1.160;	SubName: Full=acylsugar acyltransferase 3-like {ECO:0000313|RefSeq:XP_008454499.1};	--	GO:0050636,vinorine synthase activity; GO:0009820,alkaloid metabolic process	PF02458.15:Transferase family
CmoCh01G003370	11.12	10.27	10.38	8.69	11.04	9.48	8.03	11.54	7.91	13.15	18.24	19.66	57	54	54	44	57	50	41	62	42	65	92	98	Cmo_Chr01	1612591	1613690	-	CmoCh01G003370	--	--	--	--	--	--	--	--
CmoCh01G003380	0.2	0.23	0.23	0.28	0.47	0.38	0.2	0.49	0.84	0.33	0.44	0.24	5	6	6	7	12	10	5	13	22	8	11	6	Cmo_Chr01	1614919	1616792	+	CmoCh01G003380	K13065 shikimate O-hydroxycinnamoyltransferase [EC:2.3.1.133] | (RefSeq) deacetylvindoline O-acetyltransferase-like (A)	ko00940: Phenylpropanoid biosynthesis; ko00941: Flavonoid biosynthesis; ko00945: Stilbenoid, diarylheptanoid and gingerol biosynthesis	deacetylvindoline O-acetyltransferase-like [Cucurbita moschata]	RecName: Full=Deacetylvindoline O-acetyltransferase; EC=2.3.1.107 {ECO:0000269|PubMed:2350183}; AltName: Full=Acetyl-coenzyme A:deacetylvindoline 4-O-acetyltransferase;	SubName: Full=acylsugar acyltransferase 3-like {ECO:0000313|RefSeq:XP_008454499.1};	--	GO:0005737,cytoplasm; GO:0005634,nucleus; GO:0047162,17-O-deacetylvindoline O-acetyltransferase activity; GO:0009820,alkaloid metabolic process	PF02458.15:Transferase family
CmoCh01G003390	0.25	0	0.08	0.17	0.08	0	0	0.16	0.32	0	0	0.26	3	0	1	2	1	0	0	2	4	0	0	3	Cmo_Chr01	1615399	1616713	-	CmoCh01G003390	K13065 shikimate O-hydroxycinnamoyltransferase [EC:2.3.1.133] | (RefSeq) deacetylvindoline O-acetyltransferase-like (A)	ko00940: Phenylpropanoid biosynthesis; ko00941: Flavonoid biosynthesis; ko00945: Stilbenoid, diarylheptanoid and gingerol biosynthesis	deacetylvindoline O-acetyltransferase-like [Cucurbita moschata]	RecName: Full=Vinorine synthase; EC=2.3.1.160;	SubName: Full=acylsugar acyltransferase 3-like {ECO:0000313|RefSeq:XP_008454499.1};	--	GO:0050636,vinorine synthase activity; GO:0009820,alkaloid metabolic process	PF02458.15:Transferase family
CmoCh01G003400	32.73	31.71	35.74	44.48	39.71	44.77	40.63	39.39	43.87	34.92	31.04	31.4	868	863	962	1165	1061	1222	1073	1095	1206	893	810	810	Cmo_Chr01	1617167	1620894	-	CmoCh01G003400	K00288 methylenetetrahydrofolate dehydrogenase (NADP+) / methenyltetrahydrofolate cyclohydrolase / formyltetrahydrofolate synthetase [EC:1.5.1.5 3.5.4.9 6.3.4.3] | (RefSeq) C-1-tetrahydrofolate synthase, cytoplasmic-like (A)	ko00670: One carbon pool by folate	bifunctional protein FolD 2 [Cucurbita moschata]	RecName: Full=Bifunctional protein FolD 2; AltName: Full=Tetrahydrofolate dehydrogenase/cyclohydrolase 2; Includes: RecName: Full=Methylenetetrahydrofolate dehydrogenase; EC=1.5.1.5; Includes: RecName: Full=Methenyltetrahydrofolate cyclohydrolase; EC=3.5.4.9;	SubName: Full=bifunctional protein FolD 2 isoform X1 {ECO:0000313|RefSeq:XP_008454369.1};	Methylenetetrahydrofolate dehydrogenase/methylenetetrahydrofolate cyclohydrolase	GO:0009507,chloroplast; GO:0005737,cytoplasm; GO:0005829,cytosol; GO:0004477,methenyltetrahydrofolate cyclohydrolase activity; GO:0004488,methylenetetrahydrofolate dehydrogenase (NADP+) activity; GO:0006730,one-carbon metabolic process; GO:0009853,photorespiration; GO:0044030,regulation of DNA methylation; GO:0035999,tetrahydrofolate interconversion; GO:0046653,tetrahydrofolate metabolic process	PF02882.19:Tetrahydrofolate dehydrogenase/cyclohydrolase, NAD(P)-binding domain
CmoCh01G003410	7.4	8.94	10.49	12.06	9.71	11.97	7.48	9.67	10.56	7.89	5.67	7.66	146	181	210	235	193	243	147	200	216	150	110	147	Cmo_Chr01	1624393	1626633	-	CmoCh01G003410	K00859 dephospho-CoA kinase [EC:2.7.1.24] | (RefSeq) dephospho-CoA kinase (A)	ko00770: Pantothenate and CoA biosynthesis	dephospho-CoA kinase [Cucurbita moschata]	RecName: Full=Dephospho-CoA kinase; EC=2.7.1.24; AltName: Full=AtCoaE; AltName: Full=Dephosphocoenzyme A kinase;	SubName: Full=dephospho-CoA kinase {ECO:0000313|RefSeq:XP_008454373.1};	Similar to bacterial dephospho-CoA kinase	GO:0009507,chloroplast; GO:0005777,peroxisome; GO:0005773,vacuole; GO:0005524,ATP binding; GO:0004140,dephospho-CoA kinase activity; GO:0015937,coenzyme A biosynthetic process	PF01121.20:Dephospho-CoA kinase
CmoCh01G003420	1.07	1.1	2.2	2	2.41	1.79	1.3	1.67	1.75	1.75	2.17	1.43	33	35	69	61	75	57	40	54	56	52	66	43	Cmo_Chr01	1629463	1634437	-	CmoCh01G003420	--	--	uncharacterized protein LOC111452126 [Cucurbita moschata]	--	SubName: Full=Uncharacterized protein {ECO:0000313|EMBL:KGN57484.1};	--	--	--
CmoCh01G003430	6.91	6.94	6.39	9.44	9.2	10.53	7.98	7.32	8.3	6.39	6.29	5.54	260	268	244	351	349	408	299	289	324	232	233	203	Cmo_Chr01	1636476	1641696	+	CmoCh01G003430	K08202 MFS transporter, OCT family, solute carrier family 22 (organic cation transporter), member 4/5 | (RefSeq) organic cation/carnitine transporter 4 (A)	--	organic cation/carnitine transporter 7 isoform X1 [Cucurbita moschata]	RecName: Full=Organic cation/carnitine transporter 7; Short=AtOCT7;	SubName: Full=organic cation/carnitine transporter 7 {ECO:0000313|RefSeq:XP_008456184.1};	Synaptic vesicle transporter SV2 (major facilitator superfamily)	GO:0016021,integral component of membrane; GO:0005886,plasma membrane; GO:0005524,ATP binding; GO:0090417,N-methylnicotinate transmembrane transporter activity; GO:0090416,nicotinate transmembrane transporter activity; GO:2001143,N-methylnicotinate transport; GO:2001142,nicotinate transport	PF00083.24:Sugar (and other) transporter
CmoCh01G003440	8.71	7.02	6.76	6.73	4.28	3.92	4.72	4.99	5.06	6.88	5.66	6.29	410	339	323	313	203	190	221	246	247	312	262	288	Cmo_Chr01	1641824	1648261	-	CmoCh01G003440	--	--	uncharacterized protein LOC111452144 isoform X2 [Cucurbita moschata]	--	SubName: Full=Uncharacterized protein {ECO:0000313|EMBL:KGN57481.1};	--	--	PF04784.14:Protein of unknown function, DUF547
CmoCh01G003450	60.69	56.41	53.84	34.3	34.12	33.38	44.58	50.87	42.68	59.04	69.04	58.48	2664	2541	2399	1487	1509	1508	1949	2341	1942	2499	2982	2497	Cmo_Chr01	1649256	1655042	+	CmoCh01G003450	K01845 glutamate-1-semialdehyde 2,1-aminomutase [EC:5.4.3.8] | (RefSeq) Glutamate-1-semialdehyde 2,1-aminomutase, chloroplastic (A)	ko00860: Porphyrin and chlorophyll metabolism	uncharacterized protein LOC111452143 [Cucurbita moschata]	RecName: Full=Uncharacterized protein At5g02240;	SubName: Full=Uncharacterized protein {ECO:0000313|EMBL:KGN57480.1};	Predicted dehydrogenase	GO:0048046,apoplast; GO:0009570,chloroplast stroma; GO:0005829,cytosol; GO:0005886,plasma membrane; GO:0005774,vacuolar membrane; GO:0009737,response to abscisic acid	PF13460.6:NAD(P)H-binding
CmoCh01G003460	5.85	4.04	3.89	4.53	3.72	2.36	3.83	4.52	4.44	3.41	2.94	2.71	89	63	60	68	57	37	58	72	70	50	44	40	Cmo_Chr01	1658340	1659122	+	CmoCh01G003460	--	--	zinc finger protein 4-like isoform X1 [Cucurbita moschata]	RecName: Full=Zinc finger protein 4 {ECO:0000305};	SubName: Full=Uncharacterized protein {ECO:0000313|EMBL:KGN57476.1};	--	GO:0005634,nucleus; GO:0003700,DNA-binding transcription factor activity; GO:0046872,metal ion binding; GO:0043565,sequence-specific DNA binding; GO:0044212,transcription regulatory region DNA binding; GO:0009738,abscisic acid-activated signaling pathway; GO:0019760,glucosinolate metabolic process; GO:0009788,negative regulation of abscisic acid-activated signaling pathway; GO:0006355,regulation …	PF13912.6:C2H2-type zinc finger
CmoCh01G003470	3.25	3.43	3.13	4.1	4.38	3.43	3.57	2.52	3.2	1.89	2.45	2.86	182	197	178	227	247	198	199	148	186	102	135	156	Cmo_Chr01	1659549	1669918	-	CmoCh01G003470	K00975 glucose-1-phosphate adenylyltransferase [EC:2.7.7.27] | (RefSeq) putative two-component response regulator ARR21 (A)	ko00500: Starch and sucrose metabolism; ko00520: Amino sugar and nucleotide sugar metabolism	ALA-interacting subunit 5-like [Cucurbita moschata]	RecName: Full=Putative ALA-interacting subunit 4; Short=AtALIS4;	SubName: Full=ALA-interacting subunit 5-like {ECO:0000313|RefSeq:XP_008456197.1, ECO:0000313|RefSeq:XP_016901919.1};	Cell cycle control protein	GO:0016021,integral component of membrane	PF03381.15:LEM3 (ligand-effect modulator 3) family / CDC50 family
CmoCh01G003480	4.95	6.91	7.74	8.77	8.88	9.56	6.48	6.46	7.43	7.39	7.01	6.18	155	222	246	271	280	308	202	212	241	223	216	188	Cmo_Chr01	1679281	1686366	+	CmoCh01G003480	K01265 methionyl aminopeptidase [EC:3.4.11.18] | (RefSeq) methionine aminopeptidase 2B isoform X1 (A)	--	methionine aminopeptidase 2B isoform X1 [Cucurbita moschata]	RecName: Full=Methionine aminopeptidase 2B {ECO:0000255|HAMAP-Rule:MF_03175}; Short=MAP 2B {ECO:0000255|HAMAP-Rule:MF_03175}; Short=MetAP 2B {ECO:0000255|HAMAP-Rule:MF_03175}; EC=3.4.11.18 {ECO:0000255|HAMAP-Rule:MF_03175}; AltName: Full=Peptidase M {ECO:0000255|HAMAP-Rule:MF_03175};	RecName: Full=Methionine aminopeptidase 2 {ECO:0000256|HAMAP-Rule:MF_03175}; Short=MAP 2 {ECO:0000256|HAMAP-Rule:MF_03175}; Short=MetAP 2 {ECO:0000256|HAMAP-Rule:MF_03175}; AltName: Full=Peptidase M {ECO:0000256|HAMAP-Rule:MF_03175};	Metallopeptidase	GO:0005737,cytoplasm; GO:0004177,aminopeptidase activity; GO:0046872,metal ion binding; GO:0008235,metalloexopeptidase activity; GO:0016485,protein processing	PF00557.24:Metallopeptidase family M24
CmoCh01G003490	19.26	17.28	17.73	21.04	18.88	21.16	19.26	18.44	19.42	17.23	17.62	19.49	975	898	911	1052	963	1103	971	979	1019	841	878	960	Cmo_Chr01	1686656	1690554	+	CmoCh01G003490	K03934 NADH dehydrogenase (ubiquinone) Fe-S protein 1 [EC:7.1.1.2 1.6.99.3] | (RefSeq) NADH dehydrogenase [ubiquinone] iron-sulfur protein 1, mitochondrial-like (A)	ko00190: Oxidative phosphorylation	NADH dehydrogenase [ubiquinone]	RecName: Full=NADH dehydrogenase [ubiquinone] iron-sulfur protein 1, mitochondrial; EC=1.6.5.3; EC=1.6.99.3; AltName: Full=76 kDa mitochondrial complex I subunit; AltName: Full=Complex I-76kD; Short=CI-76kD; AltName: Full=NADH-ubiquinone oxidoreductase 76 kDa subunit; Flags: Precursor;	SubName: Full=Uncharacterized protein {ECO:0000313|EMBL:KGN57464.1};	NADH-ubiquinone oxidoreductase, NDUFS1/75 kDa subunit	GO:0009507,chloroplast; GO:0005747,mitochondrial respiratory chain complex I; GO:0051537,2 iron, 2 sulfur cluster binding; GO:0051539,4 iron, 4 sulfur cluster binding; GO:0009055,electron transfer activity; GO:0046872,metal ion binding; GO:0008137,NADH dehydrogenase (ubiquinone) activity; GO:0042773,ATP synthesis coupled electron transport; GO:0006979,response to oxidative stress	PF00384.22:Molybdopterin oxidoreductase
CmoCh01G003500	0.05	0	0.1	0.05	0.14	0	0	0.14	0.14	0.05	0	0	1	0	2	1	3	0	0	3	3	1	0	0	Cmo_Chr01	1692465	1693523	+	CmoCh01G003500	K22683 aspartyl protease family protein [EC:3.4.23.-] | (RefSeq) aspartyl protease family protein 2 (A)	--	aspartic proteinase PCS1-like [Cucurbita moschata]	RecName: Full=Aspartic proteinase PCS1; EC=3.4.23.-; AltName: Full=Aspartic protease 38; Short=AtASP38; AltName: Full=Protein EMBRYO DEFECTIVE 24; AltName: Full=Protein PROMOTION OF CELL SURVIVAL 1; Flags: Precursor;	SubName: Full=aspartic proteinase PCS1 {ECO:0000313|RefSeq:XP_008457122.1};	Aspartyl protease	GO:0005783,endoplasmic reticulum; GO:0004190,aspartic-type endopeptidase activity; GO:0008233,peptidase activity; GO:0012501,programmed cell death; GO:0030163,protein catabolic process	PF14541.6:Xylanase inhibitor C-terminal
CmoCh01G003520	0.4	0.24	0.1	0.15	0.1	0.14	0	0.09	0.1	0.1	0.3	0.46	8	5	2	3	2	3	0	2	2	2	6	9	Cmo_Chr01	1698433	1699473	+	CmoCh01G003520	K22683 aspartyl protease family protein [EC:3.4.23.-] | (RefSeq) protein ASPARTIC PROTEASE IN GUARD CELL 1-like (A)	--	aspartic proteinase PCS1-like [Cucurbita pepo subsp. pepo]	RecName: Full=Aspartic proteinase PCS1; EC=3.4.23.-; AltName: Full=Aspartic protease 38; Short=AtASP38; AltName: Full=Protein EMBRYO DEFECTIVE 24; AltName: Full=Protein PROMOTION OF CELL SURVIVAL 1; Flags: Precursor;	SubName: Full=aspartic proteinase PCS1 {ECO:0000313|RefSeq:XP_008457122.1};	Aspartyl protease	GO:0005783,endoplasmic reticulum; GO:0004190,aspartic-type endopeptidase activity; GO:0008233,peptidase activity; GO:0012501,programmed cell death; GO:0030163,protein catabolic process	PF14541.6:Xylanase inhibitor C-terminal
CmoCh01G003530	8.51	8.62	9.39	10.49	9.14	9.79	9.51	8.86	10.4	10.04	9.5	9.66	325	338	364	396	352	385	362	355	412	370	357	359	Cmo_Chr01	1700853	1716378	-	CmoCh01G003530	K16458 centrosomal protein CEP104 | (RefSeq) hypothetical protein (A)	--	uncharacterized protein LOC111452120 [Cucurbita moschata]	--	SubName: Full=uncharacterized protein LOC103496867 {ECO:0000313|RefSeq:XP_008457118.2};	Kinesin light chain	--	PF13424.6:Tetratricopeptide repeat
CmoCh01G003540	7.69	8.41	9.76	9.72	9.16	9.55	7.76	7.48	7.96	7.04	7.51	7.17	205	230	264	256	246	262	206	209	220	181	197	186	Cmo_Chr01	1717453	1721597	-	CmoCh01G003540	K13104 zinc finger protein 830 | (RefSeq) zinc finger protein 830-like (A)	--	zinc finger protein 830-like [Cucurbita moschata]	--	SubName: Full=Uncharacterized protein {ECO:0000313|EMBL:KGN62044.1};	Uncharacterized conserved protein	--	PF12874.7:Zinc-finger of C2H2 type
CmoCh01G003550	6.78	6.46	5.78	7.02	7.24	7.17	7.3	6.61	7.12	5.82	5.28	6.97	313	306	271	320	337	341	336	320	341	259	240	313	Cmo_Chr01	1722219	1734052	+	CmoCh01G003550	K06171 nicastrin | (RefSeq) nicastrin (A)	--	nicastrin [Cucurbita moschata]	RecName: Full=Nicastrin; Flags: Precursor;	SubName: Full=nicastrin isoform X1 {ECO:0000313|RefSeq:XP_008457115.1};	Transmembrane glycoprotein nicastrin	GO:0005887,integral component of plasma membrane; GO:0004175,endopeptidase activity; GO:0007219,Notch signaling pathway; GO:0016485,protein processing	PF05450.15:Nicastrin
CmoCh01G003560	15.06	12.36	11.97	20.06	18.09	15.91	11.94	12.1	15.8	12.6	11.81	11.68	57	48	46	75	69	62	45	48	62	46	44	43	Cmo_Chr01	1734105	1734898	+	CmoCh01G003560	--	--	--	--	--	--	--	--
CmoCh01G003570	7.35	7.65	8.87	11.8	10.57	10.56	9.2	8.61	9.01	8.7	7.81	8.71	263	281	322	417	381	389	328	323	334	300	275	303	Cmo_Chr01	1735402	1743959	-	CmoCh01G003570	K02357 elongation factor Ts | (RefSeq) uncharacterized protein LOC18426703 (A)	--	elongation factor Ts, mitochondrial-like [Cucurbita moschata]	RecName: Full=Elongation factor Ts, mitochondrial {ECO:0000255|HAMAP-Rule:MF_03135}; Short=EF-Ts {ECO:0000255|HAMAP-Rule:MF_03135}; Short=EF-TsMt {ECO:0000255|HAMAP-Rule:MF_03135}; Flags: Precursor;	RecName: Full=Elongation factor Ts, mitochondrial {ECO:0000256|HAMAP-Rule:MF_03135}; Short=EF-Ts {ECO:0000256|HAMAP-Rule:MF_03135}; Short=EF-TsMt {ECO:0000256|HAMAP-Rule:MF_03135};	Mitochondrial translation elongation factor EF-Tsmt, catalyzes nucleotide exchange on EF-Tumt	GO:0005759,mitochondrial matrix; GO:0005739,mitochondrion; GO:0003746,translation elongation factor activity; GO:0070125,mitochondrial translational elongation	PF00889.19:Elongation factor TS
CmoCh01G003580	12.24	10.92	12.38	15.29	16.34	15.89	12.42	13.64	12.96	11.73	9.56	11.9	368	337	378	454	495	492	372	430	404	340	283	348	Cmo_Chr01	1745278	1751018	+	CmoCh01G003580	K22836 1,3-beta-glucanosyltransferase GAS5 [EC:2.4.1.-] | (RefSeq) 1,3-beta-glucanosyltransferase gel1-like (A)	--	EEF1A lysine methyltransferase 2-like [Cucurbita moschata]	--	RecName: Full=Protein-lysine N-methyltransferase LOC103496859 {ECO:0000256|HAMAP-Rule:MF_03188}; EC=2.1.1.- {ECO:0000256|HAMAP-Rule:MF_03188};	Methyltransferases	GO:0005737,cytoplasm; GO:0016279,protein-lysine N-methyltransferase activity	PF13847.6:Methyltransferase domain
CmoCh01G003590	52.92	60.03	73.27	69.16	74.86	67.04	65.39	76.4	66.37	52.61	53.71	53.1	750	873	1054	968	1069	978	923	1135	975	719	749	732	Cmo_Chr01	1751637	1753480	-	CmoCh01G003590	--	--	uncharacterized protein LOC111452406 [Cucurbita moschata]	--	SubName: Full=uncharacterized protein LOC103496861 {ECO:0000313|RefSeq:XP_008457105.1, ECO:0000313|RefSeq:XP_008457106.1, ECO:0000313|RefSeq:XP_008457109.1};	--	--	PF04667.17:cAMP-regulated phosphoprotein/endosulfine conserved region
CmoCh01G003600	4.81	2.68	8.46	4.87	3.41	3	3.1	3.28	3.98	2.49	2.44	3.18	14	8	25	14	10	9	9	10	12	7	7	9	Cmo_Chr01	1754276	1755533	-	CmoCh01G003600	--	--	--	--	--	--	--	--
CmoCh01G003610	3.97	3.03	3.27	3.15	3.78	3.49	3.18	3.83	3.88	3.72	2.67	4.08	74	58	62	58	71	67	59	75	75	67	49	74	Cmo_Chr01	1755598	1760098	-	CmoCh01G003610	K10661 E3 ubiquitin-protein ligase MARCH6 [EC:2.3.2.27] | (RefSeq) probable E3 ubiquitin ligase SUD1 (A)	ko04141: Protein processing in endoplasmic reticulum	uncharacterized protein LOC111452226 isoform X2 [Cucurbita moschata]	RecName: Full=Probable E3 ubiquitin ligase SUD1; EC=2.3.2.27; AltName: Full=Protein ECERIFERUM 9; AltName: Full=Protein SUPPRESSOR OF DRY2 DEFFECTS 1; Short=AtSUD1; AltName: Full=RING-type E3 ubiquitin transferase SUD1 {ECO:0000305}; AltName: Full=RING/U-box domain-containing protein;	SubName: Full=Uncharacterized protein {ECO:0000313|EMBL:KGN57446.1};	Protein involved in mRNA turnover and stability	GO:0030176,integral component of endoplasmic reticulum membrane; GO:1904264,NA; GO:0004842,ubiquitin-protein transferase activity; GO:0008270,zinc ion binding; GO:0042335,cuticle development; GO:0010143,cutin biosynthetic process; GO:0008299,isoprenoid biosynthetic process; GO:1900490,positive regulation of hydroxymethylglutaryl-CoA reductase (NADPH) activity; GO:0009414,response to water depriva…	PF12428.8:Protein of unknown function (DUF3675)
CmoCh01G003620	50.28	43.56	47.36	55.81	48.37	53.28	51.54	52.05	52.74	48.14	51.78	56.63	1433	1274	1370	1571	1389	1563	1463	1555	1558	1323	1452	1570	Cmo_Chr01	1760893	1764078	-	CmoCh01G003620	K01358 ATP-dependent Clp protease, protease subunit [EC:3.4.21.92] | (RefSeq) ATP-dependent Clp protease proteolytic subunit 3, chloroplastic (A)	--	ATP-dependent Clp protease proteolytic subunit 3, chloroplastic [Cucurbita moschata]	RecName: Full=ATP-dependent Clp protease proteolytic subunit 3, chloroplastic {ECO:0000303|PubMed:11299370}; EC=3.4.21.92; AltName: Full=Endopeptidase ClpP3 {ECO:0000303|PubMed:11299370}; Short=nClpP3; AltName: Full=nClpP4; Flags: Precursor;	RecName: Full=ATP-dependent Clp protease proteolytic subunit {ECO:0000256|RuleBase:RU003567}; EC=3.4.21.92 {ECO:0000256|RuleBase:RU000549};	ATP-dependent Clp protease, proteolytic subunit	GO:0009507,chloroplast; GO:0009941,chloroplast envelope; GO:0009570,chloroplast stroma; GO:0009534,chloroplast thylakoid; GO:0009840,chloroplastic endopeptidase Clp complex; GO:0009532,plastid stroma; GO:0004252,serine-type endopeptidase activity	PF00574.23:Clp protease
CmoCh01G003630	21.44	19.83	22.19	22.68	23.31	24.8	19.47	23.74	24.63	22.76	19.51	20.79	335	318	352	350	367	399	303	389	399	343	300	316	Cmo_Chr01	1764434	1767100	+	CmoCh01G003630	--	--	uncharacterized protein LOC111452227 [Cucurbita moschata]	--	SubName: Full=Uncharacterized protein {ECO:0000313|EMBL:KGN57429.1};	--	--	--
CmoCh01G003640	5.93	11.18	10.4	7.86	14.07	14.79	4.69	6.07	7.45	6.65	6.25	5.69	136	263	242	178	325	349	107	146	177	147	141	127	Cmo_Chr01	1769131	1771542	+	CmoCh01G003640	K04506 E3 ubiquitin-protein ligase SIAH1 [EC:2.3.2.27] | (RefSeq) E3 ubiquitin-protein ligase SINA-like 10 (A)	ko04120: Ubiquitin mediated proteolysis	uncharacterized protein LOC111452508 [Cucurbita moschata]	RecName: Full=E3 ubiquitin-protein ligase SINA-like 10; EC=2.3.2.27; AltName: Full=RING-type E3 ubiquitin transferase SINA-like 10 {ECO:0000305}; AltName: Full=Seven in absentia-like protein 10;	RecName: Full=E3 ubiquitin-protein ligase {ECO:0000256|RuleBase:RU201113}; EC=2.3.2.27 {ECO:0000256|RuleBase:RU201113};	Zn finger protein	GO:0005634,nucleus; GO:0061630,ubiquitin protein ligase activity; GO:0008270,zinc ion binding; GO:0007275,multicellular organism development; GO:0006511,ubiquitin-dependent protein catabolic process	PF03145.16:Seven in absentia protein family
CmoCh01G003650	0.05	0.09	0.27	0.8	0.28	0.32	0.14	0.09	0.13	0.14	0.19	0.1	1	2	6	17	6	7	3	2	3	3	4	2	Cmo_Chr01	1772937	1775208	+	CmoCh01G003650	K04506 E3 ubiquitin-protein ligase SIAH1 [EC:2.3.2.27] | (RefSeq) E3 ubiquitin-protein ligase SINA-like 10 isoform X1 (A)	ko04120: Ubiquitin mediated proteolysis	E3 ubiquitin-protein ligase SINA-like 10 isoform X1 [Cucurbita maxima]	RecName: Full=E3 ubiquitin-protein ligase SINA-like 10; EC=2.3.2.27; AltName: Full=RING-type E3 ubiquitin transferase SINA-like 10 {ECO:0000305}; AltName: Full=Seven in absentia-like protein 10;	RecName: Full=E3 ubiquitin-protein ligase {ECO:0000256|RuleBase:RU201113}; EC=2.3.2.27 {ECO:0000256|RuleBase:RU201113};	Zn finger protein	GO:0005634,nucleus; GO:0061630,ubiquitin protein ligase activity; GO:0008270,zinc ion binding; GO:0007275,multicellular organism development; GO:0006511,ubiquitin-dependent protein catabolic process	PF03145.16:Seven in absentia protein family
CmoCh01G003660	16.67	14.59	15.08	22.58	22.16	25.84	23.75	23.3	22.57	13.81	13.84	15.96	453	407	416	606	607	723	643	664	636	362	370	422	Cmo_Chr01	1776492	1781371	+	CmoCh01G003660	K00604 methionyl-tRNA formyltransferase [EC:2.1.2.9] | (RefSeq) uncharacterized protein LOC111452018 isoform X1 (A)	ko00670: One carbon pool by folate; ko00970: Aminoacyl-tRNA biosynthesis	uncharacterized protein LOC111452018 isoform X2 [Cucurbita moschata]	RecName: Full=Formyltetrahydrofolate deformylase 1, mitochondrial; EC=3.5.1.10; Flags: Precursor;	SubName: Full=methionyl-tRNA formyltransferase isoform X2 {ECO:0000313|RefSeq:XP_008457092.1};	Methionyl-tRNA formyltransferase	GO:0005739,mitochondrion; GO:0008864,formyltetrahydrofolate deformylase activity; GO:0016742,hydroxymethyl-, formyl- and related transferase activity; GO:0006189,'de novo' IMP biosynthetic process; GO:0006730,one-carbon metabolic process; GO:0009853,photorespiration; GO:0046653,tetrahydrofolate metabolic process	PF00551.19:Formyl transferase
CmoCh01G003670	0	0	0	0.06	0	0	0	0.06	0	0	0	0	0	0	0	1	0	0	0	1	0	0	0	0	Cmo_Chr01	1782201	1783219	+	CmoCh01G003670	K07213 copper chaperone | (RefSeq) copper transport protein ATX1-like (A)	--	heavy metal-associated isoprenylated plant protein 21-like [Cucurbita moschata]	RecName: Full=Heavy metal-associated isoprenylated plant protein 21 {ECO:0000303|PubMed:21072340, ECO:0000303|PubMed:23368984}; Short=AtHIP21 {ECO:0000303|PubMed:23368984}; Short=AtHIPP21 {ECO:0000303|PubMed:21072340, ECO:0000303|PubMed:23368984}; Flags: Precursor;	SubName: Full=heavy metal-associated isoprenylated plant protein 21 {ECO:0000313|RefSeq:XP_008457089.1};	Copper chaperone	GO:0005737,cytoplasm; GO:0016020,membrane; GO:0046914,transition metal ion binding; GO:0055073,cadmium ion homeostasis; GO:0046916,cellular transition metal ion homeostasis; GO:0071585,detoxification of cadmium ion; GO:0030001,metal ion transport	PF00403.26:Heavy-metal-associated domain
CmoCh01G003690	0.07	0.07	0.1	0.02	0.1	0	0.02	0.02	0.05	0	0.02	0	3	3	4	1	4	0	1	1	2	0	1	0	Cmo_Chr01	1786451	1794137	+	CmoCh01G003690	K01649 2-isopropylmalate synthase [EC:2.3.3.13] | (RefSeq) 2-isopropylmalate synthase 2, chloroplastic-like (A)	ko00290: Valine, leucine and isoleucine biosynthesis; ko00620: Pyruvate metabolism; ko01210: 2-Oxocarboxylic acid metabolism; ko01230: Biosynthesis of amino acids	2-isopropylmalate synthase 2, chloroplastic-like [Cucurbita moschata]	RecName: Full=2-isopropylmalate synthase 2, chloroplastic; EC=2.3.3.13; AltName: Full=2-isopropylmalate synthase 1; AltName: Full=Methylthioalkylmalate synthase-like 3; Flags: Precursor;	SubName: Full=Uncharacterized protein {ECO:0000313|EMBL:KGN57885.1};	Alpha-isopropylmalate synthase/homocitrate synthase	GO:0009507,chloroplast; GO:0009941,chloroplast envelope; GO:0003852,2-isopropylmalate synthase activity; GO:0016829,lyase activity; GO:0009098,leucine biosynthetic process	PF00682.19:HMGL-like
CmoCh01G003700	16.97	19.48	17.48	20.28	24.18	20.53	17.36	18.29	17.27	17.68	16.12	17.06	415	489	434	490	596	517	423	469	438	417	388	406	Cmo_Chr01	1794406	1802763	-	CmoCh01G003700	K00868 pyridoxine kinase [EC:2.7.1.35] | (RefSeq) pyridoxal kinase-like (A)	ko00750: Vitamin B6 metabolism	pyridoxal kinase-like [Cucurbita moschata]	RecName: Full=Pyridoxal kinase; EC=2.7.1.35; AltName: Full=Protein SALT OVERLY SENSITIVE 4; AltName: Full=Pyridoxal kinase-like protein SOS4; AltName: Full=Pyridoxine kinase; Contains: RecName: Full=Pyridoxal kinase, N-terminally processed;	SubName: Full=pyridoxal kinase {ECO:0000313|RefSeq:XP_008457077.1};	Pyridoxal/pyridoxine/pyridoxamine kinase	GO:0005829,cytosol; GO:0005524,ATP binding; GO:0046872,metal ion binding; GO:0008478,pyridoxal kinase activity; GO:0042538,hyperosmotic salinity response; GO:0009443,pyridoxal 5'-phosphate salvage; GO:0008615,pyridoxine biosynthetic process; GO:0010054,trichoblast differentiation	PF08543.12:Phosphomethylpyrimidine kinase
CmoCh01G003720	9.17	11.92	8.23	9.05	19.61	9.48	13.58	12.23	13.95	9.63	11	9.67	78	104	71	76	168	83	115	109	123	79	92	80	Cmo_Chr01	1810561	1810998	-	CmoCh01G003720	--	--	hypothetical protein Csa_3G348940 [Cucumis sativus]	--	SubName: Full=Uncharacterized protein {ECO:0000313|EMBL:KGN57848.1};	--	GO:0016021,integral component of membrane	--
CmoCh01G003730	10.17	9.78	8.91	10.97	10.9	10.53	9.48	9.44	9.63	9.99	9.78	10.77	737	727	655	785	796	785	684	717	723	698	697	759	Cmo_Chr01	1815290	1827868	-	CmoCh01G003730	K22686 pro-apoptotic serine protease NMA111 [EC:3.4.21.-] | (RefSeq) protease Do-like 7 (A)	--	protease Do-like 7 [Cucurbita moschata]	RecName: Full=Protease Do-like 7; EC=3.4.21.-;	SubName: Full=protease Do-like 7 isoform X2 {ECO:0000313|RefSeq:XP_008457071.1};	Predicted signaling-associated protein (contains a PDZ domain)	GO:0009507,chloroplast; GO:0005829,cytosol; GO:0008233,peptidase activity; GO:0004252,serine-type endopeptidase activity; GO:0010205,photoinhibition	PF13365.6:Trypsin-like peptidase domain
CmoCh01G003740	0.09	0.18	0.05	0.05	0.23	0.09	0	0.09	0.05	0.24	0	0.05	2	4	1	1	5	2	0	2	1	5	0	1	Cmo_Chr01	1828717	1831575	-	CmoCh01G003740	K09874 aquaporin NIP | (RefSeq) putative aquaporin NIP4-1 (A)	--	putative aquaporin NIP4-1 [Cucurbita moschata]	RecName: Full=Probable aquaporin NIP-type; AltName: Full=Pollen-specific membrane integral protein;	SubName: Full=probable aquaporin NIP-type {ECO:0000313|RefSeq:XP_008457069.1};	Aquaporin (major intrinsic protein family)	GO:0016021,integral component of membrane; GO:0015267,channel activity	PF00230.20:Major intrinsic protein
CmoCh01G003750	1.43	1.79	2.22	1.66	3.04	2.38	2.67	2.14	3.94	2.33	1.87	1.47	7	9	11	8	15	12	13	11	20	11	9	7	Cmo_Chr01	1832905	1833156	+	CmoCh01G003750	K13448 calcium-binding protein CML | (RefSeq) probable calcium-binding protein CML28 (A)	ko04626: Plant-pathogen interaction	probable calcium-binding protein CML28 [Cucurbita moschata]	RecName: Full=Polcalcin Nic t 2; AltName: Full=Calcium-binding pollen allergen Nic t 2; AltName: Allergen=Nic t 2;	SubName: Full=polcalcin Bra n 2-like {ECO:0000313|RefSeq:XP_016902062.1};	Calmodulin and related proteins (EF-Hand superfamily)	GO:0005509,calcium ion binding	PF00036.32:EF hand
CmoCh01G003760	0	0	0.11	0	0	0	0	0	0	0	0	0	0	0	1	0	0	0	0	0	0	0	0	0	Cmo_Chr01	1836327	1836928	+	CmoCh01G003760	K01742 thebaine synthase [EC:4.2.99.24] | (RefSeq) major latex protein 149-like (A)	ko00950: Isoquinoline alkaloid biosynthesis	MLP-like protein 34 isoform X2 [Cucurbita moschata]	RecName: Full=MLP-like protein 43;	SubName: Full=Uncharacterized protein {ECO:0000313|EMBL:KGN57831.1};	--	GO:0009507,chloroplast; GO:0006952,defense response; GO:0009607,response to biotic stimulus	PF00407.19:Pathogenesis-related protein Bet v I family
CmoCh01G003770	0	0.15	0	0	0.08	0.15	0	0	0.08	0.08	0	0	0	2	0	0	1	2	0	0	1	1	0	0	Cmo_Chr01	1839518	1840274	+	CmoCh01G003770	K10745 ribonuclease H2 subunit C | (RefSeq) uncharacterized protein LOC107416231 (A)	ko03030: DNA replication	MLP-like protein 34 [Cucurbita moschata]	RecName: Full=MLP-like protein 34;	SubName: Full=Uncharacterized protein {ECO:0000313|EMBL:KGN57831.1};	--	GO:0006952,defense response; GO:0009607,response to biotic stimulus	PF00407.19:Pathogenesis-related protein Bet v I family
CmoCh01G003780	1053.19	1195.22	1063.64	927.43	854.37	1181.27	864.53	912.51	803.25	1302.95	1223.16	967.46	7054	8215	7231	6135	5766	8144	5767	6407	5577	8415	8061	6303	Cmo_Chr01	1845236	1846309	+	CmoCh01G003780	K10745 ribonuclease H2 subunit C | (RefSeq) uncharacterized protein LOC107416231 (A)	ko03030: DNA replication	MLP-like protein 34 [Cucurbita moschata]	RecName: Full=MLP-like protein 34;	SubName: Full=Major latex protein {ECO:0000313|EMBL:KGN57817.1};	--	GO:0006952,defense response; GO:0009607,response to biotic stimulus	PF00407.19:Pathogenesis-related protein Bet v I family
CmoCh01G003790	110.92	168.65	141.86	49.06	54.67	24.66	50.34	62.8	45.93	156.76	145.17	137.96	1053	1643	1367	460	523	241	476	625	452	1435	1356	1274	Cmo_Chr01	1847595	1848083	+	CmoCh01G003790	K13448 calcium-binding protein CML | (RefSeq) probable calcium-binding protein CML23 (A)	ko04626: Plant-pathogen interaction	probable calcium-binding protein CML23 [Cucurbita moschata]	RecName: Full=Probable calcium-binding protein CML23; AltName: Full=Calmodulin-like protein 23;	SubName: Full=Uncharacterized protein {ECO:0000313|EMBL:KGN57816.1};	Calmodulin and related proteins (EF-Hand superfamily)	GO:0005509,calcium ion binding; GO:0009909,regulation of flower development; GO:0080164,regulation of nitric oxide metabolic process	PF00036.32:EF hand
CmoCh01G003810	30.75	33.33	33.92	30	35.75	39.16	38.6	41.08	41.99	32.32	35.56	34.2	659	733	738	635	772	864	824	923	933	668	750	713	Cmo_Chr01	1855188	1861579	+	CmoCh01G003810	K07199 5'-AMP-activated protein kinase, regulatory beta subunit | (RefSeq) 5-AMP-activated protein kinase, beta subunit,interaction domain (A)	--	protein PTST, chloroplastic [Cucurbita moschata]	RecName: Full=Protein PTST, chloroplastic {ECO:0000303|PubMed:25710501}; AltName: Full=PROTEIN TARGETING TO STARCH {ECO:0000303|PubMed:25710501}; Flags: Precursor;	SubName: Full=protein PTST, chloroplastic isoform X1 {ECO:0000313|RefSeq:XP_008457048.1};	Protein involved in Snf1 protein kinase complex assembly	GO:0009507,chloroplast; GO:0009569,chloroplast starch grain; GO:0009570,chloroplast stroma; GO:0030247,polysaccharide binding; GO:2001070,starch binding; GO:0010581,regulation of starch biosynthetic process; GO:0019252,starch biosynthetic process	PF16561.5:Glycogen recognition site of AMP-activated protein kinase
CmoCh01G003820	1.47	2.21	1.71	1.28	1.39	1.1	1.07	1.14	1.41	0.9	1.15	1.37	22	34	26	19	21	17	16	18	22	13	17	20	Cmo_Chr01	1863666	1866149	+	CmoCh01G003820	--	--	protein APEM9-like [Cucurbita pepo subsp. pepo]	RecName: Full=Protein APEM9 {ECO:0000303|PubMed:21487094}; AltName: Full=ABERRANT PEROXISOME MORPHOLOGY 9 {ECO:0000303|PubMed:21487094}; AltName: Full=Protein DAYU {ECO:0000303|PubMed:24510720};	SubName: Full=uncharacterized protein LOC103496818 isoform X2 {ECO:0000313|RefSeq:XP_008457046.1};	--	GO:0016021,integral component of membrane; GO:0005730,nucleolus; GO:0005778,peroxisomal membrane; GO:0005777,peroxisome; GO:0015919,peroxisomal membrane transport; GO:0043574,peroxisomal transport	--
CmoCh01G003830	5.94	5.95	5.31	6.11	5.83	4.99	6.19	5.44	5.65	6.06	4.88	6.34	369	379	335	375	365	319	383	354	364	363	298	383	Cmo_Chr01	1866847	1882872	+	CmoCh01G003830	K08960 casein kinase 1, epsilon [EC:2.7.11.1] | (RefSeq) uncharacterized protein LOC111908231 (A)	--	importin-11 [Cucurbita moschata]	RecName: Full=Exportin-2; Short=Exp2; AltName: Full=Cellular apoptosis susceptibility protein homolog; AltName: Full=Importin-alpha re-exporter;	SubName: Full=importin-11 {ECO:0000313|RefSeq:XP_008457041.1};	Nuclear transport receptor KAP120 (importin beta superfamily)	GO:0005829,cytosol; GO:0016020,membrane; GO:0005635,nuclear envelope; GO:0009506,plasmodesma; GO:0005049,nuclear export signal receptor activity; GO:0008536,Ran GTPase binding; GO:0006886,intracellular protein transport; GO:0006611,protein export from nucleus; GO:0006606,protein import into nucleus	PF03810.19:Importin-beta N-terminal domain
CmoCh01G003840	7.33	9.02	11.02	13.09	13.59	13.87	10.85	10.67	10.42	14.4	10	8.73	38	48	58	67	71	74	56	58	56	72	51	44	Cmo_Chr01	1882923	1884026	+	CmoCh01G003840	--	--	--	--	--	--	--	--
CmoCh01G003850	102.16	107.7	115.61	115.05	120.39	128.5	99.63	101.32	110.28	107.19	109.17	112.03	1184	1281	1360	1317	1406	1533	1150	1231	1325	1198	1245	1263	Cmo_Chr01	1888601	1889197	-	CmoCh01G003850	--	--	uncharacterized protein LOC111452824 [Cucurbita moschata]	--	SubName: Full=Uncharacterized protein {ECO:0000313|EMBL:KGN57805.1};	--	GO:0016021,integral component of membrane	--
CmoCh01G003860	4.24	4.11	4.74	4.37	4.49	5.22	4.67	4.59	4.27	5.28	4.13	4.94	165	164	187	168	176	209	181	187	172	198	158	187	Cmo_Chr01	1890316	1898849	+	CmoCh01G003860	K10867 nibrin | (RefSeq) nijmegen breakage syndrome 1 protein (A)	ko03440: Homologous recombination	nijmegen breakage syndrome 1 protein [Cucurbita moschata]	RecName: Full=Nijmegen breakage syndrome 1 protein {ECO:0000303|PubMed:17182003}; Short=AtNbs1 {ECO:0000303|PubMed:17182003};	SubName: Full=nijmegen breakage syndrome 1 protein isoform X2 {ECO:0000313|RefSeq:XP_008457038.1};	--	GO:0030870,Mre11 complex; GO:0000784,nuclear chromosome, telomeric region; GO:0016605,PML body; GO:0003684,damaged DNA binding; GO:0006974,cellular response to DNA damage stimulus; GO:0071479,cellular response to ionizing radiation; GO:0032508,DNA duplex unwinding; GO:0000724,double-strand break repair via homologous recombination; GO:0007095,mitotic G2 DNA damage checkpoint; GO:0006312,mitotic r…	PF00498.26:FHA domain
CmoCh01G003870	2.94	10.97	10.82	3.48	7.06	8.23	1.94	3.14	3.36	3.21	1.38	2.86	76	291	284	89	184	219	50	85	90	80	35	72	Cmo_Chr01	1901787	1903118	+	CmoCh01G003870	K10260 F-box and WD-40 domain protein 7 | (RefSeq) WD40/YVTN repeat-like-containing domain (A)	ko04120: Ubiquitin mediated proteolysis	U-box domain-containing protein 21-like [Cucurbita moschata]	RecName: Full=U-box domain-containing protein 21; EC=2.3.2.27; AltName: Full=Plant U-box protein 21; AltName: Full=RING-type E3 ubiquitin transferase PUB21 {ECO:0000305};	RecName: Full=RING-type E3 ubiquitin transferase {ECO:0000256|SAAS:SAAS00702733}; EC=2.3.2.27 {ECO:0000256|SAAS:SAAS00702733};	--	GO:0004842,ubiquitin-protein transferase activity; GO:0010200,response to chitin	PF04564.15:U-box domain
CmoCh01G003880	75.93	81.39	89.17	87.53	74.07	92.33	101.47	84.91	84.91	113.97	104.93	109.04	3290	3619	3922	3746	3234	4118	4379	3857	3814	4762	4474	4596	Cmo_Chr01	1907448	1914423	+	CmoCh01G003880	K00963 UTP--glucose-1-phosphate uridylyltransferase [EC:2.7.7.9] | (RefSeq) UTP--glucose-1-phosphate uridylyltransferase (A)	ko00040: Pentose and glucuronate interconversions; ko00052: Galactose metabolism; ko00500: Starch and sucrose metabolism; ko00520: Amino sugar and nucleotide sugar metabolism	UTP--glucose-1-phosphate uridylyltransferase [Cucurbita moschata]	RecName: Full=UTP--glucose-1-phosphate uridylyltransferase; EC=2.7.7.9; AltName: Full=UDP-glucose pyrophosphorylase; Short=UDPGP; Short=UGPase;	RecName: Full=UTP--glucose-1-phosphate uridylyltransferase {ECO:0000256|PIRNR:PIRNR000806}; EC=2.7.7.9 {ECO:0000256|PIRNR:PIRNR000806};	UDP-glucose pyrophosphorylase	GO:0005737,cytoplasm; GO:0003983,UTP:glucose-1-phosphate uridylyltransferase activity; GO:0006011,UDP-glucose metabolic process	PF01704.18:UTP--glucose-1-phosphate uridylyltransferase
CmoCh01G003890	3.06	2.7	4.45	3.57	3.59	3.2	2.03	3.63	3.36	2.24	3.2	3.92	65	59	96	75	77	70	43	81	74	46	67	81	Cmo_Chr01	1916005	1917099	+	CmoCh01G003890	--	--	uncharacterized protein LOC111452035 [Cucurbita moschata]	--	SubName: Full=Uncharacterized protein {ECO:0000313|EMBL:KGN57799.1};	--	GO:0016021,integral component of membrane	--
CmoCh01G003900	0.45	0.34	0.25	0.56	0.15	0.1	0.15	0.38	0.19	0.37	0.36	0.47	9	7	5	11	3	2	3	8	4	7	7	9	Cmo_Chr01	1919370	1922769	-	CmoCh01G003900	K01915 glutamine synthetase [EC:6.3.1.2] | (RefSeq) glutamine synthetase cytosolic isozyme-like isoform X1 (A)	ko00220: Arginine biosynthesis; ko00250: Alanine, aspartate and glutamate metabolism; ko00630: Glyoxylate and dicarboxylate metabolism; ko00910: Nitrogen metabolism; ko01230: Biosynthesis of amino acids	glutamine synthetase cytosolic isozyme-like isoform X1 [Cucurbita moschata]	RecName: Full=Glutamine synthetase cytosolic isozyme 1; EC=6.3.1.2; AltName: Full=Glutamate--ammonia ligase;	RecName: Full=Glutamine synthetase {ECO:0000256|RuleBase:RU004356}; EC=6.3.1.2 {ECO:0000256|RuleBase:RU004356};	Glutamine synthetase	GO:0005737,cytoplasm; GO:0005524,ATP binding; GO:0004356,glutamate-ammonia ligase activity; GO:0006542,glutamine biosynthetic process	PF00120.24:Glutamine synthetase, catalytic domain
CmoCh01G003910	230.22	227.14	263.52	458.86	439.86	397.45	364.55	379.15	383.33	242.26	192.42	233.76	4961	5023	5764	9766	9551	8816	7824	8565	8563	5034	4080	4900	Cmo_Chr01	1927672	1930442	-	CmoCh01G003910	K01915 glutamine synthetase [EC:6.3.1.2] | (RefSeq) glutamine synthetase cytosolic isozyme (A)	ko00220: Arginine biosynthesis; ko00250: Alanine, aspartate and glutamate metabolism; ko00630: Glyoxylate and dicarboxylate metabolism; ko00910: Nitrogen metabolism; ko01230: Biosynthesis of amino acids	glutamine synthetase cytosolic isozyme [Cucurbita moschata]	RecName: Full=Glutamine synthetase cytosolic isozyme; EC=6.3.1.2; AltName: Full=GS1; AltName: Full=Glutamate--ammonia ligase;	RecName: Full=Glutamine synthetase {ECO:0000256|RuleBase:RU004356}; EC=6.3.1.2 {ECO:0000256|RuleBase:RU004356};	Glutamine synthetase	GO:0005737,cytoplasm; GO:0005524,ATP binding; GO:0004356,glutamate-ammonia ligase activity; GO:0006542,glutamine biosynthetic process	PF03951.19:Glutamine synthetase, beta-Grasp domain
CmoCh01G003920	4.46	3.97	3.9	2.51	3	2.14	2.6	4.3	3.03	6.16	6.26	4.75	81	74	72	45	55	40	47	82	57	108	112	84	Cmo_Chr01	1938675	1939684	-	CmoCh01G003920	K09422 transcription factor MYB, plant | (RefSeq) transcription factor MYB20-like (A)	--	transcription factor MYB20-like [Cucurbita moschata]	RecName: Full=Transcription factor MYB20 {ECO:0000305}; AltName: Full=Myb-related protein 20 {ECO:0000303|PubMed:16463103}; Short=AtMYB20 {ECO:0000303|PubMed:11597504};	SubName: Full=protein ODORANT1 {ECO:0000313|RefSeq:XP_008457024.1};	Transcription factor, Myb superfamily	GO:0005634,nucleus; GO:0001046,core promoter sequence-specific DNA binding; GO:0003700,DNA-binding transcription factor activity; GO:0000981,DNA-binding transcription factor activity, RNA polymerase II-specific; GO:0043565,sequence-specific DNA binding; GO:0001135,RNA polymerase II transcription regulator recruiting activity; GO:0044212,transcription regulatory region DNA binding; GO:0030154,cell…	PF00249.31:Myb-like DNA-binding domain
CmoCh01G003930	5.06	6.41	6.84	3.75	6.11	5.17	3.04	4.78	6.39	7.74	7.21	7.67	97	126	133	71	118	102	58	96	127	143	136	143	Cmo_Chr01	1942587	1943937	+	CmoCh01G003930	K11275 histone H1/5 | (RefSeq) histone H1-like (A)	--	HMG-Y-related protein A-like [Cucurbita moschata]	RecName: Full=HMG-Y-related protein A; AltName: Full=Protein SB16A;	SubName: Full=HMG-Y-related protein A-like {ECO:0000313|RefSeq:XP_008456999.1};	--	GO:0000786,nucleosome; GO:0005634,nucleus; GO:0003677,DNA binding; GO:0006334,nucleosome assembly; GO:0006355,regulation of transcription, DNA-templated	PF00538.19:linker histone H1 and H5 family
CmoCh01G003940	0	0.21	0.15	0.03	0	0	0.09	0.21	0.03	0.19	0.1	0.26	0	7	5	1	0	0	3	7	1	6	3	8	Cmo_Chr01	1945242	1946891	+	CmoCh01G003940	K14494 DELLA protein | (RefSeq) DELLA protein GAI-like (A)	ko04075: Plant hormone signal transduction	DELLA protein GAI-like [Cucurbita moschata]	RecName: Full=DELLA protein GAI; AltName: Full=Gibberellic acid-insensitive mutant protein;	SubName: Full=Gibberellin DELLA protein {ECO:0000313|EMBL:CCG14222.1};	--	GO:0005634,nucleus; GO:0003700,DNA-binding transcription factor activity; GO:0043565,sequence-specific DNA binding; GO:0000989,NA; GO:0009740,gibberellic acid mediated signaling pathway; GO:0042538,hyperosmotic salinity response; GO:0009867,jasmonic acid mediated signaling pathway; GO:0009938,negative regulation of gibberellic acid mediated signaling pathway; GO:0010187,negative regulation of see…	PF03514.14:GRAS domain family
CmoCh01G003980	5.44	6.4	5.11	4.73	4.29	5.71	4.43	4.78	4.92	3.76	3.86	4.44	63	76	60	54	50	68	51	58	59	42	44	50	Cmo_Chr01	1954772	1955470	+	CmoCh01G003980	--	--	uncharacterized protein LOC111452044 [Cucurbita moschata]	--	SubName: Full=Uncharacterized protein {ECO:0000313|EMBL:KGN57780.1};	--	--	--
CmoCh01G003990	0	0.31	0	0.08	0	0.15	0.39	0.37	0.08	0.16	0.16	0.08	0	4	0	1	0	2	5	5	1	2	2	1	Cmo_Chr01	1959230	1964700	-	CmoCh01G003990	K01809 mannose-6-phosphate isomerase [EC:5.3.1.8] | (RefSeq) mannose-6-phosphate isomerase 1-like (A)	ko00051: Fructose and mannose metabolism; ko00520: Amino sugar and nucleotide sugar metabolism	mannose-6-phosphate isomerase 1-like [Cucurbita moschata]	RecName: Full=Mannose-6-phosphate isomerase 1; EC=5.3.1.8; AltName: Full=Phosphohexomutase 1; AltName: Full=Phosphomannose isomerase 1; Short=PMI1; AltName: Full=Protein MATERNAL EFFECT EMBRYO ARREST 31;	RecName: Full=Mannose-6-phosphate isomerase {ECO:0000256|RuleBase:RU000611}; EC=5.3.1.8 {ECO:0000256|RuleBase:RU000611};	Mannose-6-phosphate isomerase	GO:0005737,cytoplasm; GO:0004476,mannose-6-phosphate isomerase activity; GO:0008270,zinc ion binding; GO:0005975,carbohydrate metabolic process; GO:0000032,cell wall mannoprotein biosynthetic process; GO:0009793,embryo development ending in seed dormancy; GO:0009298,GDP-mannose biosynthetic process; GO:0006486,protein glycosylation; GO:0046686,response to cadmium ion; GO:0032025,response to cobal…	PF01238.21:Phosphomannose isomerase type I
CmoCh01G004000	0.23	0.2	0.18	0.33	0.16	0.27	0.3	0.2	0.11	0.26	0.12	0.29	10	9	8	14	7	12	13	9	5	11	5	12	Cmo_Chr01	1959326	1964770	+	CmoCh01G004000	K01809 mannose-6-phosphate isomerase [EC:5.3.1.8] | (RefSeq) mannose-6-phosphate isomerase 1-like (A)	ko00051: Fructose and mannose metabolism; ko00520: Amino sugar and nucleotide sugar metabolism	mannose-6-phosphate isomerase 1-like [Cucurbita moschata]	RecName: Full=Mannose-6-phosphate isomerase 1; EC=5.3.1.8; AltName: Full=Phosphohexomutase 1; AltName: Full=Phosphomannose isomerase 1; Short=PMI1; AltName: Full=Protein MATERNAL EFFECT EMBRYO ARREST 31;	RecName: Full=Mannose-6-phosphate isomerase {ECO:0000256|RuleBase:RU000611}; EC=5.3.1.8 {ECO:0000256|RuleBase:RU000611};	Mannose-6-phosphate isomerase	GO:0005737,cytoplasm; GO:0004476,mannose-6-phosphate isomerase activity; GO:0008270,zinc ion binding; GO:0005975,carbohydrate metabolic process; GO:0000032,cell wall mannoprotein biosynthetic process; GO:0009793,embryo development ending in seed dormancy; GO:0009298,GDP-mannose biosynthetic process; GO:0006486,protein glycosylation; GO:0046686,response to cadmium ion; GO:0032025,response to cobal…	PF01238.21:Phosphomannose isomerase type I
CmoCh01G004010	0.11	0.37	0.3	0.04	0.07	0.11	0	0.04	0.07	0.23	0.42	0.46	3	10	8	1	2	3	0	1	2	6	11	12	Cmo_Chr01	1966010	1967623	+	CmoCh01G004010	K13264 isoflavone 7-O-glucoside-6''-O-malonyltransferase [EC:2.3.1.115] | (Kazusa) Lj2g3v1090790.1; - (A)	ko00943: Isoflavonoid biosynthesis; ko00944: Flavone and flavonol biosynthesis	phenolic glucoside malonyltransferase 2-like [Cucurbita moschata]	RecName: Full=Phenolic glucoside malonyltransferase 2; EC=2.3.1.-;	SubName: Full=phenolic glucoside malonyltransferase 1-like isoform X1 {ECO:0000313|RefSeq:XP_008465393.1};	--	GO:0050736,O-malonyltransferase activity; GO:0009636,response to toxic substance	PF02458.15:Transferase family
CmoCh01G004020	6.03	6.58	7.02	8.84	7.95	9.39	6.35	6.32	7.2	6.74	6.77	6.59	143	160	169	207	190	229	150	157	177	154	158	152	Cmo_Chr01	1968532	1972256	+	CmoCh01G004020	K14692 solute carrier family 30 (zinc transporter), member 5/7 | (RefSeq) SmMTP12; hypothetical protein (A)	--	zinc transporter 5-like isoform X1 [Cucurbita moschata]	--	SubName: Full=zinc transporter 5 isoform X1 {ECO:0000313|RefSeq:XP_008461591.1, ECO:0000313|RefSeq:XP_008461592.1};	--	GO:0016021,integral component of membrane	PF00892.20:EamA-like transporter family
CmoCh01G004030	2.66	2.36	3.34	6.12	4.8	5.17	5.58	3.23	3.03	4.77	1.97	2.73	11	10	14	25	20	22	23	14	13	19	8	11	Cmo_Chr01	1972409	1972944	+	CmoCh01G004030	--	--	--	--	--	--	--	--
CmoCh01G004040	17.34	18.74	20.82	15.46	20.73	19.01	15.17	15.59	14.65	15.75	17.79	13.32	210	233	256	185	253	237	183	198	184	184	212	157	Cmo_Chr01	1974724	1975506	+	CmoCh01G004040	--	--	uncharacterized protein LOC111452452 [Cucurbita moschata]	--	SubName: Full=Uncharacterized protein {ECO:0000313|EMBL:KGN57754.1};	--	--	--
CmoCh01G004050	0.39	0.26	1.95	0.52	0.24	0.29	0.21	0.57	0.2	0.22	0.33	0.46	13	9	66	17	8	10	7	20	7	7	11	15	Cmo_Chr01	1979705	1981511	+	CmoCh01G004050	K13945 LOB domain-containing protein 29 | (RefSeq) LOB domain-containing protein 14 (A)	--	LOB domain-containing protein 41-like [Cucurbita moschata]	RecName: Full=LOB domain-containing protein 41; AltName: Full=ASYMMETRIC LEAVES 2-like protein 38; Short=AS2-like protein 38;	SubName: Full=Uncharacterized protein {ECO:0000313|EMBL:KGN57751.1};	--	GO:0006355,regulation of transcription, DNA-templated	PF03195.14:Lateral organ boundaries (LOB) domain
CmoCh01G004060	0	0	0.07	0	0.07	0.1	0	0.07	0.03	0.07	0.07	0.04	0	0	2	0	2	3	0	2	1	2	2	1	Cmo_Chr01	1982694	1986161	-	CmoCh01G004060	K10717 cytokinin trans-hydroxylase | (RefSeq) cytokinin hydroxylase-like (A)	ko00908: Zeatin biosynthesis	cytokinin hydroxylase-like [Cucurbita moschata]	RecName: Full=Cytokinin hydroxylase; EC=1.14.13.-; AltName: Full=Cytochrome P450 35A1;	SubName: Full=cytokinin hydroxylase-like {ECO:0000313|RefSeq:XP_008461587.1};	Cytochrome P450 CYP4/CYP19/CYP26 subfamilies	GO:0016021,integral component of membrane; GO:0020037,heme binding; GO:0005506,iron ion binding; GO:0004497,monooxygenase activity; GO:0016705,oxidoreductase activity, acting on paired donors, with incorporation or reduction of molecular oxygen; GO:0033466,trans-zeatin biosynthetic process	PF00067.22:Cytochrome P450
CmoCh01G004070	0.11	0.11	0.06	0.23	0.56	0.66	0.06	0.59	0.22	0.23	0	0.06	2	2	1	4	10	12	1	11	4	4	0	1	Cmo_Chr01	1989536	1991061	+	CmoCh01G004070	K19476 vacuolar protein sorting-associated protein IST1 | (RefSeq) uncharacterized LOC103500154 (A)	ko04144: Endocytosis	PREDICTED: uncharacterized protein LOC103500154 [Cucumis melo]	--	SubName: Full=uncharacterized protein LOC103500154 {ECO:0000313|RefSeq:XP_008461584.1};	Spindle pole body protein	GO:0015031,protein transport	--
CmoCh01G004080	140.42	122.02	122.09	203.05	181.42	192	185.26	161.02	182.5	106.03	86.04	112.47	2707	2414	2389	3866	3524	3810	3557	3254	3647	1971	1632	2109	Cmo_Chr01	1991493	1993565	-	CmoCh01G004080	K19032 30S ribosomal protein 3 | (RefSeq) 30S ribosomal protein 3, chloroplastic-like (A)	--	30S ribosomal protein 3, chloroplastic-like [Cucurbita moschata]	RecName: Full=30S ribosomal protein 3, chloroplastic {ECO:0000303|PubMed:10874039}; AltName: Full=Chloroplastic small ribosomal subunit protein cS23 {ECO:0000303|PubMed:28007896}; AltName: Full=Plastid-specific 30S ribosomal protein 3; Short=PSRP-3; Flags: Precursor;	SubName: Full=30S ribosomal protein 3, chloroplastic-like {ECO:0000313|RefSeq:XP_008461583.1};	--	GO:0009507,chloroplast; GO:0005840,ribosome; GO:0019843,rRNA binding; GO:0003735,structural constituent of ribosome; GO:0006412,translation	PF04839.13:Plastid and cyanobacterial ribosomal protein (PSRP-3 / Ycf65)
CmoCh01G004090	86.27	84.76	81.28	120.12	116.8	143.53	78.62	78.92	72.49	88.69	84.09	87.29	1829	1844	1749	2515	2495	3132	1660	1754	1593	1813	1754	1800	Cmo_Chr01	1994404	1995495	-	CmoCh01G004090	K01611 S-adenosylmethionine decarboxylase [EC:4.1.1.50] | (RefSeq) S-adenosylmethionine decarboxylase proenzyme-like (A)	ko00270: Cysteine and methionine metabolism; ko00330: Arginine and proline metabolism	S-adenosylmethionine decarboxylase proenzyme-like [Cucurbita moschata]	RecName: Full=S-adenosylmethionine decarboxylase proenzyme; Short=AdoMetDC; Short=SAMDC; EC=4.1.1.50; Contains: RecName: Full=S-adenosylmethionine decarboxylase alpha chain; Contains: RecName: Full=S-adenosylmethionine decarboxylase beta chain; Flags: Precursor;	RecName: Full=S-adenosylmethionine decarboxylase proenzyme {ECO:0000256|PIRNR:PIRNR001355}; EC=4.1.1.50 {ECO:0000256|PIRNR:PIRNR001355};	S-adenosylmethionine decarboxylase	GO:0004014,adenosylmethionine decarboxylase activity; GO:0006557,S-adenosylmethioninamine biosynthetic process; GO:0008295,spermidine biosynthetic process; GO:0006597,spermine biosynthetic process	PF01536.16:Adenosylmethionine decarboxylase
CmoCh01G004100	55.25	62.42	68.53	83.13	91.54	80.84	57.91	59.43	49.9	69.4	57.5	66.76	251	291	316	373	419	378	262	283	235	304	257	295	Cmo_Chr01	1996943	1998864	-	CmoCh01G004100	--	--	--	--	--	--	--	--
CmoCh01G004110	6.06	5.61	6.16	6.24	6.61	7.93	6.71	6.01	5.73	5.5	6.53	7.29	254	241	262	258	279	342	280	264	249	222	269	297	Cmo_Chr01	2001619	2007683	-	CmoCh01G004110	K00876 uridine kinase [EC:2.7.1.48] | (RefSeq) uridine kinase-like protein 2, chloroplastic (A)	ko00240: Pyrimidine metabolism	uridine kinase-like protein 2, chloroplastic isoform X1 [Cucurbita moschata]	RecName: Full=Uridine kinase-like protein 2, chloroplastic; Includes: RecName: Full=Uridine kinase; Short=UK; EC=2.7.1.48; Includes: RecName: Full=Putative uracil phosphoribosyltransferase; Short=UPRTase; EC=2.4.2.9; AltName: Full=UMP pyrophosphorylase; Flags: Precursor;	RecName: Full=Uridine kinase {ECO:0000256|RuleBase:RU003825}; EC=2.7.1.48 {ECO:0000256|RuleBase:RU003825};	Armadillo/beta-Catenin/plakoglobin	GO:0009507,chloroplast; GO:0005829,cytosol; GO:0005524,ATP binding; GO:0005525,GTP binding; GO:0016757,transferase activity, transferring glycosyl groups; GO:0004849,uridine kinase activity; GO:0006207,'de novo' pyrimidine nucleobase biosynthetic process; GO:0044211,CTP salvage; GO:2001006,regulation of cellulose biosynthetic process; GO:1901141,regulation of lignin biosynthetic process; GO:20009…	PF14681.6:Uracil phosphoribosyltransferase
CmoCh01G004120	24.13	23.62	26.32	28.86	27.78	23.94	20.57	21.01	22.83	20.45	19.61	22.84	1132	1137	1253	1337	1313	1156	961	1033	1110	925	905	1042	Cmo_Chr01	2012474	2015422	+	CmoCh01G004120	K03248 translation initiation factor 3 subunit G | (RefSeq) eukaryotic translation initiation factor 3 subunit G-like (A)	ko03013: RNA transport	eukaryotic translation initiation factor 3 subunit G-like [Cucurbita moschata]	RecName: Full=Oligouridylate-binding protein 1A; Short=AtUBP1a; AltName: Full=Polyuridylate-binding protein UBP1A; Short=Poly(U)-binding protein UBP1A;	RecName: Full=Eukaryotic translation initiation factor 3 subunit G {ECO:0000256|HAMAP-Rule:MF_03006}; Short=eIF3g {ECO:0000256|HAMAP-Rule:MF_03006}; AltName: Full=Eukaryotic translation initiation factor 3 RNA-binding subunit {ECO:0000256|HAMAP-Rule:MF_03006}; Short=eIF-3 RNA-binding subunit {ECO:0000256|HAMAP-Rule:MF_03006}; AltName: Full=Eukaryotic translation initiation factor 3 subunit 4 {ECO…	Translation initiation factor 3, subunit g (eIF-3g)	GO:0005634,nucleus; GO:0003723,RNA binding; GO:0006397,mRNA processing	PF12353.8:Eukaryotic translation initiation factor 3 subunit G
CmoCh01G004130	11.73	11.15	11.99	13.93	15.55	11.4	9.25	10.56	8.44	8.89	6.45	8.99	405	395	420	475	541	405	318	382	302	296	219	302	Cmo_Chr01	2017216	2019892	+	CmoCh01G004130	K23877 xyloglucan O-acetyltransferase | (RefSeq) protein ALTERED XYLOGLUCAN 4-like (A)	--	protein trichome birefringence-like 19 [Cucurbita moschata]	RecName: Full=Protein trichome birefringence-like 19;	SubName: Full=LOW QUALITY PROTEIN: protein trichome birefringence-like 19 {ECO:0000313|RefSeq:XP_008461577.1};	--	GO:0005794,Golgi apparatus; GO:0016021,integral component of membrane; GO:0016413,O-acetyltransferase activity; GO:0071554,cell wall organization or biogenesis	PF13839.6:GDSL/SGNH-like Acyl-Esterase family found in Pmr5 and Cas1p
CmoCh01G004140	1.03	1	1.77	2.59	1.78	1.49	1.29	2.69	1.98	3.99	1.04	2.37	4	4	7	10	7	6	5	11	8	15	4	9	Cmo_Chr01	2020854	2021054	+	CmoCh01G004140	K20724 transmembrane protein 33 | (RefSeq) uncharacterized protein LOC111788863 (A)	--	uncharacterized protein LOC111788863 [Cucurbita pepo subsp. pepo]	--	SubName: Full=Uncharacterized protein {ECO:0000313|EMBL:ERP62021.1};	--	GO:0016021,integral component of membrane	--
CmoCh01G004150	2.09	1.9	1.01	2.5	1.71	1.4	1.96	1.73	1.8	1.64	1.32	2.01	45	42	22	53	37	31	42	39	40	34	28	42	Cmo_Chr01	2021705	2023628	+	CmoCh01G004150	K20724 transmembrane protein 33 | (RefSeq) uncharacterized protein LOC111452483 (A)	--	uncharacterized protein LOC111452483 [Cucurbita moschata]	--	SubName: Full=transmembrane protein 33 homolog {ECO:0000313|RefSeq:XP_018834911.1};	--	--	PF03661.13:Uncharacterised protein family (UPF0121)
CmoCh01G004160	22.49	21.83	20.32	31.78	25.05	18.55	20.29	19.51	18.16	20.58	20.26	22.56	750	747	688	1047	842	637	674	682	628	662	665	732	Cmo_Chr01	2024634	2029998	+	CmoCh01G004160	K15889 prenylcysteine alpha-carboxyl methylesterase [EC:3.1.1.-] | (RefSeq) isoprenylcysteine alpha-carbonyl methylesterase ICME-like (A)	ko00900: Terpenoid backbone biosynthesis	isoprenylcysteine alpha-carbonyl methylesterase ICME-like [Cucurbita moschata]	RecName: Full=Isoprenylcysteine alpha-carbonyl methylesterase ICME; EC=3.1.1.n2; AltName: Full=Isoprenylcysteine methylesterase; AltName: Full=Prenylcysteine methylesterase; Short=AtPCME;	SubName: Full=Uncharacterized protein {ECO:0000313|EMBL:KGN57732.1};	Carboxylesterase and related proteins	GO:0005789,endoplasmic reticulum membrane; GO:0000139,Golgi membrane; GO:0016021,integral component of membrane; GO:0016020,membrane; GO:0010296,prenylcysteine methylesterase activity; GO:0009056,catabolic process; GO:0009737,response to abscisic acid	PF07859.13:alpha/beta hydrolase fold
CmoCh01G004180	28.47	31.69	26.86	27.02	26.66	19.45	23.98	30.72	28.45	30.54	31.69	31.6	640	731	613	600	604	450	537	724	663	662	701	691	Cmo_Chr01	2047553	2048710	-	CmoCh01G004180	K09422 transcription factor MYB, plant | (RefSeq) protein rough sheath 2 homolog (A)	--	protein rough sheath 2 homolog [Cucurbita moschata]	RecName: Full=Transcription factor AS1 {ECO:0000303|PubMed:11140682}; AltName: Full=Myb-related protein 91 {ECO:0000303|PubMed:9839469}; Short=AtMYB91 {ECO:0000303|PubMed:9839469}; AltName: Full=Protein ASYMMETRIC LEAVES 1 {ECO:0000303|PubMed:11140682}; AltName: Full=Protein PHANTASTICA {ECO:0000303|PubMed:10102816}; Short=AtPHAN {ECO:0000303|PubMed:10102816};	SubName: Full=LOW QUALITY PROTEIN: transcription factor AS1-like {ECO:0000313|RefSeq:XP_008461573.1};	Transcription factor, Myb superfamily	GO:0000793,condensed chromosome; GO:0005730,nucleolus; GO:0005634,nucleus; GO:0003677,DNA binding; GO:0003700,DNA-binding transcription factor activity; GO:0042803,protein homodimerization activity; GO:0000981,DNA-binding transcription factor activity, RNA polymerase II-specific; GO:0043565,sequence-specific DNA binding; GO:0001135,RNA polymerase II transcription regulator recruiting activity; GO…	PF00249.31:Myb-like DNA-binding domain
CmoCh01G004190	16.76	15.26	14.16	15.28	17.02	13.32	15.68	16.51	13.83	15.25	13.74	17.03	863	806	740	777	883	706	804	891	738	757	696	853	Cmo_Chr01	2050690	2058074	+	CmoCh01G004190	--	--	uncharacterized protein LOC111452530 isoform X1 [Cucurbita moschata]	--	SubName: Full=uncharacterized protein LOC103500140 isoform X1 {ECO:0000313|RefSeq:XP_008461569.1};	--	--	--
CmoCh01G004200	41.83	42.27	40.22	16.9	18.87	20.2	25.2	26.05	20.66	39.52	39.01	34.04	1080	1120	1054	431	491	537	648	705	553	984	991	855	Cmo_Chr01	2058764	2061611	+	CmoCh01G004200	--	--	uncharacterized protein LOC111452052 [Cucurbita moschata]	--	SubName: Full=Uncharacterized protein {ECO:0000313|EMBL:KGN57720.1};	--	--	--
CmoCh01G004210	9.96	9.03	9.32	6.34	7.58	7.73	8.11	8.28	7.05	8.1	8.38	9.25	412	383	391	259	316	329	334	359	302	323	341	372	Cmo_Chr01	2063082	2073541	+	CmoCh01G004210	K08869 aarF domain-containing kinase | (RefSeq) LOW QUALITY PROTEIN: uncharacterized aarF domain-containing protein kinase 1 (A)	--	LOW QUALITY PROTEIN: uncharacterized aarF domain-containing protein kinase 1 [Cucurbita moschata]	RecName: Full=Putative ABC1 protein At2g40090; Flags: Precursor;	SubName: Full=uncharacterized aarF domain-containing protein kinase 1 isoform X2 {ECO:0000313|RefSeq:XP_008461566.1};	Predicted unusual protein kinase	GO:0005215,transporter activity	PF03109.16:ABC1 family
CmoCh01G004220	0.49	0.54	1.21	0.56	0.49	0.18	0.62	0.59	0.24	0.06	0.31	0.25	8	9	20	9	8	3	10	10	4	1	5	4	Cmo_Chr01	2075750	2077177	+	CmoCh01G004220	K16812 targeting protein for Xklp2 | (RefSeq) protein TPX2-like (A)	--	protein TPX2-like [Cucurbita moschata]	RecName: Full=Protein TPX2; Short=AtTPX2; AltName: Full=Targeting protein for XKLP2;	SubName: Full=Uncharacterized protein {ECO:0000313|EMBL:KGN57716.1};	--	GO:0009941,chloroplast envelope; GO:0005874,microtubule; GO:0005654,nucleoplasm; GO:0005634,nucleus; GO:0009524,phragmoplast; GO:0005819,spindle; GO:0008017,microtubule binding; GO:0032147,activation of protein kinase activity; GO:0051301,cell division; GO:0000278,mitotic cell cycle; GO:0090307,mitotic spindle assembly; GO:0060236,regulation of mitotic spindle organization; GO:0051225,spindle ass…	PF06886.11:Targeting protein for Xklp2 (TPX2)
CmoCh01G004230	7.55	8.18	8.86	7.89	7.65	7.14	6.69	7.28	6.31	11.12	12.28	9.74	188	209	224	194	192	183	166	190	163	267	301	236	Cmo_Chr01	2077885	2079269	-	CmoCh01G004230	K23327 protein Hikeshi | (RefSeq) protein OPI10 homolog (A)	--	protein OPI10 homolog [Cucurbita moschata]	--	SubName: Full=protein OPI10 homolog {ECO:0000313|RefSeq:XP_008461564.1};	Uncharacterized conserved protein	--	PF05603.12:Protein of unknown function (DUF775)
CmoCh01G004240	0.11	0.05	0	0.06	0	0.11	0	0.1	0.05	0.06	0.06	0	2	1	0	1	0	2	0	2	1	1	1	0	Cmo_Chr01	2080955	2082096	-	CmoCh01G004240	K00847 fructokinase [EC:2.7.1.4] | (RefSeq) probable fructokinase-7 isoform X1 (A)	ko00051: Fructose and mannose metabolism; ko00500: Starch and sucrose metabolism; ko00520: Amino sugar and nucleotide sugar metabolism	LEAF RUST 10 DISEASE-RESISTANCE LOCUS RECEPTOR-LIKE PROTEIN KINASE-like 1.4 [Cucurbita moschata]	RecName: Full=LEAF RUST 10 DISEASE-RESISTANCE LOCUS RECEPTOR-LIKE PROTEIN KINASE-like 2.4 {ECO:0000303|PubMed:12805585}; EC=2.7.11.1; AltName: Full=Probable receptor-like serine/threonine-protein kinase LRK10L-2.4 {ECO:0000305}; Flags: Precursor;	SubName: Full=Uncharacterized protein {ECO:0000313|EMBL:KGN54630.1};	Serine/threonine protein kinase	GO:0016021,integral component of membrane; GO:0005524,ATP binding; GO:0004674,protein serine/threonine kinase activity	PF14380.6:Wall-associated receptor kinase C-terminal
CmoCh01G004250	0.13	0.25	0.35	0.18	0.41	0.2	0.08	0.34	0.2	0.21	0.26	0.13	5	10	14	7	16	8	3	14	8	8	10	5	Cmo_Chr01	2081165	2084978	+	CmoCh01G004250	K13435 serine/threonine-protein kinase Pto | (RefSeq) receptor-like protein kinase HERK 1 (A)	ko04626: Plant-pathogen interaction	LEAF RUST 10 DISEASE-RESISTANCE LOCUS RECEPTOR-LIKE PROTEIN KINASE-like 1.4 [Cucurbita moschata]	RecName: Full=LEAF RUST 10 DISEASE-RESISTANCE LOCUS RECEPTOR-LIKE PROTEIN KINASE-like 1.3 {ECO:0000303|PubMed:12805585}; EC=2.7.11.1; AltName: Full=Probable receptor-like serine/threonine-protein kinase LRK10L-1.3 {ECO:0000305}; Flags: Precursor;	SubName: Full=Uncharacterized protein {ECO:0000313|EMBL:KGN54630.1};	Serine/threonine protein kinase	GO:0016021,integral component of membrane; GO:0005886,plasma membrane; GO:0005524,ATP binding; GO:0004674,protein serine/threonine kinase activity; GO:0007166,cell surface receptor signaling pathway; GO:0046777,protein autophosphorylation	PF07714.17:Protein tyrosine kinase
CmoCh01G004260	12.45	13.04	13.09	13.76	12.06	17.03	12.23	12.31	12.04	10.29	10.63	11.31	414	445	442	452	404	583	405	429	415	330	348	366	Cmo_Chr01	2087033	2091433	+	CmoCh01G004260	K01076 abhydrolase domain-containing protein 17 [EC:3.1.2.22] | (RefSeq) protein ABHD17B-like (A)	--	protein ABHD17B-like [Cucurbita moschata]	--	SubName: Full=protein ABHD17B isoform X1 {ECO:0000313|RefSeq:XP_008444091.1};	Predicted alpha/beta hydrolase	--	PF12146.8:Serine aminopeptidase, S33
CmoCh01G004270	0.6	0.37	0.5	0.69	0.68	0.41	0.17	0.41	0.33	0.49	0.3	0.17	14	9	12	16	16	10	4	10	8	11	7	4	Cmo_Chr01	2091492	2094215	-	CmoCh01G004270	K00227 Delta7-sterol 5-desaturase [EC:1.14.19.20] | (RefSeq) delta(7)-sterol-C5(6)-desaturase-like (A)	ko00100: Steroid biosynthesis	delta(7)-sterol-C5(6)-desaturase-like [Cucurbita moschata]	RecName: Full=Delta(7)-sterol-C5(6)-desaturase; EC=1.14.19.20; AltName: Full=Delta(7)-sterol-C5-desaturase; AltName: Full=Delta-7-C-5 sterol desaturase;	SubName: Full=Uncharacterized protein {ECO:0000313|EMBL:KGN54626.1};	Sterol C5 desaturase	GO:0005789,endoplasmic reticulum membrane; GO:0016021,integral component of membrane; GO:0005506,iron ion binding; GO:0016491,oxidoreductase activity; GO:0016126,sterol biosynthetic process	PF04116.13:Fatty acid hydroxylase superfamily
CmoCh01G004280	15.4	14.26	15.97	21.02	18.8	19.56	15.99	16.2	16.52	13.84	16.19	17.41	322	306	339	434	396	421	333	355	358	279	333	354	Cmo_Chr01	2098669	2102376	+	CmoCh01G004280	K01056 peptidyl-tRNA hydrolase, PTH1 family [EC:3.1.1.29] | (RefSeq) chloroplastic group IIB intron splicing facilitator CRS2-B, chloroplastic-like (A)	--	chloroplastic group IIB intron splicing facilitator CRS2-B, chloroplastic-like [Cucurbita moschata]	RecName: Full=Chloroplastic group IIB intron splicing facilitator CRS2-B, chloroplastic; AltName: Full=CRS2-like protein B; AltName: Full=Chloroplastic RNA splicing factor 2-B; Flags: Precursor;	SubName: Full=chloroplastic group IIB intron splicing facilitator CRS2-B, chloroplastic {ECO:0000313|RefSeq:XP_008461557.1};	Peptidyl-tRNA hydrolase	GO:0009570,chloroplast stroma; GO:0030529,NA; GO:0004045,aminoacyl-tRNA hydrolase activity; GO:0006397,mRNA processing; GO:0008380,RNA splicing	PF01195.19:Peptidyl-tRNA hydrolase
CmoCh01G004290	0.89	1.34	0.08	0.33	0.8	1.1	1.22	0.7	2.89	0.34	0.16	0.25	11	17	1	4	10	14	15	9	37	4	2	3	Cmo_Chr01	2102866	2103501	+	CmoCh01G004290	--	--	uncharacterized protein LOC111452204 [Cucurbita moschata]	--	SubName: Full=Uncharacterized protein {ECO:0000313|EMBL:KGN57709.1};	--	--	--
CmoCh01G004300	11.58	12.66	13.07	18.83	18.45	20.32	12.71	14.1	11.84	8.61	7.65	9.1	632	709	724	1015	1015	1142	691	807	670	453	411	483	Cmo_Chr01	2103679	2106925	-	CmoCh01G004300	--	--	uncharacterized protein LOC111452201 [Cucurbita moschata]	--	SubName: Full=uncharacterized protein LOC103500117 {ECO:0000313|RefSeq:XP_008461546.1};	--	--	PF14309.6:Domain of unknown function (DUF4378)
CmoCh01G004310	3.79	4.09	2.95	4.04	8.92	6.01	4.41	7.24	4.62	3.93	3.04	4.52	19	21	15	20	45	31	22	38	24	19	15	22	Cmo_Chr01	2107069	2107431	-	CmoCh01G004310	--	--	--	--	--	--	--	--
CmoCh01G004320	2.9	3.91	4.39	5.76	5.31	6.93	3.58	5.21	4.52	3.35	1.93	4.58	26	36	40	51	48	64	32	49	42	29	17	40	Cmo_Chr01	2107200	2107717	+	CmoCh01G004320	--	--	--	--	--	--	--	--
CmoCh01G004330	6.05	6.95	7.22	10.54	9.13	8.58	6.67	6.71	6.44	4.58	4.19	5.95	185	218	224	318	281	270	203	215	204	135	126	177	Cmo_Chr01	2109011	2113399	-	CmoCh01G004330	--	--	elongator complex protein 5 isoform X2 [Cucurbita moschata]	RecName: Full=Elongator complex protein 5; Short=AtELP5; AltName: Full=Elongator component 5;	SubName: Full=Uncharacterized protein {ECO:0000313|EMBL:KGN57713.1};	--	GO:0005737,cytoplasm; GO:0033588,Elongator holoenzyme complex; GO:0005634,nucleus; GO:0016746,transferase activity, transferring acyl groups; GO:0006355,regulation of transcription, DNA-templated; GO:0006351,transcription, DNA-templated; GO:0002098,tRNA wobble uridine modification	PF10483.9:Elongator subunit Iki1
CmoCh01G004340	13.76	14.12	14.95	17.98	17.9	15.31	14.55	16.29	16.61	14.79	12.05	14.2	303	319	334	391	397	347	319	376	379	314	261	304	Cmo_Chr01	2114829	2120379	-	CmoCh01G004340	K15171 transcription elongation factor SPT4 | (RefSeq) transcription elongation factor SPT4 homolog 2 (A)	--	transcription elongation factor SPT4 homolog 2 [Cucurbita moschata]	RecName: Full=Transcription elongation factor SPT4 homolog 2;	RecName: Full=Transcription elongation factor SPT4 homolog {ECO:0000256|PIRNR:PIRNR025023};	Transcription elongation factor SPT4	GO:0032044,DSIF complex; GO:0003700,DNA-binding transcription factor activity; GO:0000993,RNA polymerase II complex binding; GO:0003727,single-stranded RNA binding; GO:0008270,zinc ion binding; GO:0006325,chromatin organization; GO:0006397,mRNA processing; GO:0032786,positive regulation of DNA-templated transcription, elongation; GO:0034243,regulation of transcription elongation from RNA polymera…	PF06093.13:Spt4/RpoE2 zinc finger
CmoCh01G004350	2.29	2.92	3.04	3.12	4.63	4.7	1.77	3.11	3.06	3.56	3.76	2.99	26	34	35	35	53	55	20	37	36	39	42	33	Cmo_Chr01	2123465	2125086	-	CmoCh01G004350	--	--	--	--	--	--	--	--
CmoCh01G004360	28.17	34.79	36.02	46.61	52.96	56.72	33.87	35.91	35.24	29.36	35.09	36.55	987	1251	1281	1613	1870	2046	1182	1319	1280	992	1210	1246	Cmo_Chr01	2125401	2128210	-	CmoCh01G004360	K12261 2-hydroxyacyl-CoA lyase 1 [EC:4.1.-.-] | (RefSeq) 2-hydroxyacyl-CoA lyase-like (A)	ko04146: Peroxisome	2-hydroxyacyl-CoA lyase-like [Cucurbita moschata]	RecName: Full=2-hydroxyacyl-CoA lyase; EC=4.1.-.-; AltName: Full=2-hydroxyphytanoyl-CoA lyase; Short=2-HPCL; AltName: Full=Oxalyl-CoA decarboxylase;	SubName: Full=2-hydroxyacyl-CoA lyase {ECO:0000313|RefSeq:XP_008444073.1};	Thiamine pyrophosphate-requiring enzyme	GO:0005829,cytosol; GO:0016831,carboxy-lyase activity; GO:0000287,magnesium ion binding; GO:0030976,thiamine pyrophosphate binding	PF02776.18:Thiamine pyrophosphate enzyme, N-terminal TPP binding domain
CmoCh01G004370	0.25	0.49	0.25	0.26	0.25	1.72	0	1.2	0.97	0	0.51	0.52	1	2	1	1	1	7	0	5	4	0	2	2	Cmo_Chr01	2130337	2131076	-	CmoCh01G004370	--	--	--	--	--	--	--	--
CmoCh01G004380	0.61	0.41	0.27	0.51	0.86	0.62	0.36	0.43	0.4	0.4	0.23	0.52	22	15	10	18	31	23	13	16	15	14	8	18	Cmo_Chr01	2131311	2133158	-	CmoCh01G004380	K10747 DNA ligase 1 [EC:6.5.1.1 6.5.1.6 6.5.1.7] | (RefSeq) DNA ligase 6-like isoform X1 (A)	ko03030: DNA replication; ko03410: Base excision repair; ko03420: Nucleotide excision repair; ko03430: Mismatch repair	DNA ligase 6-like isoform X1 [Cucurbita moschata]	RecName: Full=DNA ligase 6 {ECO:0000303|PubMed:20584150}; Short=AtLIG6 {ECO:0000303|PubMed:20584150}; Short=DNA ligase VI {ECO:0000303|PubMed:25641249}; EC=6.5.1.1 {ECO:0000250|UniProtKB:P56709, ECO:0000255|PROSITE-ProRule:PRU10135}; AltName: Full=Ligase 1 {ECO:0000303|PubMed:15155891};	SubName: Full=uncharacterized protein LOC103487505 isoform X8 {ECO:0000313|RefSeq:XP_008444068.1};	Predicted hydrolase involved in interstrand cross-link repair	GO:0005737,cytoplasm; GO:0005634,nucleus; GO:0005524,ATP binding; GO:0003677,DNA binding; GO:0003910,DNA ligase (ATP) activity; GO:0046872,metal ion binding; GO:0071897,DNA biosynthetic process; GO:0015074,DNA integration; GO:0051103,DNA ligation involved in DNA repair; GO:0006310,DNA recombination; GO:0006281,DNA repair; GO:0006303,double-strand break repair via nonhomologous end joining; GO:000…	PF07522.14:DNA repair metallo-beta-lactamase
CmoCh01G004390	6.62	6.3	6.42	4.79	5.53	5.66	6.35	4.23	4.56	7.43	8.75	7.57	133	130	131	95	112	117	127	89	95	144	173	148	Cmo_Chr01	2133762	2135106	-	CmoCh01G004390	K16221 transcription factor TCP21 (protein CCA1 HIKING EXPEDITION) | (RefSeq) transcription factor TCP21 (A)	ko04712: Circadian rhythm - plant	transcription factor TCP13-like [Cucurbita moschata]	RecName: Full=Transcription factor TCP13; AltName: Full=Plastid transcription factor 1; AltName: Full=TFPD;	SubName: Full=transcription factor TCP17-like isoform X1 {ECO:0000313|RefSeq:XP_008444059.1};	--	GO:0009507,chloroplast; GO:0005634,nucleus; GO:0003677,DNA binding; GO:0003700,DNA-binding transcription factor activity; GO:0030154,cell differentiation; GO:0048366,leaf development; GO:0009965,leaf morphogenesis; GO:0045962,positive regulation of development, heterochronic; GO:0031347,regulation of defense response; GO:0006355,regulation of transcription, DNA-templated; GO:0006351,transcription…	PF03634.13:TCP family transcription factor
CmoCh01G004400	3.73	3.67	4.32	3.06	3.22	3.28	3.52	4.22	3.26	3.68	4.81	4.37	85	86	100	69	74	77	80	101	77	81	108	97	Cmo_Chr01	2138190	2140052	-	CmoCh01G004400	--	--	uncharacterized protein LOC111452000 [Cucurbita moschata]	--	SubName: Full=ubiquitin-like domain-containing CTD phosphatase 1 isoform X1 {ECO:0000313|RefSeq:XP_008444054.1, ECO:0000313|RefSeq:XP_008444055.1};	--	--	PF03031.18:NLI interacting factor-like phosphatase
CmoCh01G004410	1.11	1.22	0.62	0.42	0.83	0.74	1.12	0.26	0.74	1.08	0.71	1.21	16	18	9	6	12	11	16	4	11	15	10	17	Cmo_Chr01	2141701	2144804	+	CmoCh01G004410	--	--	hypothetical protein Csa_4G131140 [Cucumis sativus]	--	SubName: Full=Uncharacterized protein {ECO:0000313|EMBL:KGN53800.1};	--	--	--
CmoCh01G004420	8.02	9.74	9.02	8.69	8.99	7.15	8.71	9.45	10.83	10.76	11.7	6.98	85	106	97	91	96	78	92	105	119	110	122	72	Cmo_Chr01	2141938	2144852	-	CmoCh01G004420	--	--	hypothetical protein Csa_4G130630 [Cucumis sativus]	--	SubName: Full=Uncharacterized protein {ECO:0000313|EMBL:KGN53798.1};	--	--	--
CmoCh01G004430	5.73	6.05	5.8	5.04	5.14	4.29	5.48	4.63	4.95	6.48	5.22	6.51	144	156	148	125	130	111	137	122	129	157	129	159	Cmo_Chr01	2147622	2150293	+	CmoCh01G004430	K13544 pheophorbidase [EC:3.1.1.82] | (RefSeq) probable pheophorbidase (A)	ko00860: Porphyrin and chlorophyll metabolism	putative methylesterase 11, chloroplastic [Cucurbita moschata]	RecName: Full=Putative methylesterase 11, chloroplastic; Short=AtMES11; EC=3.1.1.-; Flags: Precursor;	SubName: Full=Uncharacterized protein {ECO:0000313|EMBL:KGN53796.1};	--	GO:0009507,chloroplast; GO:0016787,hydrolase activity	PF12697.7:Alpha/beta hydrolase family
CmoCh01G004440	2.01	0.92	1.45	2.04	2	1.3	1.35	1.79	0.91	1.53	1.91	0.83	15	7	11	15	15	10	10	14	7	11	14	6	Cmo_Chr01	2150322	2151726	+	CmoCh01G004440	K13435 serine/threonine-protein kinase Pto | (RefSeq) receptor-like protein kinase HERK 1 (A)	ko04626: Plant-pathogen interaction	receptor-like protein kinase FERONIA [Cucurbita moschata]	RecName: Full=Receptor-like protein kinase FERONIA; EC=2.7.11.1; AltName: Full=Protein SIRENE; Flags: Precursor;	SubName: Full=Pto-type resistance protein {ECO:0000313|EMBL:ACX80234.1}; Flags: Fragment;	Serine/threonine protein kinase	GO:0043680,filiform apparatus; GO:0016021,integral component of membrane; GO:0005622,intracellular; GO:0016020,membrane; GO:0005886,plasma membrane; GO:0009506,plasmodesma; GO:0005524,ATP binding; GO:0004672,protein kinase activity; GO:0004674,protein serine/threonine kinase activity; GO:0009738,abscisic acid-activated signaling pathway; GO:0009742,brassinosteroid mediated signaling pathway; GO:0…	--
CmoCh01G004450	0.38	0.37	0.28	0.55	0.35	0.4	0.29	0.36	0.34	0	0.39	0.46	12	12	9	17	11	13	9	12	11	0	12	14	Cmo_Chr01	2150671	2152296	-	CmoCh01G004450	K13435 serine/threonine-protein kinase Pto | (RefSeq) Pto; serine/threonine protein kinase Pto (A)	ko04626: Plant-pathogen interaction	receptor-like protein kinase FERONIA [Cucurbita moschata]	RecName: Full=Receptor-like protein kinase FERONIA; EC=2.7.11.1; AltName: Full=Protein SIRENE; Flags: Precursor;	SubName: Full=Uncharacterized protein {ECO:0000313|EMBL:KGN53792.1};	Serine/threonine protein kinase	GO:0043680,filiform apparatus; GO:0016021,integral component of membrane; GO:0005622,intracellular; GO:0016020,membrane; GO:0005886,plasma membrane; GO:0009506,plasmodesma; GO:0005524,ATP binding; GO:0004672,protein kinase activity; GO:0004674,protein serine/threonine kinase activity; GO:0009738,abscisic acid-activated signaling pathway; GO:0009742,brassinosteroid mediated signaling pathway; GO:0…	PF07714.17:Protein tyrosine kinase
CmoCh01G004460	31.98	35.17	35.61	32.62	35.74	41.41	30.8	33.7	34.1	26.73	32.18	30.07	1684	1900	1903	1696	1896	2244	1615	1860	1861	1357	1667	1540	Cmo_Chr01	2152778	2155489	-	CmoCh01G004460	K13435 serine/threonine-protein kinase Pto | (RefSeq) Pto; serine/threonine protein kinase Pto (A)	ko04626: Plant-pathogen interaction	receptor-like protein kinase FERONIA [Cucurbita moschata]	RecName: Full=Receptor-like protein kinase FERONIA; EC=2.7.11.1; AltName: Full=Protein SIRENE; Flags: Precursor;	SubName: Full=Uncharacterized protein {ECO:0000313|EMBL:KGN53792.1};	Serine/threonine protein kinase	GO:0043680,filiform apparatus; GO:0016021,integral component of membrane; GO:0005622,intracellular; GO:0016020,membrane; GO:0005886,plasma membrane; GO:0009506,plasmodesma; GO:0005524,ATP binding; GO:0004672,protein kinase activity; GO:0004674,protein serine/threonine kinase activity; GO:0009738,abscisic acid-activated signaling pathway; GO:0009742,brassinosteroid mediated signaling pathway; GO:0…	PF07714.17:Protein tyrosine kinase
CmoCh01G004470	69.09	65.65	69.04	106.89	113.33	87.95	90.16	83.46	88.84	70.2	46	53.71	841	820	853	1285	1390	1102	1093	1065	1121	824	551	636	Cmo_Chr01	2156783	2159366	-	CmoCh01G004470	--	--	--	--	--	--	--	--
CmoCh01G004480	0.26	0.26	0.19	0.13	0.43	0.35	0.23	0.35	0.38	0.1	0.17	0.14	8	8	6	4	13	11	7	11	12	3	5	4	Cmo_Chr01	2161265	2164055	+	CmoCh01G004480	--	--	COBRA-like protein 1 [Cucurbita moschata]	RecName: Full=Protein COBRA; AltName: Full=Cell expansion protein; Flags: Precursor;	RecName: Full=COBRA-like protein {ECO:0000256|PIRNR:PIRNR038122};	--	GO:0031225,anchored component of membrane; GO:0046658,anchored component of plasma membrane; GO:0009897,external side of plasma membrane; GO:0016328,lateral plasma membrane; GO:0009930,longitudinal side of cell surface; GO:0009505,plant-type cell wall; GO:0005886,plasma membrane; GO:0010215,cellulose microfibril organization; GO:0009825,multidimensional cell growth; GO:0009651,response to salt st…	PF04833.15:COBRA-like protein
CmoCh01G004490	2.16	1.43	1.91	3.38	2.72	1.61	1.95	2.31	2.67	1.35	0.78	2.23	68	46	61	105	86	52	61	76	87	41	24	68	Cmo_Chr01	2164388	2166447	-	CmoCh01G004490	K15121 solute carrier family 25, member 44 | (RefSeq) solute carrier family 25 member 44-like (A)	--	COBRA-like protein 4 [Cucurbita moschata]	RecName: Full=COBRA-like protein 4; Flags: Precursor;	RecName: Full=COBRA-like protein {ECO:0000256|PIRNR:PIRNR038122};	--	GO:0031225,anchored component of membrane; GO:0005886,plasma membrane; GO:0005774,vacuolar membrane; GO:0016049,cell growth; GO:0010215,cellulose microfibril organization; GO:0009834,plant-type secondary cell wall biogenesis	PF04833.15:COBRA-like protein
CmoCh01G004510	1.54	1.29	1.55	2.87	2.43	1.97	2.63	1.67	1.99	1.27	0.53	1.19	44	38	45	81	70	58	75	50	59	35	15	33	Cmo_Chr01	2168447	2170626	+	CmoCh01G004510	K13379 reversibly glycosylated polypeptide / UDP-arabinopyranose mutase [EC:2.4.1.- 5.4.99.30] | (RefSeq) alpha-1,4-glucan-protein synthase [UDP-forming] 2-like (A)	ko00520: Amino sugar and nucleotide sugar metabolism	alpha-1,4-glucan-protein synthase [UDP-forming]	RecName: Full=Probable UDP-arabinopyranose mutase 2 {ECO:0000305}; EC=5.4.99.30 {ECO:0000250|UniProtKB:Q8H8T0}; AltName: Full=Reversibly glycosylated polypeptide 2 {ECO:0000303|PubMed:10580281}; Short=RGP2 {ECO:0000303|PubMed:10580281}; AltName: Full=UDP-L-arabinose mutase 2 {ECO:0000305}; AltName: Full=UDP-glucose:protein transglucosylase 2 {ECO:0000303|PubMed:10580281}; Short=UPTG 2 {ECO:000030…	SubName: Full=alpha-1,4-glucan-protein synthase [UDP-forming] 2-like {ECO:0000313|RefSeq:XP_008464578.1};	--	GO:0005618,cell wall; GO:0005576,extracellular region; GO:0005794,Golgi apparatus; GO:0009506,plasmodesma; GO:0052691,UDP-arabinopyranose mutase activity; GO:0071555,cell wall organization; GO:0030244,cellulose biosynthetic process; GO:0071669,plant-type cell wall organization or biogenesis; GO:0006486,protein glycosylation	PF03214.13:Reversibly glycosylated polypeptide
CmoCh01G004540	0.07	0.27	0.2	0.07	0.24	0.07	0.03	0.2	0.17	0.14	0.28	0.11	2	8	6	2	7	2	1	6	5	4	8	3	Cmo_Chr01	2174856	2178407	+	CmoCh01G004540	K09264 MADS-box transcription factor, plant | (RefSeq) developmental protein SEPALLATA 1-like (A)	--	developmental protein SEPALLATA 1-like [Cucurbita moschata]	RecName: Full=Developmental protein SEPALLATA 2; AltName: Full=Agamous-like MADS-box protein AGL4;	SubName: Full=CAGL2 {ECO:0000313|EMBL:AAF23363.1};	MADS box transcription factor	GO:0005634,nucleus; GO:0003700,DNA-binding transcription factor activity; GO:0046983,protein dimerization activity; GO:0000977,RNA polymerase II regulatory region sequence-specific DNA binding; GO:0030154,cell differentiation; GO:0048481,plant ovule development; GO:0045944,positive regulation of transcription by RNA polymerase II; GO:0006351,transcription, DNA-templated	PF01486.17:K-box region
CmoCh01G004550	0	0.12	0.04	0.13	0	0.04	0.13	0	0.12	0.04	0.04	0.04	0	3	1	3	0	1	3	0	3	1	1	1	Cmo_Chr01	2180900	2186007	+	CmoCh01G004550	K09264 MADS-box transcription factor, plant | (RefSeq) truncated transcription factor CAULIFLOWER A-like (A)	--	truncated transcription factor CAULIFLOWER A-like [Cucurbita moschata]	RecName: Full=Agamous-like MADS-box protein AGL8 homolog; AltName: Full=TM4;	SubName: Full=truncated transcription factor CAULIFLOWER D {ECO:0000313|RefSeq:XP_008464588.1};	MADS box transcription factor	GO:0005634,nucleus; GO:0003700,DNA-binding transcription factor activity; GO:0046983,protein dimerization activity; GO:0000977,RNA polymerase II regulatory region sequence-specific DNA binding; GO:0045944,positive regulation of transcription by RNA polymerase II; GO:0006351,transcription, DNA-templated	PF00319.18:SRF-type transcription factor (DNA-binding and dimerisation domain)
CmoCh01G004560	12.34	11.4	12.53	16.82	16.76	18.14	16.05	16.13	18.01	9.81	8.7	10.69	728	690	750	980	996	1101	943	997	1101	558	505	613	Cmo_Chr01	2186981	2195962	+	CmoCh01G004560	--	--	AUGMIN subunit 5 [Cucurbita moschata]	RecName: Full=AUGMIN subunit 5 {ECO:0000303|PubMed:22505726};	SubName: Full=AUGMIN subunit 5 {ECO:0000313|RefSeq:XP_008464568.1};	--	GO:0070652,HAUS complex; GO:0009524,phragmoplast; GO:0005876,spindle microtubule; GO:0051011,microtubule minus-end binding; GO:0051301,cell division; GO:0051225,spindle assembly	PF14817.6:HAUS augmin-like complex subunit 5
CmoCh01G004570	21.01	12.6	16.13	12.59	15.27	9.97	13.26	14.35	10.78	15.45	14.14	14.3	299	184	233	177	219	146	188	214	159	212	198	198	Cmo_Chr01	2196029	2196859	+	CmoCh01G004570	--	--	olee1-like protein [Cucurbita moschata]	RecName: Full=Olee1-like protein; Flags: Precursor;	SubName: Full=Uncharacterized protein {ECO:0000313|EMBL:KGN53773.1};	--	GO:0005615,extracellular space	PF01190.17:Pollen proteins Ole e I like
CmoCh01G004580	10.17	9.91	11.45	11.59	12.46	9.2	9.95	12.48	11.69	10.12	8.44	9.68	392	392	448	441	484	365	382	504	467	376	320	363	Cmo_Chr01	2197783	2200329	+	CmoCh01G004580	K23280 rhamnogalacturonan I rhamnosyltransferase [EC:2.4.1.351] | (RefSeq) O-fucosyltransferase 34-like (A)	--	O-fucosyltransferase 34-like [Cucurbita moschata]	RecName: Full=O-fucosyltransferase 34 {ECO:0000305}; Short=O-FucT-34 {ECO:0000305}; EC=2.4.1.- {ECO:0000305}; AltName: Full=O-fucosyltransferase family protein {ECO:0000312|EMBL:ARJ31449.1};	SubName: Full=Uncharacterized protein {ECO:0000313|EMBL:KGN53771.1};	--	GO:0005737,cytoplasm; GO:0016021,integral component of membrane; GO:0016757,transferase activity, transferring glycosyl groups; GO:0006004,fucose metabolic process; GO:0006486,protein glycosylation	PF10250.9:GDP-fucose protein O-fucosyltransferase
CmoCh01G004590	0	2.26	0.91	2.35	1.38	1.35	0.7	0.66	0.67	1.44	0.94	0.95	0	10	4	10	6	6	3	3	3	6	4	4	Cmo_Chr01	2200400	2202110	+	CmoCh01G004590	--	--	--	--	--	--	--	--
CmoCh01G004600	9.07	9.54	9.17	10.75	9.36	10.66	9.67	9.03	8.33	11.67	12.48	11.36	229	247	235	268	238	277	243	239	218	284	310	279	Cmo_Chr01	2202379	2205282	-	CmoCh01G004600	K12126 phytochrome-interacting factor 3 | (RefSeq) uncharacterized protein LOC112275291 isoform X1 (A)	ko04075: Plant hormone signal transduction; ko04712: Circadian rhythm - plant	transcription factor BIM3-like isoform X1 [Cucurbita moschata]	RecName: Full=Transcription factor BIM2; AltName: Full=BES1-interacting Myc-like protein 2; AltName: Full=Basic helix-loop-helix protein 102; Short=AtbHLH102; Short=bHLH 102; AltName: Full=Transcription factor EN 125; AltName: Full=bHLH transcription factor bHLH102;	SubName: Full=Uncharacterized protein {ECO:0000313|EMBL:KGN53770.1};	--	GO:0005634,nucleus; GO:0003700,DNA-binding transcription factor activity; GO:0046983,protein dimerization activity; GO:0043565,sequence-specific DNA binding; GO:0006351,transcription, DNA-templated	PF00010.26:Helix-loop-helix DNA-binding domain
CmoCh01G004610	10	8.86	8.72	11.45	11.67	10.75	10.28	9.64	9.72	9.79	8.86	9.54	375	341	332	424	441	415	384	379	378	354	327	348	Cmo_Chr01	2205577	2208594	-	CmoCh01G004610	K23280 rhamnogalacturonan I rhamnosyltransferase [EC:2.4.1.351] | (RefSeq) O-fucosyltransferase 34 isoform X1 (A)	--	O-fucosyltransferase 27-like [Cucurbita moschata]	RecName: Full=O-fucosyltransferase 27 {ECO:0000305}; Short=O-FucT-27 {ECO:0000305}; EC=2.4.1.- {ECO:0000305}; AltName: Full=O-fucosyltransferase family protein {ECO:0000312|EMBL:ARJ31433.1};	SubName: Full=Uncharacterized protein {ECO:0000313|EMBL:KGN53747.1};	--	GO:0005768,endosome; GO:0005794,Golgi apparatus; GO:0016021,integral component of membrane; GO:0005802,trans-Golgi network; GO:0016757,transferase activity, transferring glycosyl groups; GO:0006004,fucose metabolic process; GO:0006486,protein glycosylation	PF10250.9:GDP-fucose protein O-fucosyltransferase
CmoCh01G004620	4.55	4.06	3.73	4.68	4.65	4.11	4.25	3.61	4.21	3.39	3.26	2.44	71	65	59	72	73	66	66	59	68	51	50	37	Cmo_Chr01	2208638	2210268	-	CmoCh01G004620	--	--	O-fucosyltransferase 27-like [Cucurbita moschata]	RecName: Full=O-fucosyltransferase 27 {ECO:0000305}; Short=O-FucT-27 {ECO:0000305}; EC=2.4.1.- {ECO:0000305}; AltName: Full=O-fucosyltransferase family protein {ECO:0000312|EMBL:ARJ31433.1};	SubName: Full=Uncharacterized protein {ECO:0000313|EMBL:KGN53747.1};	--	GO:0005768,endosome; GO:0005794,Golgi apparatus; GO:0016021,integral component of membrane; GO:0005802,trans-Golgi network; GO:0016757,transferase activity, transferring glycosyl groups; GO:0006004,fucose metabolic process; GO:0006486,protein glycosylation	PF09163.11:Formate dehydrogenase N, transmembrane
CmoCh01G004640	10.18	8.59	9.93	10.53	10.94	10.59	9.32	10.5	9.39	10.44	10.55	9.81	637	552	631	651	690	682	581	689	609	630	650	597	Cmo_Chr01	2218072	2227565	-	CmoCh01G004640	K13216 nuclear inhibitor of protein phosphatase 1 [EC:3.1.4.-] | (RefSeq) uncharacterized LOC100243354 (A)	--	kanadaptin [Cucurbita moschata]	RecName: Full=Protein phosphatase 1 regulatory inhibitor subunit PPP1R8 homolog {ECO:0000305};	SubName: Full=kanadaptin {ECO:0000313|RefSeq:XP_008455566.1};	Anion exchanger adaptor protein Kanadaptin, contains FHA domain	GO:0016607,nuclear speck; GO:0003729,mRNA binding; GO:0004865,protein serine/threonine phosphatase inhibitor activity; GO:0035308,negative regulation of protein dephosphorylation	PF00498.26:FHA domain
CmoCh01G004650	0.45	0.65	1.32	2.03	1.77	2.38	0.9	1.7	2.8	2.54	3.17	0.92	2	3	6	9	8	11	4	8	13	11	14	4	Cmo_Chr01	2227661	2228430	-	CmoCh01G004650	--	--	--	--	--	--	--	--
CmoCh01G004660	4.14	5.43	4.86	4.51	6.4	3.79	4.56	4.71	4.53	5.12	4.13	4.75	52	70	62	56	81	49	57	62	59	62	51	58	Cmo_Chr01	2229383	2231144	-	CmoCh01G004660	K16750 biogenesis of lysosome-related organelles complex 1 subunit 2 | (RefSeq) biogenesis of lysosome-related organelles complex 1 subunit 2 (A)	--	biogenesis of lysosome-related organelles complex 1 subunit 2 [Cucurbita moschata]	RecName: Full=Biogenesis of lysosome-related organelles complex 1 subunit 2; Short=BLOC-1 subunit 2;	SubName: Full=Uncharacterized protein {ECO:0000313|EMBL:KGN53763.1};	Phytoene desaturase	GO:0031083,BLOC-1 complex; GO:0005768,endosome; GO:0005622,intracellular; GO:0016491,oxidoreductase activity	PF10046.9:Biogenesis of lysosome-related organelles complex-1 subunit 2
CmoCh01G004670	3.28	3.28	2.8	3.67	3.65	2.76	3.5	2.82	3.15	3.41	3.32	3.76	200	205	173	221	224	173	212	180	199	200	199	223	Cmo_Chr01	2231520	2238062	+	CmoCh01G004670	--	--	WPP domain-interacting tail-anchored protein 1-like isoform X2 [Cucurbita moschata]	RecName: Full=WPP domain-interacting tail-anchored protein 2;	SubName: Full=WPP domain-interacting tail-anchored protein 2-like isoform X4 {ECO:0000313|RefSeq:XP_008455571.1};	--	GO:0016021,integral component of membrane; GO:2000769,regulation of establishment or maintenance of cell polarity regulating cell shape	--
CmoCh01G004690	1.23	0.8	1.75	0.55	4.46	2.25	0.96	1.56	2.37	1.84	1.11	1.12	9	6	13	4	33	17	7	12	18	13	8	8	Cmo_Chr01	2243740	2244117	+	CmoCh01G004690	--	--	protein GLUTAMINE DUMPER 6-like [Cucurbita moschata]	RecName: Full=Protein GLUTAMINE DUMPER 4;	SubName: Full=Uncharacterized protein {ECO:0000313|EMBL:KGN53748.1};	--	GO:0016021,integral component of membrane; GO:0006865,amino acid transport; GO:0080143,regulation of amino acid export	--
CmoCh01G004700	1.97	1.32	2.55	0.87	1.83	2.27	1.36	0.94	1.19	2.17	2	2.03	16	11	21	7	15	19	11	8	10	17	16	16	Cmo_Chr01	2249129	2250721	+	CmoCh01G004700	--	--	protein GLUTAMINE DUMPER 4-like [Cucurbita moschata]	RecName: Full=Protein GLUTAMINE DUMPER 4;	SubName: Full=Uncharacterized protein {ECO:0000313|EMBL:KGN53755.1};	--	GO:0016021,integral component of membrane; GO:0006865,amino acid transport; GO:0080143,regulation of amino acid export	--
CmoCh01G004710	8.24	6.69	7.13	0.53	0.31	0.31	1.49	1.36	1.02	14.68	13.42	8.8	156	130	137	10	6	6	28	27	20	268	250	162	Cmo_Chr01	2251358	2252332	-	CmoCh01G004710	K12135 zinc finger protein CONSTANS | (RefSeq) zinc finger protein CONSTANS-LIKE 2-like (A)	ko04712: Circadian rhythm - plant	zinc finger protein CONSTANS-LIKE 2-like [Cucurbita moschata]	RecName: Full=Zinc finger protein CONSTANS-LIKE 2;	SubName: Full=Uncharacterized protein {ECO:0000313|EMBL:KGN53769.1};	GATA-4/5/6 transcription factors	GO:0005634,nucleus; GO:0003677,DNA binding; GO:0003700,DNA-binding transcription factor activity; GO:0008270,zinc ion binding; GO:0009658,chloroplast organization; GO:0009909,regulation of flower development; GO:0009416,response to light stimulus; GO:0006351,transcription, DNA-templated	PF06203.14:CCT motif
CmoCh01G004720	2.31	1.58	1.79	1.74	2.48	1.67	1.43	1.64	1.99	1.48	1.84	2.02	47	33	37	35	51	35	29	35	42	29	37	40	Cmo_Chr01	2255755	2256804	-	CmoCh01G004720	K14493 gibberellin receptor GID1 [EC:3.-.-.-] | (RefSeq) GID1b-2; hypothetical protein (A)	ko04075: Plant hormone signal transduction	probable carboxylesterase 17 [Cucurbita moschata]	RecName: Full=Probable carboxylesterase 17; AltName: Full=AtCXE17; EC=3.1.1.1;	SubName: Full=Uncharacterized protein {ECO:0000313|EMBL:CCB57728.1};	Arylacetamide deacetylase	GO:0052689,carboxylic ester hydrolase activity; GO:0016787,hydrolase activity; GO:0009056,catabolic process	PF07859.13:alpha/beta hydrolase fold
CmoCh01G004730	1.95	1.83	2.81	2.25	2.48	2.23	2.3	2.59	2.75	3.46	1.62	2.93	28	27	41	32	36	33	33	39	41	48	23	41	Cmo_Chr01	2255897	2261107	+	CmoCh01G004730	K14493 gibberellin receptor GID1 [EC:3.-.-.-] | (RefSeq) gibberellin receptor GID1B-like (A)	ko04075: Plant hormone signal transduction	probable carboxylesterase 17 [Cucurbita moschata]	RecName: Full=Probable carboxylesterase 17; AltName: Full=AtCXE17; EC=3.1.1.1;	SubName: Full=Uncharacterized protein {ECO:0000313|EMBL:CCB57728.1};	Arylacetamide deacetylase	GO:0052689,carboxylic ester hydrolase activity; GO:0016787,hydrolase activity; GO:0009056,catabolic process	PF07859.13:alpha/beta hydrolase fold
CmoCh01G004740	32.57	30.53	38.45	45.16	41.9	46.17	32.35	31.32	40.21	34.14	31.75	30.39	368	354	441	504	477	537	364	371	471	372	353	334	Cmo_Chr01	2264307	2264888	+	CmoCh01G004740	K02935 large subunit ribosomal protein L7/L12 | (RefSeq) uncharacterized protein LOC111452831 (A)	ko03010: Ribosome	uncharacterized protein LOC111452831 [Cucurbita moschata]	RecName: Full=50S ribosomal protein L12, chloroplastic {ECO:0000255|HAMAP-Rule:MF_00368};	SubName: Full=Uncharacterized protein {ECO:0000313|EMBL:KGN58328.1};	Mitochondrial/chloroplast ribosomal protein L12	GO:0009507,chloroplast; GO:0005840,ribosome; GO:0003735,structural constituent of ribosome; GO:0006412,translation	PF00542.19:Ribosomal protein L7/L12 C-terminal domain
CmoCh01G004750	110.41	111.33	116.75	126.4	155.69	102.36	98.76	99.58	115.11	89.44	61.89	80.42	2823	2921	3030	3192	4011	2694	2515	2669	3051	2205	1557	2000	Cmo_Chr01	2267892	2270489	+	CmoCh01G004750	K06630 14-3-3 protein epsilon | (RefSeq) 14-3-3-like protein A (A)	--	14-3-3-like protein A [Cucurbita moschata]	RecName: Full=14-3-3 protein 4; AltName: Full=PBLT4;	SubName: Full=Uncharacterized protein {ECO:0000313|EMBL:KGN53640.1};	Multifunctional chaperone (14-3-3 family)	GO:0019904,protein domain specific binding	PF00244.20:14-3-3 protein
CmoCh01G004760	133.84	130.45	134.34	61.45	63.02	81.3	134.29	116.8	113.57	193.2	203.77	189.75	4521	4522	4606	2050	2145	2827	4518	4136	3977	6293	6773	6235	Cmo_Chr01	2270435	2273593	-	CmoCh01G004760	--	--	RHOMBOID-like protein 9, chloroplastic isoform X1 [Cucurbita pepo subsp. pepo]	RecName: Full=RHOMBOID-like protein 9, chloroplastic {ECO:0000303|PubMed:17181860}; Short=AtRBL9 {ECO:0000303|PubMed:17181860}; EC=3.4.21.- {ECO:0000305}; Flags: Precursor;	SubName: Full=Uncharacterized protein {ECO:0000313|EMBL:KGN53641.1};	Rhomboid family proteins	GO:0031969,chloroplast membrane; GO:0016021,integral component of membrane; GO:0004252,serine-type endopeptidase activity	PF01694.22:Rhomboid family
[truncated: 30,029 more rows]
