# Supplementary material for: Metabolic and molecular mechanisms underlying the foliar Zn application induced increase of 2-acetyl-1-pyrroline conferring the ‘taro-like’ aroma in pumpkin leaves
Source: Front Plant Sci. 2023 Jan 26;14:1127032. doi: 10.3389/fpls.2023.1127032 (PMC9909474; doi:10.3389/fpls.2023.1127032)
Supplement: Supplementary file 6 [file Table_4.xlsx]

## Sheet: note
The file Zn_24 hrs vs Ctrl displays the comparative transcriptome analysis of gene expression between the control condition and the treatment of Zn (Zn_ 24 hrs).

## Sheet: Zn_24 hrs vs Ctrl
ID	Ctrl_1_fpkm	Ctrl_2_fpkm	Ctrl_3_fpkm	Zn_24 hrs_1_fpkm	Zn_24 hrs_2_fpkm	Zn_24 hrs_3_fpkm	Ctrl_1_count	Ctrl_2_count	Ctrl_3_count	Zn_24 hrs_1_count	Zn_24 hrs_2_count	Zn_24 hrs_3_count	log2FoldChange	FoldChange	pvalue	chr	start	end	strand	gene_name	gene_description	KEGG	KEGG pathway	NR	Swissprot	Tremble	KOG	GO	Pfam
CmoCh00G000020	126.85	141.02	174.8	199.04	198.57	191.77	1086	1239	1519	1683	1713	1690	0.2739	1.20907	0.030925	Cmo_Chr00	763905	764345	+	CmoCh00G000020	--	K02898 large subunit ribosomal protein L26e | (RefSeq) 60S ribosomal protein L26-1-like (A)	ko03010: Ribosome	60S ribosomal protein L26-1-like [Cucurbita moschata]	RecName: Full=60S ribosomal protein L26-1;	SubName: Full=60S ribosomal protein L26-1-like {ECO:0000313|RefSeq:XP_008457837.1};	60S ribosomal protein L26	GO:0009507,chloroplast; GO:0005829,cytosol; GO:0022625,cytosolic large ribosomal subunit; GO:0022626,cytosolic ribosome; GO:0016020,membrane; GO:0005730,nucleolus; GO:0005634,nucleus; GO:0005886,plasma membrane; GO:0042788,polysomal ribosome; GO:0005774,vacuolar membrane; GO:0003729,mRNA binding; GO:0003723,RNA binding; GO:0003735,structural constituent of ribosome; GO:0002181,cytoplasmic transla…	PF16906.5:Ribosomal proteins L26 eukaryotic, L24P archaeal
CmoCh00G000030	13.43	12.13	14.12	20.81	17.27	14.52	328	304	350	502	425	365	0.264548	1.20126	0.114334	Cmo_Chr00	769560	772119	-	CmoCh00G000030	--	K15040 voltage-dependent anion channel protein 2 | (RefSeq) mitochondrial outer membrane protein porin 2-like (A)	--	mitochondrial outer membrane protein porin 2-like [Cucurbita moschata]	RecName: Full=Mitochondrial outer membrane protein porin 2; AltName: Full=Voltage-dependent anion-selective channel protein 2; Short=AtVDAC2; Short=VDAC-2;	SubName: Full=mitochondrial outer membrane protein porin 2 {ECO:0000313|RefSeq:XP_008457836.1};	Porin/voltage-dependent anion-selective channel protein	GO:0005741,mitochondrial outer membrane; GO:0046930,pore complex; GO:0015288,porin activity; GO:0006811,ion transport; GO:0040008,regulation of growth	PF01459.22:Eukaryotic porin
CmoCh00G000090	29.73	26.88	29.58	29.27	28.69	34.59	1510	1401	1525	1468	1468	1808	-0.0373205	0.974463	0.761069	Cmo_Chr00	2641012	2659130	+	CmoCh00G000090	--	K08869 aarF domain-containing kinase | (RefSeq) uncharacterized aarF domain-containing protein kinase At1g71810, chloroplastic isoform X1 (A)	--	uncharacterized aarF domain-containing protein kinase At1g71810, chloroplastic isoform X1 [Cucurbita moschata]	RecName: Full=Uncharacterized aarF domain-containing protein kinase At1g71810, chloroplastic; EC=2.7.-.-; Flags: Precursor;	SubName: Full=uncharacterized aarF domain-containing protein kinase At1g71810, chloroplastic isoform X1 {ECO:0000313|RefSeq:XP_008447747.1};	Predicted unusual protein kinase	GO:0009507,chloroplast; GO:0010287,plastoglobule; GO:0005524,ATP binding; GO:0004672,protein kinase activity	PF03109.16:ABC1 family
CmoCh00G000100	27.53	25.51	25.98	33.96	34.7	28.88	426	405	408	519	541	460	0.160367	1.11757	0.242651	Cmo_Chr00	2683523	2688207	+	CmoCh00G000100	--	K07897 Ras-related protein Rab-7A | (RefSeq) ras-related protein Rab7-like (A)	ko04144: Endocytosis; ko04145: Phagosome	ras-related protein Rab7-like [Cucurbita moschata]	RecName: Full=Ras-related protein Rab7;	SubName: Full=ras-related protein Rab7 isoform X1 {ECO:0000313|RefSeq:XP_008447759.1};	Ras-related GTPase	GO:0005886,plasma membrane; GO:0005525,GTP binding; GO:0003924,GTPase activity; GO:0015031,protein transport	PF00071.22:Ras family
CmoCh00G000170	0.88	0.9	1.29	3.1	2.74	2.26	20	21	30	70	63	53	1.26011	2.39514	0.000506578	Cmo_Chr00	4973543	4975100	-	CmoCh00G000170	--	K12462 Rho GDP-dissociation inhibitor | (RefSeq) rho GDP-dissociation inhibitor 1-like (A)	--	rho GDP-dissociation inhibitor 1-like [Cucurbita moschata]	RecName: Full=Rho GDP-dissociation inhibitor 1; Short=AtRhoGDI1; Short=Rho GDI-1;	SubName: Full=rho GDP-dissociation inhibitor 1-like {ECO:0000313|RefSeq:XP_008458949.1};	Rho GDP-dissociation inhibitor	GO:0005737,cytoplasm; GO:0005096,GTPase activator activity; GO:0005094,Rho GDP-dissociation inhibitor activity; GO:0009932,cell tip growth; GO:0010053,root epidermal cell differentiation	PF02115.17:RHO protein GDP dissociation inhibitor
CmoCh00G000290	4.11	3.17	3.25	4.62	4.91	5.07	182	144	146	202	219	231	0.329118	1.25625	0.0865636	Cmo_Chr00	5960502	5966942	+	CmoCh00G000290	--	K17085 transmembrane 9 superfamily member 1 | (RefSeq) transmembrane 9 superfamily member 5-like isoform X1 (A)	--	transmembrane 9 superfamily member 5-like isoform X1 [Cucurbita moschata]	RecName: Full=Transmembrane 9 superfamily member 5 {ECO:0000305}; AltName: Full=Endomembrane protein 11 {ECO:0000303|PubMed:22570441}; AltName: Full=Transmembrane nine protein 5 {ECO:0000303|PubMed:20681974}; Short=AtTMN5 {ECO:0000303|PubMed:20681974}; Flags: Precursor;	RecName: Full=Transmembrane 9 superfamily member {ECO:0000256|RuleBase:RU363079};	Endosomal membrane proteins, EMP70	GO:0010008,endosome membrane; GO:0000139,Golgi membrane; GO:0016021,integral component of membrane; GO:0009624,response to nematode	PF02990.16:Endomembrane protein 70
CmoCh00G000300	44.47	35.82	45.74	81.42	69.75	58.09	1251	1034	1306	2262	1977	1682	0.589718	1.50495	6.36841e-05	Cmo_Chr00	5970291	5973681	+	CmoCh00G000300	--	K02865 large subunit ribosomal protein L10Ae | (RefSeq) 60S ribosomal protein L10a-like (A)	ko03010: Ribosome	60S ribosomal protein L10a-like [Cucurbita moschata]	RecName: Full=60S ribosomal protein L10a {ECO:0000303|PubMed:21205822};	RecName: Full=Ribosomal protein {ECO:0000256|RuleBase:RU000659};	60S ribosomal protein L10A	GO:0022625,cytosolic large ribosomal subunit; GO:0003723,RNA binding; GO:0003735,structural constituent of ribosome; GO:0000470,maturation of LSU-rRNA; GO:0006412,translation	PF00687.21:Ribosomal protein L1p/L10e family
CmoCh00G000310	3.06	1.94	2.11	3.63	3.31	2.59	100	65	70	117	109	87	0.276631	1.21136	0.317265	Cmo_Chr00	6132445	6134334	-	CmoCh00G000310	--	K22395 cinnamyl-alcohol dehydrogenase [EC:1.1.1.195] | (RefSeq) berberine bridge enzyme-like 15 (A)	ko00940: Phenylpropanoid biosynthesis	berberine bridge enzyme-like 18 [Cucurbita moschata]	RecName: Full=Tetrahydrocannabinolic acid synthase; Short=THCAS; EC=1.21.3.7; AltName: Full=Delta(1)-tetrahydrocannabinolic acid synthase; AltName: Full=THCA synthase; Flags: Precursor;	SubName: Full=tetrahydrocannabinolic acid synthase-like {ECO:0000313|RefSeq:XP_008463307.2};	--	GO:0048046,apoplast; GO:0102778,Delta9-tetrahydrocannabinolate synthase activity; GO:0050660,flavin adenine dinucleotide binding; GO:0016614,oxidoreductase activity, acting on CH-OH group of donors	PF01565.23:FAD binding domain
CmoCh00G000330	26.1	24.94	27.46	22.57	23.34	21.91	1296	1271	1384	1107	1168	1120	-0.352433	0.783262	0.000479832	Cmo_Chr00	6274044	6277059	+	CmoCh00G000330	--	K19891 glucan endo-1,3-beta-glucosidase 1/2/3 [EC:3.2.1.39] | (RefSeq) hypothetical protein (A)	ko00500: Starch and sucrose metabolism	glucan endo-1,3-beta-glucosidase 14-like isoform X2 [Cucurbita maxima]	RecName: Full=Glucan endo-1,3-beta-glucosidase 14; EC=3.2.1.39; AltName: Full=(1->3)-beta-glucan endohydrolase 14; Short=(1->3)-beta-glucanase 14; AltName: Full=Beta-1,3-endoglucanase 14; Short=Beta-1,3-glucanase 14; Flags: Precursor;	SubName: Full=glucan endo-1,3-beta-glucosidase 14 {ECO:0000313|RefSeq:XP_008461417.1};	--	GO:0046658,anchored component of plasma membrane; GO:0005618,cell wall; GO:0005737,cytoplasm; GO:0005576,extracellular region; GO:0005634,nucleus; GO:0042973,glucan endo-1,3-beta-D-glucosidase activity; GO:0004553,hydrolase activity, hydrolyzing O-glycosyl compounds; GO:0030247,polysaccharide binding; GO:0005975,carbohydrate metabolic process; GO:0071555,cell wall organization; GO:0006952,defense…	PF00332.18:Glycosyl hydrolases family 17
CmoCh00G000340	4.72	4.78	5.38	9.18	7.71	7.64	51	53	59	98	84	85	0.580756	1.49563	0.0306221	Cmo_Chr00	6279027	6281075	-	CmoCh00G000340	--	--	--	coiled-coil domain-containing protein 94 homolog isoform X1 [Cucurbita moschata]	--	--	--	--	--
CmoCh00G000360	9.67	11.88	11.59	16.36	13.75	10.51	134	169	163	224	192	150	0.150553	1.11	0.485118	Cmo_Chr00	6282424	6283644	-	CmoCh00G000360	--	K01867 tryptophanyl-tRNA synthetase [EC:6.1.1.2] | (RefSeq) tryptophan--tRNA ligase, cytoplasmic-like (A)	ko00970: Aminoacyl-tRNA biosynthesis	coiled-coil domain-containing protein 94 homolog isoform X1 [Cucurbita moschata]	--	SubName: Full=Uncharacterized protein {ECO:0000313|EMBL:KGN49569.1};	Uncharacterized conserved protein	--	PF04502.13:Family of unknown function (DUF572)
CmoCh00G000370	4.07	2.92	4.75	5.26	3.44	4.14	87	64	103	111	74	91	-0.00898112	0.993794	0.974746	Cmo_Chr00	6303673	6306462	-	CmoCh00G000370	--	K13448 calcium-binding protein CML | (RefSeq) probable calcium-binding protein CML48 (A)	ko04626: Plant-pathogen interaction	probable calcium-binding protein CML48 [Cucurbita moschata]	RecName: Full=Probable calcium-binding protein CML48; AltName: Full=Calmodulin-like protein 48;	SubName: Full=probable calcium-binding protein CML48 {ECO:0000313|RefSeq:XP_008461406.1};	Ca2+-binding protein, EF-Hand protein superfamily	GO:0005509,calcium ion binding	PF13405.6:EF-hand domain
CmoCh00G000390	12.02	12.54	12.82	16.17	17.28	14.94	325	348	352	432	471	416	0.230162	1.17297	0.0911987	Cmo_Chr00	6344668	6348328	-	CmoCh00G000390	--	K02952 small subunit ribosomal protein S13 | (RefSeq) 30S ribosomal protein S13, chloroplastic-like (A)	ko03010: Ribosome	uncharacterized protein LOC111469316 isoform X1 [Cucurbita maxima]	--	SubName: Full=uncharacterized protein LOC103500119 {ECO:0000313|RefSeq:XP_008461550.1, ECO:0000313|RefSeq:XP_008461554.1};	--	--	PF12697.7:Alpha/beta hydrolase family
CmoCh00G000400	4.99	3.79	2.63	5.41	6.05	6.77	86	67	46	92	105	120	0.530607	1.44454	0.0711803	Cmo_Chr00	6361264	6363888	-	CmoCh00G000400	--	--	--	CcsA (plastid) [Cucurbita pepo subsp. fraterna]	RecName: Full=Cytochrome c biogenesis protein CcsA {ECO:0000255|HAMAP-Rule:MF_01391};	RecName: Full=Cytochrome c biogenesis protein CcsA {ECO:0000256|HAMAP-Rule:MF_01391};	--	GO:0009535,chloroplast thylakoid membrane; GO:0016021,integral component of membrane; GO:0020037,heme binding; GO:0017004,cytochrome complex assembly	PF01578.20:Cytochrome C assembly protein
CmoCh00G000460	0.76	0.35	0.68	0.8	1.11	1.25	23	11	21	24	34	39	0.680513	1.60271	0.150694	Cmo_Chr00	6497659	6499865	+	CmoCh00G000460	--	K12309 beta-galactosidase [EC:3.2.1.23] | (Kazusa) Lj3g3v0323160.1; - (A)	ko00052: Galactose metabolism; ko00511: Other glycan degradation; ko00531: Glycosaminoglycan degradation; ko00600: Sphingolipid metabolism; ko00604: Glycosphingolipid biosynthesis - ganglio series	zinc finger protein WIP3-like [Cucurbita pepo subsp. pepo]	RecName: Full=Zinc finger protein WIP3; AltName: Full=WIP-domain protein 3 {ECO:0000303|PubMed:11782451}; Short=AtWIP3 {ECO:0000303|PubMed:11782451};	SubName: Full=Uncharacterized protein {ECO:0000313|EMBL:KGN64919.1};	FOG: Zn-finger	GO:0005634,nucleus; GO:0003700,DNA-binding transcription factor activity; GO:0046872,metal ion binding; GO:0003676,nucleic acid binding; GO:0006355,regulation of transcription, DNA-templated; GO:0006351,transcription, DNA-templated	PF13912.6:C2H2-type zinc finger
CmoCh00G000480	2.34	6.6	2.65	2.37	3.48	1.7	20	58	23	20	30	15	-0.770991	0.586015	0.14192	Cmo_Chr00	7591798	7592352	+	CmoCh00G000480	--	--	--	--	--	--	--	--	--
CmoCh00G000500	3.32	3.5	4.03	3.11	3.9	2.69	108	117	133	100	128	90	-0.304495	0.809726	0.188443	Cmo_Chr00	9403192	9405768	-	CmoCh00G000500	--	K15015 solute carrier family 32 (vesicular inhibitory amino acid transporter) | (RefSeq) amino acid transporter AVT1C-like isoform X1 (A)	--	amino acid permease 4-like [Cucurbita moschata]	RecName: Full=Amino acid permease 4; AltName: Full=Amino acid transporter AAP4;	SubName: Full=amino acid permease 4-like {ECO:0000313|RefSeq:XP_008442173.1};	Amino acid transporters	GO:0016021,integral component of membrane; GO:0005886,plasma membrane; GO:0015172,acidic amino acid transmembrane transporter activity; GO:0015175,neutral amino acid transmembrane transporter activity; GO:0015399,primary active transmembrane transporter activity; GO:0015293,symporter activity; GO:0006865,amino acid transport	PF01490.18:Transmembrane amino acid transporter protein
CmoCh00G000510	6.98	6.12	5.97	6.21	5.25	6.18	91	82	79	80	69	83	-0.253607	0.838796	0.321006	Cmo_Chr00	10534134	10536520	+	CmoCh00G000510	--	--	--	probably inactive leucine-rich repeat receptor-like protein kinase At3g28040 [Cucurbita pepo subsp. pepo]	RecName: Full=Probably inactive leucine-rich repeat receptor-like protein kinase At3g28040; Flags: Precursor;	SubName: Full=Receptor protein kinase {ECO:0000313|EMBL:KGN53091.1};	--	GO:0016021,integral component of membrane; GO:0005524,ATP binding; GO:0004672,protein kinase activity	--
CmoCh00G000540	11.47	8.75	7.64	8.61	7.95	13.08	402	315	272	298	281	472	-0.0512123	0.965125	0.823996	Cmo_Chr00	11699010	11701683	+	CmoCh00G000540	--	K02705 photosystem II CP43 chlorophyll apoprotein | (RefSeq) LOW QUALITY PROTEIN: uncharacterized protein LOC111474790 (A)	ko00195: Photosynthesis	LOW QUALITY PROTEIN: uncharacterized protein LOC111474790 [Cucurbita maxima]	RecName: Full=Photosystem II CP43 reaction center protein {ECO:0000255|HAMAP-Rule:MF_01496}; AltName: Full=PSII 43 kDa protein {ECO:0000255|HAMAP-Rule:MF_01496}; AltName: Full=Protein CP-43 {ECO:0000255|HAMAP-Rule:MF_01496}; Flags: Precursor;	RecName: Full=Photosystem II D2 protein {ECO:0000256|RuleBase:RU004333};	--	GO:0009535,chloroplast thylakoid membrane; GO:0016021,integral component of membrane; GO:0009523,photosystem II; GO:0016168,chlorophyll binding; GO:0045156,electron transporter, transferring electrons within the cyclic electron transport pathway of photosynthesis activity; GO:0046872,metal ion binding; GO:0009772,photosynthetic electron transport in photosystem II; GO:0018298,protein-chromophore …	PF00421.19:Photosystem II protein
CmoCh00G000550	1.41	1.42	1.78	1.57	1.75	2.78	59	61	76	65	74	120	0.269161	1.20511	0.38075	Cmo_Chr00	11702739	11705359	-	CmoCh00G000550	--	K02690 photosystem I P700 chlorophyll a apoprotein A2 | (RefSeq) psaB; photosystem I P700 chlorophyll a apoprotein A2 (A)	ko00195: Photosynthesis	photosystem I P700 chlorophyll a apoprotein A2 (chloroplast) [Cucurbita maxima]	RecName: Full=Photosystem I P700 chlorophyll a apoprotein A2 {ECO:0000255|HAMAP-Rule:MF_00482}; EC=1.97.1.12 {ECO:0000255|HAMAP-Rule:MF_00482}; AltName: Full=PSI-B {ECO:0000255|HAMAP-Rule:MF_00482}; AltName: Full=PsaB {ECO:0000255|HAMAP-Rule:MF_00482};	RecName: Full=Photosystem I P700 chlorophyll a apoprotein A2 {ECO:0000256|HAMAP-Rule:MF_00482}; EC=1.97.1.12 {ECO:0000256|HAMAP-Rule:MF_00482}; AltName: Full=PsaB {ECO:0000256|HAMAP-Rule:MF_00482};	--	GO:0009535,chloroplast thylakoid membrane; GO:0016021,integral component of membrane; GO:0009522,photosystem I; GO:0051539,4 iron, 4 sulfur cluster binding; GO:0016168,chlorophyll binding; GO:0046872,metal ion binding; GO:0016491,oxidoreductase activity; GO:0015979,photosynthesis; GO:0018298,protein-chromophore linkage	PF00223.19:Photosystem I psaA/psaB protein
CmoCh00G000570	0.3	0.17	0.24	0.14	0.36	0.18	26	15	21	12	32	16	-0.191343	0.87579	0.723443	Cmo_Chr00	11799292	11803892	-	CmoCh00G000570	--	K04125 gibberellin 2-oxidase [EC:1.14.11.13] | (RefSeq) gibberellin 2-beta-dioxygenase 7 (A)	ko00904: Diterpenoid biosynthesis	uncharacterized protein LOC111437896 [Cucurbita moschata]	RecName: Full=RNA-directed DNA polymerase homolog; EC=2.7.7.48; AltName: Full=Reverse transcriptase homolog;	SubName: Full=uncharacterized protein LOC108980832 {ECO:0000313|RefSeq:XP_018807389.1};	FOG: Transposon-encoded proteins with TYA, reverse transcriptase, integrase domains in various combinations	GO:0005739,mitochondrion; GO:0003968,RNA-directed 5'-3' RNA polymerase activity; GO:0003964,RNA-directed DNA polymerase activity	PF17917.1:RNase H-like domain found in reverse transcriptase
CmoCh00G000710	0.54	0.52	0.41	0.84	0.86	1.33	13	13	10	20	21	33	0.90289	1.86981	0.087946	Cmo_Chr00	15853032	15854338	+	CmoCh00G000710	--	K02132 F-type H+-transporting ATPase subunit alpha | (RefSeq) atp1, RCOM_Mp35; ATP synthase F1 subunit 1 (A)	ko00190: Oxidative phosphorylation	ATP synthase F1 subunit 1, partial (mitochondrion) [Augusta austrocaledonica]	RecName: Full=ATP synthase subunit alpha, mitochondrial;	SubName: Full=ATP synthase F1 subunit 1 {ECO:0000313|EMBL:AUD38688.1}; Flags: Fragment;	F0F1-type ATP synthase, alpha subunit	GO:0005743,mitochondrial inner membrane; GO:0045261,proton-transporting ATP synthase complex, catalytic core F(1); GO:0005524,ATP binding; GO:0046933,proton-transporting ATP synthase activity, rotational mechanism; GO:0015986,ATP synthesis coupled proton transport	PF00006.25:ATP synthase alpha/beta family, nucleotide-binding domain
CmoCh00G000770	7.73	9.54	10.66	9.04	9.37	8.51	45	57	63	52	55	51	-0.193658	0.874386	0.522487	Cmo_Chr00	16029728	16030027	-	CmoCh00G000770	--	K12859 U5 snRNP protein, DIM1 family | (RefSeq) thioredoxin-like protein YLS8 (A)	ko03040: Spliceosome	thioredoxin-like protein YLS8 [Cucurbita moschata]	RecName: Full=Thioredoxin-like protein YLS8; AltName: Full=Protein YELLOW-LEAF-SPECIFIC GENE 8;	SubName: Full=Uncharacterized protein {ECO:0000313|EMBL:KOM46104.1};	Component of the U4/U6.U5 snRNP/mitosis protein DIM1	GO:0005737,cytoplasm; GO:0005634,nucleus; GO:0005681,spliceosomal complex; GO:0046540,U4/U6 x U5 tri-snRNP complex; GO:0005682,U5 snRNP; GO:0000245,spliceosomal complex assembly	PF02966.16:Mitosis protein DIM1
CmoCh00G001000	2.53	2.48	3.3	2.57	4.04	3.97	165	166	219	166	266	267	0.210938	1.15744	0.338552	Cmo_Chr00	17646052	17651457	+	CmoCh00G001000	--	K15078 structure-specific endonuclease subunit SLX1 [EC:3.6.1.-] | (RefSeq) putative disease resistance protein RGA3 (A)	--	putative disease resistance protein RGA3 [Cucurbita moschata]	RecName: Full=Putative disease resistance protein RGA3; AltName: Full=Blight resistance protein B149; AltName: Full=RGA1-blb;	SubName: Full=Uncharacterized protein {ECO:0000313|EMBL:KGN53095.1};	Apoptotic ATPase	GO:0043531,ADP binding; GO:0005524,ATP binding; GO:0006952,defense response	PF00931.22:NB-ARC domain
CmoCh00G001030	0.91	0.49	0.7	1.1	0.45	1.11	36	20	28	43	18	45	0.203974	1.15187	0.664434	Cmo_Chr00	19003845	19018337	-	CmoCh00G001030	--	K01963 acetyl-CoA carboxylase carboxyl transferase subunit beta [EC:6.4.1.2 2.1.3.15] | (RefSeq) accD; acetyl-CoA carboxylase beta subunit (A)	ko00061: Fatty acid biosynthesis; ko00620: Pyruvate metabolism; ko00640: Propanoate metabolism; ko01200: Carbon metabolism; ko01212: Fatty acid metabolism	acetyl-CoA carboxylase beta subunit (chloroplast) [Cucurbita moschata]	RecName: Full=Acetyl-coenzyme A carboxylase carboxyl transferase subunit beta, chloroplastic {ECO:0000255|HAMAP-Rule:MF_01395}; Short=ACCase subunit beta {ECO:0000255|HAMAP-Rule:MF_01395}; Short=Acetyl-CoA carboxylase carboxyltransferase subunit beta {ECO:0000255|HAMAP-Rule:MF_01395}; EC=6.4.1.2 {ECO:0000255|HAMAP-Rule:MF_01395};	SubName: Full=Acetyl-CoA carboxylase beta subunit {ECO:0000313|EMBL:ATY70000.1};	3-Methylcrotonyl-CoA carboxylase, non-biotin containing subunit/Acetyl-CoA carboxylase carboxyl transferase, subunit beta	GO:0009317,acetyl-CoA carboxylase complex; GO:0009570,chloroplast stroma; GO:0003989,acetyl-CoA carboxylase activity; GO:0005524,ATP binding; GO:0046872,metal ion binding; GO:0006633,fatty acid biosynthetic process; GO:2001295,malonyl-CoA biosynthetic process	PF01039.22:Carboxyl transferase domain
CmoCh00G001040	1.43	1.52	0.89	2.69	1.29	2.33	22	24	14	41	20	37	0.575587	1.49028	0.229001	Cmo_Chr00	19007714	19009127	+	CmoCh00G001040	--	K02111 F-type H+-transporting ATPase subunit alpha [EC:3.6.3.14] | (RefSeq) atpA; ATP synthase CF1 alpha subunit (A)	ko00190: Oxidative phosphorylation; ko00195: Photosynthesis	ATP synthase CF1 alpha subunit (chloroplast) [Cucurbita maxima]	RecName: Full=ATP synthase subunit alpha, chloroplastic {ECO:0000255|HAMAP-Rule:MF_01346}; EC=3.6.3.14 {ECO:0000255|HAMAP-Rule:MF_01346}; AltName: Full=ATP synthase F1 sector subunit alpha {ECO:0000255|HAMAP-Rule:MF_01346}; AltName: Full=F-ATPase subunit alpha {ECO:0000255|HAMAP-Rule:MF_01346};	RecName: Full=ATP synthase subunit alpha {ECO:0000256|RuleBase:RU003551};	F0F1-type ATP synthase, alpha subunit	GO:0009535,chloroplast thylakoid membrane; GO:0045261,proton-transporting ATP synthase complex, catalytic core F(1); GO:0005524,ATP binding; GO:0046933,proton-transporting ATP synthase activity, rotational mechanism; GO:0015986,ATP synthesis coupled proton transport	PF00006.25:ATP synthase alpha/beta family, nucleotide-binding domain
CmoCh00G001050	5.72	3.44	3.07	5.11	4.51	4.58	68	42	37	60	54	56	0.0703723	1.04999	0.838169	Cmo_Chr00	19018654	19019476	-	CmoCh00G001050	--	K02111 F-type H+-transporting ATPase subunit alpha [EC:7.1.2.2] | (RefSeq) atpA; ATP synthase CF1 alpha subunit (A)	ko00190: Oxidative phosphorylation; ko00195: Photosynthesis	AtpA (plastid) [Cucurbita ecuadorensis]	RecName: Full=ATP synthase subunit alpha, chloroplastic {ECO:0000255|HAMAP-Rule:MF_01346}; EC=3.6.3.14 {ECO:0000255|HAMAP-Rule:MF_01346}; AltName: Full=ATP synthase F1 sector subunit alpha {ECO:0000255|HAMAP-Rule:MF_01346}; AltName: Full=F-ATPase subunit alpha {ECO:0000255|HAMAP-Rule:MF_01346};	RecName: Full=ATP synthase subunit alpha {ECO:0000256|RuleBase:RU003551};	F0F1-type ATP synthase, alpha subunit	GO:0009535,chloroplast thylakoid membrane; GO:0045261,proton-transporting ATP synthase complex, catalytic core F(1); GO:0005524,ATP binding; GO:0046933,proton-transporting ATP synthase activity, rotational mechanism; GO:0015986,ATP synthesis coupled proton transport	PF02874.23:ATP synthase alpha/beta family, beta-barrel domain
CmoCh00G001060	8.83	11	8.94	11.18	12.41	14.3	36	46	37	45	51	60	0.256002	1.19416	0.440109	Cmo_Chr00	19019587	19020769	+	CmoCh00G001060	--	K02109 F-type H+-transporting ATPase subunit b | (RefSeq) atpF; ATP synthase CF0 B subunit (A)	ko00190: Oxidative phosphorylation; ko00195: Photosynthesis	ATP synthase CF0 B subunit (chloroplast) [Alnus rubra]	RecName: Full=ATP synthase subunit b, chloroplastic {ECO:0000255|HAMAP-Rule:MF_01398}; AltName: Full=ATP synthase F(0) sector subunit b {ECO:0000255|HAMAP-Rule:MF_01398}; AltName: Full=ATPase subunit I {ECO:0000255|HAMAP-Rule:MF_01398};	SubName: Full=ATP synthase CF0 B subunit {ECO:0000313|EMBL:AUG62659.1};	--	GO:0009535,chloroplast thylakoid membrane; GO:0016021,integral component of membrane; GO:0045263,proton-transporting ATP synthase complex, coupling factor F(o); GO:0015078,proton transmembrane transporter activity; GO:0015986,ATP synthesis coupled proton transport	PF00430.18:ATP synthase B/B' CF(0)
CmoCh00G001230	31.94	28.51	24.62	23.49	29.04	29.6	1108	1015	867	805	1015	1057	-0.194703	0.873753	0.193848	Cmo_Chr00	21853125	21856161	-	CmoCh00G001230	--	K15803 (-)-germacrene D synthase [EC:4.2.3.75] | (RefSeq) LOW QUALITY PROTEIN: (+)-gamma-cadinene synthase-like (A)	ko00909: Sesquiterpenoid and triterpenoid biosynthesis	LOW QUALITY PROTEIN: (+)-gamma-cadinene synthase-like [Cucurbita moschata]	RecName: Full=(+)-gamma-cadinene synthase; Short=CmTpsNY; EC=4.2.3.13; EC=4.2.3.92; AltName: Full=(+)-delta-cadinene synthase;	SubName: Full=(+)-gamma-cadinene synthase {ECO:0000313|RefSeq:NP_001284382.1}; EC=4.2.3.13 {ECO:0000313|RefSeq:NP_001284382.1}; EC=4.2.3.92 {ECO:0000313|RefSeq:NP_001284382.1};	--	GO:0005737,cytoplasm; GO:0047461,(+)-delta-cadinene synthase activity; GO:0000287,magnesium ion binding; GO:0010334,sesquiterpene synthase activity; GO:0045338,farnesyl diphosphate metabolic process; GO:0051762,sesquiterpene biosynthetic process; GO:0016114,terpenoid biosynthetic process	PF03936.16:Terpene synthase family, metal binding domain
CmoCh00G001300	3.53	3.55	4.06	4.29	4.9	6.17	30	31	35	36	42	54	0.325529	1.25312	0.370072	Cmo_Chr00	25091985	25093180	+	CmoCh00G001300	--	--	--	probable uridine nucleosidase 2 [Cucurbita moschata]	--	--	--	--	PF01156.19:Inosine-uridine preferring nucleoside hydrolase
CmoCh00G001490	96.85	107.38	115.62	63.29	75.77	74.17	581	661	704	375	458	458	-0.725516	0.604781	1.15617e-07	Cmo_Chr00	26501102	26501410	-	CmoCh00G001490	--	--	--	21.7 kDa class VI heat shock protein, partial [Cucurbita moschata]	RecName: Full=21.7 kDa class VI heat shock protein; AltName: Full=21.7 kDa heat shock protein; Short=AtHsp21.7;	SubName: Full=HSP23.0 {ECO:0000313|EMBL:ADU55792.1};	--	GO:0005737,cytoplasm	--
CmoCh00G001510	10.61	10.83	10.76	5.39	16.01	6.11	275	288	283	138	418	163	-0.378802	0.769076	0.232712	Cmo_Chr00	26971716	26973221	+	CmoCh00G001510	--	K00430 peroxidase [EC:1.11.1.7] | (RefSeq) peroxidase 2-like (A)	ko00940: Phenylpropanoid biosynthesis	peroxidase 2-like [Cucurbita moschata]	RecName: Full=Peroxidase 2; EC=1.11.1.7; AltName: Full=CUP2; Flags: Fragment;	RecName: Full=Peroxidase {ECO:0000256|RuleBase:RU362060, ECO:0000256|SAAS:SAAS00709852}; EC=1.11.1.7 {ECO:0000256|RuleBase:RU362060, ECO:0000256|SAAS:SAAS00709852};	--	GO:0020037,heme binding; GO:0046872,metal ion binding; GO:0004601,peroxidase activity; GO:0042744,hydrogen peroxide catabolic process; GO:0006979,response to oxidative stress	PF00141.23:Peroxidase
CmoCh00G001520	66.5	114.08	201.94	54.69	86.22	112.73	1619	2850	4990	1315	2115	2825	-0.721701	0.606382	0.166789	Cmo_Chr00	26975672	26977878	+	CmoCh00G001520	--	K00430 peroxidase [EC:1.11.1.7] | (RefSeq) peroxidase 2-like (A)	ko00940: Phenylpropanoid biosynthesis	peroxidase 2-like [Cucurbita moschata]	RecName: Full=Peroxidase 2; EC=1.11.1.7; AltName: Full=CUP2; Flags: Fragment;	RecName: Full=Peroxidase {ECO:0000256|RuleBase:RU362060, ECO:0000256|SAAS:SAAS00709852}; EC=1.11.1.7 {ECO:0000256|RuleBase:RU362060, ECO:0000256|SAAS:SAAS00709852};	--	GO:0020037,heme binding; GO:0046872,metal ion binding; GO:0004601,peroxidase activity; GO:0042744,hydrogen peroxide catabolic process; GO:0006979,response to oxidative stress	PF00141.23:Peroxidase
CmoCh00G001530	1.67	2.35	1.13	1.91	5.7	2.63	45	65	31	51	155	73	0.837967	1.78753	0.0455175	Cmo_Chr00	26978040	26979657	+	CmoCh00G001530	--	K00430 peroxidase [EC:1.11.1.7] | (RefSeq) peroxidase 2-like isoform X1 (A)	ko00940: Phenylpropanoid biosynthesis	peroxidase 2-like isoform X1 [Cucurbita moschata]	RecName: Full=Peroxidase 2; EC=1.11.1.7; AltName: Full=CUP2; Flags: Fragment;	RecName: Full=Peroxidase {ECO:0000256|RuleBase:RU362060, ECO:0000256|SAAS:SAAS00709852}; EC=1.11.1.7 {ECO:0000256|RuleBase:RU362060, ECO:0000256|SAAS:SAAS00709852};	--	GO:0020037,heme binding; GO:0046872,metal ion binding; GO:0004601,peroxidase activity; GO:0042744,hydrogen peroxide catabolic process; GO:0006979,response to oxidative stress	PF00141.23:Peroxidase
CmoCh00G001540	1.74	2.22	1.82	1.98	3.45	4.33	16	21	17	18	32	41	0.615375	1.53196	0.2022	Cmo_Chr00	26979766	26980809	+	CmoCh00G001540	--	K00430 peroxidase [EC:1.11.1.7] | (RefSeq) peroxidase 2-like (A)	ko00940: Phenylpropanoid biosynthesis	peroxidase 2-like [Cucurbita maxima]	RecName: Full=Peroxidase 2; EC=1.11.1.7; AltName: Full=CUP2; Flags: Fragment;	RecName: Full=Peroxidase {ECO:0000256|RuleBase:RU362060, ECO:0000256|SAAS:SAAS00709852}; EC=1.11.1.7 {ECO:0000256|RuleBase:RU362060, ECO:0000256|SAAS:SAAS00709852};	--	GO:0020037,heme binding; GO:0046872,metal ion binding; GO:0004601,peroxidase activity; GO:0042744,hydrogen peroxide catabolic process; GO:0006979,response to oxidative stress	PF00141.23:Peroxidase
CmoCh00G001550	1.5	0.42	0.85	1.25	1.49	0.83	28	8	16	23	28	16	0.223164	1.16729	0.694908	Cmo_Chr00	27251743	27256059	+	CmoCh00G001550	--	K20362 protein transport protein YIF1 | (RefSeq) protein YIF1B-like isoform X1 (A)	--	protein YIF1B-like [Cucurbita moschata]	--	SubName: Full=Uncharacterized protein {ECO:0000313|EMBL:KGN53120.1};	Predicted membrane protein	GO:0016021,integral component of membrane	PF03878.15:YIF1
CmoCh00G001600	2.59	2.84	3.15	5.1	3.92	5.99	55	62	68	107	84	131	0.669067	1.59004	0.0146772	Cmo_Chr00	28087309	28088403	+	CmoCh00G001600	--	K15032 mTERF domain-containing protein, mitochondrial | (RefSeq) transcription termination factor MTERF6, chloroplastic/mitochondrial-like (A)	--	transcription termination factor MTERF6, chloroplastic/mitochondrial-like isoform X3 [Cucurbita moschata]	RecName: Full=Transcription termination factor MTERF5, chloroplastic {ECO:0000305}; AltName: Full=Mitochondrial transcription termination factor 5 {ECO:0000303|PubMed:23087700}; AltName: Full=Protein MTERF DEFECTIVE IN ARABIDOPSIS 1 {ECO:0000303|PubMed:22905186}; Flags: Precursor;	SubName: Full=uncharacterized protein LOC103484197 {ECO:0000313|RefSeq:XP_008439382.1};	Mitochondrial transcription termination factor, mTERF	GO:0009507,chloroplast; GO:0003690,double-stranded DNA binding; GO:0019843,rRNA binding; GO:0003727,single-stranded RNA binding; GO:0009658,chloroplast organization; GO:0032502,developmental process; GO:0006353,DNA-templated transcription, termination; GO:0006355,regulation of transcription, DNA-templated; GO:0009737,response to abscisic acid; GO:0006970,response to osmotic stress; GO:0009651,res…	PF02536.14:mTERF
CmoCh00G001610	1.02	0.82	0.57	0.85	1.16	0.89	28	23	16	23	32	25	0.114684	1.08274	0.801389	Cmo_Chr00	28089393	28090805	+	CmoCh00G001610	--	K15032 mTERF domain-containing protein, mitochondrial | (RefSeq) uncharacterized protein LOC111440613 isoform X1 (A)	--	uncharacterized protein LOC111440613 isoform X1 [Cucurbita moschata]	RecName: Full=Transcription termination factor MTERF5, chloroplastic {ECO:0000305}; AltName: Full=Mitochondrial transcription termination factor 5 {ECO:0000303|PubMed:23087700}; AltName: Full=Protein MTERF DEFECTIVE IN ARABIDOPSIS 1 {ECO:0000303|PubMed:22905186}; Flags: Precursor;	SubName: Full=uncharacterized protein LOC103484197 {ECO:0000313|RefSeq:XP_008439382.1};	Mitochondrial transcription termination factor, mTERF	GO:0009507,chloroplast; GO:0003690,double-stranded DNA binding; GO:0019843,rRNA binding; GO:0003727,single-stranded RNA binding; GO:0009658,chloroplast organization; GO:0032502,developmental process; GO:0006353,DNA-templated transcription, termination; GO:0006355,regulation of transcription, DNA-templated; GO:0009737,response to abscisic acid; GO:0006970,response to osmotic stress; GO:0009651,res…	PF02536.14:mTERF
CmoCh00G001620	12.26	6.97	11.08	144.87	135.71	25.82	60	35	55	700	669	130	3.18785	9.11255	1.1932e-05	Cmo_Chr00	28141523	28141803	-	CmoCh00G001620	--	--	--	hypothetical protein Csa_3G512980 [Cucumis sativus]	--	SubName: Full=Uncharacterized protein {ECO:0000313|EMBL:KGN58106.1};	--	--	--
CmoCh00G001630	13.41	12.43	12.14	8.59	12.54	6.78	346	329	318	219	326	180	-0.592142	0.663357	0.00507525	Cmo_Chr00	28265766	28268029	-	CmoCh00G001630	--	--	--	uncharacterized protein LOC111475315 [Cucurbita maxima]	--	SubName: Full=Uncharacterized protein {ECO:0000313|EMBL:KRH17866.1}; Flags: Fragment;	--	--	--
CmoCh00G001640	45.24	63.6	66.36	72.44	180.67	74.31	411	593	612	650	1654	695	0.75352	1.6859	0.0978475	Cmo_Chr00	28269614	28270081	-	CmoCh00G001640	--	K17605 serine/threonine-protein phosphatase 2A activator | (RefSeq) uncharacterized protein LOC111787624 (A)	--	hypothetical protein CFOL_v3_34685, partial [Cephalotus follicularis]	--	SubName: Full=Uncharacterized protein {ECO:0000313|EMBL:GAV91288.1}; Flags: Fragment;	--	--	--
CmoCh00G001650	0.82	0.5	1.06	0.48	0.86	0.92	19	12	25	11	20	22	-0.21485	0.861636	0.692975	Cmo_Chr00	28307647	28308959	+	CmoCh00G001650	--	--	--	uncharacterized protein LOC111475315 [Cucurbita maxima]	--	SubName: Full=Uncharacterized protein {ECO:0000313|EMBL:OIV89939.1};	--	--	--
CmoCh00G001680	5.72	3.8	2.94	5.36	7.49	2.31	94	64	49	87	124	39	0.128036	1.09281	0.750205	Cmo_Chr00	28451945	28456073	-	CmoCh00G001680	--	K15397 3-ketoacyl-CoA synthase [EC:2.3.1.199] | (RefSeq) 3-ketoacyl-CoA synthase 7-like (A)	ko00062: Fatty acid elongation; ko04626: Plant-pathogen interaction	3-ketoacyl-CoA synthase 7-like [Cucurbita maxima]	RecName: Full=3-ketoacyl-CoA synthase 7 {ECO:0000303|PubMed:18465198}; Short=KCS-7 {ECO:0000303|PubMed:18465198}; EC=2.3.1.199 {ECO:0000305}; AltName: Full=Very long-chain fatty acid condensing enzyme 7 {ECO:0000303|PubMed:18465198}; Short=VLCFA condensing enzyme 7 {ECO:0000303|PubMed:18465198};	RecName: Full=3-ketoacyl-CoA synthase {ECO:0000256|PIRNR:PIRNR036417}; EC=2.3.1.- {ECO:0000256|PIRNR:PIRNR036417};	--	GO:0016021,integral component of membrane; GO:0102336,3-oxo-arachidoyl-CoA synthase activity; GO:0102337,3-oxo-cerotoyl-CoA synthase activity; GO:0102338,3-oxo-lignoceronyl-CoA synthase activity; GO:0102756,very-long-chain 3-ketoacyl-CoA synthase activity; GO:0006633,fatty acid biosynthetic process	--
CmoCh00G001720	11.73	10.34	11.35	10.13	9.42	9.26	272	246	267	232	220	221	-0.355768	0.781453	0.0276106	Cmo_Chr00	28558197	28560215	+	CmoCh00G001720	--	K07426 cytochrome P450 family 4 subfamily B polypeptide 1 [EC:1.14.14.1] | (RefSeq) cytochrome P450 CYP72A219-like (A)	--	cytochrome P450 CYP72A219-like [Cucurbita pepo subsp. pepo]	RecName: Full=Cytochrome P450 CYP72A219; EC=1.14.-.-; AltName: Full=Cytochrome P450 CYP72A129;	SubName: Full=cytochrome P450 CYP72A219-like {ECO:0000313|RefSeq:XP_008452436.1};	Cytochrome P450 CYP4/CYP19/CYP26 subfamilies	GO:0016021,integral component of membrane; GO:0020037,heme binding; GO:0005506,iron ion binding; GO:0004497,monooxygenase activity; GO:0016705,oxidoreductase activity, acting on paired donors, with incorporation or reduction of molecular oxygen	PF00067.22:Cytochrome P450
CmoCh00G001780	2.16	2.93	2.96	4.38	5.48	4.43	18	25	25	36	46	38	0.686449	1.60932	0.0836002	Cmo_Chr00	29946152	29946761	-	CmoCh00G001780	--	--	--	hypothetical protein F511_42513 [Dorcoceras hygrometricum]	--	SubName: Full=Uncharacterized protein {ECO:0000313|EMBL:KDO39226.1}; Flags: Fragment;	--	--	--
CmoCh00G001800	108	126.34	115.71	172.84	156.82	177.2	434	521	472	686	635	733	0.393117	1.31323	0.00355819	Cmo_Chr00	32693302	32693508	+	CmoCh00G001800	--	--	--	protein embryo sac development arrest 3, chloroplastic [Nicotiana attenuata]	RecName: Full=Protein PHOTOSYSTEM I ASSEMBLY 2, chloroplastic {ECO:0000305}; Flags: Precursor;	SubName: Full=Uncharacterized protein {ECO:0000313|EMBL:GAY49997.1};	--	GO:0009543,chloroplast thylakoid lumen; GO:0009535,chloroplast thylakoid membrane; GO:0031977,thylakoid lumen; GO:0046872,metal ion binding; GO:0009561,megagametogenesis; GO:0048564,photosystem I assembly; GO:0010027,thylakoid membrane organization	--
CmoCh01G000020	17.08	16.87	17.17	24.81	21.94	21.58	449	455	458	644	581	584	0.27682	1.21152	0.0325165	Cmo_Chr01	6280	12861	+	CmoCh01G000020	--	--	--	E3 ubiquitin-protein ligase MARCH8-like isoform X2 [Cucurbita moschata]	--	SubName: Full=E3 ubiquitin-protein ligase MARCH8 isoform X1 {ECO:0000313|RefSeq:XP_008465089.1, ECO:0000313|RefSeq:XP_008465090.1, ECO:0000313|RefSeq:XP_008465091.1};	Protein involved in mRNA turnover and stability	GO:0016021,integral component of membrane; GO:0016874,ligase activity; GO:0008270,zinc ion binding	PF12906.7:RING-variant domain
CmoCh01G000050	13.75	13.61	14.1	15.94	15.1	13.2	945	960	984	1082	1046	934	-0.0490028	0.966604	0.670725	Cmo_Chr01	15011	24664	+	CmoCh01G000050	--	--	--	hypothetical protein CUMW_221800, partial [Citrus unshiu]	RecName: Full=Uncharacterized membrane protein At1g16860;	SubName: Full=Uncharacterized protein {ECO:0000313|EMBL:GAY62959.1}; Flags: Fragment;	--	GO:0016021,integral component of membrane; GO:0005886,plasma membrane	PF01925.19:Sulfite exporter TauE/SafE
CmoCh01G000060	11.23	12.22	11.28	13.26	14.03	12.92	402	449	410	469	506	476	0.0682878	1.04847	0.602347	Cmo_Chr01	24885	28870	+	CmoCh01G000060	--	K10446 kelch-like protein 8 | (RefSeq) hypothetical protein (A)	--	kelch repeat-containing protein At3g27220-like [Cucurbita moschata]	RecName: Full=Kelch repeat-containing protein At3g27220;	SubName: Full=Uncharacterized protein {ECO:0000313|EMBL:KGN58434.1};	FOG: Kelch repeat	GO:0005737,cytoplasm; GO:0005768,endosome; GO:0005794,Golgi apparatus; GO:0016021,integral component of membrane; GO:0019005,SCF ubiquitin ligase complex; GO:0005802,trans-Golgi network; GO:0031625,ubiquitin protein ligase binding; GO:0009061,anaerobic respiration; GO:0043161,proteasome-mediated ubiquitin-dependent protein catabolic process; GO:0042787,NA; GO:0030162,regulation of proteolysis	PF01344.25:Kelch motif
CmoCh01G000070	17.98	23.95	22.61	29.05	29.51	30.51	398	544	508	635	658	695	0.323675	1.25151	0.0238003	Cmo_Chr01	29087	30956	-	CmoCh01G000070	--	K02937 large subunit ribosomal protein L7e | (RefSeq) 60S ribosomal protein L7-2 (A)	ko03010: Ribosome	PREDICTED: 60S ribosomal protein L7-2 [Cucumis sativus]	RecName: Full=60S ribosomal protein L7-2;	SubName: Full=Uncharacterized protein {ECO:0000313|EMBL:KGN58435.1};	60S ribosomal protein L7	GO:0005618,cell wall; GO:0009507,chloroplast; GO:0005829,cytosol; GO:0022625,cytosolic large ribosomal subunit; GO:0022626,cytosolic ribosome; GO:0016020,membrane; GO:0005886,plasma membrane; GO:0042788,polysomal ribosome; GO:0005774,vacuolar membrane; GO:0005773,vacuole; GO:0003729,mRNA binding; GO:0003723,RNA binding; GO:0003735,structural constituent of ribosome; GO:0002181,cytoplasmic transla…	PF08079.12:Ribosomal L30 N-terminal domain
CmoCh01G000100	2.38	4.25	6.25	3.48	4.06	1.67	18	33	48	26	31	13	-0.625157	0.648349	0.210191	Cmo_Chr01	33434	33823	-	CmoCh01G000100	--	--	--	uncharacterized protein LOC111787904 [Cucurbita pepo subsp. pepo]	--	SubName: Full=Uncharacterized protein {ECO:0000313|EMBL:KGN58440.1};	--	--	PF07911.13:Protein of unknown function (DUF1677)
CmoCh01G000110	0.67	0.68	1.02	0.46	0.98	0.39	25	26	39	17	37	15	-0.518647	0.698026	0.284751	Cmo_Chr01	36167	39059	-	CmoCh01G000110	--	K07195 exocyst complex component 7 | (RefSeq) exocyst complex component EXO70A1-like (A)	--	exocyst complex component EXO70A1-like [Cucurbita moschata]	RecName: Full=Exocyst complex component EXO70A1; Short=AtExo70a1; AltName: Full=Exocyst subunit Exo70 family protein A1;	SubName: Full=exocyst complex component EXO70A1 {ECO:0000313|RefSeq:XP_008460316.1};	Exocyst component protein and related proteins	GO:0005618,cell wall; GO:0005856,cytoskeleton; GO:0005829,cytosol; GO:0000145,exocyst; GO:0005576,extracellular region; GO:0009524,phragmoplast; GO:0005886,plasma membrane; GO:0006887,exocytosis	PF03081.15:Exo70 exocyst complex subunit
CmoCh01G000120	11.24	17.62	15.97	15.69	19.46	18.77	235	378	339	324	410	404	0.125336	1.09076	0.507067	Cmo_Chr01	40734	42026	+	CmoCh01G000120	--	K13464 jasmonate ZIM domain-containing protein | (RefSeq) protein TIFY 10b-like isoform X1 (A)	ko04075: Plant hormone signal transduction	protein TIFY 10b-like isoform X1 [Cucurbita moschata]	RecName: Full=Protein TIFY 10B; AltName: Full=Jasmonate ZIM domain-containing protein 2;	SubName: Full=protein TIFY 10c-like {ECO:0000313|RefSeq:XP_008460319.1};	--	GO:0005634,nucleus; GO:0003714,transcription corepressor activity; GO:0006952,defense response; GO:1903507,negative regulation of nucleic acid-templated transcription; GO:0031347,regulation of defense response; GO:2000022,regulation of jasmonic acid mediated signaling pathway; GO:0006355,regulation of transcription, DNA-templated; GO:0009753,response to jasmonic acid; GO:0009611,response to wound…	PF06200.14:tify domain
CmoCh01G000130	45.04	42.49	47.01	64.38	59.92	66.24	843	816	893	1190	1130	1276	0.361841	1.28506	0.00139381	Cmo_Chr01	41715	46393	-	CmoCh01G000130	--	--	--	protein FLUORESCENT IN BLUE LIGHT, chloroplastic-like isoform X2 [Cucurbita moschata]	RecName: Full=Protein FLUORESCENT IN BLUE LIGHT, chloroplastic; Flags: Precursor;	SubName: Full=Uncharacterized protein {ECO:0000313|EMBL:KGN58458.1};	--	GO:0031969,chloroplast membrane; GO:0009535,chloroplast thylakoid membrane; GO:0016021,integral component of membrane	PF13424.6:Tetratricopeptide repeat
CmoCh01G000140	13.64	12.12	14.43	13.81	12.94	12.35	340	310	365	340	325	317	-0.180432	0.882439	0.222326	Cmo_Chr01	46814	51364	-	CmoCh01G000140	--	K11517 (S)-2-hydroxy-acid oxidase [EC:1.1.3.15] | (RefSeq) peroxisomal (S)-2-hydroxy-acid oxidase GLO4-like isoform X1 (A)	ko00630: Glyoxylate and dicarboxylate metabolism; ko01200: Carbon metabolism; ko04146: Peroxisome	peroxisomal (S)-2-hydroxy-acid oxidase GLO3-like isoform X3 [Cucurbita maxima]	RecName: Full=Peroxisomal (S)-2-hydroxy-acid oxidase GLO3; EC=1.1.3.15; AltName: Full=Glycolate oxidase 3; Short=AtGLO3; Short=GOX 3; AltName: Full=Short chain alpha-hydroxy acid oxidase GLO3;	SubName: Full=peroxisomal (S)-2-hydroxy-acid oxidase GLO4-like {ECO:0000313|RefSeq:XP_008460328.1};	Glycolate oxidase	GO:0005777,peroxisome; GO:0010181,FMN binding; GO:0052853,long-chain-(S)-2-hydroxy-long-chain-acid oxidase activity; GO:0052854,medium-chain-(S)-2-hydroxy-acid oxidase activity; GO:0052852,very-long-chain-(S)-2-hydroxy-acid oxidase activity; GO:0010204,defense response signaling pathway, resistance gene-independent; GO:0042742,defense response to bacterium; GO:0050665,hydrogen peroxide biosynthet…	PF01070.18:FMN-dependent dehydrogenase
CmoCh01G000150	38.1	46.22	55.44	22.24	21.61	27	392	488	579	226	224	286	-1.11687	0.461092	4.2436e-10	Cmo_Chr01	51481	52456	-	CmoCh01G000150	--	--	--	dormancy-associated protein homolog 4-like [Cucurbita moschata]	RecName: Full=Dormancy-associated protein homolog 4 {ECO:0000305}; AltName: Full=DRM1 homolog 4 {ECO:0000305};	SubName: Full=dormancy-associated protein homolog 4 {ECO:0000313|RefSeq:XP_008460332.1};	--	--	PF05564.12:Dormancy/auxin associated protein
CmoCh01G000160	15.98	15.73	18.63	28.79	24.49	21.49	468	473	554	833	723	648	0.429656	1.34691	0.00338332	Cmo_Chr01	53379	56003	+	CmoCh01G000160	--	K02998 small subunit ribosomal protein SAe | (RefSeq) 40S ribosomal protein SA-like (A)	ko03010: Ribosome	40S ribosomal protein SA-like [Cucurbita moschata]	RecName: Full=40S ribosomal protein SA {ECO:0000255|HAMAP-Rule:MF_03015}; AltName: Full=p40;	RecName: Full=40S ribosomal protein SA {ECO:0000256|HAMAP-Rule:MF_03015};	40S ribosomal protein SA (P40)/Laminin receptor 1	GO:0030686,90S preribosome; GO:0022627,cytosolic small ribosomal subunit; GO:0003735,structural constituent of ribosome; GO:0000447,endonucleolytic cleavage in ITS1 to separate SSU-rRNA from 5.8S rRNA and LSU-rRNA from tricistronic rRNA transcript (SSU-rRNA, 5.8S rRNA, LSU-rRNA); GO:0000461,endonucleolytic cleavage to generate mature 3'-end of SSU-rRNA from (SSU-rRNA, 5.8S rRNA, LSU-rRNA); GO:000…	PF00318.20:Ribosomal protein S2
CmoCh01G000170	1.37	1.7	2.28	1.23	1.8	3.42	73	93	124	65	97	188	0.139544	1.10156	0.69461	Cmo_Chr01	55950	60423	-	CmoCh01G000170	--	K00679 phospholipid:diacylglycerol acyltransferase [EC:2.3.1.158] | (RefSeq) hypothetical protein (A)	ko00561: Glycerolipid metabolism	uncharacterized protein LOC111452768 isoform X2 [Cucurbita moschata]	RecName: Full=GDSL esterase/lipase 5; EC=3.1.1.-; AltName: Full=Extracellular lipase 5; Flags: Precursor;	SubName: Full=uncharacterized protein LOC103499201 {ECO:0000313|RefSeq:XP_008460353.1};	--	GO:0005576,extracellular region; GO:0016298,lipase activity; GO:0016042,lipid catabolic process	PF03763.13:Remorin, C-terminal region
CmoCh01G000180	21.46	16.94	17.34	26.08	17.89	21.27	100	81	82	120	84	102	0.0853909	1.06098	0.741849	Cmo_Chr01	62661	63166	+	CmoCh01G000180	--	--	--	--	--	--	--	--	--
CmoCh01G000190	11.53	11.3	11.5	11.58	11.78	12.56	632	636	640	627	651	709	-0.075658	0.948909	0.525673	Cmo_Chr01	63358	68585	+	CmoCh01G000190	--	--	--	AT-rich interactive domain-containing protein 4-like isoform X1 [Cucurbita moschata]	RecName: Full=AT-rich interactive domain-containing protein 4; Short=ARID domain-containing protein 4;	SubName: Full=Uncharacterized protein {ECO:0000313|EMBL:KGN58471.1};	--	GO:0005634,nucleus; GO:0003677,DNA binding; GO:0046872,metal ion binding; GO:0006355,regulation of transcription, DNA-templated; GO:0006351,transcription, DNA-templated	PF01388.21:ARID/BRIGHT DNA binding domain
CmoCh01G000210	19.26	19.85	21.46	17.65	23.17	18.62	655	693	741	593	794	652	-0.170031	0.888823	0.209792	Cmo_Chr01	69737	74761	+	CmoCh01G000210	--	K04554 ubiquitin-conjugating enzyme E2 J2 [EC:2.3.2.23] | (RefSeq) ubiquitin-conjugating enzyme E2 34-like (A)	ko04120: Ubiquitin mediated proteolysis; ko04141: Protein processing in endoplasmic reticulum	ubiquitin-conjugating enzyme E2 34-like [Cucurbita moschata]	RecName: Full=Ubiquitin-conjugating enzyme E2 34; EC=2.3.2.23; AltName: Full=E2 ubiquitin-conjugating enzyme 34; AltName: Full=Ubiquitin carrier protein 34;	SubName: Full=ubiquitin-conjugating enzyme E2 34-like {ECO:0000313|RefSeq:XP_008460359.1, ECO:0000313|RefSeq:XP_008460360.1, ECO:0000313|RefSeq:XP_008460361.1};	Ubiquitin-protein ligase	GO:0005783,endoplasmic reticulum; GO:0016021,integral component of membrane; GO:0005524,ATP binding; GO:0061630,ubiquitin protein ligase activity; GO:0031625,ubiquitin protein ligase binding; GO:0004842,ubiquitin-protein transferase activity; GO:0000209,protein polyubiquitination; GO:0030433,ubiquitin-dependent ERAD pathway; GO:0006511,ubiquitin-dependent protein catabolic process	PF00179.26:Ubiquitin-conjugating enzyme
CmoCh01G000220	29.26	26.79	25.83	33.85	32.3	30.09	2534	2381	2271	2895	2819	2682	0.0896341	1.0641	0.402319	Cmo_Chr01	75215	83416	+	CmoCh01G000220	--	K03691 peptide-O-fucosyltransferase [EC:2.4.1.221] | (RefSeq) O-fucosyltransferase 36-like isoform X1 (A)	ko00514: Other types of O-glycan biosynthesis	O-fucosyltransferase 36-like isoform X1 [Cucurbita moschata]	RecName: Full=O-fucosyltransferase 36 {ECO:0000305}; Short=O-FucT-36 {ECO:0000305}; EC=2.4.1.- {ECO:0000305}; AltName: Full=O-fucosyltransferase family protein {ECO:0000305};	SubName: Full=uncharacterized protein LOC103502751 {ECO:0000313|RefSeq:XP_008465040.1};	--	GO:0016021,integral component of membrane; GO:0046922,peptide-O-fucosyltransferase activity; GO:0006004,fucose metabolic process	PF10250.9:GDP-fucose protein O-fucosyltransferase
CmoCh01G000240	1.86	1.39	1.27	1.28	1.55	1.06	82	63	57	56	69	48	-0.362668	0.777725	0.236953	Cmo_Chr01	83641	88632	-	CmoCh01G000240	--	K13436 pto-interacting protein 1 [EC:2.7.11.1] | (RefSeq) PTI1-like tyrosine-protein kinase 3 (A)	ko04626: Plant-pathogen interaction	protein STRUBBELIG-RECEPTOR FAMILY 7-like isoform X1 [Cucurbita moschata]	RecName: Full=Protein STRUBBELIG-RECEPTOR FAMILY 6; AltName: Full=Leucine-rich repeat receptor kinase-like protein SRF6; Flags: Precursor;	SubName: Full=protein STRUBBELIG-RECEPTOR FAMILY 7 isoform X1 {ECO:0000313|RefSeq:XP_008465034.1};	--	GO:0016021,integral component of membrane; GO:0005524,ATP binding; GO:0004675,transmembrane receptor protein serine/threonine kinase activity; GO:0007166,cell surface receptor signaling pathway; GO:0006468,protein phosphorylation	PF07714.17:Protein tyrosine kinase
CmoCh01G000250	3.85	4.64	4.4	3.35	4.15	3.5	173	214	201	149	188	162	-0.370872	0.773315	0.0477137	Cmo_Chr01	90228	96753	-	CmoCh01G000250	--	K07300 Ca2+:H+ antiporter | (RefSeq) vacuolar cation/proton exchanger 3-like (A)	--	vacuolar cation/proton exchanger 3-like [Cucurbita moschata]	RecName: Full=Vacuolar cation/proton exchanger 2; AltName: Full=Ca(2+)/H(+) exchanger 2; AltName: Full=OsCAX2;	SubName: Full=vacuolar cation/proton exchanger 3-like {ECO:0000313|RefSeq:XP_008463979.1, ECO:0000313|RefSeq:XP_008463980.1, ECO:0000313|RefSeq:XP_008463981.1};	Ca2+/H+ antiporter VCX1 and related proteins	GO:0016021,integral component of membrane; GO:0009705,plant-type vacuole membrane; GO:0015369,calcium:proton antiporter activity	PF01699.24:Sodium/calcium exchanger protein
CmoCh01G000260	23.48	30.34	33.15	19.83	22.89	24.98	506	671	725	422	497	554	-0.500172	0.707023	0.00195149	Cmo_Chr01	97615	98724	-	CmoCh01G000260	--	K13413 mitogen-activated protein kinase kinase 4/5 [EC:2.7.12.2] | (RefSeq) mitogen-activated protein kinase kinase 5-like (A)	ko04016: MAPK signaling pathway - plant; ko04075: Plant hormone signal transduction; ko04626: Plant-pathogen interaction	mitogen-activated protein kinase kinase 5-like [Cucurbita moschata]	RecName: Full=Mitogen-activated protein kinase kinase 5; Short=AtMAP2Kalpha; Short=AtMEK5; Short=AtMKK5; Short=MAP kinase kinase 5; EC=2.7.12.2;	SubName: Full=mitogen-activated protein kinase kinase 5-like {ECO:0000313|RefSeq:XP_008463984.1};	Mitogen-activated protein kinase kinase (MAP2K)	GO:0005737,cytoplasm; GO:0005524,ATP binding; GO:0004674,protein serine/threonine kinase activity; GO:0032147,activation of protein kinase activity; GO:0009814,defense response, incompatible interaction; GO:0010227,floral organ abscission; GO:0010229,inflorescence development; GO:0009626,plant-type hypersensitive response; GO:0010365,positive regulation of ethylene biosynthetic process; GO:000734…	PF00069.25:Protein kinase domain
CmoCh01G000270	7.33	7.27	6.59	5.79	5.04	4.06	114	116	104	89	79	65	-0.653036	0.63594	0.00795526	Cmo_Chr01	99919	100870	+	CmoCh01G000270	--	K00058 D-3-phosphoglycerate dehydrogenase / 2-oxoglutarate reductase [EC:1.1.1.95 1.1.1.399] | (RefSeq) D-3-phosphoglycerate dehydrogenase 2, chloroplastic-like (A)	ko00260: Glycine, serine and threonine metabolism; ko00270: Cysteine and methionine metabolism; ko01200: Carbon metabolism; ko01230: Biosynthesis of amino acids	D-3-phosphoglycerate dehydrogenase 2, chloroplastic-like [Cucurbita moschata]	RecName: Full=D-3-phosphoglycerate dehydrogenase 2, chloroplastic; Short=PGDH; EC=1.1.1.95 {ECO:0000269|PubMed:24368794, ECO:0000269|PubMed:9867856}; Flags: Precursor;	RecName: Full=D-3-phosphoglycerate dehydrogenase {ECO:0000256|RuleBase:RU363003}; EC=1.1.1.95 {ECO:0000256|RuleBase:RU363003};	D-3-phosphoglycerate dehydrogenase, D-isomer-specific 2-hydroxy acid dehydrogenase superfamily	GO:0009507,chloroplast; GO:0009570,chloroplast stroma; GO:0005829,cytosol; GO:0005634,nucleus; GO:0051287,NAD binding; GO:0004617,phosphoglycerate dehydrogenase activity; GO:0006564,L-serine biosynthetic process	PF00389.30:D-isomer specific 2-hydroxyacid dehydrogenase, catalytic domain
CmoCh01G000280	10.15	10.59	9.53	10.08	9.68	7.43	255	273	243	250	245	192	-0.30022	0.812128	0.091789	Cmo_Chr01	101361	102833	+	CmoCh01G000280	--	K00058 D-3-phosphoglycerate dehydrogenase / 2-oxoglutarate reductase [EC:1.1.1.95 1.1.1.399] | (RefSeq) D-3-phosphoglycerate dehydrogenase 2, chloroplastic-like (A)	ko00260: Glycine, serine and threonine metabolism; ko00270: Cysteine and methionine metabolism; ko01200: Carbon metabolism; ko01230: Biosynthesis of amino acids	D-3-phosphoglycerate dehydrogenase 2, chloroplastic-like [Cucurbita moschata]	RecName: Full=D-3-phosphoglycerate dehydrogenase 2, chloroplastic; Short=PGDH; EC=1.1.1.95 {ECO:0000269|PubMed:24368794, ECO:0000269|PubMed:9867856}; Flags: Precursor;	RecName: Full=D-3-phosphoglycerate dehydrogenase {ECO:0000256|RuleBase:RU363003}; EC=1.1.1.95 {ECO:0000256|RuleBase:RU363003};	D-3-phosphoglycerate dehydrogenase, D-isomer-specific 2-hydroxy acid dehydrogenase superfamily	GO:0009507,chloroplast; GO:0009570,chloroplast stroma; GO:0005829,cytosol; GO:0005634,nucleus; GO:0051287,NAD binding; GO:0004617,phosphoglycerate dehydrogenase activity; GO:0006564,L-serine biosynthetic process	PF02826.19:D-isomer specific 2-hydroxyacid dehydrogenase, NAD binding domain
CmoCh01G000290	0.48	0.6	0.38	0.57	0.7	0.66	31	40	25	37	46	44	0.266759	1.2031	0.473634	Cmo_Chr01	104325	107735	+	CmoCh01G000290	--	K00924 kinase [EC:2.7.1.-] | (RefSeq) receptor protein kinase CLAVATA1 (A)	--	receptor-like protein kinase [Cucurbita moschata]	RecName: Full=Receptor-like protein kinase; EC=2.7.11.1; Flags: Precursor;	SubName: Full=receptor-like protein kinase {ECO:0000313|RefSeq:XP_008463988.1};	--	GO:0005576,extracellular region; GO:0016021,integral component of membrane; GO:0005886,plasma membrane; GO:0005524,ATP binding; GO:0004674,protein serine/threonine kinase activity; GO:0019199,transmembrane receptor protein kinase activity; GO:0006468,protein phosphorylation	PF00069.25:Protein kinase domain
CmoCh01G000310	12.95	11.09	12.3	16.58	17.47	14.61	864	759	833	1092	1174	1003	0.277613	1.21219	0.0228272	Cmo_Chr01	108398	113558	-	CmoCh01G000310	--	K17301 coatomer subunit beta | (RefSeq) coatomer subunit beta-1-like (A)	--	coatomer subunit beta-1-like [Cucurbita moschata]	RecName: Full=Coatomer subunit beta-1; AltName: Full=Beta-coat protein 1; Short=Beta-COP 1;	RecName: Full=Coatomer subunit beta {ECO:0000256|PIRNR:PIRNR005727}; AltName: Full=Beta-coat protein {ECO:0000256|PIRNR:PIRNR005727};	Vesicle coat complex COPI, beta subunit	GO:0030126,COPI vesicle coat; GO:0005829,cytosol; GO:0000139,Golgi membrane; GO:0009506,plasmodesma; GO:0005198,structural molecule activity; GO:0006888,ER to Golgi vesicle-mediated transport; GO:0006891,intra-Golgi vesicle-mediated transport; GO:0006886,intracellular protein transport; GO:0006890,retrograde vesicle-mediated transport, Golgi to ER	PF01602.20:Adaptin N terminal region
CmoCh01G000320	2.24	4.63	3.5	1.86	3.26	11.64	67	142	106	55	98	358	0.564091	1.47846	0.488038	Cmo_Chr01	114129	115667	-	CmoCh01G000320	--	K20623 typhasterol/6-deoxotyphasterol 2alpha-hydroxylase | (RefSeq) cytochrome P450 71A1-like (A)	ko00905: Brassinosteroid biosynthesis	cytochrome P450 71A1-like [Cucurbita moschata]	RecName: Full=Cytochrome P450 71A1; EC=1.14.-.-; AltName: Full=ARP-2; AltName: Full=CYPLXXIA1;	SubName: Full=cytochrome P450 71A1-like {ECO:0000313|RefSeq:XP_008463991.1};	Cytochrome P450 CYP2 subfamily	GO:0005789,endoplasmic reticulum membrane; GO:0016021,integral component of membrane; GO:0031090,organelle membrane; GO:0020037,heme binding; GO:0005506,iron ion binding; GO:0004497,monooxygenase activity; GO:0016705,oxidoreductase activity, acting on paired donors, with incorporation or reduction of molecular oxygen; GO:0009835,fruit ripening	PF00067.22:Cytochrome P450
CmoCh01G000330	2.24	0.08	0.59	1.93	2.87	1.16	79	3	21	67	102	42	0.874355	1.83319	0.440675	Cmo_Chr01	116681	118605	-	CmoCh01G000330	--	K20623 typhasterol/6-deoxotyphasterol 2alpha-hydroxylase | (RefSeq) cytochrome P450 71A1-like (A)	ko00905: Brassinosteroid biosynthesis	cytochrome P450 71A1-like [Cucurbita moschata]	RecName: Full=Cytochrome P450 71A1; EC=1.14.-.-; AltName: Full=ARP-2; AltName: Full=CYPLXXIA1;	SubName: Full=cytochrome P450 71A1-like {ECO:0000313|RefSeq:XP_008460308.1};	Cytochrome P450 CYP2 subfamily	GO:0005789,endoplasmic reticulum membrane; GO:0016021,integral component of membrane; GO:0031090,organelle membrane; GO:0020037,heme binding; GO:0005506,iron ion binding; GO:0004497,monooxygenase activity; GO:0016705,oxidoreductase activity, acting on paired donors, with incorporation or reduction of molecular oxygen; GO:0009835,fruit ripening	PF00067.22:Cytochrome P450
CmoCh01G000340	6.77	4.01	3.81	3.18	7.2	2.82	28	17	16	13	30	12	-0.295982	0.814518	0.597422	Cmo_Chr01	119635	120101	+	CmoCh01G000340	--	--	--	--	--	--	--	--	--
CmoCh01G000350	18.88	20.35	20.47	16.44	16.35	16.79	886	980	975	762	773	811	-0.409172	0.753055	0.000196708	Cmo_Chr01	120129	123137	+	CmoCh01G000350	--	K00951 GTP pyrophosphokinase [EC:2.7.6.5] | (RefSeq) probable GTP diphosphokinase RSH2, chloroplastic (A)	ko00230: Purine metabolism	probable GTP diphosphokinase RSH2, chloroplastic [Cucurbita moschata]	RecName: Full=Probable GTP diphosphokinase RSH3, chloroplastic; EC=2.7.6.5; AltName: Full=RelA/SpoT homolog 3; Short=AtRSH3; AltName: Full=ppGpp synthetase RSH3; Flags: Precursor;	SubName: Full=Uncharacterized protein {ECO:0000313|EMBL:KGN58500.1};	Predicted guanosine polyphosphate pyrophosphohydrolase/synthase	GO:0009507,chloroplast; GO:0005524,ATP binding; GO:0005525,GTP binding; GO:0008728,GTP diphosphokinase activity; GO:0016301,kinase activity; GO:0015970,guanosine tetraphosphate biosynthetic process; GO:0010150,leaf senescence; GO:0015979,photosynthesis	PF13328.6:HD domain
CmoCh01G000400	8.22	7.83	9.73	7.76	8.89	6.01	89	87	107	83	97	67	-0.329314	0.795915	0.197137	Cmo_Chr01	130620	131177	-	CmoCh01G000400	--	--	--	leucine-rich repeat extensin-like protein 3 [Cucurbita moschata]	--	SubName: Full=Uncharacterized protein {ECO:0000313|EMBL:KGN58504.1};	Protein conjugation factor involved in autophagy	GO:0016021,integral component of membrane	--
CmoCh01G000410	3.32	3.99	5.19	9.48	3.49	6.44	17	21	27	48	18	34	0.499534	1.41376	0.303818	Cmo_Chr01	131219	131482	-	CmoCh01G000410	--	--	--	--	--	--	--	--	--
CmoCh01G000460	5.93	6.22	6.25	10.7	6.84	6.38	129	139	138	230	150	143	0.236623	1.17823	0.320482	Cmo_Chr01	145136	147685	+	CmoCh01G000460	--	K02985 small subunit ribosomal protein S3e | (RefSeq) 40S ribosomal protein S3-3-like (A)	ko03010: Ribosome	40S ribosomal protein S3-3-like [Cucurbita maxima]	RecName: Full=40S ribosomal protein S3-3;	SubName: Full=40S ribosomal protein S3-3-like {ECO:0000313|RefSeq:XP_010261940.1};	40S ribosomal protein S3	GO:0005829,cytosol; GO:0022626,cytosolic ribosome; GO:0022627,cytosolic small ribosomal subunit; GO:0016020,membrane; GO:0005730,nucleolus; GO:0005634,nucleus; GO:0009506,plasmodesma; GO:0003684,damaged DNA binding; GO:0008534,oxidized purine nucleobase lesion DNA N-glycosylase activity; GO:0003723,RNA binding; GO:0003735,structural constituent of ribosome; GO:0002181,cytoplasmic translation; GO:…	PF00189.20:Ribosomal protein S3, C-terminal domain
CmoCh01G000470	42.07	50.11	56.94	30.45	41.3	38.59	1378	1684	1893	985	1363	1301	-0.574577	0.671483	9.95434e-05	Cmo_Chr01	148023	154110	+	CmoCh01G000470	--	K06944 uncharacterized protein | (RefSeq) developmentally-regulated G-protein 2-like (A)	--	developmentally-regulated G-protein 2-like [Cucurbita moschata]	RecName: Full=Developmentally-regulated G-protein 2; Short=AtDRG2; AltName: Full=Developmentally-regulated G-protein 2B; Short=AtDRG2b;	SubName: Full=Uncharacterized protein {ECO:0000313|EMBL:KGN59787.1};	GTP-binding protein DRG2 (ODN superfamily)	GO:0005737,cytoplasm; GO:0019003,GDP binding; GO:0005525,GTP binding; GO:0003924,GTPase activity	PF16897.5:C-terminal region of MMR_HSR1 domain
CmoCh01G000490	1.76	1.63	1.78	0.52	1.11	1.49	38	36	39	11	24	33	-0.871381	0.546623	0.0534764	Cmo_Chr01	159830	160939	-	CmoCh01G000490	--	--	--	protein BIG GRAIN 1-like B [Cucurbita moschata]	RecName: Full=Protein BIG GRAIN 1-like A {ECO:0000305};	SubName: Full=protein BIG GRAIN 1-like B {ECO:0000313|RefSeq:XP_008464005.1};	--	GO:0005886,plasma membrane; GO:0060918,auxin transport; GO:0009734,auxin-activated signaling pathway; GO:0010929,positive regulation of auxin mediated signaling pathway	--
CmoCh01G000500	9.32	10.79	11.16	11.49	11.29	11.7	553	657	672	673	675	714	-3.6117e-05	0.999975	0.999768	Cmo_Chr01	165990	173093	-	CmoCh01G000500	--	--	--	uncharacterized protein LOC111452434 isoform X2 [Cucurbita moschata]	RecName: Full=GBF-interacting protein 1 {ECO:0000303|PubMed:16117846};	SubName: Full=Uncharacterized protein {ECO:0000313|EMBL:KGN59790.1};	--	GO:0005634,nucleus; GO:0042802,identical protein binding; GO:0051082,unfolded protein binding; GO:0043388,positive regulation of DNA binding	PF06972.11:Protein of unknown function (DUF1296)
CmoCh01G000510	18.74	19.06	18.81	17.87	19.64	23.3	908	948	925	855	959	1162	-0.0372383	0.974519	0.781751	Cmo_Chr01	173512	182885	+	CmoCh01G000510	--	K14488 SAUR family protein | (RefSeq) uncharacterized protein LOC110273994 (A)	ko04075: Plant hormone signal transduction	polyadenylate-binding protein-interacting protein 3-like isoform X1 [Cucurbita moschata]	RecName: Full=Polyadenylate-binding protein-interacting protein 4; Short=PABP-interacting protein 4; Short=Poly(A)-binding protein-interacting protein 4; AltName: Full=PAM2-containing protein CID4; AltName: Full=Protein CTC-INTERACTING DOMAIN 4;	SubName: Full=Uncharacterized protein {ECO:0000313|EMBL:KGN59791.1};	Protein interacting with poly(A)-binding protein	GO:0010494,cytoplasmic stress granule; GO:0003729,mRNA binding; GO:0010603,regulation of cytoplasmic mRNA processing body assembly; GO:0034063,stress granule assembly	PF14438.6:Ataxin 2 SM domain
CmoCh01G000520	9.21	10.78	8.62	14.22	12.87	11.75	179	215	170	273	252	235	0.297001	1.22859	0.102172	Cmo_Chr01	183575	185944	+	CmoCh01G000520	--	K02914 large subunit ribosomal protein L34 | (RefSeq) uncharacterized protein LOC111452439 (A)	ko03010: Ribosome	uncharacterized protein LOC111452439 [Cucurbita moschata]	--	SubName: Full=uncharacterized protein LOC103490028 {ECO:0000313|RefSeq:XP_008447614.1};	--	GO:0005840,ribosome; GO:0003735,structural constituent of ribosome; GO:0006412,translation	PF00468.17:Ribosomal protein L34
CmoCh01G000550	3.91	3.74	3.96	3.58	5.95	3.65	105	103	108	95	161	101	0.0380495	1.02672	0.88147	Cmo_Chr01	191031	193820	+	CmoCh01G000550	--	--	--	EPIDERMAL PATTERNING FACTOR-like protein 3 [Cucurbita moschata]	RecName: Full=EPIDERMAL PATTERNING FACTOR-like protein 3; Short=EPF-like protein 3; Contains: RecName: Full=MEPFL3 {ECO:0000305}; Flags: Precursor;	SubName: Full=EPIDERMAL PATTERNING FACTOR-like protein 3 {ECO:0000313|RefSeq:XP_008447616.1, ECO:0000313|RefSeq:XP_008447617.1, ECO:0000313|RefSeq:XP_008447618.1};	--	GO:0005576,extracellular region; GO:0010052,guard cell differentiation; GO:0010374,stomatal complex development	PF17181.4:Epidermal patterning factor proteins
CmoCh01G000560	42.7	43.39	40.77	42.66	43.45	46.02	1425	1486	1381	1406	1461	1581	-0.0831822	0.943973	0.434347	Cmo_Chr01	193903	198543	+	CmoCh01G000560	--	K02218 casein kinase 1 [EC:2.7.11.1] | (RefSeq) casein kinase 1-like protein 2 (A)	--	casein kinase 1-like protein 2 [Cucurbita moschata]	RecName: Full=Casein kinase 1-like protein 2 {ECO:0000305}; EC=2.7.11.1 {ECO:0000305}; AltName: Full=Protein CASEIN KINASE I-LIKE 2 {ECO:0000303|PubMed:16126836};	SubName: Full=casein kinase I {ECO:0000313|RefSeq:XP_008447619.1};	Casein kinase (serine/threonine/tyrosine protein kinase)	GO:0005737,cytoplasm; GO:0005634,nucleus; GO:0005886,plasma membrane; GO:0005524,ATP binding; GO:0004674,protein serine/threonine kinase activity; GO:0018105,peptidyl-serine phosphorylation; GO:0008360,regulation of cell shape	PF00069.25:Protein kinase domain
CmoCh01G000570	69.29	66.85	70.51	100.35	86.38	84.86	2498	2473	2580	3573	3138	3149	0.252811	1.19153	0.0176225	Cmo_Chr01	200325	205295	-	CmoCh01G000570	--	K03257 translation initiation factor 4A | (RefSeq) eukaryotic initiation factor 4A-8-like (A)	ko03013: RNA transport	eukaryotic initiation factor 4A-8-like [Cucurbita moschata]	RecName: Full=Eukaryotic initiation factor 4A-8; Short=eIF-4A-8; EC=3.6.4.13; AltName: Full=ATP-dependent RNA helicase eIF4A-8;	SubName: Full=Uncharacterized protein {ECO:0000313|EMBL:KGN59802.1};	Translation initiation factor 4F, helicase subunit (eIF-4A) and related helicases	GO:0005524,ATP binding; GO:0004386,helicase activity; GO:0003743,translation initiation factor activity	PF00270.29:DEAD/DEAH box helicase
CmoCh01G000580	5.39	4.82	5.55	7.43	6.48	7.09	133	122	139	181	161	180	0.273253	1.20853	0.160874	Cmo_Chr01	205931	209302	-	CmoCh01G000580	--	K09422 transcription factor MYB, plant | (RefSeq) telomere repeat-binding factor 4-like (A)	--	telomere repeat-binding factor 4-like [Cucurbita moschata]	RecName: Full=Telomere repeat-binding factor 4; AltName: Full=MYB transcription factor;	SubName: Full=Uncharacterized protein {ECO:0000313|EMBL:KGN59803.1};	--	GO:0000784,nuclear chromosome, telomeric region; GO:0000786,nucleosome; GO:0003700,DNA-binding transcription factor activity; GO:0003691,double-stranded telomeric DNA binding; GO:0043565,sequence-specific DNA binding; GO:0006334,nucleosome assembly; GO:0009733,response to auxin; GO:0046686,response to cadmium ion; GO:0009723,response to ethylene; GO:0009753,response to jasmonic acid; GO:0009751,r…	PF00249.31:Myb-like DNA-binding domain
CmoCh01G000590	16.56	15.61	15.98	23.73	20.06	21.71	830	803	813	1175	1013	1120	0.302754	1.2335	0.0122461	Cmo_Chr01	210432	217660	+	CmoCh01G000590	--	K00627 pyruvate dehydrogenase E2 component (dihydrolipoamide acetyltransferase) [EC:2.3.1.12] | (RefSeq) dihydrolipoyllysine-residue acetyltransferase component 2 of pyruvate dehydrogenase complex, mitochondrial-like isoform X1 (A)	ko00010: Glycolysis / Gluconeogenesis; ko00020: Citrate cycle (TCA cycle); ko00620: Pyruvate metabolism; ko01200: Carbon metabolism	dihydrolipoyllysine-residue acetyltransferase component 2 of pyruvate dehydrogenase complex, mitochondrial-like isoform X1 [Cucurbita moschata]	RecName: Full=Dihydrolipoyllysine-residue acetyltransferase component 2 of pyruvate dehydrogenase complex, mitochondrial; EC=2.3.1.12; AltName: Full=Dihydrolipoamide S-acetyltransferase component 2 of pyruvate dehydrogenase complex; AltName: Full=Pyruvate dehydrogenase complex component E2 2; Short=PDC-E2 2; Short=PDCE2 2; Flags: Precursor;	RecName: Full=Acetyltransferase component of pyruvate dehydrogenase complex {ECO:0000256|RuleBase:RU361137}; EC=2.3.1.12 {ECO:0000256|RuleBase:RU361137};	Dihydrolipoamide acetyltransferase	GO:0009507,chloroplast; GO:0009941,chloroplast envelope; GO:0005759,mitochondrial matrix; GO:0005739,mitochondrion; GO:0045254,pyruvate dehydrogenase complex; GO:0005507,copper ion binding; GO:0004742,dihydrolipoyllysine-residue acetyltransferase activity; GO:0006096,glycolytic process	PF00198.23:2-oxoacid dehydrogenases acyltransferase (catalytic domain)
CmoCh01G000600	5.23	4.99	5.45	5.39	5.19	5.4	292	286	309	297	292	310	-0.11385	0.924118	0.438723	Cmo_Chr01	218493	221645	+	CmoCh01G000600	--	K14497 protein phosphatase 2C [EC:3.1.3.16] | (RefSeq) protein phosphatase 2C 16-like (A)	ko04016: MAPK signaling pathway - plant; ko04075: Plant hormone signal transduction	protein phosphatase 2C 16-like [Cucurbita moschata]	RecName: Full=Protein phosphatase 2C 16; Short=AtPP2C16; EC=3.1.3.16; AltName: Full=AtP2C-HA; AltName: Full=Protein HYPERSENSITIVE TO ABA 1; AltName: Full=Protein phosphatase 2C HAB1; Short=PP2C HAB1; Flags: Precursor;	SubName: Full=Protein phosphatase 2c {ECO:0000313|EMBL:ADN33732.1};	Serine/threonine protein phosphatase	GO:0005737,cytoplasm; GO:0005634,nucleus; GO:0046872,metal ion binding; GO:0004722,protein serine/threonine phosphatase activity; GO:0009738,abscisic acid-activated signaling pathway	PF00481.21:Protein phosphatase 2C
CmoCh01G000610	19.54	17.47	18.02	16.32	18.71	17.57	658	604	616	543	635	609	-0.207723	0.865903	0.101041	Cmo_Chr01	221962	228385	-	CmoCh01G000610	--	K03787 5'-nucleotidase [EC:3.1.3.5] | (RefSeq) uncharacterized protein LOC111452316 (A)	ko00230: Purine metabolism; ko00240: Pyrimidine metabolism; ko00760: Nicotinate and nicotinamide metabolism	uncharacterized protein LOC111452316 [Cucurbita moschata]	--	SubName: Full=Uncharacterized protein {ECO:0000313|EMBL:KGN59808.1};	--	GO:0008252,nucleotidase activity	PF01975.17:Survival protein SurE
CmoCh01G000620	28.97	26.59	26.4	36.18	37.32	31.88	1252	1179	1158	1544	1625	1418	0.218811	1.16377	0.0519009	Cmo_Chr01	228312	238087	+	CmoCh01G000620	--	K18121 glyoxylate/succinic semialdehyde reductase [EC:1.1.1.79 1.1.1.-] | (RefSeq) glyoxylate/succinic semialdehyde reductase 2, chloroplastic-like (A)	ko00630: Glyoxylate and dicarboxylate metabolism; ko00650: Butanoate metabolism; ko01200: Carbon metabolism	glyoxylate/succinic semialdehyde reductase 2, chloroplastic-like [Cucurbita moschata]	RecName: Full=Glyoxylate/succinic semialdehyde reductase 2, chloroplastic; Short=AtGLYR2; Short=AtGR2; Short=SSA reductase 2; EC=1.1.1.79 {ECO:0000269|PubMed:18495639}; EC=1.1.1.n11 {ECO:0000269|PubMed:18495639}; Flags: Precursor;	SubName: Full=Uncharacterized protein {ECO:0000313|EMBL:KGN59810.1};	Predicted dehydrogenase	GO:0009507,chloroplast; GO:0009570,chloroplast stroma; GO:0030267,glyoxylate reductase (NADP) activity; GO:0051287,NAD binding; GO:0004616,phosphogluconate dehydrogenase (decarboxylating) activity	PF03446.15:NAD binding domain of 6-phosphogluconate dehydrogenase
CmoCh01G000630	3.97	4.11	5.09	3.81	4.26	3.9	254	270	331	241	275	257	-0.277621	0.82495	0.0896118	Cmo_Chr01	238701	251718	-	CmoCh01G000630	--	K15201 general transcription factor 3C polypeptide 3 (transcription factor C subunit 4) | (RefSeq) general transcription factor 3C polypeptide 3 (A)	--	general transcription factor 3C polypeptide 3 [Cucurbita moschata]	--	SubName: Full=general transcription factor 3C polypeptide 3 isoform X1 {ECO:0000313|RefSeq:XP_008447634.1, ECO:0000313|RefSeq:XP_008447635.1};	RNA polymerase III transcription factor TFIIIC	--	PF14559.6:Tetratricopeptide repeat
CmoCh01G000640	3.8	4.29	6.93	2.66	2.75	3.78	133	154	246	92	97	136	-0.841386	0.558107	0.00166066	Cmo_Chr01	257387	260064	+	CmoCh01G000640	--	K12309 beta-galactosidase [EC:3.2.1.23] | (Kazusa) Lj3g3v0323160.1; - (A)	ko00052: Galactose metabolism; ko00511: Other glycan degradation; ko00531: Glycosaminoglycan degradation; ko00600: Sphingolipid metabolism; ko00604: Glycosphingolipid biosynthesis - ganglio series	protein indeterminate-domain 7-like [Cucurbita moschata]	RecName: Full=Protein indeterminate-domain 7 {ECO:0000303|PubMed:16784536};	SubName: Full=Uncharacterized protein {ECO:0000313|EMBL:KGN59816.1};	FOG: Zn-finger	GO:0003677,DNA binding; GO:0003700,DNA-binding transcription factor activity; GO:0046872,metal ion binding; GO:0006355,regulation of transcription, DNA-templated; GO:0006351,transcription, DNA-templated	PF00096.26:Zinc finger, C2H2 type
CmoCh01G000650	11.32	9.73	7.72	10.81	9.99	8.82	263	232	182	248	234	211	-0.103334	0.93088	0.603235	Cmo_Chr01	264884	267030	+	CmoCh01G000650	--	--	--	mediator of RNA polymerase II transcription subunit 9-like [Cucurbita moschata]	RecName: Full=Mediator of RNA polymerase II transcription subunit 9;	RecName: Full=Mediator of RNA polymerase II transcription subunit 9 {ECO:0000256|RuleBase:RU364145}; AltName: Full=Mediator complex subunit 9 {ECO:0000256|RuleBase:RU364145};	--	GO:0016592,mediator complex; GO:0006355,regulation of transcription, DNA-templated; GO:0006351,transcription, DNA-templated	PF07544.13:RNA polymerase II transcription mediator complex subunit 9
CmoCh01G000660	0.2	0.42	0.38	0.94	0.4	0.68	9	19	17	41	18	31	0.877621	1.83734	0.0961223	Cmo_Chr01	266677	269374	-	CmoCh01G000660	--	K06180 23S rRNA pseudouridine1911/1915/1917 synthase [EC:5.4.99.23] | (RefSeq) pentatricopeptide repeat-containing protein At1g20230 isoform X1 (A)	--	putative pentatricopeptide repeat-containing protein At1g17630 [Cucurbita moschata]	RecName: Full=Putative pentatricopeptide repeat-containing protein At1g17630;	SubName: Full=Uncharacterized protein {ECO:0000313|EMBL:KGN59819.1};	FOG: PPR repeat	GO:0043231,intracellular membrane-bounded organelle; GO:0004519,endonuclease activity; GO:0003723,RNA binding; GO:0031930,mitochondria-nucleus signaling pathway; GO:0009451,RNA modification	PF01535.20:PPR repeat
CmoCh01G000670	17.62	14.78	19.11	42.9	30.98	22.1	79	68	87	190	140	102	0.755305	1.68799	0.00687269	Cmo_Chr01	273237	273572	-	CmoCh01G000670	--	--	--	--	--	--	--	--	--
CmoCh01G000680	15.96	14.48	14.8	21.2	19.98	14.28	896	834	843	1175	1130	825	0.14894	1.10875	0.333398	Cmo_Chr01	273607	279396	-	CmoCh01G000680	--	K12309 beta-galactosidase [EC:3.2.1.23] | (RefSeq) beta-galactosidase 2 (A)	ko00052: Galactose metabolism; ko00511: Other glycan degradation; ko00531: Glycosaminoglycan degradation; ko00600: Sphingolipid metabolism; ko00604: Glycosphingolipid biosynthesis - ganglio series	beta-galactosidase 1-like [Cucurbita moschata]	RecName: Full=Beta-galactosidase 1; Short=Lactase 1; EC=3.2.1.23; Flags: Precursor;	RecName: Full=Beta-galactosidase {ECO:0000256|RuleBase:RU000675}; EC=3.2.1.23 {ECO:0000256|RuleBase:RU000675};	Beta-galactosidase	GO:0048046,apoplast; GO:0005618,cell wall; GO:0009505,plant-type cell wall; GO:0009506,plasmodesma; GO:0005773,vacuole; GO:0004565,beta-galactosidase activity; GO:0030246,carbohydrate binding; GO:0005975,carbohydrate metabolic process	PF01301.19:Glycosyl hydrolases family 35
CmoCh01G000690	4.52	3.41	3.67	4.83	3.89	4.08	182	141	150	192	158	169	-0.000478617	0.999668	0.998155	Cmo_Chr01	283544	288431	+	CmoCh01G000690	--	K12823 ATP-dependent RNA helicase DDX5/DBP2 [EC:3.6.4.13] | (RefSeq) DEAD-box ATP-dependent RNA helicase 20-like isoform X1 (A)	ko03040: Spliceosome	DEAD-box ATP-dependent RNA helicase 20-like isoform X1 [Cucurbita moschata]	RecName: Full=DEAD-box ATP-dependent RNA helicase 20; EC=3.6.4.13;	SubName: Full=DEAD-box ATP-dependent RNA helicase 20 {ECO:0000313|RefSeq:XP_008447604.1};	ATP-dependent RNA helicase	GO:0005829,cytosol; GO:0005730,nucleolus; GO:0005524,ATP binding; GO:0004004,ATP-dependent RNA helicase activity; GO:0003723,RNA binding; GO:0000184,nuclear-transcribed mRNA catabolic process, nonsense-mediated decay; GO:0010501,RNA secondary structure unwinding; GO:0006364,rRNA processing	PF00270.29:DEAD/DEAH box helicase
CmoCh01G000700	0.47	0.29	0.44	0.13	0.65	0.16	22	14	21	6	31	8	-0.488548	0.712742	0.462236	Cmo_Chr01	288813	291750	-	CmoCh01G000700	--	K01115 phospholipase D1/2 [EC:3.1.4.4] | (RefSeq) phospholipase D alpha 4 (A)	ko00564: Glycerophospholipid metabolism; ko00565: Ether lipid metabolism; ko04144: Endocytosis	phospholipase D alpha 4 [Cucurbita moschata]	RecName: Full=Phospholipase D alpha 4 {ECO:0000303|PubMed:11891260}; Short=AtPLDalpha4 {ECO:0000303|PubMed:11891260}; Short=PLD alpha 4 {ECO:0000303|PubMed:11891260}; EC=3.1.4.4 {ECO:0000250|UniProtKB:Q38882}; AltName: Full=PLDalpha3; AltName: Full=Phospholipase D epsilon {ECO:0000303|PubMed:19143999}; Short=AtPLDepsilon {ECO:0000303|PubMed:19143999}; Short=PLD epsilon {ECO:0000303|PubMed:1914399…	RecName: Full=Phospholipase D {ECO:0000256|PIRNR:PIRNR036470}; EC=3.1.4.4 {ECO:0000256|PIRNR:PIRNR036470};	Phospholipase D1	GO:0005886,plasma membrane; GO:0005509,calcium ion binding; GO:0070290,N-acylphosphatidylethanolamine-specific phospholipase D activity; GO:0004630,phospholipase D activity; GO:0051301,cell division; GO:0006995,cellular response to nitrogen starvation; GO:0016036,cellular response to phosphate starvation; GO:0051365,cellular response to potassium ion starvation; GO:0009825,multidimensional cell g…	PF12357.8:Phospholipase D C terminal
CmoCh01G000710	12.25	12.22	12.33	7.31	7.27	7.2	799	818	816	471	478	483	-0.898507	0.536442	7.22446e-15	Cmo_Chr01	295611	300772	-	CmoCh01G000710	--	K13430 serine/threonine-protein kinase PBS1 [EC:2.7.11.1] | (RefSeq) serine/threonine-protein kinase PBS1 (A)	ko04626: Plant-pathogen interaction	inactive protein kinase SELMODRAFT_444075-like [Cucurbita moschata]	RecName: Full=Inactive protein kinase SELMODRAFT_444075;	SubName: Full=inactive protein kinase SELMODRAFT_444075 {ECO:0000313|RefSeq:XP_008447596.1, ECO:0000313|RefSeq:XP_008447597.1, ECO:0000313|RefSeq:XP_008447600.1};	Serine/threonine protein kinase	GO:0005524,ATP binding; GO:0004672,protein kinase activity	PF07714.17:Protein tyrosine kinase
CmoCh01G000720	6.71	7.75	7.6	8.38	8.22	8.48	330	391	379	407	407	429	0.0438702	1.03088	0.752095	Cmo_Chr01	305188	313529	+	CmoCh01G000720	--	K04354 serine/threonine-protein phosphatase 2A regulatory subunit B | (RefSeq) serine/threonine protein phosphatase 2A 55 kDa regulatory subunit B beta isoform-like isoform X1 (A)	ko03015: mRNA surveillance pathway	serine/threonine protein phosphatase 2A 55 kDa regulatory subunit B beta isoform-like isoform X1 [Cucurbita moschata]	RecName: Full=Serine/threonine protein phosphatase 2A 55 kDa regulatory subunit B beta isoform; Short=AtB beta; Short=PP2A, subunit B, beta isoform;	RecName: Full=Serine/threonine-protein phosphatase 2A 55 kDa regulatory subunit B {ECO:0000256|RuleBase:RU331113};	Serine/threonine protein phosphatase 2A, regulatory subunit	GO:0005829,cytosol; GO:0000159,protein phosphatase type 2A complex; GO:0019888,protein phosphatase regulator activity; GO:0032502,developmental process; GO:0000278,mitotic cell cycle; GO:0070262,peptidyl-serine dephosphorylation; GO:0006470,protein dephosphorylation	PF00400.32:WD domain, G-beta repeat
CmoCh01G000730	0.3	0.44	0.48	0.94	0.96	1.96	17	26	28	53	55	115	1.52027	2.86845	0.000247415	Cmo_Chr01	319870	323456	-	CmoCh01G000730	--	K05387 glutamate receptor, ionotropic, plant | (RefSeq) glutamate receptor 2.7-like (A)	--	glutamate receptor 2.7-like [Cucurbita moschata]	RecName: Full=Glutamate receptor 2.8; AltName: Full=Ligand-gated ion channel 2.8; Flags: Precursor;	RecName: Full=Glutamate receptor {ECO:0000256|PIRNR:PIRNR037090};	Glutamate-gated kainate-type ion channel receptor subunit GluR5 and related subunits	GO:0016021,integral component of membrane; GO:0005622,intracellular; GO:0005886,plasma membrane; GO:0005262,calcium channel activity; GO:0008066,glutamate receptor activity; GO:0004970,ionotropic glutamate receptor activity; GO:0006816,calcium ion transport; GO:0019722,calcium-mediated signaling; GO:0071230,cellular response to amino acid stimulus	PF01094.28:Receptor family ligand binding region
CmoCh01G000740	7.12	6.99	7.14	5.89	6.32	6.7	588	592	598	480	526	569	-0.309514	0.806914	0.0140035	Cmo_Chr01	324408	334536	+	CmoCh01G000740	--	K16241 transcription factor HY5 | (RefSeq) putative bZIP transcription factor superfamily protein (A)	ko04712: Circadian rhythm - plant	dentin sialophosphoprotein isoform X3 [Cucurbita moschata]	--	SubName: Full=Uncharacterized protein {ECO:0000313|EMBL:KGN59835.1};	--	--	PF07303.13:Occludin homology domain
CmoCh01G000750	111.28	108.17	127.83	237.37	203.28	177.81	1199	1196	1398	2526	2207	1972	0.69153	1.61499	1.14919e-07	Cmo_Chr01	334540	336407	-	CmoCh01G000750	--	K02903 large subunit ribosomal protein L28e | (RefSeq) 60S ribosomal protein L28-2-like (A)	ko03010: Ribosome	60S ribosomal protein L28-2-like [Cucurbita moschata]	RecName: Full=60S ribosomal protein L28-2;	SubName: Full=60S ribosomal protein L28-2-like {ECO:0000313|RefSeq:XP_008447584.1, ECO:0000313|RefSeq:XP_008447585.1, ECO:0000313|RefSeq:XP_008447586.1};	60S ribosomal protein L28	GO:0022625,cytosolic large ribosomal subunit; GO:0005886,plasma membrane; GO:0009506,plasmodesma; GO:0003735,structural constituent of ribosome; GO:0006412,translation	PF01778.17:Ribosomal L28e protein family
CmoCh01G000760	15.41	12.72	14.7	12.92	14.37	17.25	809	685	783	670	760	932	-0.0830389	0.944067	0.57991	Cmo_Chr01	337092	344985	-	CmoCh01G000760	--	K00759 adenine phosphoribosyltransferase [EC:2.4.2.7] | (RefSeq) uncharacterized protein LOC107609884 (A)	ko00230: Purine metabolism	uncharacterized protein At1g51745-like isoform X1 [Cucurbita moschata]	RecName: Full=Uncharacterized protein At1g51745;	SubName: Full=Uncharacterized protein {ECO:0000313|EMBL:KGN59837.1};	--	--	PF00855.17:PWWP domain
CmoCh01G000770	12.78	14.52	15.44	12.76	13.2	16.42	656	765	805	647	683	868	-0.150606	0.900872	0.303565	Cmo_Chr01	345729	355603	-	CmoCh01G000770	--	K00262 glutamate dehydrogenase (NADP+) [EC:1.4.1.4] | (RefSeq) NADP-specific glutamate dehydrogenase-like isoform X1 (A)	ko00220: Arginine biosynthesis; ko00250: Alanine, aspartate and glutamate metabolism; ko00910: Nitrogen metabolism	NADP-specific glutamate dehydrogenase-like isoform X1 [Cucurbita moschata]	RecName: Full=NADP-specific glutamate dehydrogenase; Short=NADP-GDH; EC=1.4.1.4; Flags: Fragment;	SubName: Full=Uncharacterized protein {ECO:0000313|EMBL:KGN59839.1};	Glutamate/leucine/phenylalanine/valine dehydrogenases	GO:0009507,chloroplast; GO:0004354,glutamate dehydrogenase (NADP+) activity; GO:0006520,cellular amino acid metabolic process	PF00208.21:Glutamate/Leucine/Phenylalanine/Valine dehydrogenase
CmoCh01G000780	26.43	27.11	22.67	17.34	20.79	17.58	1011	1064	880	655	801	692	-0.597333	0.660975	9.31815e-06	Cmo_Chr01	359327	362646	+	CmoCh01G000780	--	K21604 jasmonoyl-L-amino acid hydrolase [EC:3.5.1.127] | (RefSeq) IAA-amino acid hydrolase ILR1-like 4 (A)	--	IAA-amino acid hydrolase ILR1-like 4 [Cucurbita moschata]	RecName: Full=IAA-amino acid hydrolase ILR1-like 4 {ECO:0000303|PubMed:10072397}; EC=3.5.1.- {ECO:0000305}; AltName: Full=jasmonoyl-L-amino acid hydrolase {ECO:0000305}; EC=3.5.1.127 {ECO:0000269|PubMed:24052260}; Flags: Precursor;	SubName: Full=Uncharacterized protein {ECO:0000313|EMBL:KGN59844.1};	--	GO:0005783,endoplasmic reticulum; GO:0005788,endoplasmic reticulum lumen; GO:0005886,plasma membrane; GO:0010179,IAA-Ala conjugate hydrolase activity; GO:0046872,metal ion binding; GO:0008152,metabolic process; GO:0009611,response to wounding	PF01546.28:Peptidase family M20/M25/M40
CmoCh01G000790	6.02	5.38	5.03	6.01	5.93	5.14	158	145	134	156	157	139	-0.0866907	0.94168	0.664864	Cmo_Chr01	362788	365035	-	CmoCh01G000790	--	K09775 uncharacterized protein | (RefSeq) uncharacterized protein LOC111283728 isoform X1 (A)	--	uncharacterized protein LOC111452425 [Cucurbita moschata]	--	SubName: Full=uncharacterized protein LOC103489998 {ECO:0000313|RefSeq:XP_008447582.1};	--	GO:0016021,integral component of membrane; GO:0008375,acetylglucosaminyltransferase activity	PF02485.21:Core-2/I-Branching enzyme
CmoCh01G000800	7.91	7.12	5.42	9.53	9.64	4.17	105	97	73	125	129	57	0.0404258	1.02842	0.901439	Cmo_Chr01	369950	370982	+	CmoCh01G000800	--	--	--	transcription factor bHLH87-like [Cucurbita moschata]	RecName: Full=Transcription factor bHLH87; AltName: Full=Basic helix-loop-helix protein 87; Short=AtbHLH87; Short=bHLH 87; AltName: Full=Transcription factor EN 121; AltName: Full=bHLH transcription factor bHLH087;	SubName: Full=Uncharacterized protein {ECO:0000313|EMBL:KGN59848.1};	--	GO:0005634,nucleus; GO:0003677,DNA binding; GO:0003700,DNA-binding transcription factor activity; GO:0046983,protein dimerization activity; GO:0006355,regulation of transcription, DNA-templated; GO:0006351,transcription, DNA-templated	PF00010.26:Helix-loop-helix DNA-binding domain
CmoCh01G000820	13.47	9.81	7.89	9.51	14.03	7.2	400	299	238	279	420	220	-0.171914	0.887664	0.498516	Cmo_Chr01	376539	378405	-	CmoCh01G000820	--	K00679 phospholipid:diacylglycerol acyltransferase [EC:2.3.1.158] | (RefSeq) hypothetical protein (A)	ko00561: Glycerolipid metabolism	GDSL esterase/lipase APG-like isoform X1 [Cucurbita moschata]	RecName: Full=GDSL esterase/lipase APG; EC=3.1.1.-; AltName: Full=Extracellular lipase APG; Flags: Precursor;	SubName: Full=GDSL esterase/lipase APG {ECO:0000313|RefSeq:XP_008447571.1};	--	GO:0048046,apoplast; GO:0016788,hydrolase activity, acting on ester bonds; GO:0016042,lipid catabolic process	PF00657.22:GDSL-like Lipase/Acylhydrolase
CmoCh01G000830	11.31	12.39	11.15	14.75	13.95	12.6	219	246	219	282	272	251	0.101673	1.07302	0.534011	Cmo_Chr01	381833	384479	-	CmoCh01G000830	--	K15128 mediator of RNA polymerase II transcription subunit 6 | (RefSeq) mediator of RNA polymerase II transcription subunit 6 (A)	--	mediator of RNA polymerase II transcription subunit 6 [Cucurbita moschata]	RecName: Full=Mediator of RNA polymerase II transcription subunit 6;	SubName: Full=Uncharacterized protein {ECO:0000313|EMBL:KGN58013.1};	RNA polymerase II transcriptional regulation mediator	GO:0070847,core mediator complex; GO:0016592,mediator complex; GO:0001128,RNA polymerase II transcription coactivator activity involved in preinitiation complex assembly; GO:0006357,regulation of transcription by RNA polymerase II; GO:0051123,RNA polymerase II preinitiation complex assembly	PF04934.14:MED6 mediator sub complex component
CmoCh01G000840	2.38	3.72	3.29	2.25	2.76	2.01	30	48	42	28	35	26	-0.563375	0.676717	0.141598	Cmo_Chr01	385444	386408	+	CmoCh01G000840	--	K16224 senescence-induced receptor-like serine/threonine-protein kinase | (RefSeq) hypothetical protein (A)	ko04016: MAPK signaling pathway - plant; ko04626: Plant-pathogen interaction	putative leucine-rich repeat receptor-like protein kinase At2g19210 [Cucurbita moschata]	RecName: Full=Putative leucine-rich repeat receptor-like protein kinase At2g19210; EC=2.7.11.1; Flags: Precursor;	SubName: Full=putative leucine-rich repeat receptor-like protein kinase At2g19210 {ECO:0000313|RefSeq:XP_008447576.1};	--	GO:0016021,integral component of membrane; GO:0005886,plasma membrane; GO:0005524,ATP binding; GO:0004674,protein serine/threonine kinase activity	PF12819.7:Malectin-like domain
CmoCh01G000850	0.57	0.69	0.81	0.79	3.16	4.88	30	37	43	41	167	263	1.95878	3.88734	3.67559e-05	Cmo_Chr01	391021	394701	+	CmoCh01G000850	--	K16224 senescence-induced receptor-like serine/threonine-protein kinase | (RefSeq) senescence-induced receptor-like serine/threonine-protein kinase (A)	ko04016: MAPK signaling pathway - plant; ko04626: Plant-pathogen interaction	probable LRR receptor-like serine/threonine-protein kinase At5g59680 [Cucurbita moschata]	RecName: Full=Probable LRR receptor-like serine/threonine-protein kinase At1g51810; EC=2.7.11.1; Flags: Precursor;	SubName: Full=Uncharacterized protein {ECO:0000313|EMBL:KGN59852.1};	--	GO:0016021,integral component of membrane; GO:0005524,ATP binding; GO:0004674,protein serine/threonine kinase activity	PF12819.7:Malectin-like domain
CmoCh01G000890	2.92	3.26	3.64	3.17	4.19	3.66	110	126	139	118	159	142	0.0261233	1.01827	0.902595	Cmo_Chr01	408022	411014	-	CmoCh01G000890	--	K00850 6-phosphofructokinase 1 [EC:2.7.1.11] | (RefSeq) ATP-dependent 6-phosphofructokinase 3-like (A)	ko00010: Glycolysis / Gluconeogenesis; ko00030: Pentose phosphate pathway; ko00051: Fructose and mannose metabolism; ko00052: Galactose metabolism; ko01200: Carbon metabolism; ko01230: Biosynthesis of amino acids; ko03018: RNA degradation	ATP-dependent 6-phosphofructokinase 3-like [Cucurbita moschata]	RecName: Full=ATP-dependent 6-phosphofructokinase 3 {ECO:0000255|HAMAP-Rule:MF_03186}; Short=ATP-PFK 3 {ECO:0000255|HAMAP-Rule:MF_03186}; Short=Phosphofructokinase 3 {ECO:0000255|HAMAP-Rule:MF_03186}; EC=2.7.1.11 {ECO:0000255|HAMAP-Rule:MF_03186}; AltName: Full=Phosphohexokinase 3 {ECO:0000255|HAMAP-Rule:MF_03186};	RecName: Full=ATP-dependent 6-phosphofructokinase {ECO:0000256|HAMAP-Rule:MF_03186}; Short=ATP-PFK {ECO:0000256|HAMAP-Rule:MF_03186}; Short=Phosphofructokinase {ECO:0000256|HAMAP-Rule:MF_03186}; EC=2.7.1.11 {ECO:0000256|HAMAP-Rule:MF_03186}; AltName: Full=Phosphohexokinase {ECO:0000256|HAMAP-Rule:MF_03186};	Pyrophosphate-dependent phosphofructo-1-kinase	GO:0005829,cytosol; GO:0003872,6-phosphofructokinase activity; GO:0005524,ATP binding; GO:0046872,metal ion binding; GO:0006002,fructose 6-phosphate metabolic process; GO:0006096,glycolytic process; GO:0010053,root epidermal cell differentiation	PF00365.20:Phosphofructokinase
CmoCh01G000900	4.12	3.79	4.43	3.96	4.36	4.01	155	146	169	147	165	155	-0.143173	0.905525	0.447299	Cmo_Chr01	411691	416077	+	CmoCh01G000900	--	K01412 mitochondrial-processing peptidase subunit alpha [EC:3.4.24.64] | (RefSeq) mitochondrial-processing peptidase subunit alpha-like (A)	--	mitochondrial-processing peptidase subunit alpha-like [Cucurbita moschata]	RecName: Full=Mitochondrial-processing peptidase subunit alpha; EC=3.4.24.64; AltName: Full=Alpha-MPP; AltName: Full=Ubiquinol-cytochrome-c reductase subunit II; EC=1.10.2.2; Flags: Precursor;	SubName: Full=mitochondrial-processing peptidase subunit alpha-like {ECO:0000313|RefSeq:XP_008447564.1};	Mitochondrial processing peptidase, alpha subunit	GO:0005743,mitochondrial inner membrane; GO:0070469,respiratory chain; GO:0046872,metal ion binding; GO:0004222,metalloendopeptidase activity; GO:0008121,ubiquinol-cytochrome-c reductase activity	PF00675.20:Insulinase (Peptidase family M16)
CmoCh01G000910	2.24	1.91	1.5	2.46	1.92	1.58	103	90	70	112	89	75	-0.0656637	0.955506	0.81403	Cmo_Chr01	416133	419375	-	CmoCh01G000910	--	K17506 protein phosphatase 1L [EC:3.1.3.16] | (RefSeq) hypothetical protein (A)	--	probable protein phosphatase 2C 35 [Cucurbita moschata]	RecName: Full=Probable protein phosphatase 2C 35; Short=AtPP2C35; EC=3.1.3.16;	SubName: Full=probable protein phosphatase 2C 35 {ECO:0000313|RefSeq:XP_008438744.1};	Serine/threonine protein phosphatase	GO:0005886,plasma membrane; GO:0046872,metal ion binding; GO:0004721,phosphoprotein phosphatase activity	PF00481.21:Protein phosphatase 2C
CmoCh01G000930	29.25	36.09	22.85	2.89	8.55	5.6	594	752	471	58	175	117	-2.52205	0.174095	4.53988e-08	Cmo_Chr01	423584	424723	+	CmoCh01G000930	--	--	--	uncharacterized protein LOC111452482 [Cucurbita moschata]	--	SubName: Full=uncharacterized protein LOC103489976 {ECO:0000313|RefSeq:XP_008447561.1};	Nuclear localization sequence binding protein	--	--
CmoCh01G000940	0.98	1.12	0.99	0.51	1.39	0.71	35	41	36	18	50	26	-0.394031	0.761	0.366425	Cmo_Chr01	424535	431438	-	CmoCh01G000940	--	--	--	protein IQ-DOMAIN 14-like isoform X1 [Cucurbita moschata]	RecName: Full=Protein IQ-DOMAIN 31;	SubName: Full=Uncharacterized protein {ECO:0000313|EMBL:KGN58025.1};	--	GO:0005829,cytosol; GO:0005875,microtubule associated complex; GO:0005886,plasma membrane	PF13178.6:Protein of unknown function (DUF4005)
CmoCh01G000950	5.97	7.56	5.54	3.6	4.97	4.01	156	203	147	93	131	108	-0.744838	0.596735	0.00107938	Cmo_Chr01	432778	434775	-	CmoCh01G000950	--	K14484 auxin-responsive protein IAA | (RefSeq) auxin-responsive protein IAA26-like (A)	ko04075: Plant hormone signal transduction	auxin-responsive protein IAA26-like [Cucurbita moschata]	RecName: Full=Auxin-responsive protein IAA26; AltName: Full=Indoleacetic acid-induced protein 26; AltName: Full=Phytochrome-associated protein 1;	RecName: Full=Auxin-responsive protein {ECO:0000256|RuleBase:RU004549};	--	GO:0005634,nucleus; GO:0003700,DNA-binding transcription factor activity; GO:0009734,auxin-activated signaling pathway; GO:0009733,response to auxin; GO:0006351,transcription, DNA-templated	PF02309.16:AUX/IAA family
CmoCh01G000960	3.27	3.51	4.03	1.66	3.41	1.11	20	22	25	10	21	7	-0.955145	0.51579	0.0904173	Cmo_Chr01	434818	435799	-	CmoCh01G000960	--	--	--	--	--	--	--	--	--
CmoCh01G000970	0.76	0.74	1.07	1.46	0.88	1.06	37	37	53	70	43	53	0.260019	1.19749	0.455825	Cmo_Chr01	440326	444205	+	CmoCh01G000970	--	K13429 chitin elicitor receptor kinase 1 | (RefSeq) chitin elicitor receptor kinase 1-like isoform X1 (A)	ko04626: Plant-pathogen interaction	lysM domain receptor-like kinase 3 [Cucurbita moschata]	RecName: Full=LysM domain receptor-like kinase 3; Short=LysM-containing receptor-like kinase 3; EC=2.7.11.-; Flags: Precursor;	SubName: Full=Uncharacterized protein {ECO:0000313|EMBL:KGN58031.1};	--	GO:0016021,integral component of membrane; GO:0005886,plasma membrane; GO:0005524,ATP binding; GO:0004675,transmembrane receptor protein serine/threonine kinase activity; GO:0009738,abscisic acid-activated signaling pathway; GO:0007166,cell surface receptor signaling pathway; GO:0006952,defense response; GO:0050832,defense response to fungus; GO:0045087,innate immune response; GO:0031348,negative…	PF07714.17:Protein tyrosine kinase
CmoCh01G000980	0.95	0.52	0.55	0.74	1.3	0.65	34	19	20	26	47	24	0.265645	1.20217	0.571181	Cmo_Chr01	444991	447802	+	CmoCh01G000980	--	--	--	uncharacterized protein LOC111452243 [Cucurbita moschata]	--	SubName: Full=uncharacterized protein LOC103489972 isoform X1 {ECO:0000313|RefSeq:XP_008447555.1};	--	--	--
CmoCh01G001000	159.3	140.09	174.79	55.47	81.19	66.01	6850	6182	7629	2356	3518	2922	-1.36858	0.387272	3.03516e-22	Cmo_Chr01	449523	455049	-	CmoCh01G001000	--	K00029 malate dehydrogenase (oxaloacetate-decarboxylating)(NADP+) [EC:1.1.1.40] | (RefSeq) NADP-dependent malic enzyme-like (A)	ko00620: Pyruvate metabolism; ko00710: Carbon fixation in photosynthetic organisms; ko01200: Carbon metabolism	NADP-dependent malic enzyme-like [Cucurbita moschata]	RecName: Full=NADP-dependent malic enzyme 4, chloroplastic; Short=AtNADP-ME4; Short=NADP-malic enzyme 4; EC=1.1.1.40; Flags: Precursor;	RecName: Full=Malic enzyme {ECO:0000256|RuleBase:RU003426};	NADP+-dependent malic enzyme	GO:0009507,chloroplast; GO:0050897,cobalt ion binding; GO:0004471,malate dehydrogenase (decarboxylating) (NAD+) activity; GO:0004473,malate dehydrogenase (decarboxylating) (NADP+) activity; GO:0051287,NAD binding; GO:0008948,oxaloacetate decarboxylase activity; GO:0042803,protein homodimerization activity; GO:0008270,zinc ion binding; GO:0006633,fatty acid biosynthetic process; GO:0006108,malate …	PF03949.15:Malic enzyme, NAD binding domain
CmoCh01G001030	2.33	2.36	2.15	3.46	2.83	2.21	49	51	46	72	60	48	0.169607	1.12475	0.58963	Cmo_Chr01	463507	464704	-	CmoCh01G001030	--	K21630 GATA-type zinc finger protein 1 | (RefSeq) GATA transcription factor 6-like (A)	--	GATA transcription factor 4-like [Cucurbita moschata]	RecName: Full=GATA transcription factor 9;	RecName: Full=GATA transcription factor {ECO:0000256|PIRNR:PIRNR016992};	GATA-4/5/6 transcription factors	GO:0005634,nucleus; GO:0005667,transcription factor complex; GO:0003682,chromatin binding; GO:0003700,DNA-binding transcription factor activity; GO:0000977,RNA polymerase II regulatory region sequence-specific DNA binding; GO:0001085,RNA polymerase II transcription factor binding; GO:0001228,DNA-binding transcription activator activity, RNA polymerase II-specific; GO:0008270,zinc ion binding; GO:…	PF00320.27:GATA zinc finger
CmoCh01G001060	6.4	8.16	7.19	6.99	7.4	7.11	341	446	389	368	397	390	-0.159041	0.89562	0.284618	Cmo_Chr01	470209	473757	-	CmoCh01G001060	--	K00784 ribonuclease Z [EC:3.1.26.11] | (RefSeq) uncharacterized LOC103702534 (A)	ko03013: RNA transport	VHS domain-containing protein At3g16270-like [Cucurbita moschata]	RecName: Full=VHS domain-containing protein At3g16270;	SubName: Full=VHS domain-containing protein At3g16270 {ECO:0000313|RefSeq:XP_008447533.1, ECO:0000313|RefSeq:XP_008447534.1, ECO:0000313|RefSeq:XP_016900415.1};	--	GO:0005622,intracellular; GO:0016020,membrane; GO:0006886,intracellular protein transport	PF01417.20:ENTH domain
CmoCh01G001070	6.88	6.32	6.95	7.65	7.74	7.23	388	366	398	426	440	420	0.0248816	1.0174	0.851804	Cmo_Chr01	474128	483053	+	CmoCh01G001070	--	K06664 peroxin-2 | (RefSeq) peroxisome biogenesis protein 2-like (A)	ko04146: Peroxisome	uncharacterized protein LOC111452845 [Cucurbita moschata]	RecName: Full=Peroxisome biogenesis protein 2; AltName: Full=E3 ubiquitin-protein ligase PEX2; AltName: Full=Peroxin-2; Short=AtPEX2; Short=AthPEX2; AltName: Full=Pex2p;	SubName: Full=uncharacterized protein LOC103489955 {ECO:0000313|RefSeq:XP_008447529.1};	--	GO:0005829,cytosol; GO:0005778,peroxisomal membrane; GO:0005777,peroxisome; GO:0009506,plasmodesma; GO:0046872,metal ion binding; GO:0004842,ubiquitin-protein transferase activity; GO:0006635,fatty acid beta-oxidation; GO:0007031,peroxisome organization; GO:0009640,photomorphogenesis; GO:0016558,protein import into peroxisome matrix; GO:0006513,protein monoubiquitination	--
CmoCh01G001080	4.21	3.79	4.01	3.8	3.09	3.06	119	110	115	106	88	89	-0.414339	0.750363	0.0703311	Cmo_Chr01	485292	488651	+	CmoCh01G001080	--	K05765 cofilin | (RefSeq) uncharacterized LOC105781290 (A)	--	transcription factor bHLH68-like isoform X1 [Cucurbita moschata]	RecName: Full=Transcription factor bHLH68; AltName: Full=Basic helix-loop-helix protein 68; Short=AtbHLH68; Short=bHLH 68; AltName: Full=Transcription factor EN 60; AltName: Full=bHLH transcription factor bHLH068;	SubName: Full=Uncharacterized protein {ECO:0000313|EMBL:KGN58080.1};	--	GO:0005634,nucleus; GO:0001046,core promoter sequence-specific DNA binding; GO:0003700,DNA-binding transcription factor activity; GO:0046983,protein dimerization activity; GO:0001228,DNA-binding transcription activator activity, RNA polymerase II-specific; GO:0006355,regulation of transcription, DNA-templated; GO:0006366,transcription by RNA polymerase II	--
CmoCh01G001100	1.28	0.84	0.89	0.91	0.64	1.18	40	27	28	28	20	38	-0.279773	0.823721	0.517385	Cmo_Chr01	489680	494237	-	CmoCh01G001100	--	K08145 MFS transporter, SP family, solute carrier family 2 (facilitated glucose transporter), member 8 | (RefSeq) sugar transporter ERD6-like 6 (A)	--	probable plastidic glucose transporter 3 isoform X1 [Cucurbita moschata]	RecName: Full=Probable plastidic glucose transporter 3;	SubName: Full=probable plastidic glucose transporter 3 isoform X1 {ECO:0000313|RefSeq:XP_008447519.1, ECO:0000313|RefSeq:XP_016900371.1};	Predicted transporter (major facilitator superfamily)	GO:0031969,chloroplast membrane; GO:0005768,endosome; GO:0005794,Golgi apparatus; GO:0016021,integral component of membrane; GO:0005802,trans-Golgi network; GO:0022857,transmembrane transporter activity; GO:0008643,carbohydrate transport	PF00083.24:Sugar (and other) transporter
CmoCh01G001120	461.39	449.23	434.58	291.02	305.79	377.27	24570	24549	23490	15306	16408	20680	-0.606292	0.656883	1.03563e-06	Cmo_Chr01	496938	503239	+	CmoCh01G001120	--	K09338 homeobox-leucine zipper protein | (RefSeq) homeobox-leucine zipper protein GLABRA 2 isoform X1 (A)	--	homeobox-leucine zipper protein GLABRA 2 isoform X2 [Cucurbita moschata]	RecName: Full=Homeobox-leucine zipper protein GLABRA 2; AltName: Full=HD-ZIP protein ATHB-10; AltName: Full=Homeobox-leucine zipper protein ATHB-10;	SubName: Full=Multicellular trichome development class IV homeodomain-leucine zipper transcription factor {ECO:0000313|EMBL:AIS39466.1};	--	GO:0005634,nucleus; GO:0008289,lipid binding; GO:0043565,sequence-specific DNA binding; GO:0006355,regulation of transcription, DNA-templated; GO:0006351,transcription, DNA-templated	PF01852.19:START domain
CmoCh01G001130	10.24	8.4	7.1	5.12	4.64	5.9	405	341	285	200	185	240	-0.859729	0.551056	1.25861e-05	Cmo_Chr01	503428	506160	-	CmoCh01G001130	--	--	--	rop guanine nucleotide exchange factor 12-like isoform X1 [Cucurbita moschata]	RecName: Full=Rop guanine nucleotide exchange factor 12 {ECO:0000303|PubMed:15980860}; Short=AtRopGEF12 {ECO:0000303|PubMed:15980860}; AltName: Full=Protein MATERNAL EFFECT EMBRYO ARREST 64; AltName: Full=Rho of plants guanine nucleotide exchange factor 12 {ECO:0000303|PubMed:15980860};	SubName: Full=rop guanine nucleotide exchange factor 12-like isoform X2 {ECO:0000313|RefSeq:XP_008447514.1};	--	GO:0005737,cytoplasm; GO:0005886,plasma membrane; GO:0090406,pollen tube; GO:0005089,Rho guanyl-nucleotide exchange factor activity; GO:0009793,embryo development ending in seed dormancy; GO:0009860,pollen tube growth; GO:0080092,regulation of pollen tube growth	PF03759.13:PRONE (Plant-specific Rop nucleotide exchanger)
CmoCh01G001140	14.8	17.39	17.68	20.64	27.67	26.6	146	176	177	201	275	270	0.445508	1.36179	0.0192041	Cmo_Chr01	506342	507760	-	CmoCh01G001140	--	K07897 Ras-related protein Rab-7A | (RefSeq) ras-related protein Rab7-like isoform X1 (A)	ko04144: Endocytosis; ko04145: Phagosome	uncharacterized protein LOC111452587 [Cucurbita moschata]	--	SubName: Full=uncharacterized protein LOC103489947 {ECO:0000313|RefSeq:XP_008447517.1};	--	--	--
CmoCh01G001150	51.95	57.05	65.26	79.85	78.05	64.07	716	807	913	1087	1084	909	0.207647	1.1548	0.118321	Cmo_Chr01	509146	510225	-	CmoCh01G001150	--	K02922 large subunit ribosomal protein L37e | (RefSeq) 60S ribosomal protein L37-3-like (A)	ko03010: Ribosome	60S ribosomal protein L37-3 [Momordica charantia]	RecName: Full=60S ribosomal protein L37-3;	RecName: Full=Ribosomal protein L37 {ECO:0000256|RuleBase:RU000576};	60S ribosomal protein L37	GO:0022625,cytosolic large ribosomal subunit; GO:0046872,metal ion binding; GO:0003723,RNA binding; GO:0019843,rRNA binding; GO:0003735,structural constituent of ribosome; GO:0006412,translation	PF01907.19:Ribosomal protein L37e
CmoCh01G001160	0.77	1.19	0.96	1.44	0.73	0.91	19	30	24	35	18	23	-0.068199	0.953828	0.884411	Cmo_Chr01	510705	512242	-	CmoCh01G001160	--	K15109 solute carrier family 25 (mitochondrial carnitine/acylcarnitine transporter), member 20/29 | (RefSeq) mitochondrial arginine transporter BAC2-like (A)	--	mitochondrial arginine transporter BAC2-like [Cucurbita moschata]	RecName: Full=Mitochondrial arginine transporter BAC2; AltName: Full=Mitochondrial basic amino acid carrier 2; Short=AtMBAC2;	SubName: Full=mitochondrial arginine transporter BAC2-like {ECO:0000313|RefSeq:XP_008447505.1};	Mitochondrial carrier protein	GO:0016021,integral component of membrane; GO:0005743,mitochondrial inner membrane; GO:0005739,mitochondrion; GO:0015181,arginine transmembrane transporter activity; GO:0005290,L-histidine transmembrane transporter activity; GO:0015189,L-lysine transmembrane transporter activity; GO:0000064,L-ornithine transmembrane transporter activity; GO:0006844,acyl carnitine transport; GO:0006972,hyperosmoti…	PF00153.27:Mitochondrial carrier protein
CmoCh01G001190	1.72	2.93	1.83	1.16	5.82	6.26	12	21	13	8	41	45	0.887879	1.85045	0.148675	Cmo_Chr01	517385	517744	-	CmoCh01G001190	--	--	--	hypothetical protein CUMW_132530 [Citrus unshiu]	--	SubName: Full=Uncharacterized protein {ECO:0000313|EMBL:GAY51209.1};	--	--	--
CmoCh01G001200	7.43	4.81	5.66	10.52	5.88	6.88	128	85	99	179	102	122	0.23745	1.17891	0.401585	Cmo_Chr01	517925	518811	-	CmoCh01G001200	--	K03029 26S proteasome regulatory subunit N10 | (RefSeq) 26S proteasome non-ATPase regulatory subunit 4 homolog (A)	ko03050: Proteasome	nitrate regulatory gene2 protein-like [Cucurbita moschata]	RecName: Full=Nitrate regulatory gene2 protein {ECO:0000303|PubMed:26744214}; Short=NRG2 protein {ECO:0000303|PubMed:26744214};	SubName: Full=uncharacterized protein LOC103489935 {ECO:0000313|RefSeq:XP_008447502.1};	--	GO:0005634,nucleus; GO:0071249,cellular response to nitrate; GO:0015706,nitrate transport; GO:0071705,nitrogen compound transport; GO:0006355,regulation of transcription, DNA-templated; GO:0010167,response to nitrate; GO:1901698,response to nitrogen compound; GO:0006351,transcription, DNA-templated	PF04782.12:Protein of unknown function (DUF632)
CmoCh01G001210	5.19	4.57	4.37	5.94	7.81	5.45	62	56	53	70	94	67	0.296388	1.22807	0.300306	Cmo_Chr01	521961	523804	-	CmoCh01G001210	--	--	--	nitrate regulatory gene2 protein-like [Cucurbita moschata]	RecName: Full=Nitrate regulatory gene2 protein {ECO:0000303|PubMed:26744214}; Short=NRG2 protein {ECO:0000303|PubMed:26744214};	SubName: Full=Uncharacterized protein {ECO:0000313|EMBL:KGN58063.1};	--	GO:0005634,nucleus; GO:0071249,cellular response to nitrate; GO:0015706,nitrate transport; GO:0071705,nitrogen compound transport; GO:0006355,regulation of transcription, DNA-templated; GO:0010167,response to nitrate; GO:1901698,response to nitrogen compound; GO:0006351,transcription, DNA-templated	PF04783.12:Protein of unknown function (DUF630)
CmoCh01G001230	1.54	1.78	1.49	3.47	2.49	2.49	73	87	72	163	119	122	0.669389	1.5904	0.00733236	Cmo_Chr01	528795	531326	+	CmoCh01G001230	--	--	--	uncharacterized protein LOC111452184 [Cucurbita moschata]	RecName: Full=Protein MARD1 {ECO:0000303|PubMed:15159630}; AltName: Full=Mediator of ABA-regulated dormancy1 {ECO:0000303|PubMed:15159630}; AltName: Full=Senescence-associated protein SAG102 {ECO:0000303|PubMed:11402199};	SubName: Full=Uncharacterized protein {ECO:0000313|EMBL:KGN58057.1};	--	GO:0010494,cytoplasmic stress granule; GO:0000932,P-body; GO:0046872,metal ion binding; GO:0009737,response to abscisic acid; GO:0010162,seed dormancy process	PF04570.14:zinc-finger of the FCS-type, C2-C2
CmoCh01G001240	12.36	13.13	14.69	15.38	17	14.47	889	969	1072	1092	1232	1071	0.0797524	1.05684	0.490026	Cmo_Chr01	532484	542979	+	CmoCh01G001240	--	K17302 coatomer subunit beta' | (RefSeq) coatomer subunit beta'-2-like (A)	--	coatomer subunit beta'-2-like [Cucurbita moschata]	RecName: Full=Coatomer subunit beta'-2; AltName: Full=Beta'-coat protein 2; Short=Beta'-COP 2;	RecName: Full=Coatomer subunit beta' {ECO:0000256|PIRNR:PIRNR005567};	Vesicle coat complex COPI, beta' subunit	GO:0030126,COPI vesicle coat; GO:0000139,Golgi membrane; GO:0005198,structural molecule activity; GO:0006888,ER to Golgi vesicle-mediated transport; GO:0006891,intra-Golgi vesicle-mediated transport; GO:0006886,intracellular protein transport; GO:0006890,retrograde vesicle-mediated transport, Golgi to ER	PF04053.14:Coatomer WD associated region
CmoCh01G001250	2.53	1.78	3.43	0.18	0.61	0.93	29	21	40	2	7	11	-2.30538	0.202308	0.000202273	Cmo_Chr01	545344	546548	+	CmoCh01G001250	--	K14484 auxin-responsive protein IAA | (RefSeq) auxin-induced protein 22A-like (A)	ko04075: Plant hormone signal transduction	auxin-induced protein 22A-like [Cucurbita moschata]	RecName: Full=Auxin-induced protein 22A; AltName: Full=Indole-3-acetic acid-induced protein ARG3;	RecName: Full=Auxin-responsive protein {ECO:0000256|RuleBase:RU004549};	--	GO:0005634,nucleus; GO:0009734,auxin-activated signaling pathway; GO:0006355,regulation of transcription, DNA-templated; GO:0006351,transcription, DNA-templated	PF02309.16:AUX/IAA family
CmoCh01G001260	6.74	3.53	2.24	1.51	2.32	2.96	95	51	32	21	33	43	-1.02562	0.491201	0.0238149	Cmo_Chr01	547621	548429	+	CmoCh01G001260	--	K14484 auxin-responsive protein IAA | (RefSeq) auxin-induced protein AUX22-like isoform X1 (A)	ko04075: Plant hormone signal transduction	auxin-induced protein AUX22-like isoform X1 [Cucurbita moschata]	RecName: Full=Auxin-induced protein AUX22;	RecName: Full=Auxin-responsive protein {ECO:0000256|RuleBase:RU004549};	--	GO:0005634,nucleus; GO:0009734,auxin-activated signaling pathway; GO:0006355,regulation of transcription, DNA-templated; GO:0006351,transcription, DNA-templated	PF02309.16:AUX/IAA family
CmoCh01G001290	0.72	0.82	0.39	0.87	0.74	0.45	31	36	17	37	32	20	-0.0531169	0.963852	0.908572	Cmo_Chr01	562179	565211	+	CmoCh01G001290	--	--	--	eukaryotic translation initiation factor 3 subunit A-like [Cucurbita moschata]	--	SubName: Full=titin homolog {ECO:0000313|RefSeq:XP_008447484.1};	--	--	--
CmoCh01G001300	11.1	9.16	8.74	22.1	21.53	20.39	503	426	402	989	983	951	0.998695	1.99819	5.3865e-13	Cmo_Chr01	565574	568560	-	CmoCh01G001300	--	K03301 ATP:ADP antiporter, AAA family | (RefSeq) ADP,ATP carrier protein 1, chloroplastic-like (A)	--	ADP,ATP carrier protein 1, chloroplastic-like [Cucurbita moschata]	RecName: Full=Plastidic ATP/ADP-transporter;	RecName: Full=ADP,ATP carrier protein {ECO:0000256|RuleBase:RU363121};	--	GO:0031969,chloroplast membrane; GO:0016021,integral component of membrane; GO:0005524,ATP binding; GO:0005471,ATP:ADP antiporter activity	PF03219.14:TLC ATP/ADP transporter
CmoCh01G001310	51.62	43.14	48.35	53.01	59.04	53.53	977	838	929	991	1126	1043	0.0678824	1.04818	0.56922	Cmo_Chr01	572806	573780	-	CmoCh01G001310	--	K18368 caffeoylshikimate esterase [EC:3.1.1.-] | (RefSeq) caffeoylshikimate esterase (A)	ko00940: Phenylpropanoid biosynthesis	caffeoylshikimate esterase [Cucurbita moschata]	RecName: Full=Caffeoylshikimate esterase; EC=3.1.1.-; AltName: Full=Lysophospholipase 2; Short=LysoPL2;	SubName: Full=caffeoylshikimate esterase {ECO:0000313|RefSeq:XP_008447481.1};	Lysophospholipase	GO:0005783,endoplasmic reticulum; GO:0005794,Golgi apparatus; GO:0005886,plasma membrane; GO:0009506,plasmodesma; GO:0003846,2-acylglycerol O-acyltransferase activity; GO:0090430,caffeoyl-CoA: alcohol caffeoyl transferase activity; GO:0016787,hydrolase activity; GO:0004622,lysophospholipase activity; GO:0009809,lignin biosynthetic process; GO:0006629,lipid metabolic process; GO:0046686,response t…	PF12146.8:Serine aminopeptidase, S33
CmoCh01G001320	21.5	16.64	24.58	30.81	28.94	21.64	306	243	355	433	415	317	0.23448	1.17648	0.216983	Cmo_Chr01	575235	578431	+	CmoCh01G001320	--	K02265 cytochrome c oxidase subunit 5b | (RefSeq) cytochrome c oxidase subunit 5b-2, mitochondrial-like (A)	ko00190: Oxidative phosphorylation	cytochrome c oxidase subunit 5b-2, mitochondrial-like [Cucurbita moschata]	RecName: Full=Cytochrome c oxidase subunit 5b-2, mitochondrial; Short=AtCOX5b-2; Flags: Precursor;	SubName: Full=Uncharacterized protein {ECO:0000313|EMBL:KGN58136.1};	Cytochrome c oxidase, subunit Vb/COX4	GO:0005751,mitochondrial respiratory chain complex IV; GO:0005739,mitochondrion; GO:0004129,cytochrome-c oxidase activity; GO:0046872,metal ion binding; GO:0042776,mitochondrial ATP synthesis coupled proton transport; GO:0006123,mitochondrial electron transport, cytochrome c to oxygen	PF01215.19:Cytochrome c oxidase subunit Vb
CmoCh01G001340	44.08	45.31	39.34	63.68	65.29	42.92	457	482	414	652	682	458	0.270566	1.20628	0.120463	Cmo_Chr01	580024	584854	+	CmoCh01G001340	--	K02265 cytochrome c oxidase subunit 5b | (RefSeq) cytochrome c oxidase subunit 5b-1, mitochondrial-like (A)	ko00190: Oxidative phosphorylation	cytochrome c oxidase subunit 5b-1, mitochondrial-like [Cucurbita moschata]	RecName: Full=Cytochrome c oxidase subunit 5b-1, mitochondrial; Short=AtCOX5b-1; Flags: Precursor;	SubName: Full=Uncharacterized protein {ECO:0000313|EMBL:KGN52866.1};	Cytochrome c oxidase, subunit Vb/COX4	GO:0009535,chloroplast thylakoid membrane; GO:0005751,mitochondrial respiratory chain complex IV; GO:0005739,mitochondrion; GO:0050897,cobalt ion binding; GO:0004129,cytochrome-c oxidase activity; GO:0046872,metal ion binding; GO:0008270,zinc ion binding; GO:0042776,mitochondrial ATP synthesis coupled proton transport; GO:0006123,mitochondrial electron transport, cytochrome c to oxygen	PF01215.19:Cytochrome c oxidase subunit Vb
CmoCh01G001350	15.73	13.53	12.76	22.02	18.37	17.98	102	90	84	141	120	120	0.33089	1.25779	0.152939	Cmo_Chr01	584895	585327	+	CmoCh01G001350	--	--	--	--	--	--	--	--	--
CmoCh01G001370	0.64	0.29	1.27	4.31	2.69	2.75	15	7	30	99	63	66	2.01028	4.0286	1.19488e-05	Cmo_Chr01	588834	593081	+	CmoCh01G001370	--	K06130 lysophospholipase II [EC:3.1.1.5] | (RefSeq) acyl-protein thioesterase 2-like (A)	ko00564: Glycerophospholipid metabolism	acyl-protein thioesterase 2-like [Cucurbita moschata]	RecName: Full=Probable carboxylesterase SOBER1-like {ECO:0000305}; EC=3.1.1.- {ECO:0000305};	SubName: Full=acyl-protein thioesterase 2 {ECO:0000313|RefSeq:XP_008454274.1};	Lysophospholipase	GO:0005737,cytoplasm; GO:0005886,plasma membrane; GO:0052689,carboxylic ester hydrolase activity; GO:0008474,palmitoyl-(protein) hydrolase activity; GO:0009814,defense response, incompatible interaction; GO:0006631,fatty acid metabolic process; GO:0002084,protein depalmitoylation; GO:0010363,regulation of plant-type hypersensitive response	PF02230.16:Phospholipase/Carboxylesterase
CmoCh01G001380	2.1	2.29	2.73	8.57	6.15	6.05	126	141	166	507	371	373	1.40285	2.64424	1.21062e-12	Cmo_Chr01	594202	598596	+	CmoCh01G001380	--	K14558 periodic tryptophan protein 2 | (RefSeq) periodic tryptophan protein 2 isoform X1 (A)	ko03008: Ribosome biogenesis in eukaryotes	periodic tryptophan protein 2 isoform X1 [Cucurbita moschata]	RecName: Full=Periodic tryptophan protein 2 {ECO:0000303|PubMed:19929880}; Short=AtPWP2 {ECO:0000303|PubMed:19929880};	SubName: Full=Uncharacterized protein {ECO:0000313|EMBL:KGN52870.1};	WD40-repeat-containing subunit of the 18S rRNA processing complex	GO:0080008,Cul4-RING E3 ubiquitin ligase complex; GO:0005730,nucleolus; GO:0005634,nucleus; GO:0034388,Pwp2p-containing subcomplex of 90S preribosome; GO:0032040,small-subunit processome; GO:0030515,snoRNA binding; GO:0009553,embryo sac development; GO:0000462,maturation of SSU-rRNA from tricistronic rRNA transcript (SSU-rRNA, 5.8S rRNA, LSU-rRNA); GO:0010119,regulation of stomatal movement; GO:0…	PF00400.32:WD domain, G-beta repeat
CmoCh01G001400	18.17	17.62	19.06	20.34	22.24	21.45	605	602	644	669	746	735	0.0818314	1.05836	0.480816	Cmo_Chr01	602379	607534	+	CmoCh01G001400	--	K11864 BRCA1/BRCA2-containing complex subunit 3 [EC:3.4.19.-] | (RefSeq) lys-63-specific deubiquitinase BRCC36-like (A)	ko03440: Homologous recombination	lys-63-specific deubiquitinase BRCC36-like [Cucurbita moschata]	--	SubName: Full=Uncharacterized protein {ECO:0000313|EMBL:KGN52872.1};	26S proteasome regulatory complex, subunit RPN11	GO:0070531,BRCA1-A complex; GO:0070552,BRISC complex; GO:0004843,thiol-dependent ubiquitin-specific protease activity; GO:0006281,DNA repair; GO:0070536,protein K63-linked deubiquitination	PF01398.21:JAB1/Mov34/MPN/PAD-1 ubiquitin protease
CmoCh01G001410	22.05	25.85	22.96	23.24	30.84	19.65	315	379	333	328	444	289	-0.0887367	0.940346	0.627358	Cmo_Chr01	609441	610821	+	CmoCh01G001410	--	K19720 collagen, type III, alpha | (RefSeq) hypothetical protein (A)	--	periodic tryptophan protein 2 isoform X2 [Cucurbita maxima]	--	SubName: Full=Uncharacterized protein {ECO:0000313|EMBL:KGN52873.1};	RNA-binding Ran Zn-finger protein and related proteins	GO:0046872,metal ion binding	PF00641.18:Zn-finger in Ran binding protein and others
CmoCh01G001420	15.58	20.25	23.17	22.94	26.92	22.85	108	144	163	157	188	163	0.160469	1.11765	0.446987	Cmo_Chr01	617024	617380	+	CmoCh01G001420	--	K00326 cytochrome-b5 reductase [EC:1.6.2.2] | (RefSeq) NADH-cytochrome b5 reductase-like protein (A)	ko00520: Amino sugar and nucleotide sugar metabolism	MAPK kinase substrate protein At1g80180-like [Cucurbita moschata]	RecName: Full=MAPK kinase substrate protein At1g80180;	SubName: Full=uncharacterized protein At1g15400-like {ECO:0000313|RefSeq:XP_016901481.1};	--	GO:0005886,plasma membrane; GO:0010375,stomatal complex patterning	PF15697.5:Domain of unknown function (DUF4666)
CmoCh01G001430	8.66	7.98	8.56	14.77	11.52	11.18	439	415	440	739	588	583	0.430238	1.34746	0.00442315	Cmo_Chr01	618482	623639	-	CmoCh01G001430	--	K01462 peptide deformylase [EC:3.5.1.88] | (RefSeq) peptide deformylase 1A, chloroplastic (A)	--	pentatricopeptide repeat-containing protein At1g80150, mitochondrial-like [Cucurbita moschata]	RecName: Full=Pentatricopeptide repeat-containing protein At1g80150, mitochondrial; Flags: Precursor;	SubName: Full=Uncharacterized protein {ECO:0000313|EMBL:KGN52878.1};	FOG: PPR repeat	GO:0043231,intracellular membrane-bounded organelle; GO:0005739,mitochondrion; GO:0004519,endonuclease activity; GO:0003723,RNA binding; GO:0009451,RNA modification	PF13041.6:PPR repeat family
CmoCh01G001440	36.05	36.87	37.05	44.8	44.54	36.14	625	656	652	767	778	645	0.0468252	1.03299	0.715074	Cmo_Chr01	624339	627759	-	CmoCh01G001440	--	K13280 signal peptidase I [EC:3.4.21.89] | (RefSeq) signal peptidase complex catalytic subunit SEC11A-like (A)	ko03060: Protein export	PREDICTED: signal peptidase complex catalytic subunit SEC11A [Cucumis sativus]	--	RecName: Full=Signal peptidase I {ECO:0000256|SAAS:SAAS00686046}; EC=3.4.21.89 {ECO:0000256|SAAS:SAAS00686046};	Signal peptidase I	GO:0016021,integral component of membrane; GO:0008233,peptidase activity; GO:0006465,signal peptide processing	PF00717.23:Peptidase S24-like
CmoCh01G001450	65.66	64.59	65.91	43.18	48.14	45.96	1267	1279	1291	823	936	913	-0.656915	0.634233	4.84217e-10	Cmo_Chr01	628193	630695	-	CmoCh01G001450	--	--	--	embryo-specific protein ATS3B-like [Cucurbita moschata]	RecName: Full=Embryo-specific protein ATS3B {ECO:0000305}; AltName: Full=Protein ARABIDOPSIS THALIANA SEED 3B {ECO:0000305}; Flags: Precursor;	SubName: Full=uncharacterized protein LOC103494706 {ECO:0000313|RefSeq:XP_008454243.1};	--	GO:0031225,anchored component of membrane; GO:0005576,extracellular region; GO:0005774,vacuolar membrane	PF06232.11:Embryo-specific protein 3, (ATS3)
CmoCh01G001460	111.67	111.93	102.03	54.73	70.14	63.24	6146	6322	5700	2975	3890	3583	-0.935638	0.522811	1.57192e-15	Cmo_Chr01	632664	637001	+	CmoCh01G001460	--	K01115 phospholipase D1/2 [EC:3.1.4.4] | (RefSeq) phospholipase D alpha 1-like (A)	ko00564: Glycerophospholipid metabolism; ko00565: Ether lipid metabolism; ko04144: Endocytosis	phospholipase D alpha 1-like [Cucurbita moschata]	RecName: Full=Phospholipase D alpha 1; Short=PLD 1; EC=3.1.4.4; AltName: Full=Choline phosphatase 1; AltName: Full=Phosphatidylcholine-hydrolyzing phospholipase D 1; Flags: Precursor;	RecName: Full=Phospholipase D {ECO:0000256|PIRNR:PIRNR036470}; EC=3.1.4.4 {ECO:0000256|PIRNR:PIRNR036470};	Phospholipase D1	GO:0005783,endoplasmic reticulum; GO:0005886,plasma membrane; GO:0009536,plastid; GO:0005773,vacuole; GO:0005509,calcium ion binding; GO:0070290,N-acylphosphatidylethanolamine-specific phospholipase D activity; GO:0004630,phospholipase D activity; GO:0016042,lipid catabolic process; GO:0046470,phosphatidylcholine metabolic process	PF12357.8:Phospholipase D C terminal
CmoCh01G001470	56.02	64.17	60.63	27.58	37.3	36.31	547	643	601	266	367	365	-0.979208	0.507258	3.42467e-10	Cmo_Chr01	637714	639980	+	CmoCh01G001470	--	--	--	uncharacterized protein LOC111452283 isoform X1 [Cucurbita moschata]	--	SubName: Full=uncharacterized protein LOC103494703 {ECO:0000313|RefSeq:XP_008454240.1};	--	GO:0016021,integral component of membrane	--
CmoCh01G001480	27.95	33.2	38.42	13.48	26.68	17.97	210	256	293	100	202	139	-0.919305	0.528764	0.000153806	Cmo_Chr01	640847	642827	+	CmoCh01G001480	--	--	--	uncharacterized protein LOC111452284 isoform X1 [Cucurbita moschata]	--	SubName: Full=Uncharacterized protein {ECO:0000313|EMBL:KGN52890.1};	--	--	PF13259.6:Protein of unknown function (DUF4050)
CmoCh01G001490	6.52	5.73	5.48	7.08	7.26	9.42	41	37	35	44	46	61	0.282295	1.21613	0.406727	Cmo_Chr01	643874	644269	+	CmoCh01G001490	--	--	--	EPIDERMAL PATTERNING FACTOR-like protein 8 [Cucurbita maxima]	RecName: Full=EPIDERMAL PATTERNING FACTOR-like protein 8 {ECO:0000303|PubMed:19435754}; Short=EPF-like protein 8; Contains: RecName: Full=MEPFL8 {ECO:0000305}; Flags: Precursor;	SubName: Full=EPIDERMAL PATTERNING FACTOR-like protein 8 {ECO:0000313|RefSeq:XP_008454238.1};	--	GO:0005576,extracellular region; GO:0010052,guard cell differentiation; GO:0010374,stomatal complex development	PF17181.4:Epidermal patterning factor proteins
CmoCh01G001510	59.78	64.57	63.24	29.31	35.25	34.46	1301	1442	1397	630	773	772	-1.06353	0.47846	3.12192e-19	Cmo_Chr01	649563	652324	+	CmoCh01G001510	--	K02213 cell division control protein 6 | (RefSeq) cell division control protein 6 homolog B-like isoform X1 (A)	--	methyl-CpG-binding domain-containing protein 11-like [Cucurbita moschata]	RecName: Full=Methyl-CpG-binding domain-containing protein 10; Short=AtMBD10; Short=MBD10; AltName: Full=Methyl-CpG-binding protein MBD10;	SubName: Full=Uncharacterized protein {ECO:0000313|EMBL:KGN52894.1};	--	GO:0005829,cytosol; GO:0005634,nucleus; GO:0008327,methyl-CpG binding; GO:0006355,regulation of transcription, DNA-templated; GO:0006351,transcription, DNA-templated	PF01429.19:Methyl-CpG binding domain
CmoCh01G001520	17.74	20	19.17	9.52	10.22	10.41	217	251	238	115	126	131	-1.05799	0.480302	5.6457e-09	Cmo_Chr01	652388	653744	+	CmoCh01G001520	--	K19891 glucan endo-1,3-beta-glucosidase 1/2/3 [EC:3.2.1.39] | (RefSeq) hypothetical protein (A)	ko00500: Starch and sucrose metabolism	PREDICTED: glucan endo-1,3-beta-glucosidase 14 isoform X2 [Cucumis sativus]	RecName: Full=Glucan endo-1,3-beta-glucosidase 14; EC=3.2.1.39; AltName: Full=(1->3)-beta-glucan endohydrolase 14; Short=(1->3)-beta-glucanase 14; AltName: Full=Beta-1,3-endoglucanase 14; Short=Beta-1,3-glucanase 14; Flags: Precursor;	SubName: Full=Uncharacterized protein {ECO:0000313|EMBL:KGN52895.1};	--	GO:0046658,anchored component of plasma membrane; GO:0005618,cell wall; GO:0005737,cytoplasm; GO:0005576,extracellular region; GO:0005634,nucleus; GO:0042973,glucan endo-1,3-beta-D-glucosidase activity; GO:0004553,hydrolase activity, hydrolyzing O-glycosyl compounds; GO:0030247,polysaccharide binding; GO:0005975,carbohydrate metabolic process; GO:0071555,cell wall organization; GO:0006952,defense…	PF00332.18:Glycosyl hydrolases family 17
CmoCh01G001530	11.86	29.45	27.82	14.07	17.48	16.25	239	609	569	280	355	337	-0.67097	0.628084	0.0116374	Cmo_Chr01	654155	655319	-	CmoCh01G001530	--	K03239 translation initiation factor eIF-2B subunit alpha | (RefSeq) methylthioribose-1-phosphate isomerase (A)	ko03013: RNA transport	protein LURP-one-related 5-like [Cucurbita moschata]	RecName: Full=Protein LURP-one-related 12;	SubName: Full=protein LURP-one-related 5 {ECO:0000313|RefSeq:XP_008454228.1};	--	--	PF04525.12:LURP-one-related
CmoCh01G001590	32.71	34.72	33.72	30.89	32.48	27.65	1501	1635	1571	1400	1502	1306	-0.295505	0.814787	0.00508456	Cmo_Chr01	680996	690992	-	CmoCh01G001590	--	--	--	SNF1-related protein kinase regulatory subunit gamma-like PV42a [Cucurbita moschata]	RecName: Full=SNF1-related protein kinase regulatory subunit gamma-like PV42a; Short=AtPV42a; AltName: Full=AKIN subunit gamma-like PV42a; AltName: Full=CBS domain-containing protein CBSCBS4;	SubName: Full=Uncharacterized protein {ECO:0000313|EMBL:KGN52911.1};	5'-AMP-activated protein kinase, gamma subunit	GO:0003006,developmental process involved in reproduction; GO:0009553,embryo sac development; GO:0009555,pollen development; GO:0010183,pollen tube guidance; GO:0048443,stamen development	PF00571.28:CBS domain
CmoCh01G001600	4.89	5.19	5.27	5.5	5.98	4.94	280	305	306	311	345	291	-0.0457234	0.968804	0.760432	Cmo_Chr01	691507	696833	+	CmoCh01G001600	--	K20718 LRR receptor-like serine/threonine-protein kinase ERECTA [EC:2.7.11.1] | (RefSeq) LRR receptor-like serine/threonine-protein kinase ERL1 (A)	ko04016: MAPK signaling pathway - plant	protein TOO MANY MOUTHS [Cucurbita moschata]	RecName: Full=Protein TOO MANY MOUTHS {ECO:0000303|PubMed:11536724}; AltName: Full=Receptor-like protein 17 {ECO:0000303|PubMed:18434605}; Short=AtRLP17 {ECO:0000303|PubMed:18434605}; Flags: Precursor;	SubName: Full=protein TOO MANY MOUTHS {ECO:0000313|RefSeq:XP_008454210.1};	FOG: Leucine rich repeat	GO:0031225,anchored component of membrane; GO:0016021,integral component of membrane; GO:0016020,membrane; GO:0005886,plasma membrane; GO:0042277,peptide binding; GO:0004872,NA; GO:0008356,asymmetric cell division; GO:0009737,response to abscisic acid	PF13855.6:Leucine rich repeat
CmoCh01G001610	1.16	1.5	1.06	1.26	2.97	0.89	28	37	26	30	72	22	0.304218	1.23475	0.524044	Cmo_Chr01	698293	700895	+	CmoCh01G001610	--	K13153 U11/U12 small nuclear ribonucleoprotein 25 kDa protein | (RefSeq) uncharacterized protein LOC111452053 (A)	--	uncharacterized protein LOC111452053 [Cucurbita moschata]	RecName: Full=U11/U12 small nuclear ribonucleoprotein 25 kDa protein; Short=U11/U12 snRNP 25 kDa protein; Short=U11/U12-25K;	SubName: Full=Uncharacterized protein {ECO:0000313|EMBL:KGN52940.1};	--	GO:0005681,spliceosomal complex; GO:0006397,mRNA processing; GO:0008380,RNA splicing	PF18036.1:Ubiquitin-like domain
CmoCh01G001620	12.9	15.6	14.66	13.83	16.92	11.53	137	170	158	145	181	126	-0.174898	0.88583	0.408396	Cmo_Chr01	702058	703028	+	CmoCh01G001620	--	--	--	uncharacterized protein LOC111452812 isoform X1 [Cucurbita moschata]	--	SubName: Full=Uncharacterized protein {ECO:0000313|EMBL:KGN52939.1};	--	--	PF02845.16:CUE domain
CmoCh01G001630	19.41	18.7	17.09	21.78	22.59	23.73	770	761	688	853	903	969	0.160614	1.11776	0.190342	Cmo_Chr01	703230	710717	+	CmoCh01G001630	--	K03686 molecular chaperone DnaJ | (RefSeq) uncharacterized protein LOC111452091 (A)	--	uncharacterized protein LOC111452091 [Cucurbita moschata]	RecName: Full=Chaperone protein dnaJ A8, chloroplastic {ECO:0000305}; Short=OsDjA8 {ECO:0000303|PubMed:23160806}; Flags: Precursor;	SubName: Full=chaperone protein DnaJ isoform X1 {ECO:0000313|RefSeq:XP_008454176.1};	Molecular chaperone (DnaJ superfamily)	GO:0009507,chloroplast; GO:0005524,ATP binding; GO:0031072,heat shock protein binding; GO:0046872,metal ion binding; GO:0051082,unfolded protein binding; GO:0006457,protein folding; GO:0009408,response to heat	PF01556.18:DnaJ C terminal domain
CmoCh01G001640	9.97	9.97	10.7	12.4	14.41	15.21	79	81	86	97	115	124	0.315304	1.24427	0.178303	Cmo_Chr01	710816	711407	+	CmoCh01G001640	--	--	--	--	--	--	--	--	--
CmoCh01G001650	14.65	15.95	16.7	17.32	18.44	16.44	477	533	552	557	605	551	0.000186228	1.00013	0.998808	Cmo_Chr01	711595	716266	+	CmoCh01G001650	--	K03106 signal recognition particle subunit SRP54 [EC:3.6.5.4] | (RefSeq) signal recognition particle 54 kDa protein 2-like (A)	ko03060: Protein export	signal recognition particle 54 kDa protein 2-like [Cucurbita moschata]	RecName: Full=Signal recognition particle 54 kDa protein 2; Short=SRP54;	RecName: Full=Signal recognition particle 54 kDa protein {ECO:0000256|RuleBase:RU364034};	Signal recognition particle, subunit Srp54	GO:0005786,signal recognition particle, endoplasmic reticulum targeting; GO:0008312,7S RNA binding; GO:0005525,GTP binding; GO:0003924,GTPase activity; GO:0006614,SRP-dependent cotranslational protein targeting to membrane	PF00448.22:SRP54-type protein, GTPase domain
CmoCh01G001660	0.81	0.73	0.55	0.99	1.79	1.17	39	36	27	47	87	58	0.770488	1.70585	0.0334499	Cmo_Chr01	717287	720826	+	CmoCh01G001660	--	K19984 exocyst complex component 5 | (RefSeq) uncharacterized protein LOC113272286 (A)	--	zinc finger BED domain-containing protein DAYSLEEPER-like [Cucurbita moschata]	RecName: Full=Zinc finger BED domain-containing protein DAYSLEEPER; AltName: Full=Transposase-like protein DAYSLEEPER;	SubName: Full=zinc finger BED domain-containing protein DAYSLEEPER-like {ECO:0000313|RefSeq:XP_016901464.1};	Tam3-transposase (Ac family)	GO:0005829,cytosol; GO:0005634,nucleus; GO:0003700,DNA-binding transcription factor activity; GO:0046872,metal ion binding; GO:0046983,protein dimerization activity; GO:0000977,RNA polymerase II regulatory region sequence-specific DNA binding; GO:0009791,post-embryonic development; GO:0006357,regulation of transcription by RNA polymerase II; GO:0006351,transcription, DNA-templated	PF14372.6:Domain of unknown function (DUF4413)
CmoCh01G001670	11.84	10.85	9.8	9.11	9.52	12.65	100	94	84	76	81	110	-0.194677	0.873768	0.450922	Cmo_Chr01	721064	724194	-	CmoCh01G001670	--	K17604 zinc finger SWIM domain-containing protein 3 | (RefSeq) uncharacterized protein LOC111020950 (A)	--	protein FAR1-RELATED SEQUENCE 6-like isoform X1 [Cucurbita pepo subsp. pepo]	RecName: Full=Protein FAR1-RELATED SEQUENCE 6;	SubName: Full=Uncharacterized protein {ECO:0000313|EMBL:KGN52934.1};	--	GO:0005634,nucleus; GO:0003700,DNA-binding transcription factor activity; GO:0008270,zinc ion binding; GO:0010018,far-red light signaling pathway; GO:0042753,positive regulation of circadian rhythm; GO:0045893,positive regulation of transcription, DNA-templated; GO:0009585,red, far-red light phototransduction	PF03101.15:FAR1 DNA-binding domain
CmoCh01G001680	10.83	10.14	10.87	11.24	10.57	9.21	362	348	369	371	356	317	-0.180736	0.882253	0.21655	Cmo_Chr01	725361	730651	-	CmoCh01G001680	--	K10563 formamidopyrimidine-DNA glycosylase [EC:3.2.2.23 4.2.99.18] | (RefSeq) formamidopyrimidine-DNA glycosylase isoform X1 (A)	ko03410: Base excision repair	formamidopyrimidine-DNA glycosylase isoform X1 [Cucurbita moschata]	RecName: Full=Formamidopyrimidine-DNA glycosylase; Short=Fapy-DNA glycosylase; EC=3.2.2.23; EC=4.2.99.18; AltName: Full=DNA-(apurinic or apyrimidinic site) lyase FPG1; AltName: Full=Formamidopyrimidine-DNA glycosylase 1; Short=AtFPG-1; AltName: Full=Formamidopyrimidine-DNA glycosylase 2; Short=AtFPG-2; AltName: Full=Protein MutM homolog 1; Short=AtMMH-1; AltName: Full=Protein MutM homolog 2; Shor…	SubName: Full=formamidopyrimidine-DNA glycosylase isoform X1 {ECO:0000313|RefSeq:XP_008454182.1};	--	GO:0005634,nucleus; GO:0140078,class I DNA-(apurinic or apyrimidinic site) endonuclease activity; GO:0140080,class III/IV DNA-(apurinic or apyrimidinic site) endonuclease activity; GO:0003684,damaged DNA binding; GO:0019104,DNA N-glycosylase activity; GO:0008534,oxidized purine nucleobase lesion DNA N-glycosylase activity; GO:0008270,zinc ion binding; GO:0006284,base-excision repair; GO:0006281,D…	PF01149.24:Formamidopyrimidine-DNA glycosylase N-terminal domain
CmoCh01G001690	32.1	32.17	31.88	37.6	35.26	36.24	739	760	745	855	818	859	0.0408041	1.02869	0.716741	Cmo_Chr01	731082	735310	+	CmoCh01G001690	--	K03943 NADH dehydrogenase (ubiquinone) flavoprotein 2 [EC:7.1.1.2 1.6.99.3] | (RefSeq) NADH dehydrogenase [ubiquinone] flavoprotein 2, mitochondrial-like (A)	ko00190: Oxidative phosphorylation	NADH dehydrogenase [ubiquinone]	RecName: Full=NADH dehydrogenase [ubiquinone] flavoprotein 2, mitochondrial; EC=1.6.5.3; EC=1.6.99.3; Flags: Precursor;	SubName: Full=NADH dehydrogenase [ubiquinone] flavoprotein 2, mitochondrial {ECO:0000313|RefSeq:XP_008454185.1};	NADH:ubiquinone oxidoreductase, NDUFV2/24 kD subunit	GO:0005747,mitochondrial respiratory chain complex I; GO:0005739,mitochondrion; GO:0051537,2 iron, 2 sulfur cluster binding; GO:0008137,NADH dehydrogenase (ubiquinone) activity; GO:0008270,zinc ion binding; GO:0006120,mitochondrial electron transport, NADH to ubiquinone; GO:0006979,response to oxidative stress	PF01257.19:Thioredoxin-like [2Fe-2S] ferredoxin
CmoCh01G001700	14	14.23	15.62	16.3	18.02	15.58	1027	1071	1163	1181	1332	1176	0.0444166	1.03127	0.680775	Cmo_Chr01	736393	743178	-	CmoCh01G001700	--	K14558 periodic tryptophan protein 2 | (RefSeq) protein TOPLESS isoform X1 (A)	ko03008: Ribosome biogenesis in eukaryotes	protein TOPLESS-like [Cucurbita moschata]	RecName: Full=Protein TOPLESS; AltName: Full=WUS-interacting protein 1;	SubName: Full=protein TOPLESS {ECO:0000313|RefSeq:XP_008454191.1, ECO:0000313|RefSeq:XP_008454193.1};	WD40 repeat-containing protein	GO:0005829,cytosol; GO:0005634,nucleus; GO:0042802,identical protein binding; GO:0042803,protein homodimerization activity; GO:0009867,jasmonic acid mediated signaling pathway; GO:0045892,negative regulation of transcription, DNA-templated; GO:0010072,primary shoot apical meristem specification; GO:0009733,response to auxin; GO:0006351,transcription, DNA-templated; GO:0010051,xylem and phloem pat…	PF00400.32:WD domain, G-beta repeat
CmoCh01G001710	3.87	2.8	5.4	5.64	7.14	3.06	43	32	61	62	80	35	0.248251	1.18777	0.522641	Cmo_Chr01	756614	757186	+	CmoCh01G001710	--	K22068 iron-sulfur cluster assembly enzyme ISCU, mitochondrial | (RefSeq) iron-sulfur cluster assembly protein 1-like (A)	--	uncharacterized protein LOC111452156 [Cucurbita moschata]	--	SubName: Full=Uncharacterized protein {ECO:0000313|EMBL:KGN52924.1};	--	--	PF07647.17:SAM domain (Sterile alpha motif)
CmoCh01G001730	35.18	31.86	32.42	54.83	44.09	43.68	1133	1053	1060	1744	1431	1448	0.377557	1.29914	0.00376397	Cmo_Chr01	761243	766588	+	CmoCh01G001730	--	K00052 3-isopropylmalate dehydrogenase [EC:1.1.1.85] | (RefSeq) 3-isopropylmalate dehydrogenase, chloroplastic-like (A)	ko00290: Valine, leucine and isoleucine biosynthesis; ko00660: C5-Branched dibasic acid metabolism; ko01210: 2-Oxocarboxylic acid metabolism; ko01230: Biosynthesis of amino acids	3-isopropylmalate dehydrogenase, chloroplastic-like [Cucurbita moschata]	RecName: Full=3-isopropylmalate dehydrogenase, chloroplastic; Short=3-IPM-DH; Short=IMDH; EC=1.1.1.85; AltName: Full=Beta-IPM dehydrogenase; Flags: Precursor;	RecName: Full=3-isopropylmalate dehydrogenase {ECO:0000256|RuleBase:RU004445}; EC=1.1.1.85 {ECO:0000256|RuleBase:RU004445};	3-isopropylmalate dehydrogenase	GO:0009507,chloroplast; GO:0003862,3-isopropylmalate dehydrogenase activity; GO:0000287,magnesium ion binding; GO:0051287,NAD binding; GO:0009098,leucine biosynthetic process	PF00180.20:Isocitrate/isopropylmalate dehydrogenase
CmoCh01G001740	12.09	13.49	11.99	15.19	14.78	13.66	448	513	451	556	552	521	0.0727157	1.05169	0.582333	Cmo_Chr01	766982	770157	+	CmoCh01G001740	--	K02956 small subunit ribosomal protein S15 | (RefSeq) ribosomal protein S15 (A)	ko03010: Ribosome	uncharacterized protein LOC111452150 [Cucurbita moschata]	--	SubName: Full=uncharacterized protein LOC103494679 {ECO:0000313|RefSeq:XP_008454200.1};	Mitochondrial/choloroplast ribosomal protein S15	GO:0005840,ribosome; GO:0003735,structural constituent of ribosome; GO:0006412,translation	PF00312.22:Ribosomal protein S15
CmoCh01G001750	2.14	1.34	2.03	3.35	2.88	2.75	53	34	51	82	72	70	0.565594	1.48	0.066505	Cmo_Chr01	770720	774302	+	CmoCh01G001750	--	K00943 dTMP kinase [EC:2.7.4.9] | (RefSeq) thymidylate kinase isoform X1 (A)	ko00240: Pyrimidine metabolism	thymidylate kinase isoform X1 [Cucurbita moschata]	RecName: Full=Thymidylate kinase {ECO:0000305}; Short=AtTMPK {ECO:0000303|PubMed:18036198}; EC=2.7.4.9 {ECO:0000305}; AltName: Full=Protein ZEUS1 {ECO:0000303|PubMed:18036198}; Flags: Precursor;	SubName: Full=thymidylate kinase isoform X1 {ECO:0000313|RefSeq:XP_008454201.1, ECO:0000313|RefSeq:XP_008454202.1};	Thymidylate kinase/adenylate kinase	GO:0005737,cytoplasm; GO:0005739,mitochondrion; GO:0005654,nucleoplasm; GO:0005524,ATP binding; GO:0004798,thymidylate kinase activity; GO:0006233,dTDP biosynthetic process; GO:0006235,dTTP biosynthetic process; GO:0009793,embryo development ending in seed dormancy	PF02223.17:Thymidylate kinase
CmoCh01G001760	2.79	1.83	2.1	1.95	2.12	3.06	55	37	42	38	42	62	-0.0544518	0.96296	0.879113	Cmo_Chr01	773079	775538	-	CmoCh01G001760	--	--	--	extensin-1-like [Cucurbita moschata]	--	SubName: Full=extensin-like {ECO:0000313|RefSeq:XP_008454205.1};	--	--	PF02950.17:Conotoxin
CmoCh01G001770	2.39	2.33	1.91	2.53	3.03	2.08	47	47	38	49	60	42	0.0569875	1.04029	0.863392	Cmo_Chr01	775031	776735	+	CmoCh01G001770	--	--	--	uncharacterized protein LOC111452155 isoform X1 [Cucurbita moschata]	--	SubName: Full=Uncharacterized protein {ECO:0000313|EMBL:KDO45591.1};	--	--	PF14009.6:Domain of unknown function (DUF4228)
CmoCh01G001800	37.38	38.92	46.07	37.73	39.88	39.99	307	328	384	306	330	338	-0.197373	0.872137	0.185356	Cmo_Chr01	786669	789958	-	CmoCh01G001800	--	--	--	--	--	--	--	--	--
CmoCh01G001810	6.33	7.27	6.58	9.97	9.98	8.97	146	172	154	227	232	213	0.376351	1.29805	0.0343035	Cmo_Chr01	790026	794017	+	CmoCh01G001810	--	K17824 DCN1-like protein 4/5 | (RefSeq) DCN1-like protein 4 (A)	--	DCN1-like protein 4 [Cucurbita moschata]	--	RecName: Full=Defective in cullin neddylation protein {ECO:0000256|RuleBase:RU410713};	Uncharacterized conserved protein	--	PF03556.15:Cullin binding
CmoCh01G001820	2.19	2.27	2.06	3.59	3.86	2.93	45	48	43	73	80	62	0.526101	1.44003	0.0747729	Cmo_Chr01	794881	796857	-	CmoCh01G001820	--	K22762 desumoylating isopeptidase 1 [EC:3.4.-.-] | (RefSeq) LOC109758729; uncharacterized protein KIAA0754-like (A)	--	deSI-like protein At4g17486 [Cucurbita moschata]	RecName: Full=DeSI-like protein At4g17486; EC=3.4.-.-;	SubName: Full=Uncharacterized protein {ECO:0000313|EMBL:KGN52942.1};	Uncharacterized conserved protein	GO:0008233,peptidase activity	PF05903.14:PPPDE putative peptidase domain
CmoCh01G001840	1.53	1.8	2.2	1.74	2.15	3.29	24	29	35	27	34	53	0.240958	1.18178	0.558957	Cmo_Chr01	801758	802564	-	CmoCh01G001840	--	--	--	zinc finger protein 3-like [Cucurbita moschata]	RecName: Full=Zinc finger protein 3 {ECO:0000305};	SubName: Full=zinc finger protein 3-like {ECO:0000313|RefSeq:XP_008454489.1};	--	GO:0005634,nucleus; GO:0003700,DNA-binding transcription factor activity; GO:0046872,metal ion binding; GO:0044212,transcription regulatory region DNA binding; GO:0009738,abscisic acid-activated signaling pathway; GO:0009788,negative regulation of abscisic acid-activated signaling pathway; GO:0006355,regulation of transcription, DNA-templated	PF13912.6:C2H2-type zinc finger
CmoCh01G001850	4.18	5.28	4.2	4.65	3.87	5.5	102	132	104	112	95	138	-0.103073	0.931048	0.671977	Cmo_Chr01	806459	809517	+	CmoCh01G001850	--	K08495 golgi SNAP receptor complex member 1 | (RefSeq) Golgi SNAP receptor complex member 1-1-like isoform X1 (A)	ko04130: SNARE interactions in vesicular transport	Golgi SNAP receptor complex member 1-1-like isoform X3 [Cucurbita moschata]	RecName: Full=Golgi SNAP receptor complex member 1-1; AltName: Full=Golgi SNARE 11 protein; Short=AtGOS11;	RecName: Full=Golgi SNAP receptor complex member 1 {ECO:0000256|PIRNR:PIRNR027109};	SNARE protein GS28	GO:0005801,cis-Golgi network; GO:0005794,Golgi apparatus; GO:0005797,Golgi medial cisterna; GO:0000139,Golgi membrane; GO:0016021,integral component of membrane; GO:0031201,SNARE complex; GO:0005484,SNAP receptor activity; GO:0006888,ER to Golgi vesicle-mediated transport; GO:0015031,protein transport; GO:0048209,regulation of vesicle targeting, to, from or within Golgi; GO:0006906,vesicle fusion	PF12352.8:Snare region anchored in the vesicle membrane C-terminus
CmoCh01G001860	2.05	1.77	1.41	2.34	2.15	1.76	70	62	49	79	74	62	0.112036	1.08075	0.702693	Cmo_Chr01	810143	814691	+	CmoCh01G001860	--	--	--	uncharacterized protein LOC111452136 [Cucurbita moschata]	--	SubName: Full=uncharacterized protein LOC103494650 {ECO:0000313|RefSeq:XP_008454165.1};	--	GO:0016021,integral component of membrane	PF10043.9:Predicted periplasmic lipoprotein (DUF2279)
CmoCh01G001880	2.61	2.38	2.67	5.45	3.93	4.11	79	74	82	163	120	128	0.675732	1.59741	0.00509819	Cmo_Chr01	815783	820404	-	CmoCh01G001880	--	K02863 large subunit ribosomal protein L1 | (RefSeq) uncharacterized protein LOC112276879 (A)	ko03010: Ribosome	uncharacterized protein LOC111452129 [Cucurbita moschata]	RecName: Full=50S ribosomal protein L1, cyanelle;	SubName: Full=50S ribosomal protein L1 isoform X1 {ECO:0000313|RefSeq:XP_008454163.1, ECO:0000313|RefSeq:XP_008454164.1};	--	GO:0009842,cyanelle; GO:0015934,large ribosomal subunit; GO:0019843,rRNA binding; GO:0003735,structural constituent of ribosome; GO:0006412,translation	PF00687.21:Ribosomal protein L1p/L10e family
CmoCh01G001900	0.32	0.75	1.47	0.87	5.39	14.1	7	17	33	19	120	321	2.88591	7.39174	0.0096163	Cmo_Chr01	825389	826989	+	CmoCh01G001900	--	K09753 cinnamoyl-CoA reductase [EC:1.2.1.44] | (RefSeq) cinnamoyl-CoA reductase 2-like (A)	ko00940: Phenylpropanoid biosynthesis	cinnamoyl-CoA reductase 2-like [Cucurbita moschata]	RecName: Full=Cinnamoyl-CoA reductase 2; Short=AtCCR2; EC=1.2.1.44;	SubName: Full=cinnamoyl-CoA reductase 2-like {ECO:0000313|RefSeq:XP_008461762.1};	Flavonol reductase/cinnamoyl-CoA reductase	GO:0016621,cinnamoyl-CoA reductase activity; GO:0050662,coenzyme binding; GO:0007623,circadian rhythm; GO:0006952,defense response; GO:0042754,negative regulation of circadian rhythm; GO:0009699,phenylpropanoid biosynthetic process; GO:0009409,response to cold	PF01370.21:NAD dependent epimerase/dehydratase family
CmoCh01G001910	7.95	8.96	8.48	11.03	12.4	9.72	352	407	381	482	553	443	0.240598	1.18148	0.0951007	Cmo_Chr01	827593	832992	-	CmoCh01G001910	--	K21398 natural resistance-associated macrophage protein 2 | (RefSeq) metal transporter Nramp6-like (A)	--	metal transporter Nramp6-like [Cucurbita moschata]	RecName: Full=Metal transporter Nramp6; Short=AtNramp6;	SubName: Full=Uncharacterized protein {ECO:0000313|EMBL:KGN58662.1};	Mn2+ and Fe2+ transporters of the NRAMP family	GO:0012505,endomembrane system; GO:0016021,integral component of membrane; GO:0015086,cadmium ion transmembrane transporter activity; GO:0070574,cadmium ion transmembrane transport; GO:0055072,iron ion homeostasis	PF01566.18:Natural resistance-associated macrophage protein
CmoCh01G001920	1.8	36.63	42.24	1.85	5.56	12.22	51	1067	1217	52	159	357	-2.16131	0.223553	0.0797211	Cmo_Chr01	841968	843764	+	CmoCh01G001920	--	K18835 WRKY transcription factor 2 | (RefSeq) probable WRKY transcription factor 3 (A)	ko04626: Plant-pathogen interaction	probable WRKY transcription factor 40 isoform X1 [Cucurbita moschata]	RecName: Full=Probable WRKY transcription factor 40; AltName: Full=WRKY DNA-binding protein 40;	SubName: Full=probable WRKY transcription factor 40 {ECO:0000313|RefSeq:XP_008465152.1};	--	GO:0005634,nucleus; GO:0003700,DNA-binding transcription factor activity; GO:0043565,sequence-specific DNA binding; GO:0044212,transcription regulatory region DNA binding; GO:0042742,defense response to bacterium; GO:0050832,defense response to fungus; GO:0045892,negative regulation of transcription, DNA-templated; GO:0031347,regulation of defense response; GO:0010200,response to chitin; GO:00022…	PF03106.15:WRKY DNA -binding domain
CmoCh01G001930	8.49	6.96	7.94	12.82	11.44	10.51	157	132	149	234	213	200	0.429345	1.34662	0.0234911	Cmo_Chr01	843911	847143	-	CmoCh01G001930	--	K00550 phosphatidyl-N-methylethanolamine N-methyltransferase [EC:2.1.1.71] | (RefSeq) phosphatidyl-N-methylethanolamine N-methyltransferase (A)	ko00564: Glycerophospholipid metabolism	phosphatidyl-N-methylethanolamine N-methyltransferase [Cucurbita moschata]	RecName: Full=Phosphatidyl-N-methylethanolamine N-methyltransferase {ECO:0000255|HAMAP-Rule:MF_03216}; EC=2.1.1.71 {ECO:0000255|HAMAP-Rule:MF_03216}; AltName: Full=Phospholipid methyltransferase {ECO:0000255|HAMAP-Rule:MF_03216}; Short=PLMT {ECO:0000255|HAMAP-Rule:MF_03216};	SubName: Full=phosphatidyl-N-methylethanolamine N-methyltransferase {ECO:0000313|RefSeq:XP_008465151.2};	--	GO:0005789,endoplasmic reticulum membrane; GO:0016021,integral component of membrane; GO:0043231,intracellular membrane-bounded organelle; GO:0080101,phosphatidyl-N-dimethylethanolamine N-methyltransferase activity; GO:0000773,phosphatidyl-N-methylethanolamine N-methyltransferase activity; GO:0006656,phosphatidylcholine biosynthetic process; GO:0008654,phospholipid biosynthetic process	PF04191.13:Phospholipid methyltransferase
CmoCh01G001950	2.29	1.82	2.14	2.14	2.36	2.84	152	124	144	140	158	194	0.0924575	1.06618	0.663123	Cmo_Chr01	861544	882727	-	CmoCh01G001950	--	K05674 ATP-binding cassette, subfamily C (CFTR/MRP), member 10 | (RefSeq) ABC transporter C family member 13 isoform X1 (A)	ko02010: ABC transporters	ABC transporter C family member 13 isoform X5 [Cucurbita moschata]	RecName: Full=ABC transporter C family member 13; Short=ABC transporter ABCC.13; Short=AtABCC13; EC=3.6.3.44; AltName: Full=ATP-energized glutathione S-conjugate pump 11; AltName: Full=Glutathione S-conjugate-transporting ATPase 11; AltName: Full=Multidrug resistance-associated protein 11;	SubName: Full=ABC transporter C family member 13 {ECO:0000313|EMBL:OEL16196.1}; Flags: Fragment;	Multidrug resistance-associated protein/mitoxantrone resistance protein, ABC superfamily	GO:0016021,integral component of membrane; GO:0000325,plant-type vacuole; GO:0005524,ATP binding; GO:0042626,ATPase activity, coupled to transmembrane movement of substances; GO:0008559,xenobiotic transmembrane transporting ATPase activity; GO:0055085,transmembrane transport	PF00664.23:ABC transporter transmembrane region
CmoCh01G001960	8.35	8.95	9.57	8.99	8.6	10.04	270	297	314	287	280	334	-0.0999212	0.933084	0.522887	Cmo_Chr01	883750	886664	-	CmoCh01G001960	--	K16075 magnesium transporter | (RefSeq) magnesium transporter MRS2-1-like (A)	--	magnesium transporter MRS2-1-like [Cucurbita moschata]	RecName: Full=Magnesium transporter MRS2-1; AltName: Full=Magnesium Transporter 2; Short=AtMGT2;	SubName: Full=Uncharacterized protein {ECO:0000313|EMBL:KGN58653.1};	Magnesium transporters: CorA family	GO:0016021,integral component of membrane; GO:0005773,vacuole; GO:0015095,magnesium ion transmembrane transporter activity	PF01544.18:CorA-like Mg2+ transporter protein
CmoCh01G001970	3.82	8.11	5.47	5.97	6.88	11.29	22	48	32	34	40	67	0.334779	1.26118	0.426458	Cmo_Chr01	886876	887355	-	CmoCh01G001970	--	--	--	--	--	--	--	--	--
CmoCh01G001980	19.85	15.86	22.38	28.79	36.03	25.89	111	91	127	159	203	149	0.500709	1.41491	0.0255771	Cmo_Chr01	889571	889858	-	CmoCh01G001980	--	--	--	uncharacterized protein LOC111452323 [Cucurbita moschata]	--	SubName: Full=Uncharacterized protein {ECO:0000313|EMBL:KGN58645.1};	--	GO:0016021,integral component of membrane	--
CmoCh01G001990	29.42	28.8	31.68	29.27	32.26	27.72	859	863	939	844	949	833	-0.152969	0.899397	0.17416	Cmo_Chr01	891556	896539	-	CmoCh01G001990	--	K10839 UV excision repair protein RAD23 | (RefSeq) ubiquitin receptor RAD23b-like (A)	ko03420: Nucleotide excision repair; ko04141: Protein processing in endoplasmic reticulum	ubiquitin receptor RAD23b-like [Cucurbita moschata]	RecName: Full=Ubiquitin receptor RAD23b; Short=AtRAD23b; AltName: Full=Putative DNA repair protein RAD23-1; AltName: Full=RAD23-like protein 1; Short=AtRAD23-1;	SubName: Full=ubiquitin receptor RAD23b isoform X1 {ECO:0000313|RefSeq:XP_008462953.1};	Nucleotide excision repair factor NEF2, RAD23 component	GO:0005737,cytoplasm; GO:0005634,nucleus; GO:0003684,damaged DNA binding; GO:0031593,polyubiquitin modification-dependent protein binding; GO:0070628,proteasome binding; GO:0006289,nucleotide-excision repair; GO:0043161,proteasome-mediated ubiquitin-dependent protein catabolic process	PF00627.31:UBA/TS-N domain
CmoCh01G002000	1.72	0.87	1.27	2.55	2.73	3.02	87	45	65	127	139	157	0.964126	1.95088	0.000537446	Cmo_Chr01	897957	904926	+	CmoCh01G002000	--	K08835 serine/threonine-protein kinase OSR1/STK39 [EC:2.7.11.1] | (RefSeq) serine/threonine-protein kinase BLUS1 isoform X1 (A)	--	serine/threonine-protein kinase BLUS1 isoform X3 [Cucurbita moschata]	RecName: Full=Serine/threonine-protein kinase BLUS1; EC=2.7.11.1; AltName: Full=Protein BLUE LIGHT SIGNALING 1;	SubName: Full=Uncharacterized protein {ECO:0000313|EMBL:KGN58647.1};	Ste20-like serine/threonine protein kinase	GO:0005829,cytosol; GO:0005524,ATP binding; GO:0046872,metal ion binding; GO:0004674,protein serine/threonine kinase activity; GO:0032147,activation of protein kinase activity; GO:0007346,regulation of mitotic cell cycle; GO:1902456,regulation of stomatal opening; GO:0023014,signal transduction by protein phosphorylation; GO:0031098,stress-activated protein kinase signaling cascade	PF00069.25:Protein kinase domain
CmoCh01G002010	0.61	0.58	0.81	0.75	1	0.98	37	36	50	45	61	61	0.30771	1.23774	0.350677	Cmo_Chr01	905691	909136	+	CmoCh01G002010	--	K13428 LRR receptor-like serine/threonine-protein kinase EFR [EC:2.7.11.1] | (RefSeq) hypothetical protein (A)	ko04626: Plant-pathogen interaction	putative leucine-rich repeat receptor-like serine/threonine-protein kinase At2g24130 [Cucurbita moschata]	RecName: Full=Putative leucine-rich repeat receptor-like serine/threonine-protein kinase At2g24130; EC=2.7.11.1; Flags: Precursor;	SubName: Full=putative leucine-rich repeat receptor-like serine/threonine-protein kinase At2g24130 {ECO:0000313|RefSeq:XP_008465122.1};	--	GO:0016021,integral component of membrane; GO:0005886,plasma membrane; GO:0005524,ATP binding; GO:0004674,protein serine/threonine kinase activity	PF00069.25:Protein kinase domain
CmoCh01G002030	82.69	93.63	69.12	24.78	43.37	32.53	1716	1994	1456	508	907	695	-1.43288	0.370391	3.64134e-14	Cmo_Chr01	912008	913492	+	CmoCh01G002030	--	K03686 molecular chaperone DnaJ | (RefSeq) chaperone protein dnaJ A6, chloroplastic (A)	--	chaperone protein dnaJ 8, chloroplastic-like [Cucurbita moschata]	RecName: Full=Chaperone protein dnaJ 8, chloroplastic; Short=AtDjC8; Short=AtJ8; Flags: Precursor;	SubName: Full=chaperone protein dnaJ 8, chloroplastic {ECO:0000313|RefSeq:XP_008465135.1};	Molecular chaperone (DnaJ superfamily)	GO:0009507,chloroplast; GO:0009570,chloroplast stroma; GO:0005634,nucleus; GO:0009416,response to light stimulus	PF00226.31:DnaJ domain
CmoCh01G002040	10.86	15.67	12.85	2.64	4.01	3.72	258	382	310	62	96	91	-2.06668	0.238707	2.75582e-20	Cmo_Chr01	915713	918628	+	CmoCh01G002040	--	--	--	uncharacterized protein LOC111452476 [Cucurbita moschata]	--	SubName: Full=uncharacterized protein LOC103501212 {ECO:0000313|RefSeq:XP_008462951.1};	--	--	--
CmoCh01G002050	13.38	15.3	15.7	2.98	6.37	4.96	173	203	206	38	83	66	-1.77531	0.292132	1.68786e-11	Cmo_Chr01	918728	919433	+	CmoCh01G002050	--	--	--	uncharacterized protein LOC111452476 [Cucurbita moschata]	--	SubName: Full=uncharacterized protein LOC103501212 {ECO:0000313|RefSeq:XP_008462951.1};	--	--	--
CmoCh01G002060	5.76	5.73	7.67	5.67	6.15	5.75	145	148	196	141	156	149	-0.264384	0.832554	0.18789	Cmo_Chr01	919357	926498	-	CmoCh01G002060	--	K05287 phosphatidylinositol glycan, class F [EC:2.7.-.-] | (RefSeq) phosphatidylinositol-glycan biosynthesis class F protein (A)	ko00563: Glycosylphosphatidylinositol (GPI)-anchor biosynthesis	phosphatidylinositol-glycan biosynthesis class F protein [Cucurbita moschata]	--	SubName: Full=Uncharacterized protein {ECO:0000313|EMBL:KGN58643.1};	Ethanolamine-P-transferase GPI11/PIG-F, involved in glycosylphosphatidylinositol anchor biosynthesis	GO:0005789,endoplasmic reticulum membrane; GO:0016021,integral component of membrane; GO:0006506,GPI anchor biosynthetic process	PF06699.11:GPI biosynthesis protein family Pig-F
CmoCh01G002070	2.26	1.1	2.02	1.8	2.09	1.1	76	38	69	60	71	38	-0.251373	0.840096	0.491616	Cmo_Chr01	931413	933545	+	CmoCh01G002070	--	K01904 4-coumarate--CoA ligase [EC:6.2.1.12] | (RefSeq) 4-coumarate--CoA ligase 1-like isoform X1 (A)	ko00130: Ubiquinone and other terpenoid-quinone biosynthesis; ko00940: Phenylpropanoid biosynthesis	4-coumarate--CoA ligase 1-like isoform X1 [Cucurbita moschata]	RecName: Full=4-coumarate--CoA ligase 2; Short=4CL 2; EC=6.2.1.12; AltName: Full=4-coumaroyl-CoA synthase 2;	SubName: Full=4-coumarate--CoA ligase 1-like {ECO:0000313|RefSeq:XP_008462955.1};	Acyl-CoA synthetase	GO:0016207,4-coumarate-CoA ligase activity; GO:0005524,ATP binding; GO:0009698,phenylpropanoid metabolic process	PF00501.28:AMP-binding enzyme
CmoCh01G002080	739.62	680.01	629.47	828.82	734.84	873.35	11803	11136	10196	13063	11816	14346	0.108407	1.07804	0.362725	Cmo_Chr01	934001	936332	-	CmoCh01G002080	--	K03844 alpha-1,2-mannosyltransferase [EC:2.4.1.131] | (RefSeq) alpha-1,2-mannosyltransferase (A)	ko00510: N-Glycan biosynthesis; ko00513: Various types of N-glycan biosynthesis	ACT domain-containing protein ACR11-like [Cucurbita moschata]	RecName: Full=ACT domain-containing protein ACR11 {ECO:0000305}; AltName: Full=Protein ACT DOMAIN REPEATS 11 {ECO:0000303|PubMed:21861936}; Flags: Precursor;	SubName: Full=ACT domain-containing protein ACR11 {ECO:0000313|RefSeq:XP_008462956.1};	--	GO:0009507,chloroplast; GO:0009941,chloroplast envelope; GO:0009570,chloroplast stroma; GO:0009535,chloroplast thylakoid membrane; GO:0010319,stromule; GO:0009409,response to cold; GO:0009735,response to cytokinin; GO:0009416,response to light stimulus; GO:0009744,response to sucrose	PF13291.6:ACT domain
CmoCh01G002090	417.26	357.37	344.26	410.85	399.92	415.45	5954	5233	4986	5790	5750	6102	-0.0108037	0.992539	0.923729	Cmo_Chr01	936345	937620	-	CmoCh01G002090	--	--	--	ACT domain-containing protein ACR11-like [Cucurbita moschata]	RecName: Full=ACT domain-containing protein DS12, chloroplastic {ECO:0000305}; AltName: Full=Uncharacterized protein DS12 from 2D-PAGE of leaf; Flags: Precursor;	SubName: Full=ACT domain-containing protein ACR11 {ECO:0000313|RefSeq:XP_008462956.1};	--	GO:0009507,chloroplast	--
CmoCh01G002110	7.65	6.3	5.39	9.83	9.13	10.14	302	255	216	383	363	412	0.445981	1.36224	0.0120534	Cmo_Chr01	940457	942756	-	CmoCh01G002110	--	K12373 hexosaminidase [EC:3.2.1.52] | (RefSeq) beta-hexosaminidase 2 (A)	ko00511: Other glycan degradation; ko00513: Various types of N-glycan biosynthesis; ko00520: Amino sugar and nucleotide sugar metabolism; ko00531: Glycosaminoglycan degradation; ko00603: Glycosphingolipid biosynthesis - globo and isoglobo series; ko00604: Glycosphingolipid biosynthesis - ganglio series	beta-hexosaminidase 2 [Cucurbita moschata]	RecName: Full=Beta-hexosaminidase 2; EC=3.2.1.52; AltName: Full=Beta-GlcNAcase 2; AltName: Full=Beta-N-acetylhexosaminidase 2; AltName: Full=Beta-hexosaminidase 3; Short=AtHEX3; AltName: Full=N-acetyl-beta-glucosaminidase 2; Flags: Precursor;	RecName: Full=Beta-hexosaminidase {ECO:0000256|PIRNR:PIRNR001093}; EC=3.2.1.52 {ECO:0000256|PIRNR:PIRNR001093};	Beta-N-acetylhexosaminidase	GO:0005886,plasma membrane; GO:0004563,beta-N-acetylhexosaminidase activity; GO:0015929,hexosaminidase activity; GO:0102148,N-acetyl-beta-D-galactosaminidase activity; GO:0035251,UDP-glucosyltransferase activity; GO:0005975,carbohydrate metabolic process	PF00728.22:Glycosyl hydrolase family 20, catalytic domain
CmoCh01G002120	2.8	2.38	2.61	2.26	2.69	1.9	93	81	88	74	90	65	-0.330031	0.795519	0.201083	Cmo_Chr01	944686	946991	+	CmoCh01G002120	--	K03386 peroxiredoxin (alkyl hydroperoxide reductase subunit C) [EC:1.11.1.15] | (RefSeq) 2-Cys peroxiredoxin BAS1, chloroplastic (A)	--	uncharacterized protein LOC111452498 [Cucurbita moschata]	--	SubName: Full=uncharacterized protein LOC103500279 {ECO:0000313|RefSeq:XP_008461747.2};	--	--	PF06101.11:Vacuolar protein sorting-associated protein 62
CmoCh01G002130	5.81	5.42	5.75	7.74	7.83	6.27	189	181	190	249	257	210	0.220677	1.16528	0.207555	Cmo_Chr01	947925	949601	+	CmoCh01G002130	--	K03386 peroxiredoxin (alkyl hydroperoxide reductase subunit C) [EC:1.11.1.15] | (RefSeq) 2-Cys peroxiredoxin BAS1, chloroplastic (A)	--	uncharacterized protein LOC111452030 [Cucurbita moschata]	--	SubName: Full=uncharacterized protein LOC103500280 {ECO:0000313|RefSeq:XP_008461748.1};	--	--	PF06101.11:Vacuolar protein sorting-associated protein 62
CmoCh01G002150	0.91	0.81	0.93	1.12	1.17	1.17	34	31	35	41	44	45	0.244325	1.18454	0.482412	Cmo_Chr01	952659	955737	+	CmoCh01G002150	--	K08900 mitochondrial chaperone BCS1 | (RefSeq) AAA-ATPase At4g25835-like (A)	--	AAA-ATPase At4g25835-like [Cucurbita moschata]	RecName: Full=AAA-ATPase At4g25835; EC=3.6.1.3 {ECO:0000250|UniProtKB:Q9FLD5}; Flags: Precursor;	SubName: Full=ATP binding protein {ECO:0000313|EMBL:KGN58634.1};	AAA+-type ATPase	GO:0005524,ATP binding; GO:0016887,ATPase activity	PF14363.6:Domain associated at C-terminal with AAA
CmoCh01G002180	5.12	5.44	4.94	5.15	4.66	6.01	145	158	142	144	133	175	-0.111177	0.925833	0.587899	Cmo_Chr01	964253	967688	-	CmoCh01G002180	--	--	--	uncharacterized protein LOC111452632 [Cucurbita moschata]	--	SubName: Full=Uncharacterized protein {ECO:0000313|EMBL:KGN58624.1};	--	GO:0017053,transcriptional repressor complex; GO:0007049,cell cycle	PF15306.6:LIN37
CmoCh01G002190	5.26	4.9	5.52	7.14	7.53	5.67	138	132	147	185	199	153	0.23126	1.17386	0.242775	Cmo_Chr01	967880	969467	-	CmoCh01G002190	--	K08853 AP2-associated kinase [EC:2.7.11.1] | (RefSeq) probable serine/threonine-protein kinase DDB_G0276461 isoform X1 (A)	--	probable serine/threonine-protein kinase DDB_G0276461 isoform X1 [Cucurbita moschata]	--	SubName: Full=Uncharacterized protein {ECO:0000313|EMBL:KGN58620.1};	ARK protein kinase family	GO:0005524,ATP binding; GO:0004672,protein kinase activity	PF09726.9:Macoilin family
CmoCh01G002200	3.53	3.32	4.18	5.57	4.1	4.59	59	57	71	92	69	79	0.230165	1.17297	0.406647	Cmo_Chr01	969480	971514	-	CmoCh01G002200	--	K08853 AP2-associated kinase [EC:2.7.11.1] | (RefSeq) probable serine/threonine-protein kinase DDB_G0276461 isoform X1 (A)	--	probable serine/threonine-protein kinase DDB_G0276461 isoform X3 [Cucurbita moschata]	RecName: Full=Serine/threonine-protein kinase CTR1 {ECO:0000303|PubMed:8431946}; EC=2.7.11.1 {ECO:0000305}; AltName: Full=Protein CONSTITUTIVE TRIPLE RESPONSE1 {ECO:0000303|PubMed:8431946};	SubName: Full=Uncharacterized protein {ECO:0000313|EMBL:KGN58620.1};	ARK protein kinase family	GO:0005789,endoplasmic reticulum membrane; GO:0005524,ATP binding; GO:0004674,protein serine/threonine kinase activity; GO:0004712,protein serine/threonine/tyrosine kinase activity; GO:0004871,NA; GO:0071281,cellular response to iron ion; GO:0009873,ethylene-activated signaling pathway; GO:0009686,gibberellin biosynthetic process; GO:0010105,negative regulation of ethylene-activated signaling pat…	PF00069.25:Protein kinase domain
CmoCh01G002220	4.39	3.52	5	3.7	4.16	2.81	203	167	235	169	194	134	-0.416946	0.749008	0.0498359	Cmo_Chr01	980954	985329	+	CmoCh01G002220	--	K23280 rhamnogalacturonan I rhamnosyltransferase [EC:2.4.1.351] | (RAP-DB) Os03g0328100; Similar to Axi 1 (Auxin-independent growth promoter)-like protein. (A)	--	O-fucosyltransferase 20-like [Cucurbita moschata]	RecName: Full=O-fucosyltransferase 20 {ECO:0000305}; Short=O-FucT-20 {ECO:0000305}; EC=2.4.1.- {ECO:0000305}; AltName: Full=O-fucosyltransferase family protein {ECO:0000305};	SubName: Full=Uncharacterized protein {ECO:0000313|EMBL:KGN58618.1};	--	GO:0005737,cytoplasm; GO:0000139,Golgi membrane; GO:0016021,integral component of membrane; GO:0016757,transferase activity, transferring glycosyl groups; GO:0071555,cell wall organization; GO:0006004,fucose metabolic process; GO:0006486,protein glycosylation	PF10250.9:GDP-fucose protein O-fucosyltransferase
CmoCh01G002230	44.17	41.72	46.91	94.07	70.85	64.58	782	758	843	1645	1264	1177	0.647944	1.56693	2.00944e-05	Cmo_Chr01	985729	987574	+	CmoCh01G002230	--	K02934 large subunit ribosomal protein L6e | (RefSeq) 60S ribosomal protein L6-2-like (A)	ko03010: Ribosome	60S ribosomal protein L6-2-like [Cucurbita moschata]	RecName: Full=60S ribosomal protein L6-2;	RecName: Full=60S ribosomal protein L6 {ECO:0000256|RuleBase:RU000662};	60s ribosomal protein L6	GO:0022625,cytosolic large ribosomal subunit; GO:0022626,cytosolic ribosome; GO:0005730,nucleolus; GO:0003729,mRNA binding; GO:0003723,RNA binding; GO:0003735,structural constituent of ribosome; GO:0002181,cytoplasmic translation; GO:0000027,ribosomal large subunit assembly	PF01159.19:Ribosomal protein L6e
CmoCh01G002240	0.98	0.65	0.34	0.73	0.63	0.6	59	40	21	43	38	37	-0.166813	0.890808	0.694671	Cmo_Chr01	988222	991311	-	CmoCh01G002240	--	K01613 phosphatidylserine decarboxylase [EC:4.1.1.65] | (RefSeq) phosphatidylserine decarboxylase proenzyme 3-like (A)	ko00564: Glycerophospholipid metabolism	FT-interacting protein 1-like isoform X1 [Cucurbita moschata]	RecName: Full=FT-interacting protein 1 {ECO:0000303|PubMed:22529749};	SubName: Full=LOW QUALITY PROTEIN: protein QUIRKY {ECO:0000313|RefSeq:XP_008461778.1};	--	GO:0005783,endoplasmic reticulum; GO:0005789,endoplasmic reticulum membrane; GO:0016021,integral component of membrane; GO:0009506,plasmodesma; GO:0009511,plasmodesmatal endoplasmic reticulum; GO:0008565,protein transporter activity; GO:0016757,transferase activity, transferring glycosyl groups; GO:0034613,cellular protein localization; GO:0009908,flower development; GO:0048574,long-day photoperi…	PF00168.30:C2 domain
CmoCh01G002250	12.4	10.63	12.71	15.4	14.42	12.32	1177	1036	1225	1444	1379	1204	0.0953172	1.0683	0.450065	Cmo_Chr01	992071	1006035	-	CmoCh01G002250	--	K03255 protein TIF31 | (RefSeq) clustered mitochondria protein-like (A)	--	clustered mitochondria protein-like [Cucurbita moschata]	RecName: Full=Clustered mitochondria protein; AltName: Full=Friendly mitochondria protein;	RecName: Full=Clustered mitochondria protein homolog {ECO:0000256|HAMAP-Rule:MF_03013};	Uncharacterized protein CLU1/cluA/TIF31 involved in mitochondrial morphology/distribution, also found associated with eIF-3	GO:0005737,cytoplasm; GO:0048312,intracellular distribution of mitochondria	PF13236.6:Clustered mitochondria
CmoCh01G002280	4.98	4.92	4.68	5.15	8.53	10.37	132	134	126	135	228	283	0.581703	1.49662	0.0230364	Cmo_Chr01	1020568	1023471	-	CmoCh01G002280	--	K07904 Ras-related protein Rab-11A | (RefSeq) ras-related protein RABA4c-like (A)	ko04144: Endocytosis	ras-related protein RABA4c-like [Cucurbita moschata]	RecName: Full=Ras-related protein RABA4c; Short=AtRABA4c; AltName: Full=Ras-related protein SMG1;	SubName: Full=ras-related protein RABA4c isoform X1 {ECO:0000313|RefSeq:XP_008461787.1};	GTPase Rab11/YPT3, small G protein superfamily	GO:0005768,endosome; GO:0005794,Golgi apparatus; GO:0005886,plasma membrane; GO:0005525,GTP binding; GO:0003924,GTPase activity; GO:0015031,protein transport	PF00071.22:Ras family
CmoCh01G002290	73.98	57.75	72.46	104.5	120.74	69.11	1564	1253	1555	2182	2572	1504	0.382011	1.30316	0.0336864	Cmo_Chr01	1027548	1028636	+	CmoCh01G002290	--	K13420 LRR receptor-like serine/threonine-protein kinase FLS2 [EC:2.7.11.1] | (RefSeq) putative receptor-like protein kinase At3g47110 (A)	ko04016: MAPK signaling pathway - plant; ko04626: Plant-pathogen interaction	DNA damage-repair/toleration protein DRT100-like [Cucurbita pepo subsp. pepo]	RecName: Full=DNA damage-repair/toleration protein DRT100; Flags: Precursor;	SubName: Full=DNA-damage-repair/toleration protein DRT100-like {ECO:0000313|RefSeq:XP_016902753.1};	FOG: Leucine rich repeat	GO:0009507,chloroplast; GO:0000166,nucleotide binding; GO:0006281,DNA repair	PF13855.6:Leucine rich repeat
CmoCh01G002300	11.3	10.29	15.6	20.01	19.08	17.29	167	156	234	292	284	263	0.461093	1.37658	0.0163682	Cmo_Chr01	1029800	1031861	-	CmoCh01G002300	--	K02910 large subunit ribosomal protein L31e | (RefSeq) 60S ribosomal protein L31-like (A)	ko03010: Ribosome	60S ribosomal protein L31-like [Cucurbita pepo subsp. pepo]	RecName: Full=60S ribosomal protein L31;	SubName: Full=Uncharacterized protein {ECO:0000313|EMBL:CBI24862.3};	60S ribosomal protein L31	GO:0005840,ribosome; GO:0003735,structural constituent of ribosome; GO:0006412,translation	PF01198.19:Ribosomal protein L31e
CmoCh01G002310	11.84	17.67	19.33	18.9	20.43	15.64	111	170	184	175	193	151	0.0291396	1.0204	0.8972	Cmo_Chr01	1032179	1035890	+	CmoCh01G002310	--	K12626 U6 snRNA-associated Sm-like protein LSm7 | (RefSeq) sm-like protein LSM7 (A)	ko03018: RNA degradation; ko03040: Spliceosome	sm-like protein LSM7 [Cucurbita moschata]	RecName: Full=Sm-like protein LSM7 {ECO:0000305}; Short=AtLSM7 {ECO:0000303|PubMed:23620288}; AltName: Full=Protein EMBRYO DEFECTIVE 2816 {ECO:0000305}; AltName: Full=U6 snRNA-associated Sm-like protein LSM7 {ECO:0000305};	SubName: Full=Uncharacterized protein {ECO:0000313|EMBL:KDP43450.1};	Small Nuclear ribonucleoprotein splicing factor	GO:0071013,catalytic step 2 spliceosome; GO:0005737,cytoplasm; GO:1990726,Lsm1-7-Pat1 complex; GO:0097526,spliceosomal tri-snRNP complex; GO:0005689,U12-type spliceosomal complex; GO:0071004,U2-type prespliceosome; GO:0005688,U6 snRNP; GO:0003723,RNA binding; GO:0000398,mRNA splicing, via spliceosome; GO:0000956,nuclear-transcribed mRNA catabolic process; GO:0006396,RNA processing	PF01423.22:LSM domain
CmoCh01G002320	77.7	103.41	124.34	60.99	74.61	66.82	801	1094	1301	621	775	709	-0.732661	0.601793	9.04956e-06	Cmo_Chr01	1040982	1041512	-	CmoCh01G002320	--	--	--	zinc finger A20 and AN1 domain-containing stress-associated protein 5-like [Cucurbita moschata]	RecName: Full=Zinc finger A20 and AN1 domain-containing stress-associated protein 5; Short=AtSAP5;	SubName: Full=zinc finger A20 and AN1 domain-containing stress-associated protein 5-like {ECO:0000313|RefSeq:XP_008461789.1};	Predicted Zn-finger protein	GO:0005634,nucleus; GO:0003677,DNA binding; GO:0004842,ubiquitin-protein transferase activity; GO:0008270,zinc ion binding; GO:0051865,protein autoubiquitination; GO:0016567,protein ubiquitination; GO:0006970,response to osmotic stress; GO:0009414,response to water deprivation	PF01754.16:A20-like zinc finger
CmoCh01G002330	6.59	6.78	7.45	7.8	8.23	7.82	307	324	352	359	386	375	0.0551617	1.03898	0.691635	Cmo_Chr01	1044355	1050082	+	CmoCh01G002330	--	K14396 polyadenylate-binding protein 2 | (RefSeq) Polyadenylate-binding protein 2 (A)	ko03015: mRNA surveillance pathway	nucleolin 1-like isoform X1 [Cucurbita moschata]	RecName: Full=Polyadenylate-binding protein 2 {ECO:0000303|PubMed:18479511}; Short=AtPabN2 {ECO:0000303|PubMed:18479511}; Short=AtPabN3 {ECO:0000303|PubMed:23334891}; Short=Poly(A)-binding protein 2 {ECO:0000303|PubMed:18479511}; AltName: Full=Nuclear poly(A)-binding protein 2 {ECO:0000305}; AltName: Full=Poly(A)-binding protein II {ECO:0000305}; Short=PABII {ECO:0000305};	SubName: Full=nucleolin 1 isoform X1 {ECO:0000313|RefSeq:XP_008461790.1};	Nuclear polyadenylated RNA binding protein	GO:0005737,cytoplasm; GO:0016607,nuclear speck; GO:0003723,RNA binding	PF00076.22:RNA recognition motif. (a.k.a. RRM, RBD, or RNP domain)
CmoCh01G002340	1.45	1.77	2.14	2.09	2.82	2.01	52	65	78	74	102	74	0.225952	1.16955	0.424279	Cmo_Chr01	1052110	1056225	+	CmoCh01G002340	--	K02137 F-type H+-transporting ATPase subunit O | (RefSeq) ATP synthase subunit O, mitochondrial-like isoform X1 (A)	ko00190: Oxidative phosphorylation	ATP synthase subunit O, mitochondrial-like isoform X1 [Cucurbita moschata]	RecName: Full=ATP synthase subunit O, mitochondrial; AltName: Full=Oligomycin sensitivity conferral protein; Short=OSCP; Flags: Precursor;	SubName: Full=OSCP domain-containing protein {ECO:0000313|EMBL:GAV67017.1};	Mitochondrial F1F0-ATP synthase, subunit OSCP/ATP5	GO:0005743,mitochondrial inner membrane; GO:0046933,proton-transporting ATP synthase activity, rotational mechanism; GO:0015986,ATP synthesis coupled proton transport	PF00213.18:ATP synthase delta (OSCP) subunit
CmoCh01G002350	0.9	0.68	1.41	1.08	1.18	0.6	22	17	35	26	29	15	-0.209526	0.864821	0.668899	Cmo_Chr01	1059837	1061582	+	CmoCh01G002350	--	K09422 transcription factor MYB, plant | (RefSeq) transcription factor MYB46-like (A)	--	transcription factor MYB46-like [Cucurbita moschata]	RecName: Full=Transcription factor MYB46 {ECO:0000303|PubMed:11597504}; AltName: Full=Myb-related protein 46 {ECO:0000303|PubMed:11597504}; Short=AtMYB46 {ECO:0000303|PubMed:11597504};	SubName: Full=transcription factor MYB46-like {ECO:0000313|RefSeq:XP_008461794.1};	Transcription factor, Myb superfamily	GO:0005634,nucleus; GO:0003700,DNA-binding transcription factor activity; GO:0000981,DNA-binding transcription factor activity, RNA polymerase II-specific; GO:0043565,sequence-specific DNA binding; GO:0001135,RNA polymerase II transcription regulator recruiting activity; GO:0044212,transcription regulatory region DNA binding; GO:0030154,cell differentiation; GO:0050832,defense response to fungus;…	PF00249.31:Myb-like DNA-binding domain
CmoCh01G002360	0.89	0.8	1.19	0.76	0.54	0.95	39	36	53	33	24	43	-0.4854	0.714299	0.207171	Cmo_Chr01	1069012	1074566	+	CmoCh01G002360	--	K20456 oxysterol-binding protein 1 | (RefSeq) hypothetical protein (A)	--	protein DETOXIFICATION 43-like [Cucurbita moschata]	RecName: Full=Protein DETOXIFICATION 43 {ECO:0000303|PubMed:11739388}; Short=AtDTX43 {ECO:0000303|PubMed:11739388}; AltName: Full=Multidrug and toxic compound extrusion protein 43 {ECO:0000305}; Short=MATE protein 43 {ECO:0000305}; AltName: Full=Protein FERRIC REDUCTASE DEFECTIVE 3 {ECO:0000303|PubMed:12172022}; Short=AtFRD3 {ECO:0000303|PubMed:12172022}; AltName: Full=Protein MANGANESE ACCUMULAT…	RecName: Full=Protein DETOXIFICATION {ECO:0000256|RuleBase:RU004914}; AltName: Full=Multidrug and toxic compound extrusion protein {ECO:0000256|RuleBase:RU004914};	Uncharacterized membrane protein, predicted efflux pump	GO:0016021,integral component of membrane; GO:0005886,plasma membrane; GO:0015297,antiporter activity; GO:0015137,citrate transmembrane transporter activity; GO:0015238,drug transmembrane transporter activity; GO:0046873,metal ion transmembrane transporter activity; GO:0005215,transporter activity; GO:0006879,cellular iron ion homeostasis; GO:0071369,cellular response to ethylene stimulus; GO:007…	PF01554.18:MatE
CmoCh01G002380	30.98	34.36	31.87	26.46	27.53	24.84	1310	1491	1368	1105	1173	1081	-0.445455	0.734353	3.2638e-05	Cmo_Chr01	1076502	1078679	-	CmoCh01G002380	--	K15172 transcription elongation factor SPT5 | (RefSeq) hypothetical protein (A)	--	zinc finger CCCH domain-containing protein 30-like [Cucurbita moschata]	RecName: Full=Zinc finger CCCH domain-containing protein 30; Short=AtC3H30;	SubName: Full=zinc finger CCCH domain-containing protein 30-like {ECO:0000313|RefSeq:XP_008461797.1, ECO:0000313|RefSeq:XP_008461798.1, ECO:0000313|RefSeq:XP_008461799.1};	CCCH-type Zn-finger protein	GO:0005737,cytoplasm; GO:0005634,nucleus; GO:0003677,DNA binding; GO:0003700,DNA-binding transcription factor activity; GO:0046872,metal ion binding; GO:0006355,regulation of transcription, DNA-templated	PF12796.7:Ankyrin repeats (3 copies)
CmoCh01G002390	2.49	3.15	3.68	1.34	1.65	1.85	30	39	45	16	20	23	-1.08179	0.472443	0.00953645	Cmo_Chr01	1082903	1083750	-	CmoCh01G002390	--	--	--	uncharacterized protein LOC111452747 [Cucurbita moschata]	--	SubName: Full=Uncharacterized protein {ECO:0000313|EMBL:KGN58589.1};	SAP family cell cycle dependent phosphatase-associated protein	--	--
CmoCh01G002410	11.47	10.7	11.02	13.75	11.18	14.29	450	431	439	533	442	577	0.10077	1.07235	0.50375	Cmo_Chr01	1084501	1090143	-	CmoCh01G002410	--	K05539 tRNA-dihydrouridine synthase A [EC:1.-.-.-] | (RefSeq) uncharacterized protein LOC111452746 isoform X1 (A)	--	uncharacterized protein LOC111452746 isoform X1 [Cucurbita moschata]	--	SubName: Full=tRNA-dihydrouridine(20/20a) synthase-like isoform X1 {ECO:0000313|RefSeq:XP_008461802.1, ECO:0000313|RefSeq:XP_008461803.1};	tRNA-dihydrouridine synthase	GO:0050660,flavin adenine dinucleotide binding; GO:0017150,tRNA dihydrouridine synthase activity	PF01207.17:Dihydrouridine synthase (Dus)
CmoCh01G002420	16.42	18.82	18.34	16.8	18.17	16.18	771	907	874	779	860	782	-0.20928	0.864969	0.0725035	Cmo_Chr01	1090168	1098723	+	CmoCh01G002420	--	K03008 DNA-directed RNA polymerase II subunit RPB11 | (RefSeq) DNA-directed RNA polymerases II, IV and V subunit 11 (A)	ko03020: RNA polymerase	peptidyl-prolyl cis-trans isomerase FKBP42 [Cucurbita moschata]	RecName: Full=Peptidyl-prolyl cis-trans isomerase FKBP42; Short=PPIase FKBP42; EC=5.2.1.8; AltName: Full=42 kDa peptidyl-prolyl isomerase; AltName: Full=FK506-binding protein 42; Short=AtFKBP42; AltName: Full=Immunophilin FKBP42; AltName: Full=Protein TWISTED DWARF 1; AltName: Full=Protein ULTRACURVATA 2; AltName: Full=Rotamase;	RecName: Full=Peptidylprolyl isomerase {ECO:0000256|PROSITE-ProRule:PRU00277}; EC=5.2.1.8 {ECO:0000256|PROSITE-ProRule:PRU00277};	FKBP-type peptidyl-prolyl cis-trans isomerase	GO:0005783,endoplasmic reticulum; GO:0016021,integral component of membrane; GO:0005886,plasma membrane; GO:0005774,vacuolar membrane; GO:0005516,calmodulin binding; GO:0003755,peptidyl-prolyl cis-trans isomerase activity; GO:0009734,auxin-activated signaling pathway; GO:0048366,leaf development	PF00254.28:FKBP-type peptidyl-prolyl cis-trans isomerase
CmoCh01G002440	10.4	9.75	11.01	13.75	12.7	9.74	469	451	504	612	577	452	0.0724859	1.05153	0.638727	Cmo_Chr01	1103051	1108605	+	CmoCh01G002440	--	K00559 sterol 24-C-methyltransferase [EC:2.1.1.41] | (RefSeq) cycloartenol-C-24-methyltransferase (A)	ko00100: Steroid biosynthesis	cycloartenol-C-24-methyltransferase [Cucurbita moschata]	RecName: Full=Cycloartenol-C-24-methyltransferase; EC=2.1.1.41; AltName: Full=24-sterol C-methyltransferase 1; Short=Sterol C-methyltransferase 1; AltName: Full=Protein CEPHALOPOD; AltName: Full=Protein STEROL METHYLTRANSFERASE 1;	RecName: Full=Methyltransferase {ECO:0000256|RuleBase:RU362025};	SAM-dependent methyltransferases	GO:0005783,endoplasmic reticulum; GO:0009506,plasmodesma; GO:0005773,vacuole; GO:0003838,sterol 24-C-methyltransferase activity; GO:0009793,embryo development ending in seed dormancy; GO:0016126,sterol biosynthetic process	PF08241.12:Methyltransferase domain
CmoCh01G002460	0.27	0.36	0.32	0.58	0.57	0.49	16	22	19	34	34	30	0.649629	1.56877	0.130098	Cmo_Chr01	1112493	1115540	-	CmoCh01G002460	--	K13466 EIX receptor 1/2 | (RefSeq) receptor-like protein 12 (A)	ko04626: Plant-pathogen interaction	probable LRR receptor-like serine/threonine-protein kinase At4g36180 [Cucurbita moschata]	RecName: Full=Receptor-like protein EIX2 {ECO:0000305}; AltName: Full=EIX receptor 2 {ECO:0000312|EMBL:AAR28378.1}; Flags: Precursor;	SubName: Full=LRR receptor-like serine/threonine-protein kinase FLS2 isoform X1 {ECO:0000313|RefSeq:XP_016902767.1};	FOG: Leucine rich repeat	GO:0016021,integral component of membrane; GO:0005886,plasma membrane; GO:0050832,defense response to fungus	PF13855.6:Leucine rich repeat
CmoCh01G002470	33.86	38	48.22	82.9	85.15	100.4	1028	1184	1486	2486	2605	3138	1.0238	2.03327	1.40836e-12	Cmo_Chr01	1116985	1120027	+	CmoCh01G002470	--	--	--	uncharacterized protein LOC111452456 [Cucurbita moschata]	--	SubName: Full=uncharacterized protein LOC103500330 {ECO:0000313|RefSeq:XP_008461820.1};	--	GO:0016021,integral component of membrane	PF03350.16:Uncharacterized protein family, UPF0114
CmoCh01G002480	183.32	187.22	140.69	54.86	58.25	55.35	5769	6046	4494	1705	1847	1793	-1.74693	0.297935	1.37549e-38	Cmo_Chr01	1120952	1124145	-	CmoCh01G002480	--	K02863 large subunit ribosomal protein L1 | (RefSeq) 50S ribosomal protein L1, chloroplastic-like (A)	ko03010: Ribosome	50S ribosomal protein L1, chloroplastic-like [Cucurbita moschata]	RecName: Full=50S ribosomal protein L1, chloroplastic; AltName: Full=CL1; Flags: Precursor;	RecName: Full=Ribosomal protein {ECO:0000256|RuleBase:RU000659};	50S ribosomal protein L1	GO:0009507,chloroplast; GO:0009941,chloroplast envelope; GO:0009570,chloroplast stroma; GO:0009535,chloroplast thylakoid membrane; GO:0022625,cytosolic large ribosomal subunit; GO:0016020,membrane; GO:0005634,nucleus; GO:0003723,RNA binding; GO:0019843,rRNA binding; GO:0003735,structural constituent of ribosome; GO:0000470,maturation of LSU-rRNA; GO:0006412,translation	PF00687.21:Ribosomal protein L1p/L10e family
CmoCh01G002490	11.26	10.75	14.56	11.4	11.45	13.37	198	194	260	198	203	242	-0.151477	0.900329	0.420417	Cmo_Chr01	1125503	1127022	+	CmoCh01G002490	--	--	--	hypothetical protein Csa_3G686210 [Cucumis sativus]	RecName: Full=Protein BPS1, chloroplastic; AltName: Full=Protein BYPASS 1; Flags: Precursor;	SubName: Full=Uncharacterized protein {ECO:0000313|EMBL:KGN58567.1};	--	GO:0009507,chloroplast; GO:0005886,plasma membrane; GO:0009793,embryo development ending in seed dormancy; GO:0048364,root development; GO:0048367,shoot system development	PF03087.14:Arabidopsis protein of unknown function
CmoCh01G002520	14	14.48	13.87	13.62	15.21	12.25	1099	1166	1105	1056	1203	990	-0.187598	0.878066	0.106463	Cmo_Chr01	1133703	1146405	+	CmoCh01G002520	--	K14005 protein transport protein SEC31 | (RefSeq) protein transport protein SEC31 homolog B-like (A)	ko04141: Protein processing in endoplasmic reticulum	protein transport protein SEC31 homolog B-like [Cucurbita moschata]	RecName: Full=Protein transport protein SEC31 homolog B {ECO:0000305}; AltName: Full=SEC31-like protein B {ECO:0000305};	SubName: Full=protein transport protein SEC31 homolog B {ECO:0000313|RefSeq:XP_008461832.1};	Vesicle coat complex COPII, subunit SEC31	GO:0005829,cytosol; GO:0005783,endoplasmic reticulum; GO:0005794,Golgi apparatus; GO:0016020,membrane; GO:0009506,plasmodesma; GO:0015031,protein transport; GO:0016192,vesicle-mediated transport	PF12931.7:Sec23-binding domain of Sec16
CmoCh01G002530	2.72	4.17	2.83	3.87	4.78	4.46	71	112	75	100	126	120	0.288401	1.22129	0.266769	Cmo_Chr01	1149002	1150348	-	CmoCh01G002530	--	K13430 serine/threonine-protein kinase PBS1 [EC:2.7.11.1] | (RefSeq) serine/threonine-protein kinase CDL1 (A)	ko04626: Plant-pathogen interaction	serine/threonine-protein kinase-like protein At3g51990 [Cucurbita moschata]	RecName: Full=Serine/threonine-protein kinase-like protein At3g51990; EC=2.7.11.1; AltName: Full=CRINKLY 4-related kinase; Flags: Precursor;	SubName: Full=serine/threonine-protein kinase-like protein At3g51990 {ECO:0000313|RefSeq:XP_008461833.1};	Serine/threonine protein kinase	GO:0005576,extracellular region; GO:0005886,plasma membrane; GO:0005524,ATP binding; GO:0004675,transmembrane receptor protein serine/threonine kinase activity; GO:0007166,cell surface receptor signaling pathway; GO:0006468,protein phosphorylation	PF07714.17:Protein tyrosine kinase
CmoCh01G002540	0.72	0.84	0.73	1.45	1.38	1.21	30	36	31	60	58	52	0.676493	1.59825	0.0419666	Cmo_Chr01	1151938	1156332	+	CmoCh01G002540	--	--	--	acyl-CoA--sterol O-acyltransferase 1-like [Cucurbita moschata]	RecName: Full=Acyl-CoA--sterol O-acyltransferase 1; EC=2.3.1.-; AltName: Full=Sterol O-acyltransferase 1;	SubName: Full=Uncharacterized protein {ECO:0000313|EMBL:KGN58563.1};	--	GO:0016021,integral component of membrane; GO:0008374,O-acyltransferase activity; GO:0016127,sterol catabolic process; GO:0034434,sterol esterification	PF13813.6:Membrane bound O-acyl transferase family
CmoCh01G002560	94.5	82.62	83.46	111.96	103.27	107.25	2550	2288	2286	2984	2808	2979	0.165299	1.1214	0.128692	Cmo_Chr01	1158221	1161957	+	CmoCh01G002560	--	K01749 hydroxymethylbilane synthase [EC:2.5.1.61] | (RefSeq) porphobilinogen deaminase, chloroplastic-like (A)	ko00860: Porphyrin and chlorophyll metabolism	porphobilinogen deaminase, chloroplastic-like [Cucurbita moschata]	RecName: Full=Porphobilinogen deaminase, chloroplastic; Short=PBG; EC=2.5.1.61; AltName: Full=Hydroxymethylbilane synthase; Short=HMBS; AltName: Full=Pre-uroporphyrinogen synthase; Flags: Precursor;	SubName: Full=Uncharacterized protein {ECO:0000313|EMBL:KGN58555.1};	Porphobilinogen deaminase	GO:0009507,chloroplast; GO:0004418,hydroxymethylbilane synthase activity; GO:0015995,chlorophyll biosynthetic process; GO:0018160,peptidyl-pyrromethane cofactor linkage; GO:0006782,protoporphyrinogen IX biosynthetic process	PF01379.20:Porphobilinogen deaminase, dipyromethane cofactor binding domain
CmoCh01G002570	5.71	6.05	6.44	7.87	6.76	7.85	310	337	355	422	370	439	0.16548	1.12154	0.262884	Cmo_Chr01	1162647	1169338	-	CmoCh01G002570	--	K16297 serine carboxypeptidase-like clade II [EC:3.4.16.-] | (RefSeq) serine carboxypeptidase-like 35 (A)	--	serine carboxypeptidase-like 35 [Cucurbita moschata]	RecName: Full=Serine carboxypeptidase-like 35; EC=3.4.16.-; Flags: Precursor;	SubName: Full=Uncharacterized protein {ECO:0000313|EMBL:KGN58554.1};	Serine carboxypeptidases (lysosomal cathepsin A)	GO:0005576,extracellular region; GO:0004185,serine-type carboxypeptidase activity; GO:0051603,proteolysis involved in cellular protein catabolic process	PF00450.22:Serine carboxypeptidase
CmoCh01G002580	16.71	17.97	20.62	21.4	23.73	22.02	416	459	521	526	595	564	0.138914	1.10108	0.29551	Cmo_Chr01	1171595	1174680	-	CmoCh01G002580	--	K06950 uncharacterized protein | (RefSeq) uncharacterized protein LOC111452893 (A)	--	uncharacterized protein LOC111452893 [Cucurbita moschata]	--	SubName: Full=uncharacterized protein YpgQ {ECO:0000313|RefSeq:XP_008461844.1};	--	--	PF01966.22:HD domain
CmoCh01G002600	132.41	147.2	155.67	194.11	208.14	157.08	1257	1434	1500	1820	1991	1535	0.218804	1.16377	0.0837774	Cmo_Chr01	1180294	1183249	+	CmoCh01G002600	--	K02929 large subunit ribosomal protein L44e | (RefSeq) 60S ribosomal protein L44 (A)	ko03010: Ribosome	hypothetical protein B456_013G070100 [Gossypium raimondii]	RecName: Full=60S ribosomal protein L44;	SubName: Full=Uncharacterized protein {ECO:0000313|EMBL:KJB79862.1};	60S ribosomal protein L44	GO:0005840,ribosome; GO:0003735,structural constituent of ribosome; GO:0006412,translation	PF00935.19:Ribosomal protein L44
CmoCh01G002610	10.54	9.57	10.34	13.54	12.65	11.85	234	218	233	297	283	271	0.179622	1.13259	0.257877	Cmo_Chr01	1182567	1184257	-	CmoCh01G002610	--	K01358 ATP-dependent Clp protease, protease subunit [EC:3.4.21.92] | (RefSeq) ATP-dependent Clp protease proteolytic subunit 2, mitochondrial-like (A)	--	ATP-dependent Clp protease proteolytic subunit 2, mitochondrial-like [Cucurbita moschata]	RecName: Full=ATP-dependent Clp protease proteolytic subunit 2, mitochondrial {ECO:0000303|PubMed:11299370}; EC=3.4.21.92; AltName: Full=ATP-dependent Clp protease proteolytic subunit 1, mitochondrial; AltName: Full=Endopeptidase ClpP2 {ECO:0000303|PubMed:11299370}; AltName: Full=nClpP7; Flags: Precursor;	RecName: Full=ATP-dependent Clp protease proteolytic subunit {ECO:0000256|RuleBase:RU003567}; EC=3.4.21.92 {ECO:0000256|RuleBase:RU000549};	ATP-dependent Clp protease, proteolytic subunit	GO:0009535,chloroplast thylakoid membrane; GO:0009840,chloroplastic endopeptidase Clp complex; GO:0005739,mitochondrion; GO:0009532,plastid stroma; GO:0050897,cobalt ion binding; GO:0004252,serine-type endopeptidase activity; GO:0008270,zinc ion binding	PF00574.23:Clp protease
CmoCh01G002620	11.73	11.03	10.07	10.09	10.36	9.71	1103	1065	961	937	982	940	-0.266039	0.831599	0.0242621	Cmo_Chr01	1185128	1194748	+	CmoCh01G002620	--	--	--	ENHANCER OF AG-4 protein 2-like isoform X3 [Cucurbita moschata]	RecName: Full=ENHANCER OF AG-4 protein 2; AltName: Full=Protein AERIAL ROSETTE 1;	SubName: Full=ENHANCER OF AG-4 protein 2-like isoform X2 {ECO:0000313|RefSeq:XP_016902763.1};	Transcription coactivator	GO:0005634,nucleus; GO:0003700,DNA-binding transcription factor activity; GO:0043481,anthocyanin accumulation in tissues in response to UV light; GO:0030154,cell differentiation; GO:0048497,maintenance of floral organ identity; GO:0006397,mRNA processing; GO:0009910,negative regulation of flower development; GO:0048510,regulation of timing of transition from vegetative to reproductive phase; GO:0…	PF00855.17:PWWP domain
CmoCh01G002630	15.15	15.35	14.83	12.78	16.14	16.48	150	156	149	125	161	168	-0.139148	0.908056	0.48848	Cmo_Chr01	1194871	1197239	+	CmoCh01G002630	--	--	--	hypothetical protein Csa_3G653430 [Cucumis sativus]	--	SubName: Full=Uncharacterized protein {ECO:0000313|EMBL:KGN58511.1};	--	--	--
CmoCh01G002640	7.96	8.28	8.87	9.65	9.21	8.94	284	303	321	340	331	328	0.00543053	1.00377	0.969945	Cmo_Chr01	1197898	1201714	-	CmoCh01G002640	--	--	--	uncharacterized protein LOC111452356 [Cucurbita moschata]	--	SubName: Full=Uncharacterized protein {ECO:0000313|EMBL:KGN58512.1};	--	--	PF01476.20:LysM domain
CmoCh01G002650	12.74	13.09	15.43	23.32	21.23	20.78	660	696	811	1193	1108	1108	0.522857	1.4368	1.62838e-05	Cmo_Chr01	1202405	1208313	-	CmoCh01G002650	--	K11294 nucleolin | (RefSeq) nucleolin 1-like (A)	--	nucleolin 1-like [Cucurbita moschata]	RecName: Full=Nucleolin 2; AltName: Full=Protein NUCLEOLIN LIKE 2;	SubName: Full=Uncharacterized protein {ECO:0000313|EMBL:KGN58514.1};	Nuclear localization sequence binding protein	GO:0005730,nucleolus; GO:0003723,RNA binding; GO:0006364,rRNA processing	PF00076.22:RNA recognition motif. (a.k.a. RRM, RBD, or RNP domain)
CmoCh01G002660	20.83	21.05	25.41	19.81	20.83	18.91	1287	1335	1594	1209	1297	1203	-0.316812	0.802842	0.00522153	Cmo_Chr01	1210950	1218355	+	CmoCh01G002660	--	K13025 ATP-dependent RNA helicase [EC:3.6.4.13] | (RefSeq) eukaryotic initiation factor 4A-3-like (A)	ko03013: RNA transport; ko03015: mRNA surveillance pathway; ko03040: Spliceosome	probable metal-nicotianamine transporter YSL7 [Cucurbita moschata]	RecName: Full=Probable metal-nicotianamine transporter YSL7; AltName: Full=Protein YELLOW STRIPE LIKE 7; Short=AtYSL7;	SubName: Full=Uncharacterized protein {ECO:0000313|EMBL:KGN58517.1};	--	GO:0016021,integral component of membrane; GO:0005886,plasma membrane; GO:0022857,transmembrane transporter activity	PF03169.15:OPT oligopeptide transporter protein
CmoCh01G002670	17.2	15.64	14.95	15.36	16.76	15.34	1580	1474	1394	1394	1551	1451	-0.153352	0.899159	0.170326	Cmo_Chr01	1218983	1236792	-	CmoCh01G002670	--	K20606 mitogen-activated protein kinase kinase kinase ANP1 [EC:2.7.11.25] | (RefSeq) mitogen-activated protein kinase kinase kinase NPK1-like (A)	ko04016: MAPK signaling pathway - plant	MAP3K epsilon protein kinase 1-like isoform X1 [Cucurbita moschata]	RecName: Full=MAP3K epsilon protein kinase 1 {ECO:0000303|PubMed:11489177}; Short=AtM3KE1 {ECO:0000303|PubMed:11489177}; EC=2.7.11.1 {ECO:0000250|UniProtKB:A0A078CGE6}; AltName: Full=Mitogen-activated protein kinase kinase kinase 7 {ECO:0000305};	SubName: Full=MAP3K epsilon protein kinase 1-like {ECO:0000313|RefSeq:XP_008461866.1};	MEKK and related serine/threonine protein kinases	GO:0005829,cytosol; GO:0005815,microtubule organizing center; GO:0005730,nucleolus; GO:0005886,plasma membrane; GO:0005524,ATP binding; GO:0004674,protein serine/threonine kinase activity; GO:0032147,activation of protein kinase activity; GO:0007049,cell cycle; GO:0051301,cell division; GO:0046777,protein autophosphorylation; GO:0051302,regulation of cell division; GO:0045995,regulation of embryo…	PF00069.25:Protein kinase domain
CmoCh01G002680	4.16	4.34	4.16	5.3	4.62	5.3	250	268	254	315	280	328	0.124918	1.09045	0.42857	Cmo_Chr01	1236840	1247491	-	CmoCh01G002680	--	K01872 alanyl-tRNA synthetase [EC:6.1.1.7] | (RefSeq) alanine--tRNA ligase-like (A)	ko00970: Aminoacyl-tRNA biosynthesis	alanine--tRNA ligase-like [Cucurbita moschata]	RecName: Full=Alanine--tRNA ligase {ECO:0000255|HAMAP-Rule:MF_03133}; EC=6.1.1.7 {ECO:0000255|HAMAP-Rule:MF_03133}; AltName: Full=Alanyl-tRNA synthetase {ECO:0000255|HAMAP-Rule:MF_03133}; Short=AlaRS {ECO:0000255|HAMAP-Rule:MF_03133}; Flags: Precursor;	RecName: Full=Alanine--tRNA ligase {ECO:0000256|HAMAP-Rule:MF_03133}; EC=6.1.1.7 {ECO:0000256|HAMAP-Rule:MF_03133}; AltName: Full=Alanyl-tRNA synthetase {ECO:0000256|HAMAP-Rule:MF_03133}; Short=AlaRS {ECO:0000256|HAMAP-Rule:MF_03133};	Alanyl-tRNA synthetase	GO:0009507,chloroplast; GO:0005829,cytosol; GO:0005739,mitochondrion; GO:0004813,alanine-tRNA ligase activity; GO:0016597,amino acid binding; GO:0005524,ATP binding; GO:0046872,metal ion binding; GO:0000049,tRNA binding; GO:0006419,alanyl-tRNA aminoacylation; GO:0046686,response to cadmium ion; GO:0006400,tRNA modification	PF01411.19:tRNA synthetases class II (A)
CmoCh01G002690	19.83	24.08	27.44	22.81	25.64	23.57	492	613	691	559	641	602	-0.126477	0.916066	0.378733	Cmo_Chr01	1248872	1252360	-	CmoCh01G002690	--	K22746 anamorsin | (RefSeq) anamorsin homolog isoform X1 (A)	--	anamorsin homolog isoform X1 [Cucurbita moschata]	RecName: Full=Anamorsin homolog {ECO:0000255|HAMAP-Rule:MF_03115}; AltName: Full=Fe-S cluster assembly protein DRE2 homolog {ECO:0000255|HAMAP-Rule:MF_03115};	RecName: Full=Anamorsin homolog {ECO:0000256|HAMAP-Rule:MF_03115}; AltName: Full=Fe-S cluster assembly protein DRE2 homolog {ECO:0000256|HAMAP-Rule:MF_03115};	Protein DRE2, required for cell viability	GO:0005737,cytoplasm; GO:0005758,mitochondrial intermembrane space; GO:0051537,2 iron, 2 sulfur cluster binding; GO:0046872,metal ion binding; GO:0008168,methyltransferase activity; GO:0016226,iron-sulfur cluster assembly	PF05093.13:Cytokine-induced anti-apoptosis inhibitor 1, Fe-S biogenesis
CmoCh01G002710	14.71	17.03	15.86	23.15	26.87	31.69	489	581	535	760	900	1084	0.639065	1.55732	2.39295e-05	Cmo_Chr01	1260939	1264856	-	CmoCh01G002710	--	K13436 pto-interacting protein 1 [EC:2.7.11.1] | (RefSeq) pto-interacting protein 1-like (A)	ko04626: Plant-pathogen interaction	pto-interacting protein 1-like [Cucurbita moschata]	RecName: Full=Pto-interacting protein 1; Short=Pti1 {ECO:0000303|PubMed:8521516}; EC=2.7.11.1; AltName: Full=Pto kinase interactor 1 {ECO:0000312|EMBL:AAC61805.1};	SubName: Full=Uncharacterized protein {ECO:0000313|EMBL:KGN58527.1};	Serine/threonine protein kinase	GO:0005886,plasma membrane; GO:0005524,ATP binding; GO:0004675,transmembrane receptor protein serine/threonine kinase activity; GO:0007166,cell surface receptor signaling pathway; GO:0009626,plant-type hypersensitive response; GO:0006468,protein phosphorylation	PF07714.17:Protein tyrosine kinase
CmoCh01G002720	19.43	24.36	25.97	15.4	18.68	15.95	129	166	175	101	125	109	-0.620877	0.650276	0.00369439	Cmo_Chr01	1270296	1270709	+	CmoCh01G002720	--	--	--	hypothetical protein Csa_3G664540 [Cucumis sativus]	--	SubName: Full=Uncharacterized protein {ECO:0000313|EMBL:KGN58530.1};	--	GO:0016021,integral component of membrane	--
CmoCh01G002730	24.14	25.46	25.66	22.58	24.76	24.77	1514	1639	1634	1399	1565	1599	-0.203235	0.868601	0.0455386	Cmo_Chr01	1270820	1281928	+	CmoCh01G002730	--	K13415 protein brassinosteroid insensitive 1 [EC:2.7.10.1 2.7.11.1] | (RefSeq) uncharacterized protein LOC103413440 isoform X1 (A)	ko04075: Plant hormone signal transduction	squamosa promoter-binding-like protein 1 [Cucurbita moschata]	RecName: Full=Squamosa promoter-binding-like protein 12;	SubName: Full=squamosa promoter-binding-like protein 1 {ECO:0000313|RefSeq:XP_008447446.1};	--	GO:0005634,nucleus; GO:0003677,DNA binding; GO:0003700,DNA-binding transcription factor activity; GO:0046872,metal ion binding; GO:0006355,regulation of transcription, DNA-templated; GO:0006351,transcription, DNA-templated	PF03110.14:SBP domain
CmoCh01G002740	468.9	477.02	495.8	323.12	318.7	248.18	10760	11233	11548	7323	7369	5862	-0.839229	0.558942	2.33544e-13	Cmo_Chr01	1284529	1285710	+	CmoCh01G002740	--	K00789 S-adenosylmethionine synthetase [EC:2.5.1.6] | (RefSeq) S-adenosylmethionine synthase 2 (A)	ko00270: Cysteine and methionine metabolism; ko01230: Biosynthesis of amino acids	S-adenosylmethionine synthase 2 [Cucurbita moschata]	RecName: Full=S-adenosylmethionine synthase 2; Short=AdoMet synthase 2; EC=2.5.1.6 {ECO:0000250|UniProtKB:Q96551}; AltName: Full=Methionine adenosyltransferase 2; Short=MAT 2;	RecName: Full=S-adenosylmethionine synthase {ECO:0000256|RuleBase:RU000541}; EC=2.5.1.6 {ECO:0000256|RuleBase:RU000541};	S-adenosylmethionine synthetase	GO:0005737,cytoplasm; GO:0005524,ATP binding; GO:0046872,metal ion binding; GO:0004478,methionine adenosyltransferase activity; GO:0006730,one-carbon metabolic process; GO:0006556,S-adenosylmethionine biosynthetic process	PF02773.16:S-adenosylmethionine synthetase, C-terminal domain
CmoCh01G002750	4.6	3.8	4.13	4.55	3.8	4.22	540	458	492	527	449	510	-0.137591	0.909036	0.347779	Cmo_Chr01	1286775	1298830	-	CmoCh01G002750	--	K14963 COMPASS component SWD3 | (RefSeq) COMPASS-like H3K4 histone methylase component WDR5B (A)	--	WD repeat-containing protein 6 isoform X1 [Cucurbita moschata]	RecName: Full=Dynein assembly factor with WDR repeat domains 1; AltName: Full=Outer row dynein assembly protein 16;	SubName: Full=uncharacterized protein LOC103489892 isoform X1 {ECO:0000313|RefSeq:XP_008447447.1};	WD-repeat protein WDR6, WD repeat superfamily	GO:0005737,cytoplasm; GO:0005856,cytoskeleton; GO:0031514,motile cilium	PF00400.32:WD domain, G-beta repeat
CmoCh01G002770	8.7	10	11	9.26	12.16	14.58	328	387	421	345	462	566	0.139447	1.10148	0.453698	Cmo_Chr01	1301644	1305673	+	CmoCh01G002770	--	K03083 glycogen synthase kinase 3 beta [EC:2.7.11.26] | (RefSeq) glycogen synthase kinase-3 homolog MsK-3-like (A)	--	shaggy-related protein kinase alpha-like [Cucurbita moschata]	RecName: Full=Glycogen synthase kinase-3 homolog MsK-3; EC=2.7.11.1;	SubName: Full=Uncharacterized protein {ECO:0000313|EMBL:OMO82215.1};	Glycogen synthase kinase-3	GO:0005524,ATP binding; GO:0004674,protein serine/threonine kinase activity	PF00069.25:Protein kinase domain
CmoCh01G002780	6.82	5.37	7.08	6.53	4.63	3.54	370	299	390	350	253	198	-0.532379	0.691413	0.0153381	Cmo_Chr01	1310631	1314493	-	CmoCh01G002780	--	K06573 solute carrier family 4 (anion exchanger), member 1 | (RefSeq) AE family transporter: anion exchange (A)	--	boron transporter 1-like [Cucurbita moschata]	RecName: Full=Boron transporter 1;	SubName: Full=boron transporter 1 {ECO:0000313|RefSeq:XP_008447454.1};	Na+-independent Cl/HCO3 exchanger AE1 and related transporters (SLC4 family)	GO:0005768,endosome; GO:0005887,integral component of plasma membrane; GO:0005773,vacuole; GO:0015301,anion:anion antiporter activity; GO:0005452,inorganic anion exchanger activity; GO:0051453,regulation of intracellular pH; GO:0010036,response to boron-containing substance	PF00955.21:HCO3- transporter family
CmoCh01G002790	2.61	2.58	2.57	2.8	2.78	3.03	66	67	66	70	71	79	0.0106883	1.00744	0.967677	Cmo_Chr01	1320020	1323959	-	CmoCh01G002790	--	K01206 alpha-L-fucosidase [EC:3.2.1.51] | (RefSeq) alpha-L-fucosidase 3-like (A)	ko00511: Other glycan degradation	GDSL esterase/lipase At1g09390-like [Cucurbita pepo subsp. pepo]	RecName: Full=GDSL esterase/lipase At1g09390; EC=3.1.1.-; AltName: Full=Extracellular lipase At1g09390; Flags: Precursor;	SubName: Full=Uncharacterized protein {ECO:0000313|EMBL:KGN58540.1};	--	GO:0009570,chloroplast stroma; GO:0005576,extracellular region; GO:0016788,hydrolase activity, acting on ester bonds; GO:0016042,lipid catabolic process	PF00657.22:GDSL-like Lipase/Acylhydrolase
CmoCh01G002800	12.11	10.95	11.41	14.2	14.89	12.18	392	364	375	454	486	406	0.116284	1.08394	0.413842	Cmo_Chr01	1324487	1328707	-	CmoCh01G002800	--	K17710 pentatricopeptide repeat domain-containing protein 1 | (RefSeq) putative pentatricopeptide repeat-containing protein At2g02150 isoform X1 (A)	--	putative pentatricopeptide repeat-containing protein At1g02420 [Cucurbita moschata]	RecName: Full=Putative pentatricopeptide repeat-containing protein At1g02420;	SubName: Full=putative pentatricopeptide repeat-containing protein At1g02420 isoform X1 {ECO:0000313|RefSeq:XP_008447458.1};	FOG: PPR repeat	GO:0043231,intracellular membrane-bounded organelle; GO:0004519,endonuclease activity; GO:0003723,RNA binding; GO:0009451,RNA modification	PF13041.6:PPR repeat family
CmoCh01G002820	13.41	13.07	12.92	19.09	15.17	16.82	278	278	272	391	317	359	0.233579	1.17575	0.142456	Cmo_Chr01	1334491	1338343	+	CmoCh01G002820	--	K11324 DNA methyltransferase 1-associated protein 1 | (RefSeq) SWR1-complex protein 4 (A)	--	uncharacterized protein LOC111452860 [Cucurbita moschata]	--	SubName: Full=Uncharacterized protein {ECO:0000313|EMBL:KGN58127.1};	--	GO:0016021,integral component of membrane	PF07281.12:Insulin-induced protein (INSIG)
CmoCh01G002830	48.93	43.46	46.48	49.91	52.69	47.45	2292	2089	2210	2309	2487	2288	-0.0310001	0.978742	0.757812	Cmo_Chr01	1340852	1347854	+	CmoCh01G002830	--	K01897 long-chain acyl-CoA synthetase [EC:6.2.1.3] | (RefSeq) long chain acyl-CoA synthetase 1-like (A)	ko00061: Fatty acid biosynthesis; ko00071: Fatty acid degradation; ko01212: Fatty acid metabolism; ko04146: Peroxisome	long chain acyl-CoA synthetase 1-like [Cucurbita moschata]	RecName: Full=Long chain acyl-CoA synthetase 1; EC=6.2.1.3; AltName: Full=Protein ECERIFERUM 8;	SubName: Full=long chain acyl-CoA synthetase 1 {ECO:0000313|RefSeq:XP_016900385.1, ECO:0000313|RefSeq:XP_016900386.1};	Long-chain acyl-CoA synthetases (AMP-forming)	GO:0005783,endoplasmic reticulum; GO:0005524,ATP binding; GO:0102391,decanoate-CoA ligase activity; GO:0004467,long-chain fatty acid-CoA ligase activity; GO:0031957,very long-chain fatty acid-CoA ligase activity; GO:0010143,cutin biosynthetic process; GO:0006631,fatty acid metabolic process; GO:0010025,wax biosynthetic process	PF00501.28:AMP-binding enzyme
CmoCh01G002840	8.94	10.04	8.99	13.34	11.62	10.1	190	219	194	280	249	221	0.182476	1.13483	0.309945	Cmo_Chr01	1348047	1349731	-	CmoCh01G002840	--	--	--	uncharacterized protein LOC111452194 [Cucurbita moschata]	--	SubName: Full=Uncharacterized protein {ECO:0000313|EMBL:KGN58129.1};	--	GO:0016021,integral component of membrane	--
CmoCh01G002850	9.08	9.41	10.71	10.36	10.59	8.99	269	286	322	303	316	274	-0.106133	0.929075	0.491592	Cmo_Chr01	1352026	1355484	-	CmoCh01G002850	--	--	--	uncharacterized protein LOC111452191 [Cucurbita moschata]	--	SubName: Full=uncharacterized protein LOC103489910 {ECO:0000313|RefSeq:XP_008447472.1};	--	GO:0003676,nucleic acid binding; GO:0008270,zinc ion binding	PF12353.8:Eukaryotic translation initiation factor 3 subunit G
CmoCh01G002860	7.28	7.01	7.17	7.01	8.54	8.31	325	321	325	309	384	382	0.011026	1.00767	0.941356	Cmo_Chr01	1355691	1362453	+	CmoCh01G002860	--	K13207 CUG-BP- and ETR3-like factor | (RefSeq) CUGBP Elav-like family member 6 (A)	--	CUGBP Elav-like family member 6 [Cucurbita pepo subsp. pepo]	RecName: Full=Flowering time control protein FCA;	SubName: Full=flowering time control protein FCA {ECO:0000313|RefSeq:XP_008447475.2};	RNA-binding protein CUGBP1/BRUNO (RRM superfamily)	GO:0005634,nucleus; GO:0003723,RNA binding; GO:0030154,cell differentiation; GO:0009908,flower development	PF00076.22:RNA recognition motif. (a.k.a. RRM, RBD, or RNP domain)
CmoCh01G002900	13.5	13.46	14.84	15.28	14.49	14.44	768	786	857	859	831	846	-0.05945	0.95963	0.593782	Cmo_Chr01	1383816	1388390	-	CmoCh01G002900	--	K12835 ATP-dependent RNA helicase DDX42 [EC:3.6.4.13] | (RefSeq) DEAD-box ATP-dependent RNA helicase 24 isoform X1 (A)	ko03040: Spliceosome	DEAD-box ATP-dependent RNA helicase 24 isoform X1 [Cucurbita moschata]	RecName: Full=DEAD-box ATP-dependent RNA helicase 24; EC=3.6.4.13;	SubName: Full=DEAD-box ATP-dependent RNA helicase 24 {ECO:0000313|RefSeq:XP_008454276.1};	ATP-dependent RNA helicase	GO:0005737,cytoplasm; GO:0005730,nucleolus; GO:0005524,ATP binding; GO:0004004,ATP-dependent RNA helicase activity; GO:0003723,RNA binding; GO:0010501,RNA secondary structure unwinding	PF00270.29:DEAD/DEAH box helicase
CmoCh01G002910	1.81	2.64	3.56	2.61	3.33	1.88	14	21	28	20	26	15	-0.175805	0.885274	0.726624	Cmo_Chr01	1388056	1389468	+	CmoCh01G002910	--	K12835 ATP-dependent RNA helicase DDX42 [EC:3.6.4.13] | (RefSeq) DEAD-box ATP-dependent RNA helicase 24 (A)	ko03040: Spliceosome	--	RecName: Full=DEAD-box ATP-dependent RNA helicase 24; EC=3.6.4.13;	--	--	GO:0005737,cytoplasm; GO:0005730,nucleolus; GO:0005524,ATP binding; GO:0004004,ATP-dependent RNA helicase activity; GO:0003723,RNA binding; GO:0010501,RNA secondary structure unwinding	--
CmoCh01G002920	6.11	6.11	5.76	6.51	7.13	5.99	306	314	293	322	360	309	-0.0168129	0.988414	0.910264	Cmo_Chr01	1389479	1394170	+	CmoCh01G002920	--	K13430 serine/threonine-protein kinase PBS1 [EC:2.7.11.1] | (RefSeq) serine/threonine-protein kinase PBS1-like isoform X1 (A)	ko04626: Plant-pathogen interaction	proline-rich receptor-like protein kinase PERK3 isoform X1 [Cucurbita moschata]	RecName: Full=Receptor-like serine/threonine-protein kinase ALE2; EC=2.7.11.1; AltName: Full=Protein ABNORMAL LEAF SHAPE 2; Flags: Precursor;	SubName: Full=Uncharacterized protein {ECO:0000313|EMBL:KGN52863.1};	Serine/threonine protein kinase	GO:0016021,integral component of membrane; GO:0005886,plasma membrane; GO:0005524,ATP binding; GO:0016301,kinase activity; GO:0004674,protein serine/threonine kinase activity; GO:0004675,transmembrane receptor protein serine/threonine kinase activity; GO:0030154,cell differentiation; GO:0007166,cell surface receptor signaling pathway; GO:0042335,cuticle development; GO:1905393,plant organ formati…	PF00069.25:Protein kinase domain
CmoCh01G002940	99.11	91.79	89.33	117.93	109.64	117.87	3042	2891	2783	3575	3391	3724	0.159933	1.11724	0.12536	Cmo_Chr01	1397300	1401193	+	CmoCh01G002940	--	K01358 ATP-dependent Clp protease, protease subunit [EC:3.4.21.92] | (RefSeq) ATP-dependent Clp protease proteolytic subunit 5, chloroplastic (A)	--	ATP-dependent Clp protease proteolytic subunit 5, chloroplastic [Cucurbita moschata]	RecName: Full=ATP-dependent Clp protease proteolytic subunit 5, chloroplastic {ECO:0000303|PubMed:11299370}; EC=3.4.21.92; AltName: Full=Endopeptidase ClpP5 {ECO:0000303|PubMed:11299370}; Short=nClpP5; AltName: Full=nClpP1; Flags: Precursor;	RecName: Full=ATP-dependent Clp protease proteolytic subunit {ECO:0000256|RuleBase:RU003567}; EC=3.4.21.92 {ECO:0000256|RuleBase:RU000549};	ATP-dependent Clp protease, proteolytic subunit	GO:0009507,chloroplast; GO:0009941,chloroplast envelope; GO:0009570,chloroplast stroma; GO:0009534,chloroplast thylakoid; GO:0009840,chloroplastic endopeptidase Clp complex; GO:0009532,plastid stroma; GO:0009579,thylakoid; GO:0004252,serine-type endopeptidase activity	PF00574.23:Clp protease
CmoCh01G002950	110.55	115.7	137	97.47	101.18	107.97	1865	2003	2346	1624	1720	1875	-0.383559	0.766544	0.000808865	Cmo_Chr01	1404034	1405031	-	CmoCh01G002950	--	K13425 WRKY transcription factor 22 | (RefSeq) WRKY transcription factor 22-like (A)	ko04016: MAPK signaling pathway - plant; ko04626: Plant-pathogen interaction	probable WRKY transcription factor 27 isoform X1 [Cucurbita moschata]	RecName: Full=Probable WRKY transcription factor 69; AltName: Full=WRKY DNA-binding protein 69;	SubName: Full=probable WRKY transcription factor 69 {ECO:0000313|RefSeq:XP_008454282.1};	--	GO:0005634,nucleus; GO:0003700,DNA-binding transcription factor activity; GO:0043565,sequence-specific DNA binding; GO:0006351,transcription, DNA-templated	PF03106.15:WRKY DNA -binding domain
CmoCh01G002970	11.9	11.89	10.44	9.09	9.42	9.21	712	730	634	537	568	567	-0.447839	0.73314	0.000462236	Cmo_Chr01	1410423	1417979	+	CmoCh01G002970	--	K11430 histone-lysine N-methyltransferase EZH2 [EC:2.1.1.43] | (RefSeq) histone-lysine N-methyltransferase EZA1 (A)	ko00310: Lysine degradation	histone-lysine N-methyltransferase EZA1 isoform X1 [Cucurbita moschata]	RecName: Full=Histone-lysine N-methyltransferase EZA1; EC=2.1.1.43; AltName: Full=CURLY LEAF-like 1; AltName: Full=Protein SET DOMAIN GROUP 10; AltName: Full=Protein SWINGER;	RecName: Full=Histone-lysine N-methyltransferase {ECO:0000256|PROSITE-ProRule:PRU00909}; EC=2.1.1.43 {ECO:0000256|PROSITE-ProRule:PRU00909};	Transcriptional repressor EZH1	GO:0005677,chromatin silencing complex; GO:0005634,nucleus; GO:0031519,PcG protein complex; GO:0009506,plasmodesma; GO:0003700,DNA-binding transcription factor activity; GO:0018024,histone-lysine N-methyltransferase activity; GO:0003727,single-stranded RNA binding; GO:0006349,regulation of gene expression by genetic imprinting; GO:0006351,transcription, DNA-templated	PF00856.28:SET domain
CmoCh01G002980	30.62	39.66	34.9	48.75	44.92	46.54	255	339	295	401	377	399	0.273105	1.20841	0.0817789	Cmo_Chr01	1420142	1420570	-	CmoCh01G002980	--	K09060 plant G-box-binding factor | (RefSeq) common plant regulatory factor 1-like (A)	--	bZIP transcription factor 53-like [Cucurbita moschata]	RecName: Full=bZIP transcription factor 53 {ECO:0000303|PubMed:11906833}; Short=AtbZIP53 {ECO:0000303|PubMed:11906833};	SubName: Full=Uncharacterized protein {ECO:0000313|EMBL:KGN52852.1};	--	GO:0005634,nucleus; GO:0003700,DNA-binding transcription factor activity; GO:0045735,nutrient reservoir activity; GO:0046982,protein heterodimerization activity; GO:0043565,sequence-specific DNA binding; GO:0009267,cellular response to starvation; GO:0006971,hypotonic response; GO:2000693,positive regulation of seed maturation; GO:0045893,positive regulation of transcription, DNA-templated; GO:00…	PF00170.21:bZIP transcription factor
CmoCh01G003000	4.01	4.09	4.4	5.61	5.41	5.4	224	234	249	309	304	310	0.251935	1.1908	0.0961455	Cmo_Chr01	1427084	1438565	+	CmoCh01G003000	--	K20296 vacuolar protein sorting-associated protein 51 | (RefSeq) vacuolar protein sorting-associated protein 51 homolog (A)	--	vacuolar protein sorting-associated protein 51 homolog [Cucurbita moschata]	RecName: Full=Vacuolar protein sorting-associated protein 51 homolog {ECO:0000303|PubMed:24757006}; AltName: Full=Protein UNHINGED {ECO:0000303|PubMed:24757006};	SubName: Full=vacuolar protein sorting-associated protein 51 homolog {ECO:0000313|RefSeq:XP_008461504.1, ECO:0000313|RefSeq:XP_008461505.1};	Uncharacterized conserved protein	GO:0005829,cytosol; GO:1990745,EARP complex; GO:0000938,GARP complex; GO:0005770,late endosome; GO:0055037,recycling endosome; GO:0006914,autophagy; GO:0032456,endocytic recycling; GO:0010305,leaf vascular tissue pattern formation; GO:0006869,lipid transport; GO:0007041,lysosomal transport; GO:0015031,protein transport; GO:0042147,retrograde transport, endosome to Golgi; GO:0007034,vacuolar trans…	PF08700.11:Vps51/Vps67
CmoCh01G003010	6.66	7.42	9.17	16.03	12	14.8	201	230	281	478	365	460	0.743894	1.67469	4.054e-05	Cmo_Chr01	1439539	1441517	+	CmoCh01G003010	--	K14191 18S rRNA (adenine1779-N6/adenine1780-N6)-dimethyltransferase [EC:2.1.1.183] | (RefSeq) ribosomal RNA small subunit methyltransferase (A)	--	ribosomal RNA small subunit methyltransferase [Cucurbita moschata]	RecName: Full=Ribosomal RNA small subunit methyltransferase {ECO:0000305}; EC=2.1.1.- {ECO:0000269|PubMed:22829145}; AltName: Full=18S nuclear rRNA (adenine(1785)-N(6)/adenine(1786)-N(6))-dimethyltransferase {ECO:0000305}; AltName: Full=Adenosine dimethyl transferase 1A {ECO:0000305}; AltName: Full=Dimethyladenosine transferase 1A {ECO:0000303|PubMed:19929881};	RecName: Full=rRNA adenine N(6)-methyltransferase {ECO:0000256|RuleBase:RU362106}; EC=2.1.1.- {ECO:0000256|RuleBase:RU362106};	Ribosomal RNA adenine dimethylase	GO:0005737,cytoplasm; GO:0005730,nucleolus; GO:0005634,nucleus; GO:0003723,RNA binding; GO:0000179,rRNA (adenine-N6,N6-)-dimethyltransferase activity; GO:0051301,cell division; GO:0001708,cell fate specification	PF00398.20:Ribosomal RNA adenine dimethylase
CmoCh01G003030	4.91	5.09	7.88	7.56	5.93	6.53	46	49	75	70	56	63	0.0255951	1.0179	0.934725	Cmo_Chr01	1442209	1444761	-	CmoCh01G003030	--	--	--	uncharacterized protein LOC111452065 [Cucurbita moschata]	--	SubName: Full=uncharacterized protein LOC103487289 {ECO:0000313|RefSeq:XP_008443784.1};	--	--	--
CmoCh01G003040	12.73	16.52	13.78	4.39	6.97	5.97	232	309	255	79	128	112	-1.45557	0.36461	2.30622e-11	Cmo_Chr01	1445038	1447150	-	CmoCh01G003040	--	K10661 E3 ubiquitin-protein ligase MARCH6 [EC:2.3.2.27] | (RefSeq) probable E3 ubiquitin ligase SUD1 (A)	ko04141: Protein processing in endoplasmic reticulum	uncharacterized protein LOC111452590 [Cucurbita moschata]	RecName: Full=Probable E3 ubiquitin ligase SUD1; EC=2.3.2.27; AltName: Full=Protein ECERIFERUM 9; AltName: Full=Protein SUPPRESSOR OF DRY2 DEFFECTS 1; Short=AtSUD1; AltName: Full=RING-type E3 ubiquitin transferase SUD1 {ECO:0000305}; AltName: Full=RING/U-box domain-containing protein;	SubName: Full=uncharacterized protein LOC103494737 {ECO:0000313|RefSeq:XP_016901466.1};	Protein involved in mRNA turnover and stability	GO:0030176,integral component of endoplasmic reticulum membrane; GO:1904264,NA; GO:0004842,ubiquitin-protein transferase activity; GO:0008270,zinc ion binding; GO:0042335,cuticle development; GO:0010143,cutin biosynthetic process; GO:0008299,isoprenoid biosynthetic process; GO:1900490,positive regulation of hydroxymethylglutaryl-CoA reductase (NADPH) activity; GO:0009414,response to water depriva…	PF12428.8:Protein of unknown function (DUF3675)
CmoCh01G003050	46.78	55.66	51.25	48.01	52.9	51.65	1018	1243	1132	1032	1160	1157	-0.152548	0.89966	0.190508	Cmo_Chr01	1450818	1453182	+	CmoCh01G003050	--	K07953 GTP-binding protein SAR1 [EC:3.6.5.-] | (RefSeq) GTP-binding protein SAR1A (A)	ko04141: Protein processing in endoplasmic reticulum	GTP-binding protein SAR1A [Cucurbita moschata]	RecName: Full=GTP-binding protein SAR1A;	SubName: Full=Uncharacterized protein {ECO:0000313|EMBL:KGN52847.1};	Vesicle coat complex COPII, GTPase subunit SAR1	GO:0005783,endoplasmic reticulum; GO:0005794,Golgi apparatus; GO:0005886,plasma membrane; GO:0005525,GTP binding; GO:0006886,intracellular protein transport; GO:0016192,vesicle-mediated transport	PF00025.21:ADP-ribosylation factor family
CmoCh01G003060	8.32	6.9	7.91	7.43	7.85	6.23	480	408	463	423	456	370	-0.248133	0.841985	0.0958121	Cmo_Chr01	1459336	1465842	+	CmoCh01G003060	--	K09422 transcription factor MYB, plant | (RefSeq) myb-related protein P-like (A)	--	uncharacterized protein LOC111451999 [Cucurbita moschata]	RecName: Full=Myb-related protein P;	SubName: Full=uncharacterized protein LOC103494740 {ECO:0000313|RefSeq:XP_008454300.1};	--	GO:0005634,nucleus; GO:0003677,DNA binding; GO:0006355,regulation of transcription, DNA-templated; GO:0006351,transcription, DNA-templated	PF07719.17:Tetratricopeptide repeat
CmoCh01G003090	8.58	15.26	13.43	15.34	16.79	7.36	34	62	54	60	67	30	-0.0638573	0.956703	0.868685	Cmo_Chr01	1471366	1471679	-	CmoCh01G003090	--	--	--	uncharacterized protein LOC111452494 [Cucurbita moschata]	--	SubName: Full=Uncharacterized protein {ECO:0000313|EMBL:KGN52838.1};	--	--	--
CmoCh01G003100	22.07	18.81	17.44	24.9	26.76	26.86	455	398	365	507	556	570	0.285804	1.21909	0.0527423	Cmo_Chr01	1474285	1475346	+	CmoCh01G003100	--	K20893 probable galacturonosyltransferase-like 1 [EC:2.4.1.-] | (RefSeq) probable galacturonosyltransferase-like 1 (A)	--	probable galacturonosyltransferase-like 7 [Cucurbita moschata]	RecName: Full=Probable galacturonosyltransferase-like 7; EC=2.4.1.-;	RecName: Full=Hexosyltransferase {ECO:0000256|RuleBase:RU362027}; EC=2.4.1.- {ECO:0000256|RuleBase:RU362027};	--	GO:0005794,Golgi apparatus; GO:0000139,Golgi membrane; GO:0016021,integral component of membrane; GO:0047262,polygalacturonate 4-alpha-galacturonosyltransferase activity; GO:0016757,transferase activity, transferring glycosyl groups; GO:0071555,cell wall organization; GO:0045489,pectin biosynthetic process; GO:0000271,polysaccharide biosynthetic process	PF01501.20:Glycosyl transferase family 8
CmoCh01G003110	1.64	1.85	1.68	1.98	2.09	1.56	112	130	117	134	144	110	-0.0216031	0.985137	0.920865	Cmo_Chr01	1484941	1492207	+	CmoCh01G003110	--	K10406 kinesin family member C2/C3 | (RefSeq) kinesin-like protein KIN-14I isoform X1 (A)	--	kinesin-like protein KIN-14I isoform X1 [Cucurbita moschata]	RecName: Full=Kinesin-like protein KIN-14I {ECO:0000305};	SubName: Full=kinesin-4 {ECO:0000313|RefSeq:XP_008454311.2};	Kinesin (KAR3 subfamily)	GO:0005871,kinesin complex; GO:0005874,microtubule; GO:0005524,ATP binding; GO:0016887,ATPase activity; GO:0008017,microtubule binding; GO:0003777,microtubule motor activity; GO:0007018,microtubule-based movement	PF00225.23:Kinesin motor domain
CmoCh01G003120	8.47	6.71	7.26	12.92	12.62	10.67	333	271	290	502	500	432	0.546476	1.46051	0.000510824	Cmo_Chr01	1493308	1498581	+	CmoCh01G003120	--	K01679 fumarate hydratase, class II [EC:4.2.1.2] | (RefSeq) fumarate hydratase 1, mitochondrial (A)	ko00020: Citrate cycle (TCA cycle); ko00620: Pyruvate metabolism; ko01200: Carbon metabolism	fumarate hydratase 1, mitochondrial [Cucurbita moschata]	RecName: Full=Fumarate hydratase 1, mitochondrial; Short=Fumarase 1; EC=4.2.1.2; Flags: Precursor;	SubName: Full=Uncharacterized protein {ECO:0000313|EMBL:KGN52832.1};	Fumarase	GO:0005739,mitochondrion; GO:0045239,tricarboxylic acid cycle enzyme complex; GO:0004333,fumarate hydratase activity; GO:0006106,fumarate metabolic process; GO:0006108,malate metabolic process; GO:0048868,pollen tube development; GO:0006979,response to oxidative stress; GO:0009651,response to salt stress; GO:0006099,tricarboxylic acid cycle	PF00206.20:Lyase
CmoCh01G003130	203.26	226.66	260.09	320.12	316.04	254.42	3658	4186	4751	5690	5731	4713	0.226856	1.17028	0.0669823	Cmo_Chr01	1499051	1501216	-	CmoCh01G003130	--	K02885 large subunit ribosomal protein L19e | (RefSeq) 60S ribosomal protein L19-1 (A)	ko03010: Ribosome	60S ribosomal protein L19-1 [Cucurbita moschata]	RecName: Full=60S ribosomal protein L19-1; AltName: Full=Protein EMBRYO DEFECTIVE 2386;	SubName: Full=60S ribosomal protein L19-1 {ECO:0000313|RefSeq:XP_018818006.1};	60s ribosomal protein L19	GO:0005829,cytosol; GO:0022625,cytosolic large ribosomal subunit; GO:0022626,cytosolic ribosome; GO:0016020,membrane; GO:0005730,nucleolus; GO:0005886,plasma membrane; GO:0009506,plasmodesma; GO:0042788,polysomal ribosome; GO:0003729,mRNA binding; GO:0003735,structural constituent of ribosome; GO:0006412,translation	PF01280.20:Ribosomal protein L19e
CmoCh01G003140	29.6	27.42	28.47	34.05	28.73	36.79	1864	1772	1820	2118	1823	2385	0.0802988	1.05724	0.528451	Cmo_Chr01	1502275	1510636	-	CmoCh01G003140	--	K00951 GTP pyrophosphokinase [EC:2.7.6.5] | (RefSeq) putative GTP diphosphokinase RSH1, chloroplastic isoform X1 (A)	ko00230: Purine metabolism	putative GTP diphosphokinase RSH1, chloroplastic isoform X1 [Cucurbita moschata]	RecName: Full=Putative GTP diphosphokinase RSH1, chloroplastic; EC=2.7.6.5; AltName: Full=RelA/SpoT homolog 1; Short=AtRSH1; AltName: Full=ppGpp synthetase RSH1; Flags: Precursor;	SubName: Full=putative GTP diphosphokinase RSH1, chloroplastic isoform X2 {ECO:0000313|RefSeq:XP_008454317.1};	Predicted guanosine polyphosphate pyrophosphohydrolase/synthase	GO:0009507,chloroplast; GO:0005524,ATP binding; GO:0005525,GTP binding; GO:0008728,GTP diphosphokinase activity; GO:0016301,kinase activity; GO:0015969,guanosine tetraphosphate metabolic process	PF13328.6:HD domain
CmoCh01G003150	10.3	11.29	13.53	14.78	19.38	8.34	48	54	64	68	91	40	0.128527	1.09318	0.709968	Cmo_Chr01	1510734	1511422	-	CmoCh01G003150	--	--	--	--	--	--	--	--	--
CmoCh01G003160	5	5.51	4.71	5.6	5.02	4.6	275	311	263	304	278	260	-0.145215	0.904245	0.375774	Cmo_Chr01	1512786	1518143	+	CmoCh01G003160	--	K00695 sucrose synthase [EC:2.4.1.13] | (RefSeq) sucrose synthase 2 (A)	ko00500: Starch and sucrose metabolism	sucrose synthase 2 [Cucurbita moschata]	RecName: Full=Sucrose synthase 2; EC=2.4.1.13; AltName: Full=Sucrose-UDP glucosyltransferase 2;	RecName: Full=Sucrose synthase {ECO:0000256|RuleBase:RU280817}; EC=2.4.1.13 {ECO:0000256|RuleBase:RU280817};	Glycosyltransferase	GO:0016157,sucrose synthase activity; GO:0005985,sucrose metabolic process	PF00862.19:Sucrose synthase
CmoCh01G003170	1.69	0.76	1.79	1.31	2.4	1.18	39	18	42	30	56	28	0.0648492	1.04598	0.886153	Cmo_Chr01	1519971	1521948	+	CmoCh01G003170	--	K08726 soluble epoxide hydrolase / lipid-phosphate phosphatase [EC:3.3.2.10 3.1.3.76] | (RefSeq) uncharacterized protein LOC110941524 (A)	ko00590: Arachidonic acid metabolism; ko04146: Peroxisome	uncharacterized protein LOC111452460 [Cucurbita moschata]	--	SubName: Full=Uncharacterized protein {ECO:0000313|EMBL:KGN52824.1};	Soluble epoxide hydrolase	GO:0003824,catalytic activity	PF00561.20:alpha/beta hydrolase fold
CmoCh01G003190	2.56	9.04	16.43	2.31	30.3	62.72	19	69	124	17	227	480	1.64568	3.12895	0.182617	Cmo_Chr01	1524115	1524616	-	CmoCh01G003190	--	--	--	protein SENESCENCE-ASSOCIATED GENE 21, mitochondrial-like [Cucurbita moschata]	RecName: Full=Protein SENESCENCE-ASSOCIATED GENE 21, mitochondrial {ECO:0000303|PubMed:9617813}; AltName: Full=Late embryogenesis abundant like 5 {ECO:0000303|PubMed:17092320}; Short=AtLEA5 {ECO:0000303|PubMed:17092320}; AltName: Full=Late embryogenis abundant protein 38 {ECO:0000303|PubMed:25005920}; Flags: Precursor;	SubName: Full=Indole-3-acetic acid-induced protein ARG2 {ECO:0000313|EMBL:EXB33514.1};	--	GO:0005739,mitochondrion; GO:0042631,cellular response to water deprivation; GO:0006952,defense response; GO:0010150,leaf senescence; GO:1900424,regulation of defense response to bacterium; GO:1900150,regulation of defense response to fungus; GO:1900055,regulation of leaf senescence; GO:2000028,regulation of photoperiodism, flowering; GO:0009737,response to abscisic acid; GO:0009646,response to a…	PF03242.13:Late embryogenesis abundant protein
CmoCh01G003200	13.89	14.28	15.1	20.71	17.66	14.37	309	326	341	455	396	329	0.142735	1.104	0.390539	Cmo_Chr01	1525479	1528406	+	CmoCh01G003200	--	K11091 U1 small nuclear ribonucleoprotein A | (RefSeq) U1 small nuclear ribonucleoprotein A (A)	ko03040: Spliceosome	U1 small nuclear ribonucleoprotein A-like [Cucurbita moschata]	RecName: Full=U1 small nuclear ribonucleoprotein A; Short=U1 snRNP protein A;	SubName: Full=U1 small nuclear ribonucleoprotein A {ECO:0000313|RefSeq:XP_008454331.1};	Spliceosomal protein snRNP-U1A/U2B	GO:0005829,cytosol; GO:0005730,nucleolus; GO:0005634,nucleus; GO:0005681,spliceosomal complex; GO:0005685,U1 snRNP; GO:0035614,snRNA stem-loop binding; GO:0030619,U1 snRNA binding; GO:0000398,mRNA splicing, via spliceosome	PF00076.22:RNA recognition motif. (a.k.a. RRM, RBD, or RNP domain)
CmoCh01G003210	13.12	15.32	18.74	18.59	17.02	15.48	378	453	548	529	494	459	-0.024973	0.982839	0.874569	Cmo_Chr01	1529049	1531722	-	CmoCh01G003210	--	K08678 UDP-glucuronate decarboxylase [EC:4.1.1.35] | (RefSeq) UDP-glucuronic acid decarboxylase 2-like (A)	ko00520: Amino sugar and nucleotide sugar metabolism	UDP-glucuronic acid decarboxylase 2-like [Cucurbita moschata]	RecName: Full=UDP-glucuronic acid decarboxylase 2; EC=4.1.1.35; AltName: Full=UDP-XYL synthase 2; AltName: Full=UDP-glucuronate decarboxylase 2; Short=UGD; Short=UXS-2; AltName: Full=dTDP-glucose 4-6-dehydratase homolog D18;	SubName: Full=UDP-glucuronic acid decarboxylase 2 {ECO:0000313|RefSeq:XP_008454336.1};	dTDP-glucose 4-6-dehydratase/UDP-glucuronic acid decarboxylase	GO:0005768,endosome; GO:0005794,Golgi apparatus; GO:0032580,Golgi cisterna membrane; GO:0000139,Golgi membrane; GO:0016021,integral component of membrane; GO:0016020,membrane; GO:0005886,plasma membrane; GO:0005802,trans-Golgi network; GO:0008460,dTDP-glucose 4,6-dehydratase activity; GO:0070403,NAD+ binding; GO:0048040,UDP-glucuronate decarboxylase activity; GO:0042732,D-xylose metabolic process…	PF16363.5:GDP-mannose 4,6 dehydratase
CmoCh01G003230	1.91	2.59	3.45	7.36	6.91	6.33	43	60	79	164	157	147	1.23457	2.35311	1.58286e-06	Cmo_Chr01	1536333	1538213	-	CmoCh01G003230	--	K14859 ribosome biogenesis protein SSF1/2 | (RefSeq) peter Pan-like protein (A)	--	peter Pan-like protein [Cucurbita moschata]	RecName: Full=Peter Pan-like protein;	SubName: Full=Uncharacterized protein {ECO:0000313|EMBL:KGN52812.1};	RNA-binding protein required for 60S ribosomal subunit biogenesis	GO:0030687,preribosome, large subunit precursor; GO:0019843,rRNA binding; GO:0000027,ribosomal large subunit assembly	PF04427.18:Brix domain
CmoCh01G003240	1.68	3.03	3.57	6.43	4.24	5.41	26	48	56	98	66	86	0.81964	1.76497	0.0164326	Cmo_Chr01	1538303	1539338	-	CmoCh01G003240	--	K14859 ribosome biogenesis protein SSF1/2 | (RefSeq) peter Pan-like protein (A)	--	peter Pan-like protein [Cucurbita moschata]	RecName: Full=Peter Pan-like protein;	SubName: Full=peter Pan-like protein {ECO:0000313|RefSeq:XP_008454337.1, ECO:0000313|RefSeq:XP_008454339.1, ECO:0000313|RefSeq:XP_008454340.1};	RNA-binding protein required for 60S ribosomal subunit biogenesis	GO:0030687,preribosome, large subunit precursor; GO:0019843,rRNA binding; GO:0000027,ribosomal large subunit assembly	PF04427.18:Brix domain
CmoCh01G003250	8.9	11.9	11	22.78	18.29	21.07	153	210	192	387	317	373	0.826599	1.7735	4.97287e-06	Cmo_Chr01	1539578	1541535	-	CmoCh01G003250	--	K18170 complex III assembly factor LYRM7 | (RefSeq) mitochondrial zinc maintenance protein 1, mitochondrial (A)	--	mitochondrial zinc maintenance protein 1, mitochondrial [Cucurbita moschata]	--	SubName: Full=Uncharacterized protein {ECO:0000313|EMBL:KGN52811.1};	--	--	PF05347.15:Complex 1 protein (LYR family)
CmoCh01G003260	12.21	14.79	18.49	10.28	11.68	9.9	333	414	512	277	321	278	-0.653513	0.63573	0.000173348	Cmo_Chr01	1541865	1544415	-	CmoCh01G003260	--	--	--	uncharacterized protein LOC111452804 isoform X2 [Cucurbita moschata]	--	SubName: Full=uncharacterized protein LOC103494772 {ECO:0000313|RefSeq:XP_008454343.1};	--	--	--
CmoCh01G003270	1.81	2.08	2.21	2.67	2.48	5.01	118	139	146	172	163	336	0.603331	1.51922	0.0291545	Cmo_Chr01	1545150	1553314	-	CmoCh01G003270	--	K14442 ATP-dependent RNA helicase DHX36 [EC:3.6.4.13] | (RefSeq) hypothetical protein (A)	ko03018: RNA degradation	LOW QUALITY PROTEIN: DExH-box ATP-dependent RNA helicase DExH8 [Cucurbita moschata]	RecName: Full=DExH-box ATP-dependent RNA helicase DExH8 {ECO:0000305}; EC=3.6.4.13; AltName: Full=Zinc finger CCCH domain-containing protein 31; Short=AtC3H31; EC=3.6.4.12;	SubName: Full=DExH-box ATP-dependent RNA helicase DExH8 isoform X1 {ECO:0000313|RefSeq:XP_008454344.1};	ATP-dependent RNA helicase A	GO:0009507,chloroplast; GO:0005737,cytoplasm; GO:0005730,nucleolus; GO:0005524,ATP binding; GO:0004004,ATP-dependent RNA helicase activity; GO:0003677,DNA binding; GO:0046872,metal ion binding; GO:0003729,mRNA binding; GO:0003723,RNA binding; GO:0006396,RNA processing	PF00271.31:Helicase conserved C-terminal domain
CmoCh01G003280	34.38	38.32	41.06	50.54	54.28	39.69	584	668	708	848	929	694	0.202018	1.15031	0.157836	Cmo_Chr01	1554778	1559009	+	CmoCh01G003280	--	K03938 NADH dehydrogenase (ubiquinone) Fe-S protein 5 | (RefSeq) NADH dehydrogenase [ubiquinone] iron-sulfur protein 5-B-like (A)	ko00190: Oxidative phosphorylation	NADH dehydrogenase [ubiquinone]	RecName: Full=NADH dehydrogenase [ubiquinone] iron-sulfur protein 5-B;	SubName: Full=Fiber protein Fb14 {ECO:0000313|EMBL:KGN52808.1};	--	GO:0005758,mitochondrial intermembrane space; GO:0005747,mitochondrial respiratory chain complex I; GO:0005739,mitochondrion; GO:0032981,mitochondrial respiratory chain complex I assembly; GO:0055114,oxidation-reduction process	PF10200.9:NADH:ubiquinone oxidoreductase, NDUFS5-15kDa
CmoCh01G003290	22.43	23.51	19.94	18.65	16.85	13.22	913	982	824	750	691	554	-0.580456	0.668753	0.000135825	Cmo_Chr01	1561248	1567308	+	CmoCh01G003290	--	K14963 COMPASS component SWD3 | (RefSeq) COMPASS-like H3K4 histone methylase component WDR5A (A)	--	WD repeat-containing protein 89 homolog [Cucurbita moschata]	RecName: Full=WD repeat-containing protein GTS1 {ECO:0000305}; AltName: Full=Protein GIGANTUS 1 {ECO:0000303|PubMed:24467952};	SubName: Full=WD repeat-containing protein 89 homolog isoform X1 {ECO:0000313|RefSeq:XP_008454356.1};	WD40 repeat protein	GO:0040008,regulation of growth; GO:0010029,regulation of seed germination	PF00400.32:WD domain, G-beta repeat
CmoCh01G003300	7.87	5.7	6.17	7.71	8.48	9.42	280	208	223	271	304	345	0.233987	1.17608	0.20748	Cmo_Chr01	1568631	1570463	-	CmoCh01G003300	--	K23541 Ca2+/H+ antiporter, TMEM165/GDT1 family | (RefSeq) pentatricopeptide repeat-containing protein At3g24000, mitochondrial-like (A)	--	pentatricopeptide repeat-containing protein At4g14050, mitochondrial [Cucurbita moschata]	RecName: Full=Pentatricopeptide repeat-containing protein At4g14050, mitochondrial; AltName: Full=Mitochondrial editing factor 35 {ECO:0000303|PubMed:26470017}; Flags: Precursor;	SubName: Full=LOW QUALITY PROTEIN: pentatricopeptide repeat-containing protein At4g14050, mitochondrial {ECO:0000313|RefSeq:XP_008454358.1};	FOG: PPR repeat	GO:0043231,intracellular membrane-bounded organelle; GO:0016020,membrane; GO:0005739,mitochondrion; GO:0004519,endonuclease activity; GO:0003723,RNA binding; GO:0008270,zinc ion binding; GO:0016554,cytidine to uridine editing; GO:0006397,mRNA processing; GO:0009451,RNA modification	PF01535.20:PPR repeat
CmoCh01G003310	116.37	109.03	109.2	75.66	80.47	84.66	11056	10630	10531	7100	7704	8280	-0.616442	0.652278	2.64742e-10	Cmo_Chr01	1572545	1579177	+	CmoCh01G003310	--	K00031 isocitrate dehydrogenase [EC:1.1.1.42] | (RefSeq) cytosolic isocitrate dehydrogenase [NADP]-like (A)	ko00020: Citrate cycle (TCA cycle); ko00480: Glutathione metabolism; ko01200: Carbon metabolism; ko01210: 2-Oxocarboxylic acid metabolism; ko01230: Biosynthesis of amino acids; ko04146: Peroxisome	translocase of chloroplast 159, chloroplastic-like [Cucurbita moschata]	RecName: Full=Translocase of chloroplast 159, chloroplastic; Short=AtToc159; EC=3.6.5.-; AltName: Full=159 kDa chloroplast outer envelope protein; AltName: Full=Plastid protein import 2; AltName: Full=Translocase of chloroplast 160, chloroplastic; Short=AtToc160; AltName: Full=Translocase of chloroplast 86, chloroplastic; Short=AtToc86;	SubName: Full=Chloroplast protein import component Toc159 {ECO:0000313|EMBL:KGN52800.1};	--	GO:0009507,chloroplast; GO:0009941,chloroplast envelope; GO:0009707,chloroplast outer membrane; GO:0005829,cytosol; GO:0016021,integral component of membrane; GO:0016020,membrane; GO:0009536,plastid; GO:0061927,TOC-TIC supercomplex I; GO:0051087,chaperone binding; GO:0004930,G protein-coupled receptor activity; GO:0005525,GTP binding; GO:0003924,GTPase activity; GO:0046872,metal ion binding; GO:0…	PF11886.8:Translocase of chloroplast 159/132, membrane anchor domain
CmoCh01G003320	1.66	2.81	1.86	2.13	2.97	3.07	30	52	34	38	54	57	0.225846	1.16946	0.536222	Cmo_Chr01	1579832	1582063	+	CmoCh01G003320	--	K10770 alkylated DNA repair protein alkB homolog 8 [EC:1.14.11.- 2.1.1.229] | (RefSeq) alkylated DNA repair protein alkB homolog 8 (A)	--	uncharacterized protein LOC111452220 [Cucurbita moschata]	RecName: Full=Alkylated DNA repair protein ALKBH8 homolog {ECO:0000305}; EC=1.14.11.- {ECO:0000305}; AltName: Full=Alpha-ketoglutarate-dependent dioxygenase ALKBH8 homolog {ECO:0000305}; Short=AtALKBH8 {ECO:0000303|PubMed:21653555};	SubName: Full=Uncharacterized protein {ECO:0000313|EMBL:KGN52799.1};	Uncharacterized conserved protein	GO:0051213,dioxygenase activity; GO:0008198,ferrous iron binding; GO:0003723,RNA binding; GO:0002098,tRNA wobble uridine modification	PF13532.6:2OG-Fe(II) oxygenase superfamily
CmoCh01G003330	3.99	4.78	4.44	4.59	4.16	5.19	139	171	157	158	146	186	-0.0628825	0.957349	0.753542	Cmo_Chr01	1586280	1589664	+	CmoCh01G003330	--	K14487 auxin responsive GH3 gene family | (RefSeq) putative indole-3-acetic acid-amido synthetase GH3.9 isoform X1 (A)	ko04075: Plant hormone signal transduction	putative indole-3-acetic acid-amido synthetase GH3.9 isoform X1 [Cucurbita moschata]	RecName: Full=Putative indole-3-acetic acid-amido synthetase GH3.9; EC=6.3.2.-; AltName: Full=Auxin-responsive GH3-like protein 9; Short=AtGH3-9;	SubName: Full=Uncharacterized protein {ECO:0000313|EMBL:ESR57524.1};	--	GO:0009941,chloroplast envelope; GO:0016874,ligase activity	PF03321.13:GH3 auxin-responsive promoter
CmoCh01G003340	95.14	99.24	106.47	109.29	110.67	122.04	2824	3023	3208	3204	3310	3729	0.0450096	1.03169	0.658387	Cmo_Chr01	1591960	1596026	+	CmoCh01G003340	--	K18881 D-lactate dehydratase [EC:4.2.1.130] | (RefSeq) protein DJ-1 homolog D (A)	ko00620: Pyruvate metabolism	protein DJ-1 homolog D [Cucurbita moschata]	RecName: Full=Protein DJ-1 homolog D; Short=AtDJ1D; AltName: Full=Lactoylglutathione lyase DJ1D; EC=4.4.1.5;	SubName: Full=Uncharacterized protein {ECO:0000313|EMBL:KGN52790.1};	Putative transcriptional regulator DJ-1	GO:0019172,glyoxalase III activity; GO:0004462,lactoylglutathione lyase activity	PF01965.24:DJ-1/PfpI family
CmoCh01G003350	1.18	0.74	0.98	0.72	0.82	0.51	88	57	74	53	62	39	-0.645042	0.639474	0.0425163	Cmo_Chr01	1601489	1608398	+	CmoCh01G003350	--	K10615 E3 ubiquitin-protein ligase HERC4 [EC:2.3.2.26] | (RefSeq) probable E3 ubiquitin-protein ligase HERC4 isoform X1 (A)	ko04120: Ubiquitin mediated proteolysis	PH, RCC1 and FYVE domains-containing protein 1 [Cucurbita moschata]	RecName: Full=PH, RCC1 and FYVE domains-containing protein 1 {ECO:0000303|PubMed:11563980}; AltName: Full=Protein Praf4 {ECO:0000303|PubMed:15358268};	SubName: Full=uncharacterized protein LOC103494787 {ECO:0000313|RefSeq:XP_008454367.1};	--	GO:0046872,metal ion binding; GO:0070300,phosphatidic acid binding; GO:0035091,phosphatidylinositol binding; GO:0017112,Rab guanyl-nucleotide exchange factor activity	PF00415.18:Regulator of chromosome condensation (RCC1) repeat
CmoCh01G003360	55.2	44.38	46.5	36.06	34.59	28.27	1601	1321	1369	1033	1011	844	-0.706746	0.6127	3.69616e-07	Cmo_Chr01	1609848	1612055	+	CmoCh01G003360	--	K13065 shikimate O-hydroxycinnamoyltransferase [EC:2.3.1.133] | (RefSeq) vinorine synthase-like (A)	ko00940: Phenylpropanoid biosynthesis; ko00941: Flavonoid biosynthesis; ko00945: Stilbenoid, diarylheptanoid and gingerol biosynthesis	vinorine synthase-like [Cucurbita moschata]	RecName: Full=Vinorine synthase; EC=2.3.1.160;	SubName: Full=acylsugar acyltransferase 3-like {ECO:0000313|RefSeq:XP_008454499.1};	--	GO:0050636,vinorine synthase activity; GO:0009820,alkaloid metabolic process	PF02458.15:Transferase family
CmoCh01G003370	11.12	10.27	10.38	8.69	11.04	9.48	57	54	54	44	57	50	-0.264141	0.832694	0.383084	Cmo_Chr01	1612591	1613690	-	CmoCh01G003370	--	--	--	--	--	--	--	--	--
CmoCh01G003400	32.73	31.71	35.74	44.48	39.71	44.77	868	863	962	1165	1061	1222	0.224534	1.1684	0.0551862	Cmo_Chr01	1617167	1620894	-	CmoCh01G003400	--	K00288 methylenetetrahydrofolate dehydrogenase (NADP+) / methenyltetrahydrofolate cyclohydrolase / formyltetrahydrofolate synthetase [EC:1.5.1.5 3.5.4.9 6.3.4.3] | (RefSeq) C-1-tetrahydrofolate synthase, cytoplasmic-like (A)	ko00670: One carbon pool by folate	bifunctional protein FolD 2 [Cucurbita moschata]	RecName: Full=Bifunctional protein FolD 2; AltName: Full=Tetrahydrofolate dehydrogenase/cyclohydrolase 2; Includes: RecName: Full=Methylenetetrahydrofolate dehydrogenase; EC=1.5.1.5; Includes: RecName: Full=Methenyltetrahydrofolate cyclohydrolase; EC=3.5.4.9;	SubName: Full=bifunctional protein FolD 2 isoform X1 {ECO:0000313|RefSeq:XP_008454369.1};	Methylenetetrahydrofolate dehydrogenase/methylenetetrahydrofolate cyclohydrolase	GO:0009507,chloroplast; GO:0005737,cytoplasm; GO:0005829,cytosol; GO:0004477,methenyltetrahydrofolate cyclohydrolase activity; GO:0004488,methylenetetrahydrofolate dehydrogenase (NADP+) activity; GO:0006730,one-carbon metabolic process; GO:0009853,photorespiration; GO:0044030,regulation of DNA methylation; GO:0035999,tetrahydrofolate interconversion; GO:0046653,tetrahydrofolate metabolic process	PF02882.19:Tetrahydrofolate dehydrogenase/cyclohydrolase, NAD(P)-binding domain
CmoCh01G003410	7.4	8.94	10.49	12.06	9.71	11.97	146	181	210	235	193	243	0.192729	1.14292	0.332079	Cmo_Chr01	1624393	1626633	-	CmoCh01G003410	--	K00859 dephospho-CoA kinase [EC:2.7.1.24] | (RefSeq) dephospho-CoA kinase (A)	ko00770: Pantothenate and CoA biosynthesis	dephospho-CoA kinase [Cucurbita moschata]	RecName: Full=Dephospho-CoA kinase; EC=2.7.1.24; AltName: Full=AtCoaE; AltName: Full=Dephosphocoenzyme A kinase;	SubName: Full=dephospho-CoA kinase {ECO:0000313|RefSeq:XP_008454373.1};	Similar to bacterial dephospho-CoA kinase	GO:0009507,chloroplast; GO:0005777,peroxisome; GO:0005773,vacuole; GO:0005524,ATP binding; GO:0004140,dephospho-CoA kinase activity; GO:0015937,coenzyme A biosynthetic process	PF01121.20:Dephospho-CoA kinase
CmoCh01G003420	1.07	1.1	2.2	2	2.41	1.79	33	35	69	61	75	57	0.366539	1.28926	0.302751	Cmo_Chr01	1629463	1634437	-	CmoCh01G003420	--	--	--	uncharacterized protein LOC111452126 [Cucurbita moschata]	--	SubName: Full=Uncharacterized protein {ECO:0000313|EMBL:KGN57484.1};	--	--	--
CmoCh01G003430	6.91	6.94	6.39	9.44	9.2	10.53	260	268	244	351	349	408	0.386713	1.30741	0.0127876	Cmo_Chr01	1636476	1641696	+	CmoCh01G003430	--	K08202 MFS transporter, OCT family, solute carrier family 22 (organic cation transporter), member 4/5 | (RefSeq) organic cation/carnitine transporter 4 (A)	--	organic cation/carnitine transporter 7 isoform X1 [Cucurbita moschata]	RecName: Full=Organic cation/carnitine transporter 7; Short=AtOCT7;	SubName: Full=organic cation/carnitine transporter 7 {ECO:0000313|RefSeq:XP_008456184.1};	Synaptic vesicle transporter SV2 (major facilitator superfamily)	GO:0016021,integral component of membrane; GO:0005886,plasma membrane; GO:0005524,ATP binding; GO:0090417,N-methylnicotinate transmembrane transporter activity; GO:0090416,nicotinate transmembrane transporter activity; GO:2001143,N-methylnicotinate transport; GO:2001142,nicotinate transport	PF00083.24:Sugar (and other) transporter
CmoCh01G003440	8.71	7.02	6.76	6.73	4.28	3.92	410	339	323	313	203	190	-0.734784	0.600908	0.000907012	Cmo_Chr01	1641824	1648261	-	CmoCh01G003440	--	--	--	uncharacterized protein LOC111452144 isoform X2 [Cucurbita moschata]	--	SubName: Full=Uncharacterized protein {ECO:0000313|EMBL:KGN57481.1};	--	--	PF04784.14:Protein of unknown function, DUF547
CmoCh01G003450	60.69	56.41	53.84	34.3	34.12	33.38	2664	2541	2399	1487	1509	1508	-0.890882	0.539284	1.58216e-17	Cmo_Chr01	1649256	1655042	+	CmoCh01G003450	--	K01845 glutamate-1-semialdehyde 2,1-aminomutase [EC:5.4.3.8] | (RefSeq) Glutamate-1-semialdehyde 2,1-aminomutase, chloroplastic (A)	ko00860: Porphyrin and chlorophyll metabolism	uncharacterized protein LOC111452143 [Cucurbita moschata]	RecName: Full=Uncharacterized protein At5g02240;	SubName: Full=Uncharacterized protein {ECO:0000313|EMBL:KGN57480.1};	Predicted dehydrogenase	GO:0048046,apoplast; GO:0009570,chloroplast stroma; GO:0005829,cytosol; GO:0005886,plasma membrane; GO:0005774,vacuolar membrane; GO:0009737,response to abscisic acid	PF13460.6:NAD(P)H-binding
CmoCh01G003460	5.85	4.04	3.89	4.53	3.72	2.36	89	63	60	68	57	37	-0.524212	0.695339	0.118622	Cmo_Chr01	1658340	1659122	+	CmoCh01G003460	--	--	--	zinc finger protein 4-like isoform X1 [Cucurbita moschata]	RecName: Full=Zinc finger protein 4 {ECO:0000305};	SubName: Full=Uncharacterized protein {ECO:0000313|EMBL:KGN57476.1};	--	GO:0005634,nucleus; GO:0003700,DNA-binding transcription factor activity; GO:0046872,metal ion binding; GO:0043565,sequence-specific DNA binding; GO:0044212,transcription regulatory region DNA binding; GO:0009738,abscisic acid-activated signaling pathway; GO:0019760,glucosinolate metabolic process; GO:0009788,negative regulation of abscisic acid-activated signaling pathway; GO:0006355,regulation …	PF13912.6:C2H2-type zinc finger
CmoCh01G003470	3.25	3.43	3.13	4.1	4.38	3.43	182	197	178	227	247	198	0.13629	1.09907	0.445417	Cmo_Chr01	1659549	1669918	-	CmoCh01G003470	--	K00975 glucose-1-phosphate adenylyltransferase [EC:2.7.7.27] | (RefSeq) putative two-component response regulator ARR21 (A)	ko00500: Starch and sucrose metabolism; ko00520: Amino sugar and nucleotide sugar metabolism	ALA-interacting subunit 5-like [Cucurbita moschata]	RecName: Full=Putative ALA-interacting subunit 4; Short=AtALIS4;	SubName: Full=ALA-interacting subunit 5-like {ECO:0000313|RefSeq:XP_008456197.1, ECO:0000313|RefSeq:XP_016901919.1};	Cell cycle control protein	GO:0016021,integral component of membrane	PF03381.15:LEM3 (ligand-effect modulator 3) family / CDC50 family
CmoCh01G003480	4.95	6.91	7.74	8.77	8.88	9.56	155	222	246	271	280	308	0.333879	1.2604	0.0812094	Cmo_Chr01	1679281	1686366	+	CmoCh01G003480	--	K01265 methionyl aminopeptidase [EC:3.4.11.18] | (RefSeq) methionine aminopeptidase 2B isoform X1 (A)	--	methionine aminopeptidase 2B isoform X1 [Cucurbita moschata]	RecName: Full=Methionine aminopeptidase 2B {ECO:0000255|HAMAP-Rule:MF_03175}; Short=MAP 2B {ECO:0000255|HAMAP-Rule:MF_03175}; Short=MetAP 2B {ECO:0000255|HAMAP-Rule:MF_03175}; EC=3.4.11.18 {ECO:0000255|HAMAP-Rule:MF_03175}; AltName: Full=Peptidase M {ECO:0000255|HAMAP-Rule:MF_03175};	RecName: Full=Methionine aminopeptidase 2 {ECO:0000256|HAMAP-Rule:MF_03175}; Short=MAP 2 {ECO:0000256|HAMAP-Rule:MF_03175}; Short=MetAP 2 {ECO:0000256|HAMAP-Rule:MF_03175}; AltName: Full=Peptidase M {ECO:0000256|HAMAP-Rule:MF_03175};	Metallopeptidase	GO:0005737,cytoplasm; GO:0004177,aminopeptidase activity; GO:0046872,metal ion binding; GO:0008235,metalloexopeptidase activity; GO:0016485,protein processing	PF00557.24:Metallopeptidase family M24
CmoCh01G003490	19.26	17.28	17.73	21.04	18.88	21.16	975	898	911	1052	963	1103	0.0294091	1.02059	0.807455	Cmo_Chr01	1686656	1690554	+	CmoCh01G003490	--	K03934 NADH dehydrogenase (ubiquinone) Fe-S protein 1 [EC:7.1.1.2 1.6.99.3] | (RefSeq) NADH dehydrogenase [ubiquinone] iron-sulfur protein 1, mitochondrial-like (A)	ko00190: Oxidative phosphorylation	NADH dehydrogenase [ubiquinone]	RecName: Full=NADH dehydrogenase [ubiquinone] iron-sulfur protein 1, mitochondrial; EC=1.6.5.3; EC=1.6.99.3; AltName: Full=76 kDa mitochondrial complex I subunit; AltName: Full=Complex I-76kD; Short=CI-76kD; AltName: Full=NADH-ubiquinone oxidoreductase 76 kDa subunit; Flags: Precursor;	SubName: Full=Uncharacterized protein {ECO:0000313|EMBL:KGN57464.1};	NADH-ubiquinone oxidoreductase, NDUFS1/75 kDa subunit	GO:0009507,chloroplast; GO:0005747,mitochondrial respiratory chain complex I; GO:0051537,2 iron, 2 sulfur cluster binding; GO:0051539,4 iron, 4 sulfur cluster binding; GO:0009055,electron transfer activity; GO:0046872,metal ion binding; GO:0008137,NADH dehydrogenase (ubiquinone) activity; GO:0042773,ATP synthesis coupled electron transport; GO:0006979,response to oxidative stress	PF00384.22:Molybdopterin oxidoreductase
CmoCh01G003530	8.51	8.62	9.39	10.49	9.14	9.79	325	338	364	396	352	385	0.00997304	1.00694	0.944728	Cmo_Chr01	1700853	1716378	-	CmoCh01G003530	--	K16458 centrosomal protein CEP104 | (RefSeq) hypothetical protein (A)	--	uncharacterized protein LOC111452120 [Cucurbita moschata]	--	SubName: Full=uncharacterized protein LOC103496867 {ECO:0000313|RefSeq:XP_008457118.2};	Kinesin light chain	--	PF13424.6:Tetratricopeptide repeat
CmoCh01G003540	7.69	8.41	9.76	9.72	9.16	9.55	205	230	264	256	246	262	-0.00274723	0.998098	0.986792	Cmo_Chr01	1717453	1721597	-	CmoCh01G003540	--	K13104 zinc finger protein 830 | (RefSeq) zinc finger protein 830-like (A)	--	zinc finger protein 830-like [Cucurbita moschata]	--	SubName: Full=Uncharacterized protein {ECO:0000313|EMBL:KGN62044.1};	Uncharacterized conserved protein	--	PF12874.7:Zinc-finger of C2H2 type
CmoCh01G003550	6.78	6.46	5.78	7.02	7.24	7.17	313	306	271	320	337	341	0.0294844	1.02065	0.846459	Cmo_Chr01	1722219	1734052	+	CmoCh01G003550	--	K06171 nicastrin | (RefSeq) nicastrin (A)	--	nicastrin [Cucurbita moschata]	RecName: Full=Nicastrin; Flags: Precursor;	SubName: Full=nicastrin isoform X1 {ECO:0000313|RefSeq:XP_008457115.1};	Transmembrane glycoprotein nicastrin	GO:0005887,integral component of plasma membrane; GO:0004175,endopeptidase activity; GO:0007219,Notch signaling pathway; GO:0016485,protein processing	PF05450.15:Nicastrin
CmoCh01G003560	15.06	12.36	11.97	20.06	18.09	15.91	57	48	46	75	69	62	0.31314	1.24241	0.288819	Cmo_Chr01	1734105	1734898	+	CmoCh01G003560	--	--	--	--	--	--	--	--	--
CmoCh01G003570	7.35	7.65	8.87	11.8	10.57	10.56	263	281	322	417	381	389	0.323919	1.25173	0.0302811	Cmo_Chr01	1735402	1743959	-	CmoCh01G003570	--	K02357 elongation factor Ts | (RefSeq) uncharacterized protein LOC18426703 (A)	--	elongation factor Ts, mitochondrial-like [Cucurbita moschata]	RecName: Full=Elongation factor Ts, mitochondrial {ECO:0000255|HAMAP-Rule:MF_03135}; Short=EF-Ts {ECO:0000255|HAMAP-Rule:MF_03135}; Short=EF-TsMt {ECO:0000255|HAMAP-Rule:MF_03135}; Flags: Precursor;	RecName: Full=Elongation factor Ts, mitochondrial {ECO:0000256|HAMAP-Rule:MF_03135}; Short=EF-Ts {ECO:0000256|HAMAP-Rule:MF_03135}; Short=EF-TsMt {ECO:0000256|HAMAP-Rule:MF_03135};	Mitochondrial translation elongation factor EF-Tsmt, catalyzes nucleotide exchange on EF-Tumt	GO:0005759,mitochondrial matrix; GO:0005739,mitochondrion; GO:0003746,translation elongation factor activity; GO:0070125,mitochondrial translational elongation	PF00889.19:Elongation factor TS
CmoCh01G003580	12.24	10.92	12.38	15.29	16.34	15.89	368	337	378	454	495	492	0.277628	1.2122	0.0390282	Cmo_Chr01	1745278	1751018	+	CmoCh01G003580	--	K22836 1,3-beta-glucanosyltransferase GAS5 [EC:2.4.1.-] | (RefSeq) 1,3-beta-glucanosyltransferase gel1-like (A)	--	EEF1A lysine methyltransferase 2-like [Cucurbita moschata]	--	RecName: Full=Protein-lysine N-methyltransferase LOC103496859 {ECO:0000256|HAMAP-Rule:MF_03188}; EC=2.1.1.- {ECO:0000256|HAMAP-Rule:MF_03188};	Methyltransferases	GO:0005737,cytoplasm; GO:0016279,protein-lysine N-methyltransferase activity	PF13847.6:Methyltransferase domain
CmoCh01G003590	52.92	60.03	73.27	69.16	74.86	67.04	750	873	1054	968	1069	978	0.0407573	1.02865	0.761475	Cmo_Chr01	1751637	1753480	-	CmoCh01G003590	--	--	--	uncharacterized protein LOC111452406 [Cucurbita moschata]	--	SubName: Full=uncharacterized protein LOC103496861 {ECO:0000313|RefSeq:XP_008457105.1, ECO:0000313|RefSeq:XP_008457106.1, ECO:0000313|RefSeq:XP_008457109.1};	--	--	PF04667.17:cAMP-regulated phosphoprotein/endosulfine conserved region
CmoCh01G003610	3.97	3.03	3.27	3.15	3.78	3.49	74	58	62	58	71	67	-0.122438	0.918634	0.664464	Cmo_Chr01	1755598	1760098	-	CmoCh01G003610	--	K10661 E3 ubiquitin-protein ligase MARCH6 [EC:2.3.2.27] | (RefSeq) probable E3 ubiquitin ligase SUD1 (A)	ko04141: Protein processing in endoplasmic reticulum	uncharacterized protein LOC111452226 isoform X2 [Cucurbita moschata]	RecName: Full=Probable E3 ubiquitin ligase SUD1; EC=2.3.2.27; AltName: Full=Protein ECERIFERUM 9; AltName: Full=Protein SUPPRESSOR OF DRY2 DEFFECTS 1; Short=AtSUD1; AltName: Full=RING-type E3 ubiquitin transferase SUD1 {ECO:0000305}; AltName: Full=RING/U-box domain-containing protein;	SubName: Full=Uncharacterized protein {ECO:0000313|EMBL:KGN57446.1};	Protein involved in mRNA turnover and stability	GO:0030176,integral component of endoplasmic reticulum membrane; GO:1904264,NA; GO:0004842,ubiquitin-protein transferase activity; GO:0008270,zinc ion binding; GO:0042335,cuticle development; GO:0010143,cutin biosynthetic process; GO:0008299,isoprenoid biosynthetic process; GO:1900490,positive regulation of hydroxymethylglutaryl-CoA reductase (NADPH) activity; GO:0009414,response to water depriva…	PF12428.8:Protein of unknown function (DUF3675)
CmoCh01G003620	50.28	43.56	47.36	55.81	48.37	53.28	1433	1274	1370	1571	1389	1563	0.0163215	1.01138	0.890104	Cmo_Chr01	1760893	1764078	-	CmoCh01G003620	--	K01358 ATP-dependent Clp protease, protease subunit [EC:3.4.21.92] | (RefSeq) ATP-dependent Clp protease proteolytic subunit 3, chloroplastic (A)	--	ATP-dependent Clp protease proteolytic subunit 3, chloroplastic [Cucurbita moschata]	RecName: Full=ATP-dependent Clp protease proteolytic subunit 3, chloroplastic {ECO:0000303|PubMed:11299370}; EC=3.4.21.92; AltName: Full=Endopeptidase ClpP3 {ECO:0000303|PubMed:11299370}; Short=nClpP3; AltName: Full=nClpP4; Flags: Precursor;	RecName: Full=ATP-dependent Clp protease proteolytic subunit {ECO:0000256|RuleBase:RU003567}; EC=3.4.21.92 {ECO:0000256|RuleBase:RU000549};	ATP-dependent Clp protease, proteolytic subunit	GO:0009507,chloroplast; GO:0009941,chloroplast envelope; GO:0009570,chloroplast stroma; GO:0009534,chloroplast thylakoid; GO:0009840,chloroplastic endopeptidase Clp complex; GO:0009532,plastid stroma; GO:0004252,serine-type endopeptidase activity	PF00574.23:Clp protease
CmoCh01G003630	21.44	19.83	22.19	22.68	23.31	24.8	335	318	352	350	367	399	0.0172335	1.01202	0.903753	Cmo_Chr01	1764434	1767100	+	CmoCh01G003630	--	--	--	uncharacterized protein LOC111452227 [Cucurbita moschata]	--	SubName: Full=Uncharacterized protein {ECO:0000313|EMBL:KGN57429.1};	--	--	--
CmoCh01G003640	5.93	11.18	10.4	7.86	14.07	14.79	136	263	242	178	325	349	0.277337	1.21196	0.312162	Cmo_Chr01	1769131	1771542	+	CmoCh01G003640	--	K04506 E3 ubiquitin-protein ligase SIAH1 [EC:2.3.2.27] | (RefSeq) E3 ubiquitin-protein ligase SINA-like 10 (A)	ko04120: Ubiquitin mediated proteolysis	uncharacterized protein LOC111452508 [Cucurbita moschata]	RecName: Full=E3 ubiquitin-protein ligase SINA-like 10; EC=2.3.2.27; AltName: Full=RING-type E3 ubiquitin transferase SINA-like 10 {ECO:0000305}; AltName: Full=Seven in absentia-like protein 10;	RecName: Full=E3 ubiquitin-protein ligase {ECO:0000256|RuleBase:RU201113}; EC=2.3.2.27 {ECO:0000256|RuleBase:RU201113};	Zn finger protein	GO:0005634,nucleus; GO:0061630,ubiquitin protein ligase activity; GO:0008270,zinc ion binding; GO:0007275,multicellular organism development; GO:0006511,ubiquitin-dependent protein catabolic process	PF03145.16:Seven in absentia protein family
CmoCh01G003660	16.67	14.59	15.08	22.58	22.16	25.84	453	407	416	606	607	723	0.466341	1.3816	0.000932695	Cmo_Chr01	1776492	1781371	+	CmoCh01G003660	--	K00604 methionyl-tRNA formyltransferase [EC:2.1.2.9] | (RefSeq) uncharacterized protein LOC111452018 isoform X1 (A)	ko00670: One carbon pool by folate; ko00970: Aminoacyl-tRNA biosynthesis	uncharacterized protein LOC111452018 isoform X2 [Cucurbita moschata]	RecName: Full=Formyltetrahydrofolate deformylase 1, mitochondrial; EC=3.5.1.10; Flags: Precursor;	SubName: Full=methionyl-tRNA formyltransferase isoform X2 {ECO:0000313|RefSeq:XP_008457092.1};	Methionyl-tRNA formyltransferase	GO:0005739,mitochondrion; GO:0008864,formyltetrahydrofolate deformylase activity; GO:0016742,hydroxymethyl-, formyl- and related transferase activity; GO:0006189,'de novo' IMP biosynthetic process; GO:0006730,one-carbon metabolic process; GO:0009853,photorespiration; GO:0046653,tetrahydrofolate metabolic process	PF00551.19:Formyl transferase
CmoCh01G003700	16.97	19.48	17.48	20.28	24.18	20.53	415	489	434	490	596	517	0.125728	1.09106	0.366228	Cmo_Chr01	1794406	1802763	-	CmoCh01G003700	--	K00868 pyridoxine kinase [EC:2.7.1.35] | (RefSeq) pyridoxal kinase-like (A)	ko00750: Vitamin B6 metabolism	pyridoxal kinase-like [Cucurbita moschata]	RecName: Full=Pyridoxal kinase; EC=2.7.1.35; AltName: Full=Protein SALT OVERLY SENSITIVE 4; AltName: Full=Pyridoxal kinase-like protein SOS4; AltName: Full=Pyridoxine kinase; Contains: RecName: Full=Pyridoxal kinase, N-terminally processed;	SubName: Full=pyridoxal kinase {ECO:0000313|RefSeq:XP_008457077.1};	Pyridoxal/pyridoxine/pyridoxamine kinase	GO:0005829,cytosol; GO:0005524,ATP binding; GO:0046872,metal ion binding; GO:0008478,pyridoxal kinase activity; GO:0042538,hyperosmotic salinity response; GO:0009443,pyridoxal 5'-phosphate salvage; GO:0008615,pyridoxine biosynthetic process; GO:0010054,trichoblast differentiation	PF08543.12:Phosphomethylpyrimidine kinase
CmoCh01G003720	9.17	11.92	8.23	9.05	19.61	9.48	78	104	71	76	168	83	0.228551	1.17166	0.485271	Cmo_Chr01	1810561	1810998	-	CmoCh01G003720	--	--	--	hypothetical protein Csa_3G348940 [Cucumis sativus]	--	SubName: Full=Uncharacterized protein {ECO:0000313|EMBL:KGN57848.1};	--	GO:0016021,integral component of membrane	--
CmoCh01G003730	10.17	9.78	8.91	10.97	10.9	10.53	737	727	655	785	796	785	0.0238218	1.01665	0.844582	Cmo_Chr01	1815290	1827868	-	CmoCh01G003730	--	K22686 pro-apoptotic serine protease NMA111 [EC:3.4.21.-] | (RefSeq) protease Do-like 7 (A)	--	protease Do-like 7 [Cucurbita moschata]	RecName: Full=Protease Do-like 7; EC=3.4.21.-;	SubName: Full=protease Do-like 7 isoform X2 {ECO:0000313|RefSeq:XP_008457071.1};	Predicted signaling-associated protein (contains a PDZ domain)	GO:0009507,chloroplast; GO:0005829,cytosol; GO:0008233,peptidase activity; GO:0004252,serine-type endopeptidase activity; GO:0010205,photoinhibition	PF13365.6:Trypsin-like peptidase domain
CmoCh01G003780	1053.19	1195.22	1063.64	927.43	854.37	1181.27	7054	8215	7231	6135	5766	8144	-0.300105	0.812193	0.0337577	Cmo_Chr01	1845236	1846309	+	CmoCh01G003780	--	K10745 ribonuclease H2 subunit C | (RefSeq) uncharacterized protein LOC107416231 (A)	ko03030: DNA replication	MLP-like protein 34 [Cucurbita moschata]	RecName: Full=MLP-like protein 34;	SubName: Full=Major latex protein {ECO:0000313|EMBL:KGN57817.1};	--	GO:0006952,defense response; GO:0009607,response to biotic stimulus	PF00407.19:Pathogenesis-related protein Bet v I family
CmoCh01G003790	110.92	168.65	141.86	49.06	54.67	24.66	1053	1643	1367	460	523	241	-1.86217	0.275062	3.74928e-15	Cmo_Chr01	1847595	1848083	+	CmoCh01G003790	--	K13448 calcium-binding protein CML | (RefSeq) probable calcium-binding protein CML23 (A)	ko04626: Plant-pathogen interaction	probable calcium-binding protein CML23 [Cucurbita moschata]	RecName: Full=Probable calcium-binding protein CML23; AltName: Full=Calmodulin-like protein 23;	SubName: Full=Uncharacterized protein {ECO:0000313|EMBL:KGN57816.1};	Calmodulin and related proteins (EF-Hand superfamily)	GO:0005509,calcium ion binding; GO:0009909,regulation of flower development; GO:0080164,regulation of nitric oxide metabolic process	PF00036.32:EF hand
CmoCh01G003810	30.75	33.33	33.92	30	35.75	39.16	659	733	738	635	772	864	-0.0420589	0.971268	0.76044	Cmo_Chr01	1855188	1861579	+	CmoCh01G003810	--	K07199 5'-AMP-activated protein kinase, regulatory beta subunit | (RefSeq) 5-AMP-activated protein kinase, beta subunit,interaction domain (A)	--	protein PTST, chloroplastic [Cucurbita moschata]	RecName: Full=Protein PTST, chloroplastic {ECO:0000303|PubMed:25710501}; AltName: Full=PROTEIN TARGETING TO STARCH {ECO:0000303|PubMed:25710501}; Flags: Precursor;	SubName: Full=protein PTST, chloroplastic isoform X1 {ECO:0000313|RefSeq:XP_008457048.1};	Protein involved in Snf1 protein kinase complex assembly	GO:0009507,chloroplast; GO:0009569,chloroplast starch grain; GO:0009570,chloroplast stroma; GO:0030247,polysaccharide binding; GO:2001070,starch binding; GO:0010581,regulation of starch biosynthetic process; GO:0019252,starch biosynthetic process	PF16561.5:Glycogen recognition site of AMP-activated protein kinase
CmoCh01G003820	1.47	2.21	1.71	1.28	1.39	1.1	22	34	26	19	21	17	-0.657436	0.634004	0.147784	Cmo_Chr01	1863666	1866149	+	CmoCh01G003820	--	--	--	protein APEM9-like [Cucurbita pepo subsp. pepo]	RecName: Full=Protein APEM9 {ECO:0000303|PubMed:21487094}; AltName: Full=ABERRANT PEROXISOME MORPHOLOGY 9 {ECO:0000303|PubMed:21487094}; AltName: Full=Protein DAYU {ECO:0000303|PubMed:24510720};	SubName: Full=uncharacterized protein LOC103496818 isoform X2 {ECO:0000313|RefSeq:XP_008457046.1};	--	GO:0016021,integral component of membrane; GO:0005730,nucleolus; GO:0005778,peroxisomal membrane; GO:0005777,peroxisome; GO:0015919,peroxisomal membrane transport; GO:0043574,peroxisomal transport	--
CmoCh01G003830	5.94	5.95	5.31	6.11	5.83	4.99	369	379	335	375	365	319	-0.166716	0.890869	0.273907	Cmo_Chr01	1866847	1882872	+	CmoCh01G003830	--	K08960 casein kinase 1, epsilon [EC:2.7.11.1] | (RefSeq) uncharacterized protein LOC111908231 (A)	--	importin-11 [Cucurbita moschata]	RecName: Full=Exportin-2; Short=Exp2; AltName: Full=Cellular apoptosis susceptibility protein homolog; AltName: Full=Importin-alpha re-exporter;	SubName: Full=importin-11 {ECO:0000313|RefSeq:XP_008457041.1};	Nuclear transport receptor KAP120 (importin beta superfamily)	GO:0005829,cytosol; GO:0016020,membrane; GO:0005635,nuclear envelope; GO:0009506,plasmodesma; GO:0005049,nuclear export signal receptor activity; GO:0008536,Ran GTPase binding; GO:0006886,intracellular protein transport; GO:0006611,protein export from nucleus; GO:0006606,protein import into nucleus	PF03810.19:Importin-beta N-terminal domain
CmoCh01G003840	7.33	9.02	11.02	13.09	13.59	13.87	38	48	58	67	71	74	0.427369	1.34478	0.150106	Cmo_Chr01	1882923	1884026	+	CmoCh01G003840	--	--	--	--	--	--	--	--	--
CmoCh01G003850	102.16	107.7	115.61	115.05	120.39	128.5	1184	1281	1360	1317	1406	1533	0.0210141	1.01467	0.846572	Cmo_Chr01	1888601	1889197	-	CmoCh01G003850	--	--	--	uncharacterized protein LOC111452824 [Cucurbita moschata]	--	SubName: Full=Uncharacterized protein {ECO:0000313|EMBL:KGN57805.1};	--	GO:0016021,integral component of membrane	--
CmoCh01G003860	4.24	4.11	4.74	4.37	4.49	5.22	165	164	187	168	176	209	-0.0333138	0.977173	0.858416	Cmo_Chr01	1890316	1898849	+	CmoCh01G003860	--	K10867 nibrin | (RefSeq) nijmegen breakage syndrome 1 protein (A)	ko03440: Homologous recombination	nijmegen breakage syndrome 1 protein [Cucurbita moschata]	RecName: Full=Nijmegen breakage syndrome 1 protein {ECO:0000303|PubMed:17182003}; Short=AtNbs1 {ECO:0000303|PubMed:17182003};	SubName: Full=nijmegen breakage syndrome 1 protein isoform X2 {ECO:0000313|RefSeq:XP_008457038.1};	--	GO:0030870,Mre11 complex; GO:0000784,nuclear chromosome, telomeric region; GO:0016605,PML body; GO:0003684,damaged DNA binding; GO:0006974,cellular response to DNA damage stimulus; GO:0071479,cellular response to ionizing radiation; GO:0032508,DNA duplex unwinding; GO:0000724,double-strand break repair via homologous recombination; GO:0007095,mitotic G2 DNA damage checkpoint; GO:0006312,mitotic r…	PF00498.26:FHA domain
CmoCh01G003870	2.94	10.97	10.82	3.48	7.06	8.23	76	291	284	89	184	219	-0.531812	0.691685	0.412428	Cmo_Chr01	1901787	1903118	+	CmoCh01G003870	--	K10260 F-box and WD-40 domain protein 7 | (RefSeq) WD40/YVTN repeat-like-containing domain (A)	ko04120: Ubiquitin mediated proteolysis	U-box domain-containing protein 21-like [Cucurbita moschata]	RecName: Full=U-box domain-containing protein 21; EC=2.3.2.27; AltName: Full=Plant U-box protein 21; AltName: Full=RING-type E3 ubiquitin transferase PUB21 {ECO:0000305};	RecName: Full=RING-type E3 ubiquitin transferase {ECO:0000256|SAAS:SAAS00702733}; EC=2.3.2.27 {ECO:0000256|SAAS:SAAS00702733};	--	GO:0004842,ubiquitin-protein transferase activity; GO:0010200,response to chitin	PF04564.15:U-box domain
CmoCh01G003880	75.93	81.39	89.17	87.53	74.07	92.33	3290	3619	3922	3746	3234	4118	-0.095444	0.935984	0.433366	Cmo_Chr01	1907448	1914423	+	CmoCh01G003880	--	K00963 UTP--glucose-1-phosphate uridylyltransferase [EC:2.7.7.9] | (RefSeq) UTP--glucose-1-phosphate uridylyltransferase (A)	ko00040: Pentose and glucuronate interconversions; ko00052: Galactose metabolism; ko00500: Starch and sucrose metabolism; ko00520: Amino sugar and nucleotide sugar metabolism	UTP--glucose-1-phosphate uridylyltransferase [Cucurbita moschata]	RecName: Full=UTP--glucose-1-phosphate uridylyltransferase; EC=2.7.7.9; AltName: Full=UDP-glucose pyrophosphorylase; Short=UDPGP; Short=UGPase;	RecName: Full=UTP--glucose-1-phosphate uridylyltransferase {ECO:0000256|PIRNR:PIRNR000806}; EC=2.7.7.9 {ECO:0000256|PIRNR:PIRNR000806};	UDP-glucose pyrophosphorylase	GO:0005737,cytoplasm; GO:0003983,UTP:glucose-1-phosphate uridylyltransferase activity; GO:0006011,UDP-glucose metabolic process	PF01704.18:UTP--glucose-1-phosphate uridylyltransferase
CmoCh01G003890	3.06	2.7	4.45	3.57	3.59	3.2	65	59	96	75	77	70	-0.116952	0.922134	0.679658	Cmo_Chr01	1916005	1917099	+	CmoCh01G003890	--	--	--	uncharacterized protein LOC111452035 [Cucurbita moschata]	--	SubName: Full=Uncharacterized protein {ECO:0000313|EMBL:KGN57799.1};	--	GO:0016021,integral component of membrane	--
CmoCh01G003910	230.22	227.14	263.52	458.86	439.86	397.45	4961	5023	5764	9766	9551	8816	0.705434	1.63063	1.64832e-12	Cmo_Chr01	1927672	1930442	-	CmoCh01G003910	--	K01915 glutamine synthetase [EC:6.3.1.2] | (RefSeq) glutamine synthetase cytosolic isozyme (A)	ko00220: Arginine biosynthesis; ko00250: Alanine, aspartate and glutamate metabolism; ko00630: Glyoxylate and dicarboxylate metabolism; ko00910: Nitrogen metabolism; ko01230: Biosynthesis of amino acids	glutamine synthetase cytosolic isozyme [Cucurbita moschata]	RecName: Full=Glutamine synthetase cytosolic isozyme; EC=6.3.1.2; AltName: Full=GS1; AltName: Full=Glutamate--ammonia ligase;	RecName: Full=Glutamine synthetase {ECO:0000256|RuleBase:RU004356}; EC=6.3.1.2 {ECO:0000256|RuleBase:RU004356};	Glutamine synthetase	GO:0005737,cytoplasm; GO:0005524,ATP binding; GO:0004356,glutamate-ammonia ligase activity; GO:0006542,glutamine biosynthetic process	PF03951.19:Glutamine synthetase, beta-Grasp domain
CmoCh01G003920	4.46	3.97	3.9	2.51	3	2.14	81	74	72	45	55	40	-0.83361	0.561123	0.00421408	Cmo_Chr01	1938675	1939684	-	CmoCh01G003920	--	K09422 transcription factor MYB, plant | (RefSeq) transcription factor MYB20-like (A)	--	transcription factor MYB20-like [Cucurbita moschata]	RecName: Full=Transcription factor MYB20 {ECO:0000305}; AltName: Full=Myb-related protein 20 {ECO:0000303|PubMed:16463103}; Short=AtMYB20 {ECO:0000303|PubMed:11597504};	SubName: Full=protein ODORANT1 {ECO:0000313|RefSeq:XP_008457024.1};	Transcription factor, Myb superfamily	GO:0005634,nucleus; GO:0001046,core promoter sequence-specific DNA binding; GO:0003700,DNA-binding transcription factor activity; GO:0000981,DNA-binding transcription factor activity, RNA polymerase II-specific; GO:0043565,sequence-specific DNA binding; GO:0001135,RNA polymerase II transcription regulator recruiting activity; GO:0044212,transcription regulatory region DNA binding; GO:0030154,cell…	PF00249.31:Myb-like DNA-binding domain
CmoCh01G003930	5.06	6.41	6.84	3.75	6.11	5.17	97	126	133	71	118	102	-0.425463	0.7446	0.094652	Cmo_Chr01	1942587	1943937	+	CmoCh01G003930	--	K11275 histone H1/5 | (RefSeq) histone H1-like (A)	--	HMG-Y-related protein A-like [Cucurbita moschata]	RecName: Full=HMG-Y-related protein A; AltName: Full=Protein SB16A;	SubName: Full=HMG-Y-related protein A-like {ECO:0000313|RefSeq:XP_008456999.1};	--	GO:0000786,nucleosome; GO:0005634,nucleus; GO:0003677,DNA binding; GO:0006334,nucleosome assembly; GO:0006355,regulation of transcription, DNA-templated	PF00538.19:linker histone H1 and H5 family
CmoCh01G003980	5.44	6.4	5.11	4.73	4.29	5.71	63	76	60	54	50	68	-0.344299	0.787691	0.242538	Cmo_Chr01	1954772	1955470	+	CmoCh01G003980	--	--	--	uncharacterized protein LOC111452044 [Cucurbita moschata]	--	SubName: Full=Uncharacterized protein {ECO:0000313|EMBL:KGN57780.1};	--	--	--
CmoCh01G004020	6.03	6.58	7.02	8.84	7.95	9.39	143	160	169	207	190	229	0.275652	1.21054	0.135685	Cmo_Chr01	1968532	1972256	+	CmoCh01G004020	--	K14692 solute carrier family 30 (zinc transporter), member 5/7 | (RefSeq) SmMTP12; hypothetical protein (A)	--	zinc transporter 5-like isoform X1 [Cucurbita moschata]	--	SubName: Full=zinc transporter 5 isoform X1 {ECO:0000313|RefSeq:XP_008461591.1, ECO:0000313|RefSeq:XP_008461592.1};	--	GO:0016021,integral component of membrane	PF00892.20:EamA-like transporter family
CmoCh01G004030	2.66	2.36	3.34	6.12	4.8	5.17	11	10	14	25	20	22	0.806726	1.74924	0.127167	Cmo_Chr01	1972409	1972944	+	CmoCh01G004030	--	--	--	--	--	--	--	--	--
CmoCh01G004040	17.34	18.74	20.82	15.46	20.73	19.01	210	233	256	185	253	237	-0.184808	0.879766	0.302955	Cmo_Chr01	1974724	1975506	+	CmoCh01G004040	--	--	--	uncharacterized protein LOC111452452 [Cucurbita moschata]	--	SubName: Full=Uncharacterized protein {ECO:0000313|EMBL:KGN57754.1};	--	--	--
CmoCh01G004080	140.42	122.02	122.09	203.05	181.42	192	2707	2414	2389	3866	3524	3810	0.441973	1.35846	8.83745e-05	Cmo_Chr01	1991493	1993565	-	CmoCh01G004080	--	K19032 30S ribosomal protein 3 | (RefSeq) 30S ribosomal protein 3, chloroplastic-like (A)	--	30S ribosomal protein 3, chloroplastic-like [Cucurbita moschata]	RecName: Full=30S ribosomal protein 3, chloroplastic {ECO:0000303|PubMed:10874039}; AltName: Full=Chloroplastic small ribosomal subunit protein cS23 {ECO:0000303|PubMed:28007896}; AltName: Full=Plastid-specific 30S ribosomal protein 3; Short=PSRP-3; Flags: Precursor;	SubName: Full=30S ribosomal protein 3, chloroplastic-like {ECO:0000313|RefSeq:XP_008461583.1};	--	GO:0009507,chloroplast; GO:0005840,ribosome; GO:0019843,rRNA binding; GO:0003735,structural constituent of ribosome; GO:0006412,translation	PF04839.13:Plastid and cyanobacterial ribosomal protein (PSRP-3 / Ycf65)
CmoCh01G004090	86.27	84.76	81.28	120.12	116.8	143.53	1829	1844	1749	2515	2495	3132	0.451873	1.36781	0.000229476	Cmo_Chr01	1994404	1995495	-	CmoCh01G004090	--	K01611 S-adenosylmethionine decarboxylase [EC:4.1.1.50] | (RefSeq) S-adenosylmethionine decarboxylase proenzyme-like (A)	ko00270: Cysteine and methionine metabolism; ko00330: Arginine and proline metabolism	S-adenosylmethionine decarboxylase proenzyme-like [Cucurbita moschata]	RecName: Full=S-adenosylmethionine decarboxylase proenzyme; Short=AdoMetDC; Short=SAMDC; EC=4.1.1.50; Contains: RecName: Full=S-adenosylmethionine decarboxylase alpha chain; Contains: RecName: Full=S-adenosylmethionine decarboxylase beta chain; Flags: Precursor;	RecName: Full=S-adenosylmethionine decarboxylase proenzyme {ECO:0000256|PIRNR:PIRNR001355}; EC=4.1.1.50 {ECO:0000256|PIRNR:PIRNR001355};	S-adenosylmethionine decarboxylase	GO:0004014,adenosylmethionine decarboxylase activity; GO:0006557,S-adenosylmethioninamine biosynthetic process; GO:0008295,spermidine biosynthetic process; GO:0006597,spermine biosynthetic process	PF01536.16:Adenosylmethionine decarboxylase
CmoCh01G004100	55.25	62.42	68.53	83.13	91.54	80.84	251	291	316	373	419	378	0.315006	1.24402	0.0346465	Cmo_Chr01	1996943	1998864	-	CmoCh01G004100	--	--	--	--	--	--	--	--	--
CmoCh01G004110	6.06	5.61	6.16	6.24	6.61	7.93	254	241	262	258	279	342	0.081055	1.05779	0.631215	Cmo_Chr01	2001619	2007683	-	CmoCh01G004110	--	K00876 uridine kinase [EC:2.7.1.48] | (RefSeq) uridine kinase-like protein 2, chloroplastic (A)	ko00240: Pyrimidine metabolism	uridine kinase-like protein 2, chloroplastic isoform X1 [Cucurbita moschata]	RecName: Full=Uridine kinase-like protein 2, chloroplastic; Includes: RecName: Full=Uridine kinase; Short=UK; EC=2.7.1.48; Includes: RecName: Full=Putative uracil phosphoribosyltransferase; Short=UPRTase; EC=2.4.2.9; AltName: Full=UMP pyrophosphorylase; Flags: Precursor;	RecName: Full=Uridine kinase {ECO:0000256|RuleBase:RU003825}; EC=2.7.1.48 {ECO:0000256|RuleBase:RU003825};	Armadillo/beta-Catenin/plakoglobin	GO:0009507,chloroplast; GO:0005829,cytosol; GO:0005524,ATP binding; GO:0005525,GTP binding; GO:0016757,transferase activity, transferring glycosyl groups; GO:0004849,uridine kinase activity; GO:0006207,'de novo' pyrimidine nucleobase biosynthetic process; GO:0044211,CTP salvage; GO:2001006,regulation of cellulose biosynthetic process; GO:1901141,regulation of lignin biosynthetic process; GO:20009…	PF14681.6:Uracil phosphoribosyltransferase
CmoCh01G004120	24.13	23.62	26.32	28.86	27.78	23.94	1132	1137	1253	1337	1313	1156	-0.0204605	0.985918	0.857452	Cmo_Chr01	2012474	2015422	+	CmoCh01G004120	--	K03248 translation initiation factor 3 subunit G | (RefSeq) eukaryotic translation initiation factor 3 subunit G-like (A)	ko03013: RNA transport	eukaryotic translation initiation factor 3 subunit G-like [Cucurbita moschata]	RecName: Full=Oligouridylate-binding protein 1A; Short=AtUBP1a; AltName: Full=Polyuridylate-binding protein UBP1A; Short=Poly(U)-binding protein UBP1A;	RecName: Full=Eukaryotic translation initiation factor 3 subunit G {ECO:0000256|HAMAP-Rule:MF_03006}; Short=eIF3g {ECO:0000256|HAMAP-Rule:MF_03006}; AltName: Full=Eukaryotic translation initiation factor 3 RNA-binding subunit {ECO:0000256|HAMAP-Rule:MF_03006}; Short=eIF-3 RNA-binding subunit {ECO:0000256|HAMAP-Rule:MF_03006}; AltName: Full=Eukaryotic translation initiation factor 3 subunit 4 {ECO…	Translation initiation factor 3, subunit g (eIF-3g)	GO:0005634,nucleus; GO:0003723,RNA binding; GO:0006397,mRNA processing	PF12353.8:Eukaryotic translation initiation factor 3 subunit G
CmoCh01G004130	11.73	11.15	11.99	13.93	15.55	11.4	405	395	420	475	541	405	0.0855938	1.06112	0.566526	Cmo_Chr01	2017216	2019892	+	CmoCh01G004130	--	K23877 xyloglucan O-acetyltransferase | (RefSeq) protein ALTERED XYLOGLUCAN 4-like (A)	--	protein trichome birefringence-like 19 [Cucurbita moschata]	RecName: Full=Protein trichome birefringence-like 19;	SubName: Full=LOW QUALITY PROTEIN: protein trichome birefringence-like 19 {ECO:0000313|RefSeq:XP_008461577.1};	--	GO:0005794,Golgi apparatus; GO:0016021,integral component of membrane; GO:0016413,O-acetyltransferase activity; GO:0071554,cell wall organization or biogenesis	PF13839.6:GDSL/SGNH-like Acyl-Esterase family found in Pmr5 and Cas1p
CmoCh01G004150	2.09	1.9	1.01	2.5	1.71	1.4	45	42	22	53	37	31	0.0143235	1.00998	0.972652	Cmo_Chr01	2021705	2023628	+	CmoCh01G004150	--	K20724 transmembrane protein 33 | (RefSeq) uncharacterized protein LOC111452483 (A)	--	uncharacterized protein LOC111452483 [Cucurbita moschata]	--	SubName: Full=transmembrane protein 33 homolog {ECO:0000313|RefSeq:XP_018834911.1};	--	--	PF03661.13:Uncharacterised protein family (UPF0121)
CmoCh01G004160	22.49	21.83	20.32	31.78	25.05	18.55	750	747	688	1047	842	637	0.0772635	1.05501	0.666425	Cmo_Chr01	2024634	2029998	+	CmoCh01G004160	--	K15889 prenylcysteine alpha-carboxyl methylesterase [EC:3.1.1.-] | (RefSeq) isoprenylcysteine alpha-carbonyl methylesterase ICME-like (A)	ko00900: Terpenoid backbone biosynthesis	isoprenylcysteine alpha-carbonyl methylesterase ICME-like [Cucurbita moschata]	RecName: Full=Isoprenylcysteine alpha-carbonyl methylesterase ICME; EC=3.1.1.n2; AltName: Full=Isoprenylcysteine methylesterase; AltName: Full=Prenylcysteine methylesterase; Short=AtPCME;	SubName: Full=Uncharacterized protein {ECO:0000313|EMBL:KGN57732.1};	Carboxylesterase and related proteins	GO:0005789,endoplasmic reticulum membrane; GO:0000139,Golgi membrane; GO:0016021,integral component of membrane; GO:0016020,membrane; GO:0010296,prenylcysteine methylesterase activity; GO:0009056,catabolic process; GO:0009737,response to abscisic acid	PF07859.13:alpha/beta hydrolase fold
CmoCh01G004180	28.47	31.69	26.86	27.02	26.66	19.45	640	731	613	600	604	450	-0.396352	0.759777	0.0117224	Cmo_Chr01	2047553	2048710	-	CmoCh01G004180	--	K09422 transcription factor MYB, plant | (RefSeq) protein rough sheath 2 homolog (A)	--	protein rough sheath 2 homolog [Cucurbita moschata]	RecName: Full=Transcription factor AS1 {ECO:0000303|PubMed:11140682}; AltName: Full=Myb-related protein 91 {ECO:0000303|PubMed:9839469}; Short=AtMYB91 {ECO:0000303|PubMed:9839469}; AltName: Full=Protein ASYMMETRIC LEAVES 1 {ECO:0000303|PubMed:11140682}; AltName: Full=Protein PHANTASTICA {ECO:0000303|PubMed:10102816}; Short=AtPHAN {ECO:0000303|PubMed:10102816};	SubName: Full=LOW QUALITY PROTEIN: transcription factor AS1-like {ECO:0000313|RefSeq:XP_008461573.1};	Transcription factor, Myb superfamily	GO:0000793,condensed chromosome; GO:0005730,nucleolus; GO:0005634,nucleus; GO:0003677,DNA binding; GO:0003700,DNA-binding transcription factor activity; GO:0042803,protein homodimerization activity; GO:0000981,DNA-binding transcription factor activity, RNA polymerase II-specific; GO:0043565,sequence-specific DNA binding; GO:0001135,RNA polymerase II transcription regulator recruiting activity; GO…	PF00249.31:Myb-like DNA-binding domain
CmoCh01G004190	16.76	15.26	14.16	15.28	17.02	13.32	863	806	740	777	883	706	-0.162675	0.893367	0.233143	Cmo_Chr01	2050690	2058074	+	CmoCh01G004190	--	--	--	uncharacterized protein LOC111452530 isoform X1 [Cucurbita moschata]	--	SubName: Full=uncharacterized protein LOC103500140 isoform X1 {ECO:0000313|RefSeq:XP_008461569.1};	--	--	--
CmoCh01G004200	41.83	42.27	40.22	16.9	18.87	20.2	1080	1120	1054	431	491	537	-1.29265	0.408201	5.68554e-25	Cmo_Chr01	2058764	2061611	+	CmoCh01G004200	--	--	--	uncharacterized protein LOC111452052 [Cucurbita moschata]	--	SubName: Full=Uncharacterized protein {ECO:0000313|EMBL:KGN57720.1};	--	--	--
CmoCh01G004210	9.96	9.03	9.32	6.34	7.58	7.73	412	383	391	259	316	329	-0.527955	0.693537	0.000536236	Cmo_Chr01	2063082	2073541	+	CmoCh01G004210	--	K08869 aarF domain-containing kinase | (RefSeq) LOW QUALITY PROTEIN: uncharacterized aarF domain-containing protein kinase 1 (A)	--	LOW QUALITY PROTEIN: uncharacterized aarF domain-containing protein kinase 1 [Cucurbita moschata]	RecName: Full=Putative ABC1 protein At2g40090; Flags: Precursor;	SubName: Full=uncharacterized aarF domain-containing protein kinase 1 isoform X2 {ECO:0000313|RefSeq:XP_008461566.1};	Predicted unusual protein kinase	GO:0005215,transporter activity	PF03109.16:ABC1 family
CmoCh01G004230	7.55	8.18	8.86	7.89	7.65	7.14	188	209	224	194	192	183	-0.258134	0.836169	0.134277	Cmo_Chr01	2077885	2079269	-	CmoCh01G004230	--	K23327 protein Hikeshi | (RefSeq) protein OPI10 homolog (A)	--	protein OPI10 homolog [Cucurbita moschata]	--	SubName: Full=protein OPI10 homolog {ECO:0000313|RefSeq:XP_008461564.1};	Uncharacterized conserved protein	--	PF05603.12:Protein of unknown function (DUF775)
CmoCh01G004260	12.45	13.04	13.09	13.76	12.06	17.03	414	445	442	452	404	583	0.0127973	1.00891	0.937949	Cmo_Chr01	2087033	2091433	+	CmoCh01G004260	--	K01076 abhydrolase domain-containing protein 17 [EC:3.1.2.22] | (RefSeq) protein ABHD17B-like (A)	--	protein ABHD17B-like [Cucurbita moschata]	--	SubName: Full=protein ABHD17B isoform X1 {ECO:0000313|RefSeq:XP_008444091.1};	Predicted alpha/beta hydrolase	--	PF12146.8:Serine aminopeptidase, S33
CmoCh01G004280	15.4	14.26	15.97	21.02	18.8	19.56	322	306	339	434	396	421	0.238896	1.18009	0.0925838	Cmo_Chr01	2098669	2102376	+	CmoCh01G004280	--	K01056 peptidyl-tRNA hydrolase, PTH1 family [EC:3.1.1.29] | (RefSeq) chloroplastic group IIB intron splicing facilitator CRS2-B, chloroplastic-like (A)	--	chloroplastic group IIB intron splicing facilitator CRS2-B, chloroplastic-like [Cucurbita moschata]	RecName: Full=Chloroplastic group IIB intron splicing facilitator CRS2-B, chloroplastic; AltName: Full=CRS2-like protein B; AltName: Full=Chloroplastic RNA splicing factor 2-B; Flags: Precursor;	SubName: Full=chloroplastic group IIB intron splicing facilitator CRS2-B, chloroplastic {ECO:0000313|RefSeq:XP_008461557.1};	Peptidyl-tRNA hydrolase	GO:0009570,chloroplast stroma; GO:0030529,NA; GO:0004045,aminoacyl-tRNA hydrolase activity; GO:0006397,mRNA processing; GO:0008380,RNA splicing	PF01195.19:Peptidyl-tRNA hydrolase
CmoCh01G004300	11.58	12.66	13.07	18.83	18.45	20.32	632	709	724	1015	1015	1142	0.486743	1.40128	3.47471e-05	Cmo_Chr01	2103679	2106925	-	CmoCh01G004300	--	--	--	uncharacterized protein LOC111452201 [Cucurbita moschata]	--	SubName: Full=uncharacterized protein LOC103500117 {ECO:0000313|RefSeq:XP_008461546.1};	--	--	PF14309.6:Domain of unknown function (DUF4378)
CmoCh01G004310	3.79	4.09	2.95	4.04	8.92	6.01	19	21	15	20	45	31	0.661703	1.58195	0.165277	Cmo_Chr01	2107069	2107431	-	CmoCh01G004310	--	--	--	--	--	--	--	--	--
CmoCh01G004320	2.9	3.91	4.39	5.76	5.31	6.93	26	36	40	51	48	64	0.546305	1.46034	0.115849	Cmo_Chr01	2107200	2107717	+	CmoCh01G004320	--	--	--	--	--	--	--	--	--
CmoCh01G004330	6.05	6.95	7.22	10.54	9.13	8.58	185	218	224	318	281	270	0.3402	1.26593	0.0449799	Cmo_Chr01	2109011	2113399	-	CmoCh01G004330	--	--	--	elongator complex protein 5 isoform X2 [Cucurbita moschata]	RecName: Full=Elongator complex protein 5; Short=AtELP5; AltName: Full=Elongator component 5;	SubName: Full=Uncharacterized protein {ECO:0000313|EMBL:KGN57713.1};	--	GO:0005737,cytoplasm; GO:0033588,Elongator holoenzyme complex; GO:0005634,nucleus; GO:0016746,transferase activity, transferring acyl groups; GO:0006355,regulation of transcription, DNA-templated; GO:0006351,transcription, DNA-templated; GO:0002098,tRNA wobble uridine modification	PF10483.9:Elongator subunit Iki1
CmoCh01G004340	13.76	14.12	14.95	17.98	17.9	15.31	303	319	334	391	397	347	0.114792	1.08282	0.425693	Cmo_Chr01	2114829	2120379	-	CmoCh01G004340	--	K15171 transcription elongation factor SPT4 | (RefSeq) transcription elongation factor SPT4 homolog 2 (A)	--	transcription elongation factor SPT4 homolog 2 [Cucurbita moschata]	RecName: Full=Transcription elongation factor SPT4 homolog 2;	RecName: Full=Transcription elongation factor SPT4 homolog {ECO:0000256|PIRNR:PIRNR025023};	Transcription elongation factor SPT4	GO:0032044,DSIF complex; GO:0003700,DNA-binding transcription factor activity; GO:0000993,RNA polymerase II complex binding; GO:0003727,single-stranded RNA binding; GO:0008270,zinc ion binding; GO:0006325,chromatin organization; GO:0006397,mRNA processing; GO:0032786,positive regulation of DNA-templated transcription, elongation; GO:0034243,regulation of transcription elongation from RNA polymera…	PF06093.13:Spt4/RpoE2 zinc finger
CmoCh01G004350	2.29	2.92	3.04	3.12	4.63	4.7	26	34	35	35	53	55	0.455554	1.37131	0.213597	Cmo_Chr01	2123465	2125086	-	CmoCh01G004350	--	--	--	--	--	--	--	--	--
CmoCh01G004360	28.17	34.79	36.02	46.61	52.96	56.72	987	1251	1281	1613	1870	2046	0.51946	1.43342	8.33659e-05	Cmo_Chr01	2125401	2128210	-	CmoCh01G004360	--	K12261 2-hydroxyacyl-CoA lyase 1 [EC:4.1.-.-] | (RefSeq) 2-hydroxyacyl-CoA lyase-like (A)	ko04146: Peroxisome	2-hydroxyacyl-CoA lyase-like [Cucurbita moschata]	RecName: Full=2-hydroxyacyl-CoA lyase; EC=4.1.-.-; AltName: Full=2-hydroxyphytanoyl-CoA lyase; Short=2-HPCL; AltName: Full=Oxalyl-CoA decarboxylase;	SubName: Full=2-hydroxyacyl-CoA lyase {ECO:0000313|RefSeq:XP_008444073.1};	Thiamine pyrophosphate-requiring enzyme	GO:0005829,cytosol; GO:0016831,carboxy-lyase activity; GO:0000287,magnesium ion binding; GO:0030976,thiamine pyrophosphate binding	PF02776.18:Thiamine pyrophosphate enzyme, N-terminal TPP binding domain
CmoCh01G004380	0.61	0.41	0.27	0.51	0.86	0.62	22	15	10	18	31	23	0.470352	1.38545	0.372313	Cmo_Chr01	2131311	2133158	-	CmoCh01G004380	--	K10747 DNA ligase 1 [EC:6.5.1.1 6.5.1.6 6.5.1.7] | (RefSeq) DNA ligase 6-like isoform X1 (A)	ko03030: DNA replication; ko03410: Base excision repair; ko03420: Nucleotide excision repair; ko03430: Mismatch repair	DNA ligase 6-like isoform X1 [Cucurbita moschata]	RecName: Full=DNA ligase 6 {ECO:0000303|PubMed:20584150}; Short=AtLIG6 {ECO:0000303|PubMed:20584150}; Short=DNA ligase VI {ECO:0000303|PubMed:25641249}; EC=6.5.1.1 {ECO:0000250|UniProtKB:P56709, ECO:0000255|PROSITE-ProRule:PRU10135}; AltName: Full=Ligase 1 {ECO:0000303|PubMed:15155891};	SubName: Full=uncharacterized protein LOC103487505 isoform X8 {ECO:0000313|RefSeq:XP_008444068.1};	Predicted hydrolase involved in interstrand cross-link repair	GO:0005737,cytoplasm; GO:0005634,nucleus; GO:0005524,ATP binding; GO:0003677,DNA binding; GO:0003910,DNA ligase (ATP) activity; GO:0046872,metal ion binding; GO:0071897,DNA biosynthetic process; GO:0015074,DNA integration; GO:0051103,DNA ligation involved in DNA repair; GO:0006310,DNA recombination; GO:0006281,DNA repair; GO:0006303,double-strand break repair via nonhomologous end joining; GO:000…	PF07522.14:DNA repair metallo-beta-lactamase
CmoCh01G004390	6.62	6.3	6.42	4.79	5.53	5.66	133	130	131	95	112	117	-0.417532	0.748704	0.0488853	Cmo_Chr01	2133762	2135106	-	CmoCh01G004390	--	K16221 transcription factor TCP21 (protein CCA1 HIKING EXPEDITION) | (RefSeq) transcription factor TCP21 (A)	ko04712: Circadian rhythm - plant	transcription factor TCP13-like [Cucurbita moschata]	RecName: Full=Transcription factor TCP13; AltName: Full=Plastid transcription factor 1; AltName: Full=TFPD;	SubName: Full=transcription factor TCP17-like isoform X1 {ECO:0000313|RefSeq:XP_008444059.1};	--	GO:0009507,chloroplast; GO:0005634,nucleus; GO:0003677,DNA binding; GO:0003700,DNA-binding transcription factor activity; GO:0030154,cell differentiation; GO:0048366,leaf development; GO:0009965,leaf morphogenesis; GO:0045962,positive regulation of development, heterochronic; GO:0031347,regulation of defense response; GO:0006355,regulation of transcription, DNA-templated; GO:0006351,transcription…	PF03634.13:TCP family transcription factor
CmoCh01G004400	3.73	3.67	4.32	3.06	3.22	3.28	85	86	100	69	74	77	-0.433686	0.740368	0.0789865	Cmo_Chr01	2138190	2140052	-	CmoCh01G004400	--	--	--	uncharacterized protein LOC111452000 [Cucurbita moschata]	--	SubName: Full=ubiquitin-like domain-containing CTD phosphatase 1 isoform X1 {ECO:0000313|RefSeq:XP_008444054.1, ECO:0000313|RefSeq:XP_008444055.1};	--	--	PF03031.18:NLI interacting factor-like phosphatase
CmoCh01G004420	8.02	9.74	9.02	8.69	8.99	7.15	85	106	97	91	96	78	-0.252831	0.839248	0.295026	Cmo_Chr01	2141938	2144852	-	CmoCh01G004420	--	--	--	hypothetical protein Csa_4G130630 [Cucumis sativus]	--	SubName: Full=Uncharacterized protein {ECO:0000313|EMBL:KGN53798.1};	--	--	--
CmoCh01G004430	5.73	6.05	5.8	5.04	5.14	4.29	144	156	148	125	130	111	-0.425357	0.744654	0.0342135	Cmo_Chr01	2147622	2150293	+	CmoCh01G004430	--	K13544 pheophorbidase [EC:3.1.1.82] | (RefSeq) probable pheophorbidase (A)	ko00860: Porphyrin and chlorophyll metabolism	putative methylesterase 11, chloroplastic [Cucurbita moschata]	RecName: Full=Putative methylesterase 11, chloroplastic; Short=AtMES11; EC=3.1.1.-; Flags: Precursor;	SubName: Full=Uncharacterized protein {ECO:0000313|EMBL:KGN53796.1};	--	GO:0009507,chloroplast; GO:0016787,hydrolase activity	PF12697.7:Alpha/beta hydrolase family
CmoCh01G004460	31.98	35.17	35.61	32.62	35.74	41.41	1684	1900	1903	1696	1896	2244	-0.0447669	0.969446	0.717832	Cmo_Chr01	2152778	2155489	-	CmoCh01G004460	--	K13435 serine/threonine-protein kinase Pto | (RefSeq) Pto; serine/threonine protein kinase Pto (A)	ko04626: Plant-pathogen interaction	receptor-like protein kinase FERONIA [Cucurbita moschata]	RecName: Full=Receptor-like protein kinase FERONIA; EC=2.7.11.1; AltName: Full=Protein SIRENE; Flags: Precursor;	SubName: Full=Uncharacterized protein {ECO:0000313|EMBL:KGN53792.1};	Serine/threonine protein kinase	GO:0043680,filiform apparatus; GO:0016021,integral component of membrane; GO:0005622,intracellular; GO:0016020,membrane; GO:0005886,plasma membrane; GO:0009506,plasmodesma; GO:0005524,ATP binding; GO:0004672,protein kinase activity; GO:0004674,protein serine/threonine kinase activity; GO:0009738,abscisic acid-activated signaling pathway; GO:0009742,brassinosteroid mediated signaling pathway; GO:0…	PF07714.17:Protein tyrosine kinase
CmoCh01G004470	69.09	65.65	69.04	106.89	113.33	87.95	841	820	853	1285	1390	1102	0.453013	1.3689	0.000252789	Cmo_Chr01	2156783	2159366	-	CmoCh01G004470	--	--	--	--	--	--	--	--	--
CmoCh01G004490	2.16	1.43	1.91	3.38	2.72	1.61	68	46	61	105	86	52	0.341045	1.26667	0.307057	Cmo_Chr01	2164388	2166447	-	CmoCh01G004490	--	K15121 solute carrier family 25, member 44 | (RefSeq) solute carrier family 25 member 44-like (A)	--	COBRA-like protein 4 [Cucurbita moschata]	RecName: Full=COBRA-like protein 4; Flags: Precursor;	RecName: Full=COBRA-like protein {ECO:0000256|PIRNR:PIRNR038122};	--	GO:0031225,anchored component of membrane; GO:0005886,plasma membrane; GO:0005774,vacuolar membrane; GO:0016049,cell growth; GO:0010215,cellulose microfibril organization; GO:0009834,plant-type secondary cell wall biogenesis	PF04833.15:COBRA-like protein
CmoCh01G004510	1.54	1.29	1.55	2.87	2.43	1.97	44	38	45	81	70	58	0.58657	1.50167	0.0584595	Cmo_Chr01	2168447	2170626	+	CmoCh01G004510	--	K13379 reversibly glycosylated polypeptide / UDP-arabinopyranose mutase [EC:2.4.1.- 5.4.99.30] | (RefSeq) alpha-1,4-glucan-protein synthase [UDP-forming] 2-like (A)	ko00520: Amino sugar and nucleotide sugar metabolism	alpha-1,4-glucan-protein synthase [UDP-forming]	RecName: Full=Probable UDP-arabinopyranose mutase 2 {ECO:0000305}; EC=5.4.99.30 {ECO:0000250|UniProtKB:Q8H8T0}; AltName: Full=Reversibly glycosylated polypeptide 2 {ECO:0000303|PubMed:10580281}; Short=RGP2 {ECO:0000303|PubMed:10580281}; AltName: Full=UDP-L-arabinose mutase 2 {ECO:0000305}; AltName: Full=UDP-glucose:protein transglucosylase 2 {ECO:0000303|PubMed:10580281}; Short=UPTG 2 {ECO:000030…	SubName: Full=alpha-1,4-glucan-protein synthase [UDP-forming] 2-like {ECO:0000313|RefSeq:XP_008464578.1};	--	GO:0005618,cell wall; GO:0005576,extracellular region; GO:0005794,Golgi apparatus; GO:0009506,plasmodesma; GO:0052691,UDP-arabinopyranose mutase activity; GO:0071555,cell wall organization; GO:0030244,cellulose biosynthetic process; GO:0071669,plant-type cell wall organization or biogenesis; GO:0006486,protein glycosylation	PF03214.13:Reversibly glycosylated polypeptide
CmoCh01G004560	12.34	11.4	12.53	16.82	16.76	18.14	728	690	750	980	996	1101	0.371284	1.2935	0.00126952	Cmo_Chr01	2186981	2195962	+	CmoCh01G004560	--	--	--	AUGMIN subunit 5 [Cucurbita moschata]	RecName: Full=AUGMIN subunit 5 {ECO:0000303|PubMed:22505726};	SubName: Full=AUGMIN subunit 5 {ECO:0000313|RefSeq:XP_008464568.1};	--	GO:0070652,HAUS complex; GO:0009524,phragmoplast; GO:0005876,spindle microtubule; GO:0051011,microtubule minus-end binding; GO:0051301,cell division; GO:0051225,spindle assembly	PF14817.6:HAUS augmin-like complex subunit 5
CmoCh01G004570	21.01	12.6	16.13	12.59	15.27	9.97	299	184	233	177	219	146	-0.540691	0.687441	0.0200876	Cmo_Chr01	2196029	2196859	+	CmoCh01G004570	--	--	--	olee1-like protein [Cucurbita moschata]	RecName: Full=Olee1-like protein; Flags: Precursor;	SubName: Full=Uncharacterized protein {ECO:0000313|EMBL:KGN53773.1};	--	GO:0005615,extracellular space	PF01190.17:Pollen proteins Ole e I like
CmoCh01G004580	10.17	9.91	11.45	11.59	12.46	9.2	392	392	448	441	484	365	-0.0666233	0.95487	0.663199	Cmo_Chr01	2197783	2200329	+	CmoCh01G004580	--	K23280 rhamnogalacturonan I rhamnosyltransferase [EC:2.4.1.351] | (RefSeq) O-fucosyltransferase 34-like (A)	--	O-fucosyltransferase 34-like [Cucurbita moschata]	RecName: Full=O-fucosyltransferase 34 {ECO:0000305}; Short=O-FucT-34 {ECO:0000305}; EC=2.4.1.- {ECO:0000305}; AltName: Full=O-fucosyltransferase family protein {ECO:0000312|EMBL:ARJ31449.1};	SubName: Full=Uncharacterized protein {ECO:0000313|EMBL:KGN53771.1};	--	GO:0005737,cytoplasm; GO:0016021,integral component of membrane; GO:0016757,transferase activity, transferring glycosyl groups; GO:0006004,fucose metabolic process; GO:0006486,protein glycosylation	PF10250.9:GDP-fucose protein O-fucosyltransferase
CmoCh01G004600	9.07	9.54	9.17	10.75	9.36	10.66	229	247	235	268	238	277	0.00644691	1.00448	0.968528	Cmo_Chr01	2202379	2205282	-	CmoCh01G004600	--	K12126 phytochrome-interacting factor 3 | (RefSeq) uncharacterized protein LOC112275291 isoform X1 (A)	ko04075: Plant hormone signal transduction; ko04712: Circadian rhythm - plant	transcription factor BIM3-like isoform X1 [Cucurbita moschata]	RecName: Full=Transcription factor BIM2; AltName: Full=BES1-interacting Myc-like protein 2; AltName: Full=Basic helix-loop-helix protein 102; Short=AtbHLH102; Short=bHLH 102; AltName: Full=Transcription factor EN 125; AltName: Full=bHLH transcription factor bHLH102;	SubName: Full=Uncharacterized protein {ECO:0000313|EMBL:KGN53770.1};	--	GO:0005634,nucleus; GO:0003700,DNA-binding transcription factor activity; GO:0046983,protein dimerization activity; GO:0043565,sequence-specific DNA binding; GO:0006351,transcription, DNA-templated	PF00010.26:Helix-loop-helix DNA-binding domain
CmoCh01G004610	10	8.86	8.72	11.45	11.67	10.75	375	341	332	424	441	415	0.153066	1.11193	0.281196	Cmo_Chr01	2205577	2208594	-	CmoCh01G004610	--	K23280 rhamnogalacturonan I rhamnosyltransferase [EC:2.4.1.351] | (RefSeq) O-fucosyltransferase 34 isoform X1 (A)	--	O-fucosyltransferase 27-like [Cucurbita moschata]	RecName: Full=O-fucosyltransferase 27 {ECO:0000305}; Short=O-FucT-27 {ECO:0000305}; EC=2.4.1.- {ECO:0000305}; AltName: Full=O-fucosyltransferase family protein {ECO:0000312|EMBL:ARJ31433.1};	SubName: Full=Uncharacterized protein {ECO:0000313|EMBL:KGN53747.1};	--	GO:0005768,endosome; GO:0005794,Golgi apparatus; GO:0016021,integral component of membrane; GO:0005802,trans-Golgi network; GO:0016757,transferase activity, transferring glycosyl groups; GO:0006004,fucose metabolic process; GO:0006486,protein glycosylation	PF10250.9:GDP-fucose protein O-fucosyltransferase
CmoCh01G004620	4.55	4.06	3.73	4.68	4.65	4.11	71	65	59	72	73	66	-0.0217631	0.985028	0.936401	Cmo_Chr01	2208638	2210268	-	CmoCh01G004620	--	--	--	O-fucosyltransferase 27-like [Cucurbita moschata]	RecName: Full=O-fucosyltransferase 27 {ECO:0000305}; Short=O-FucT-27 {ECO:0000305}; EC=2.4.1.- {ECO:0000305}; AltName: Full=O-fucosyltransferase family protein {ECO:0000312|EMBL:ARJ31433.1};	SubName: Full=Uncharacterized protein {ECO:0000313|EMBL:KGN53747.1};	--	GO:0005768,endosome; GO:0005794,Golgi apparatus; GO:0016021,integral component of membrane; GO:0005802,trans-Golgi network; GO:0016757,transferase activity, transferring glycosyl groups; GO:0006004,fucose metabolic process; GO:0006486,protein glycosylation	PF09163.11:Formate dehydrogenase N, transmembrane
CmoCh01G004640	10.18	8.59	9.93	10.53	10.94	10.59	637	552	631	651	690	682	0.017934	1.01251	0.885638	Cmo_Chr01	2218072	2227565	-	CmoCh01G004640	--	K13216 nuclear inhibitor of protein phosphatase 1 [EC:3.1.4.-] | (RefSeq) uncharacterized LOC100243354 (A)	--	kanadaptin [Cucurbita moschata]	RecName: Full=Protein phosphatase 1 regulatory inhibitor subunit PPP1R8 homolog {ECO:0000305};	SubName: Full=kanadaptin {ECO:0000313|RefSeq:XP_008455566.1};	Anion exchanger adaptor protein Kanadaptin, contains FHA domain	GO:0016607,nuclear speck; GO:0003729,mRNA binding; GO:0004865,protein serine/threonine phosphatase inhibitor activity; GO:0035308,negative regulation of protein dephosphorylation	PF00498.26:FHA domain
CmoCh01G004660	4.14	5.43	4.86	4.51	6.4	3.79	52	70	62	56	81	49	-0.11928	0.920647	0.700408	Cmo_Chr01	2229383	2231144	-	CmoCh01G004660	--	K16750 biogenesis of lysosome-related organelles complex 1 subunit 2 | (RefSeq) biogenesis of lysosome-related organelles complex 1 subunit 2 (A)	--	biogenesis of lysosome-related organelles complex 1 subunit 2 [Cucurbita moschata]	RecName: Full=Biogenesis of lysosome-related organelles complex 1 subunit 2; Short=BLOC-1 subunit 2;	SubName: Full=Uncharacterized protein {ECO:0000313|EMBL:KGN53763.1};	Phytoene desaturase	GO:0031083,BLOC-1 complex; GO:0005768,endosome; GO:0005622,intracellular; GO:0016491,oxidoreductase activity	PF10046.9:Biogenesis of lysosome-related organelles complex-1 subunit 2
CmoCh01G004670	3.28	3.28	2.8	3.67	3.65	2.76	200	205	173	221	224	173	-0.0385092	0.973661	0.841749	Cmo_Chr01	2231520	2238062	+	CmoCh01G004670	--	--	--	WPP domain-interacting tail-anchored protein 1-like isoform X2 [Cucurbita moschata]	RecName: Full=WPP domain-interacting tail-anchored protein 2;	SubName: Full=WPP domain-interacting tail-anchored protein 2-like isoform X4 {ECO:0000313|RefSeq:XP_008455571.1};	--	GO:0016021,integral component of membrane; GO:2000769,regulation of establishment or maintenance of cell polarity regulating cell shape	--
CmoCh01G004710	8.24	6.69	7.13	0.53	0.31	0.31	156	130	137	10	6	6	-4.39939	0.0473861	1.92319e-28	Cmo_Chr01	2251358	2252332	-	CmoCh01G004710	--	K12135 zinc finger protein CONSTANS | (RefSeq) zinc finger protein CONSTANS-LIKE 2-like (A)	ko04712: Circadian rhythm - plant	zinc finger protein CONSTANS-LIKE 2-like [Cucurbita moschata]	RecName: Full=Zinc finger protein CONSTANS-LIKE 2;	SubName: Full=Uncharacterized protein {ECO:0000313|EMBL:KGN53769.1};	GATA-4/5/6 transcription factors	GO:0005634,nucleus; GO:0003677,DNA binding; GO:0003700,DNA-binding transcription factor activity; GO:0008270,zinc ion binding; GO:0009658,chloroplast organization; GO:0009909,regulation of flower development; GO:0009416,response to light stimulus; GO:0006351,transcription, DNA-templated	PF06203.14:CCT motif
CmoCh01G004720	2.31	1.58	1.79	1.74	2.48	1.67	47	33	37	35	51	35	-0.0907296	0.939048	0.804681	Cmo_Chr01	2255755	2256804	-	CmoCh01G004720	--	K14493 gibberellin receptor GID1 [EC:3.-.-.-] | (RefSeq) GID1b-2; hypothetical protein (A)	ko04075: Plant hormone signal transduction	probable carboxylesterase 17 [Cucurbita moschata]	RecName: Full=Probable carboxylesterase 17; AltName: Full=AtCXE17; EC=3.1.1.1;	SubName: Full=Uncharacterized protein {ECO:0000313|EMBL:CCB57728.1};	Arylacetamide deacetylase	GO:0052689,carboxylic ester hydrolase activity; GO:0016787,hydrolase activity; GO:0009056,catabolic process	PF07859.13:alpha/beta hydrolase fold
CmoCh01G004730	1.95	1.83	2.81	2.25	2.48	2.23	28	27	41	32	36	33	-0.0578617	0.960687	0.880746	Cmo_Chr01	2255897	2261107	+	CmoCh01G004730	--	K14493 gibberellin receptor GID1 [EC:3.-.-.-] | (RefSeq) gibberellin receptor GID1B-like (A)	ko04075: Plant hormone signal transduction	probable carboxylesterase 17 [Cucurbita moschata]	RecName: Full=Probable carboxylesterase 17; AltName: Full=AtCXE17; EC=3.1.1.1;	SubName: Full=Uncharacterized protein {ECO:0000313|EMBL:CCB57728.1};	Arylacetamide deacetylase	GO:0052689,carboxylic ester hydrolase activity; GO:0016787,hydrolase activity; GO:0009056,catabolic process	PF07859.13:alpha/beta hydrolase fold
CmoCh01G004740	32.57	30.53	38.45	45.16	41.9	46.17	368	354	441	504	477	537	0.252728	1.19146	0.0781816	Cmo_Chr01	2264307	2264888	+	CmoCh01G004740	--	K02935 large subunit ribosomal protein L7/L12 | (RefSeq) uncharacterized protein LOC111452831 (A)	ko03010: Ribosome	uncharacterized protein LOC111452831 [Cucurbita moschata]	RecName: Full=50S ribosomal protein L12, chloroplastic {ECO:0000255|HAMAP-Rule:MF_00368};	SubName: Full=Uncharacterized protein {ECO:0000313|EMBL:KGN58328.1};	Mitochondrial/chloroplast ribosomal protein L12	GO:0009507,chloroplast; GO:0005840,ribosome; GO:0003735,structural constituent of ribosome; GO:0006412,translation	PF00542.19:Ribosomal protein L7/L12 C-terminal domain
CmoCh01G004750	110.41	111.33	116.75	126.4	155.69	102.36	2823	2921	3030	3192	4011	2694	0.0386856	1.02718	0.780336	Cmo_Chr01	2267892	2270489	+	CmoCh01G004750	--	K06630 14-3-3 protein epsilon | (RefSeq) 14-3-3-like protein A (A)	--	14-3-3-like protein A [Cucurbita moschata]	RecName: Full=14-3-3 protein 4; AltName: Full=PBLT4;	SubName: Full=Uncharacterized protein {ECO:0000313|EMBL:KGN53640.1};	Multifunctional chaperone (14-3-3 family)	GO:0019904,protein domain specific binding	PF00244.20:14-3-3 protein
CmoCh01G004760	133.84	130.45	134.34	61.45	63.02	81.3	4521	4522	4606	2050	2145	2827	-1.09341	0.468652	9.13793e-17	Cmo_Chr01	2270435	2273593	-	CmoCh01G004760	--	--	--	RHOMBOID-like protein 9, chloroplastic isoform X1 [Cucurbita pepo subsp. pepo]	RecName: Full=RHOMBOID-like protein 9, chloroplastic {ECO:0000303|PubMed:17181860}; Short=AtRBL9 {ECO:0000303|PubMed:17181860}; EC=3.4.21.- {ECO:0000305}; Flags: Precursor;	SubName: Full=Uncharacterized protein {ECO:0000313|EMBL:KGN53641.1};	Rhomboid family proteins	GO:0031969,chloroplast membrane; GO:0016021,integral component of membrane; GO:0004252,serine-type endopeptidase activity	PF01694.22:Rhomboid family
CmoCh01G004770	2.84	3.43	3.08	3.04	2.61	2.42	199	246	219	210	184	174	-0.35683	0.780878	0.0513307	Cmo_Chr01	2274407	2280658	+	CmoCh01G004770	--	K23408 cell division cycle-associated protein 7 | (RefSeq) hypothetical protein (A)	--	uncharacterized protein LOC111452074 isoform X1 [Cucurbita moschata]	--	SubName: Full=Uncharacterized protein {ECO:0000313|EMBL:KGN53642.1};	--	--	PF10497.9:Zinc-finger domain of monoamine-oxidase A repressor R1
CmoCh01G004780	9.18	10.43	11.02	9.93	8.23	10.83	606	707	739	648	548	736	-0.217368	0.860133	0.14447	Cmo_Chr01	2280890	2284291	-	CmoCh01G004780	--	K13420 LRR receptor-like serine/threonine-protein kinase FLS2 [EC:2.7.11.1] | (RefSeq) LRR receptor-like serine/threonine-protein kinase FLS2 (A)	ko04016: MAPK signaling pathway - plant; ko04626: Plant-pathogen interaction	LRR receptor-like serine/threonine-protein kinase RPK2 [Cucurbita moschata]	RecName: Full=LRR receptor-like serine/threonine-protein kinase RPK2; EC=2.7.11.1; AltName: Full=Protein TOADSTOOL 2; AltName: Full=Receptor-like protein kinase 2; Flags: Precursor;	SubName: Full=LRR receptor-like serine/threonine-protein kinase RPK2 {ECO:0000313|RefSeq:XP_008462924.1};	--	GO:0016021,integral component of membrane; GO:0005886,plasma membrane; GO:0005524,ATP binding; GO:0004674,protein serine/threonine kinase activity; GO:0048653,anther development; GO:0048508,embryonic meristem development; GO:0009808,lignin metabolic process; GO:0009942,longitudinal axis specification; GO:0010073,meristem maintenance; GO:0009846,pollen germination; GO:0010152,pollen maturation; GO…	PF00069.25:Protein kinase domain
CmoCh01G004790	49.85	48.71	51.81	75.81	75.13	67.05	783	785	826	1176	1189	1084	0.393496	1.31357	0.000323588	Cmo_Chr01	2285905	2287011	+	CmoCh01G004790	--	K01126 glycerophosphoryl diester phosphodiesterase [EC:3.1.4.46] | (RefSeq) glycerophosphodiester phosphodiesterase GDPD6 (A)	ko00564: Glycerophospholipid metabolism	protein CHLORORESPIRATORY REDUCTION 7, chloroplastic [Cucurbita moschata]	RecName: Full=Protein CHLORORESPIRATORY REDUCTION 7, chloroplastic {ECO:0000305}; Flags: Precursor;	SubName: Full=uncharacterized protein LOC103501190 {ECO:0000313|RefSeq:XP_008462928.1};	--	GO:0009507,chloroplast; GO:0009570,chloroplast stroma; GO:0016020,membrane; GO:0010275,NAD(P)H dehydrogenase complex assembly	PF12095.8:Protein CHLORORESPIRATORY REDUCTION 7
CmoCh01G004800	2.39	2.16	0.62	0.63	1.75	0.55	42	39	11	11	31	10	-0.976752	0.508122	0.114549	Cmo_Chr01	2286927	2288007	-	CmoCh01G004800	--	--	--	uncharacterized protein LOC111452080 [Cucurbita moschata]	--	SubName: Full=uncharacterized protein LOC103501189 {ECO:0000313|RefSeq:XP_008462927.1};	--	--	PF05032.12:Spo12 family
CmoCh01G004810	10.42	10.1	10.66	13.45	15.08	10.19	343	341	356	437	500	345	0.167421	1.12305	0.311761	Cmo_Chr01	2292473	2297603	+	CmoCh01G004810	--	K16297 serine carboxypeptidase-like clade II [EC:3.4.16.-] | (RefSeq) serine carboxypeptidase-like 25 (A)	--	serine carboxypeptidase-like 25 [Cucurbita moschata]	RecName: Full=Serine carboxypeptidase-like 25; EC=3.4.16.-; Flags: Precursor;	RecName: Full=Carboxypeptidase {ECO:0000256|RuleBase:RU361156}; EC=3.4.16.- {ECO:0000256|RuleBase:RU361156};	Serine carboxypeptidases (lysosomal cathepsin A)	GO:0005615,extracellular space; GO:0004185,serine-type carboxypeptidase activity; GO:0009742,brassinosteroid mediated signaling pathway; GO:0051603,proteolysis involved in cellular protein catabolic process	PF00450.22:Serine carboxypeptidase
CmoCh01G004830	9.44	19.57	20.09	6.48	11.21	17.27	360	766	778	244	431	678	-0.623443	0.64912	0.224765	Cmo_Chr01	2299830	2301794	+	CmoCh01G004830	--	K07195 exocyst complex component 7 | (RefSeq) exocyst complex component EXO70E2 (A)	--	exocyst complex component EXO70E2 [Cucurbita moschata]	RecName: Full=Exocyst complex component EXO70E2 {ECO:0000303|PubMed:16942608}; Short=AtExo70e2 {ECO:0000303|PubMed:16942608}; AltName: Full=Exocyst subunit Exo70 family protein E2 {ECO:0000303|PubMed:16942608};	SubName: Full=exocyst complex component EXO70B1 {ECO:0000313|RefSeq:XP_008462929.1};	Exocyst component protein and related proteins	GO:0005829,cytosol; GO:0012505,endomembrane system; GO:0000145,exocyst; GO:0070062,extracellular exosome; GO:0005576,extracellular region; GO:0005886,plasma membrane; GO:0006887,exocytosis; GO:1903553,positive regulation of extracellular exosome assembly; GO:0015031,protein transport; GO:1903533,regulation of protein targeting	PF03081.15:Exo70 exocyst complex subunit
CmoCh01G004840	6.24	7	6.23	7.04	8.37	5.23	139	160	141	155	188	120	-0.0614549	0.958297	0.781204	Cmo_Chr01	2306410	2311850	+	CmoCh01G004840	--	--	--	uncharacterized protein LOC111452078 isoform X1 [Cucurbita moschata]	RecName: Full=Probable lysophospholipase BODYGUARD 1 {ECO:0000303|PubMed:16415209}; Short=AtBDG1 {ECO:0000303|PubMed:16415209}; EC=3.1.1.- {ECO:0000305}; AltName: Full=Protein 9-cis epoxycarotenoid dioxygenase defective 1 {ECO:0000303|PubMed:21610183}; AltName: Full=Protein COOL BREATH 5 {ECO:0000303|PubMed:26990896}; Flags: Precursor;	SubName: Full=uncharacterized hydrolase YugF-like isoform X1 {ECO:0000313|RefSeq:XP_008460251.1};	Predicted hydrolase/acyltransferase (alpha/beta hydrolase superfamily)	GO:0005576,extracellular region; GO:0009505,plant-type cell wall; GO:0005886,plasma membrane; GO:0016787,hydrolase activity; GO:0009688,abscisic acid biosynthetic process; GO:0071555,cell wall organization; GO:0042335,cuticle development; GO:0010143,cutin biosynthetic process; GO:0050832,defense response to fungus; GO:0048527,lateral root development; GO:1901959,positive regulation of cutin biosy…	PF12697.7:Alpha/beta hydrolase family
CmoCh01G004850	4.26	4.65	4.77	10.42	8.62	7.15	125	140	142	302	255	216	0.794828	1.73487	6.67133e-05	Cmo_Chr01	2312831	2317253	+	CmoCh01G004850	--	K14863 ribosome biogenesis protein YTM1 | (RefSeq) ribosome biogenesis protein WDR12 homolog (A)	--	ribosome biogenesis protein WDR12 homolog [Cucurbita pepo subsp. pepo]	RecName: Full=Ribosome biogenesis protein WDR12 homolog {ECO:0000255|HAMAP-Rule:MF_03029}; AltName: Full=Pescadillo-interacting protein 2 {ECO:0000305}; Short=AtPEIP2 {ECO:0000303|PubMed:25443833};	RecName: Full=Ribosome biogenesis protein WDR12 homolog {ECO:0000256|HAMAP-Rule:MF_03029};	Microtubule binding protein YTM1 (contains WD40 repeats)	GO:0080008,Cul4-RING E3 ubiquitin ligase complex; GO:0005730,nucleolus; GO:0005654,nucleoplasm; GO:0070545,PeBoW complex; GO:0009506,plasmodesma; GO:0030687,preribosome, large subunit precursor; GO:0000460,maturation of 5.8S rRNA; GO:0000470,maturation of LSU-rRNA	PF00400.32:WD domain, G-beta repeat
CmoCh01G004860	4.2	3.72	3.5	3.92	3.63	2.7	242	220	205	223	211	160	-0.302019	0.811116	0.125783	Cmo_Chr01	2318743	2331546	+	CmoCh01G004860	--	K01176 alpha-amylase [EC:3.2.1.1] | (RefSeq) uncharacterized protein LOC111452072 isoform X1 (A)	ko00500: Starch and sucrose metabolism	uncharacterized protein LOC111452072 isoform X1 [Cucurbita moschata]	RecName: Full=Alpha-amylase 3, chloroplastic {ECO:0000303|PubMed:15637061}; Short=AtAMY3 {ECO:0000303|PubMed:15637061}; EC=3.2.1.1 {ECO:0000269|PubMed:24089528}; AltName: Full=1,4-alpha-D-glucan glucanohydrolase; Flags: Precursor;	SubName: Full=uncharacterized protein LOC103495777 {ECO:0000313|RefSeq:XP_008455663.1, ECO:0000313|RefSeq:XP_008455664.1, ECO:0000313|RefSeq:XP_008455665.1};	Alpha-amylase	GO:0009507,chloroplast; GO:0009570,chloroplast stroma; GO:0004556,alpha-amylase activity; GO:0103025,alpha-amylase activity (releasing maltohexaose); GO:0005509,calcium ion binding; GO:0005983,starch catabolic process	PF00128.24:Alpha amylase, catalytic domain
CmoCh01G004870	23.2	18.84	23.47	38.21	37.46	31.56	150	125	154	244	244	210	0.56877	1.48326	0.00257526	Cmo_Chr01	2335149	2335481	-	CmoCh01G004870	--	K06672 cohesin loading factor subunit SCC2 | (RefSeq) nipped-B-like protein B (A)	--	hypothetical protein JCGZ_19930 [Jatropha curcas]	--	SubName: Full=Uncharacterized protein {ECO:0000313|EMBL:KDP27231.1};	--	GO:0046983,protein dimerization activity	--
CmoCh01G004880	8.33	6.94	8.22	6.95	7.28	7	989	845	990	815	871	855	-0.286974	0.819619	0.0165091	Cmo_Chr01	2340339	2358494	+	CmoCh01G004880	--	K06672 cohesin loading factor subunit SCC2 | (RefSeq) sister chromatid cohesion protein SCC2 isoform X1 (A)	--	sister chromatid cohesion protein SCC2 isoform X1 [Cucurbita moschata]	RecName: Full=Sister chromatid cohesion protein SCC2 {ECO:0000303|PubMed:19228337}; AltName: Full=Protein EMBRYO DEFECTIVE 2773 {ECO:0000303|PubMed:15266054}; AltName: Full=Protein SISTER-CHROMATID COHESION 2 {ECO:0000303|PubMed:19228337}; Short=AtSCC2 {ECO:0000303|PubMed:19228337};	RecName: Full=Sister chromatid cohesion protein {ECO:0000256|RuleBase:RU364107};	Sister chromatid cohesion protein SCC2/Nipped-B	GO:0000775,chromosome, centromeric region; GO:0005634,nucleus; GO:0003682,chromatin binding; GO:0046872,metal ion binding; GO:0051301,cell division; GO:0034508,centromere complex assembly; GO:0009793,embryo development ending in seed dormancy; GO:0051177,meiotic sister chromatid cohesion; GO:0010468,regulation of gene expression; GO:0007062,sister chromatid cohesion	PF12830.7:Sister chromatid cohesion C-terminus
CmoCh01G004890	9.47	7.87	7.83	14.09	13.81	13.11	224	191	188	329	329	319	0.560622	1.4749	0.000710479	Cmo_Chr01	2358635	2361470	-	CmoCh01G004890	--	K02160 acetyl-CoA carboxylase biotin carboxyl carrier protein | (RefSeq) biotin carboxyl carrier protein of acetyl-CoA carboxylase 2, chloroplastic-like (A)	ko00061: Fatty acid biosynthesis; ko00620: Pyruvate metabolism; ko00640: Propanoate metabolism; ko01200: Carbon metabolism; ko01212: Fatty acid metabolism	biotin carboxyl carrier protein of acetyl-CoA carboxylase 2, chloroplastic-like [Cucurbita moschata]	RecName: Full=Biotin carboxyl carrier protein of acetyl-CoA carboxylase 2, chloroplastic; Short=AtBCCP2; Short=BCCP-2; Flags: Precursor;	RecName: Full=Biotin carboxyl carrier protein of acetyl-CoA carboxylase {ECO:0000256|RuleBase:RU364072};	--	GO:0009317,acetyl-CoA carboxylase complex; GO:0009941,chloroplast envelope; GO:0009570,chloroplast stroma; GO:0003989,acetyl-CoA carboxylase activity; GO:0006633,fatty acid biosynthetic process	PF00364.22:Biotin-requiring enzyme
CmoCh01G004900	41.5	40.28	36.71	46.75	43.39	39.74	1742	1735	1564	1938	1835	1717	-0.0113416	0.992169	0.921624	Cmo_Chr01	2362319	2367596	-	CmoCh01G004900	--	K17732 mitochondrial-processing peptidase subunit beta [EC:3.4.24.64] | (RefSeq) probable mitochondrial-processing peptidase subunit beta, mitochondrial (A)	--	probable mitochondrial-processing peptidase subunit beta, mitochondrial [Cucurbita moschata]	RecName: Full=Probable mitochondrial-processing peptidase subunit beta, mitochondrial; EC=3.4.24.64; AltName: Full=Beta-MPP; Flags: Precursor;	SubName: Full=Uncharacterized protein {ECO:0000313|EMBL:KGN53636.1};	Mitochondrial processing peptidase, beta subunit, and related enzymes (insulinase superfamily)	GO:0005618,cell wall; GO:0009507,chloroplast; GO:0016020,membrane; GO:0005743,mitochondrial inner membrane; GO:0005758,mitochondrial intermembrane space; GO:0005759,mitochondrial matrix; GO:0005741,mitochondrial outer membrane; GO:0005750,mitochondrial respiratory chain complex III; GO:0005739,mitochondrion; GO:0005730,nucleolus; GO:0005774,vacuolar membrane; GO:0004222,metalloendopeptidase activ…	PF00675.20:Insulinase (Peptidase family M16)
CmoCh01G004910	36.34	39.06	44.35	48.9	51.97	36.45	1018	1123	1261	1353	1467	1051	0.0545888	1.03856	0.705803	Cmo_Chr01	2371488	2372930	+	CmoCh01G004910	--	K00012 UDPglucose 6-dehydrogenase [EC:1.1.1.22] | (RefSeq) UDP-glucose 6-dehydrogenase 1 (A)	ko00040: Pentose and glucuronate interconversions; ko00053: Ascorbate and aldarate metabolism; ko00520: Amino sugar and nucleotide sugar metabolism	UDP-glucose 6-dehydrogenase 1 [Cucurbita moschata]	RecName: Full=UDP-glucose 6-dehydrogenase 1; Short=UDP-Glc dehydrogenase 1; Short=UDP-GlcDH 1; Short=UDPGDH 1; EC=1.1.1.22; AltName: Full=Gm-UGD1;	RecName: Full=UDP-glucose 6-dehydrogenase {ECO:0000256|PIRNR:PIRNR000124}; EC=1.1.1.22 {ECO:0000256|PIRNR:PIRNR000124};	UDP-glucose/GDP-mannose dehydrogenase	GO:0005829,cytosol; GO:0005634,nucleus; GO:0051287,NAD binding; GO:0003979,UDP-glucose 6-dehydrogenase activity; GO:0006024,glycosaminoglycan biosynthetic process; GO:0006065,UDP-glucuronate biosynthetic process	PF03721.14:UDP-glucose/GDP-mannose dehydrogenase family, NAD binding domain
CmoCh01G004920	1.13	1.54	2.67	1.69	1.97	2.46	25	35	60	37	44	56	0.0642998	1.04558	0.871333	Cmo_Chr01	2375761	2376900	+	CmoCh01G004920	--	--	--	uncharacterized protein LOC111452520 [Cucurbita moschata]	RecName: Full=Zinc finger protein ZAT5;	SubName: Full=zinc finger protein ZAT1-like {ECO:0000313|RefSeq:XP_008455588.1};	FOG: Zn-finger	GO:0005634,nucleus; GO:0003700,DNA-binding transcription factor activity; GO:0046872,metal ion binding; GO:0043565,sequence-specific DNA binding; GO:0006355,regulation of transcription, DNA-templated; GO:0006351,transcription, DNA-templated	PF13912.6:C2H2-type zinc finger
CmoCh01G004930	56.35	57.9	57.49	76.1	74.52	63.94	3655	3854	3785	4875	4870	4269	0.178095	1.13139	0.0758042	Cmo_Chr01	2377453	2382980	-	CmoCh01G004930	--	K00688 glycogen phosphorylase [EC:2.4.1.1] | (RefSeq) alpha-1,4 glucan phosphorylase L isozyme, chloroplastic/amyloplastic isoform X1 (A)	ko00500: Starch and sucrose metabolism	alpha-1,4 glucan phosphorylase L isozyme, chloroplastic/amyloplastic isoform X1 [Cucurbita moschata]	RecName: Full=Alpha-1,4 glucan phosphorylase L isozyme, chloroplastic/amyloplastic; EC=2.4.1.1; AltName: Full=Starch phosphorylase L; Flags: Precursor;	RecName: Full=Alpha-1,4 glucan phosphorylase {ECO:0000256|RuleBase:RU000587}; EC=2.4.1.1 {ECO:0000256|RuleBase:RU000587};	Glycogen phosphorylase	GO:0009501,amyloplast; GO:0009507,chloroplast; GO:0008184,glycogen phosphorylase activity; GO:0102250,linear malto-oligosaccharide phosphorylase activity; GO:0030170,pyridoxal phosphate binding; GO:0102499,SHG alpha-glucan phosphorylase activity; GO:0005975,carbohydrate metabolic process	PF00343.20:Carbohydrate phosphorylase
CmoCh01G004940	32.19	31.34	32.01	42.79	37.92	42.77	985	984	994	1293	1169	1347	0.229367	1.17232	0.0444333	Cmo_Chr01	2387823	2391740	-	CmoCh01G004940	--	K02836 peptide chain release factor 2 | (RefSeq) peptide chain release factor PrfB1, chloroplastic isoform X1 (A)	--	peptide chain release factor PrfB1, chloroplastic isoform X2 [Cucurbita moschata]	RecName: Full=Peptide chain release factor PrfB1, chloroplastic {ECO:0000303|PubMed:21771930}; Short=AtPrfB1 {ECO:0000303|PubMed:21771930}; AltName: Full=AtPrfB {ECO:0000303|PubMed:12468741}; AltName: Full=Protein HIGH CHLOROPHYLL FLUORESCENCE 109 {ECO:0000303|PubMed:12468741}; Flags: Precursor;	SubName: Full=Uncharacterized protein {ECO:0000313|EMBL:KGN66643.1};	Mitochondrial polypeptide chain release factor	GO:0009507,chloroplast; GO:0009570,chloroplast stroma; GO:0016149,translation release factor activity, codon specific; GO:0009657,plastid organization; GO:0006396,RNA processing; GO:0006415,translational termination	PF03462.18:PCRF domain
CmoCh01G004950	2.89	5.64	6.84	7.42	6.13	2.62	15	30	36	38	32	14	-0.070465	0.952331	0.889851	Cmo_Chr01	2392872	2393138	-	CmoCh01G004950	--	--	--	--	--	--	--	--	--
CmoCh01G004960	5.73	6.46	6.64	9.11	8	8	256	296	301	402	360	368	0.27453	1.2096	0.0685139	Cmo_Chr01	2393289	2398013	+	CmoCh01G004960	--	K20867 galacturonosyltransferase 12/13/14/15 [EC:2.4.1.-] | (RefSeq) probable galacturonosyltransferase 14 (A)	--	probable galacturonosyltransferase 14 [Cucurbita moschata]	RecName: Full=Probable galacturonosyltransferase 14; EC=2.4.1.-;	RecName: Full=Hexosyltransferase {ECO:0000256|RuleBase:RU362027}; EC=2.4.1.- {ECO:0000256|RuleBase:RU362027};	--	GO:0005794,Golgi apparatus; GO:0000139,Golgi membrane; GO:0016021,integral component of membrane; GO:0090406,pollen tube; GO:0047262,polygalacturonate 4-alpha-galacturonosyltransferase activity; GO:0052325,cell wall pectin biosynthetic process; GO:0009555,pollen development; GO:0009860,pollen tube growth	PF01501.20:Glycosyl transferase family 8
CmoCh01G004970	36.55	33.19	32.6	30.51	29.47	32.13	2758	2570	2497	2274	2241	2496	-0.293637	0.815843	0.00665703	Cmo_Chr01	2399167	2406306	+	CmoCh01G004970	--	K03695 ATP-dependent Clp protease ATP-binding subunit ClpB | (RefSeq) chaperone protein ClpB3, chloroplastic (A)	--	chaperone protein ClpB3, chloroplastic [Cucurbita moschata]	RecName: Full=Chaperone protein ClpB3, chloroplastic; AltName: Full=ATP-dependent Clp protease ATP-binding subunit ClpB homolog 3; AltName: Full=Casein lytic proteinase B3; AltName: Full=Protein ALBINO OR PALE GREEN 6; Flags: Precursor;	SubName: Full=Uncharacterized protein {ECO:0000313|EMBL:KGN58144.1};	Chaperone HSP104 and related ATP-dependent Clp proteases	GO:0009507,chloroplast; GO:0009570,chloroplast stroma; GO:0009532,plastid stroma; GO:0005524,ATP binding; GO:0009658,chloroplast organization; GO:0016485,protein processing; GO:0009408,response to heat	PF07724.14:AAA domain (Cdc48 subfamily)
CmoCh01G004980	35.31	34.16	35.62	28.41	27.33	31.1	545	541	558	433	425	494	-0.41579	0.749609	0.00158159	Cmo_Chr01	2414911	2415705	-	CmoCh01G004980	--	--	--	uncharacterized protein LOC111452589 [Cucurbita moschata]	--	SubName: Full=Uncharacterized protein {ECO:0000313|EMBL:KGN46000.1};	--	GO:0016021,integral component of membrane; GO:0046872,metal ion binding	PF13445.6:RING-type zinc-finger
CmoCh01G005040	22.44	19.76	22.63	27.02	23.91	21.34	1140	1030	1167	1356	1224	1116	0.0149486	1.01042	0.905488	Cmo_Chr01	2431214	2435155	+	CmoCh01G005040	--	K23872 putative homogalacturonan methyltransferase [EC:2.1.1.-] | (RefSeq) hypothetical protein (A)	--	probable methyltransferase PMT2 [Cucurbita moschata]	RecName: Full=Probable methyltransferase PMT2; EC=2.1.1.-;	SubName: Full=probable methyltransferase PMT2 {ECO:0000313|RefSeq:XP_008441700.1, ECO:0000313|RefSeq:XP_008441701.1};	--	GO:0005737,cytoplasm; GO:0005768,endosome; GO:0005794,Golgi apparatus; GO:0000139,Golgi membrane; GO:0016021,integral component of membrane; GO:0016020,membrane; GO:0005802,trans-Golgi network; GO:0008757,S-adenosylmethionine-dependent methyltransferase activity; GO:0032259,methylation	PF03141.16:Putative S-adenosyl-L-methionine-dependent methyltransferase
CmoCh01G005050	42.53	42.25	43.79	31.64	26.6	23.88	976	995	1020	717	615	564	-0.789371	0.578596	2.86584e-09	Cmo_Chr01	2436204	2437385	+	CmoCh01G005050	--	--	--	protein PHYTOCHROME KINASE SUBSTRATE 1-like [Cucurbita moschata]	RecName: Full=Protein PHYTOCHROME KINASE SUBSTRATE 1;	SubName: Full=Uncharacterized protein {ECO:0000313|EMBL:KGN61382.1};	--	GO:0005737,cytoplasm; GO:0005886,plasma membrane; GO:0009638,phototropism; GO:0009958,positive gravitropism; GO:0010017,red or far-red light signaling pathway; GO:0009585,red, far-red light phototransduction; GO:0010218,response to far red light; GO:0010114,response to red light	--
CmoCh01G005070	4.88	5.17	4.21	5.37	5.16	6.92	137	149	120	149	146	200	0.150683	1.1101	0.491021	Cmo_Chr01	2441765	2444594	-	CmoCh01G005070	--	K04713 sphinganine C4-monooxygenase [EC:1.14.18.5] | (RefSeq) sphinganine C4-monooxygenase 1-like (A)	ko00600: Sphingolipid metabolism	sphinganine C4-monooxygenase 1-like [Cucurbita moschata]	RecName: Full=Sphinganine C4-monooxygenase 2; EC=1.14.18.5 {ECO:0000269|PubMed:11297741}; AltName: Full=Sphingoid C4-hydroxylase 2; AltName: Full=Sphingoid base hydroxylase 2;	SubName: Full=sphinganine C4-monooxygenase 1-like {ECO:0000313|RefSeq:XP_008441706.1};	Sphingolipid hydroxylase	GO:0005783,endoplasmic reticulum; GO:0005789,endoplasmic reticulum membrane; GO:0005794,Golgi apparatus; GO:0016021,integral component of membrane; GO:0005506,iron ion binding; GO:0042284,sphingolipid delta-4 desaturase activity; GO:0009640,photomorphogenesis; GO:0046520,sphingoid biosynthetic process	PF04116.13:Fatty acid hydroxylase superfamily
CmoCh01G005080	21	20.55	21.1	16.12	19.41	19.18	951	955	970	721	886	894	-0.337178	0.791588	0.00533011	Cmo_Chr01	2451235	2457680	+	CmoCh01G005080	--	K01510 apyrase [EC:3.6.1.5] | (RefSeq) probable apyrase 6 (A)	ko00230: Purine metabolism; ko00240: Pyrimidine metabolism	probable apyrase 6 [Cucurbita moschata]	RecName: Full=Probable apyrase 6; Short=AtAPY6; EC=3.6.1.5; AltName: Full=ATP-diphosphatase; AltName: Full=ATP-diphosphohydrolase; AltName: Full=Adenosine diphosphatase; Short=ADPase; AltName: Full=NTPDase; AltName: Full=Nucleoside triphosphate diphosphohydrolase 6;	SubName: Full=probable apyrase 6 {ECO:0000313|RefSeq:XP_008441708.1};	Nucleoside phosphatase	GO:0030659,cytoplasmic vesicle membrane; GO:0016021,integral component of membrane; GO:0102490,8-oxo-dGTP phosphohydrolase activity; GO:0005524,ATP binding; GO:0102485,dATP phosphohydrolase activity; GO:0102486,dCTP phosphohydrolase activity; GO:0102491,dGTP phosphohydrolase activity; GO:0102488,dTTP phosphohydrolase activity; GO:0102487,dUTP phosphohydrolase activity; GO:0102489,GTP phosphohydro…	PF01150.17:GDA1/CD39 (nucleoside phosphatase) family
CmoCh01G005100	19.24	20.42	19.88	15.73	20.24	18.94	447	487	469	361	474	453	-0.259085	0.835618	0.0730389	Cmo_Chr01	2458651	2463092	+	CmoCh01G005100	--	--	--	uncharacterized protein LOC111452273 isoform X2 [Cucurbita moschata]	--	SubName: Full=uncharacterized protein LOC103485788 {ECO:0000313|RefSeq:XP_008441710.1, ECO:0000313|RefSeq:XP_008441711.1};	Protein involved in mRNA turnover and stability	GO:0016021,integral component of membrane; GO:0008270,zinc ion binding	PF12428.8:Protein of unknown function (DUF3675)
CmoCh01G005120	5	6.28	6.68	4.73	5.22	5.5	76	98	103	71	80	86	-0.356939	0.780819	0.155412	Cmo_Chr01	2463141	2464896	+	CmoCh01G005120	--	K11982 E3 ubiquitin-protein ligase RNF115/126 [EC:2.3.2.27] | (RefSeq) E3 ubiquitin-protein ligase RNF181-like (A)	--	E3 ubiquitin-protein ligase RNF181-like [Cucurbita maxima]	RecName: Full=E3 ubiquitin-protein ligase MPSR1 {ECO:0000305}; EC=2.3.2.27 {ECO:0000269|PubMed:29087340}; AltName: Full=Protein MISFOLDED PROTEIN SENSING RING E3 LIGASE 1 {ECO:0000303|PubMed:29087340}; AltName: Full=RING-type E3 ubiquitin transferase MPSR1 {ECO:0000305};	SubName: Full=Uncharacterized protein {ECO:0000313|EMBL:KDP41209.1};	FOG: Predicted E3 ubiquitin ligase	GO:0005737,cytoplasm; GO:0005829,cytosol; GO:0046872,metal ion binding; GO:0051787,misfolded protein binding; GO:0061630,ubiquitin protein ligase activity; GO:0061659,ubiquitin-like protein ligase activity; GO:0071218,cellular response to misfolded protein; GO:0071629,cytoplasm protein quality control by the ubiquitin-proteasome system; GO:0043161,proteasome-mediated ubiquitin-dependent protein c…	PF13639.6:Ring finger domain
CmoCh01G005130	6.32	8.24	10.98	7.71	7.56	8.65	127	170	224	153	153	179	-0.231327	0.851851	0.307551	Cmo_Chr01	2468014	2469314	+	CmoCh01G005130	--	K00975 glucose-1-phosphate adenylyltransferase [EC:2.7.7.27] | (RefSeq) putative two-component response regulator ARR21 (A)	ko00500: Starch and sucrose metabolism; ko00520: Amino sugar and nucleotide sugar metabolism	myb-related protein 1-like [Cucurbita moschata]	RecName: Full=Myb family transcription factor APL {ECO:0000303|PubMed:14614507}; Short=AtAPL {ECO:0000303|PubMed:14614507}; AltName: Full=Protein ALTERED PHLOEM DEVELOPMENT {ECO:0000303|PubMed:14614507}; AltName: Full=Protein FE {ECO:0000303|PubMed:26239308}; AltName: Full=Protein PHOSPHATE STARVATION RESPONSE 2 {ECO:0000303|PubMed:15592750}; Short=AtPHR2 {ECO:0000303|PubMed:15592750}; AltName: F…	SubName: Full=Uncharacterized protein {ECO:0000313|EMBL:KGN61374.1};	--	GO:0005634,nucleus; GO:0003677,DNA binding; GO:0003700,DNA-binding transcription factor activity; GO:0009908,flower development; GO:0010088,phloem development; GO:0045893,positive regulation of transcription, DNA-templated; GO:0006355,regulation of transcription, DNA-templated; GO:0006351,transcription, DNA-templated; GO:0010089,xylem development	PF14379.6:MYB-CC type transfactor, LHEQLE motif
CmoCh01G005150	15.67	11.1	12.44	8.07	7.59	6.39	293	213	236	149	143	123	-0.974395	0.508953	1.99909e-06	Cmo_Chr01	2473671	2474713	-	CmoCh01G005150	--	K20628 expansin | (RefSeq) expansin-A15 (A)	--	expansin-A15-like [Cucurbita moschata]	RecName: Full=Expansin-A15; Short=AtEXPA15; AltName: Full=Alpha-expansin-15; Short=At-EXP15; Short=AtEx15; AltName: Full=Ath-ExpAlpha-1.3; Flags: Precursor;	SubName: Full=expansin-A15 {ECO:0000313|RefSeq:XP_008441714.1};	--	GO:0005618,cell wall; GO:0005576,extracellular region; GO:0016020,membrane; GO:0009664,plant-type cell wall organization; GO:0006949,syncytium formation	PF01357.21:Pollen allergen
CmoCh01G005160	11.22	9.6	11.79	17.73	16.63	13.76	164	144	175	256	245	207	0.4191	1.33709	0.0249969	Cmo_Chr01	2480218	2484001	+	CmoCh01G005160	--	K03767 peptidyl-prolyl cis-trans isomerase A (cyclophilin A) [EC:5.2.1.8] | (RefSeq) uncharacterized protein LOC107434492 (A)	--	peptidyl-prolyl cis-trans isomerase CYP23 [Cucurbita moschata]	RecName: Full=Peptidyl-prolyl cis-trans isomerase CYP23; Short=PPIase CYP23; EC=5.2.1.8; AltName: Full=Cyclophilin of 23 kDa; AltName: Full=Cyclophilin-23; Flags: Precursor;	RecName: Full=Peptidyl-prolyl cis-trans isomerase {ECO:0000256|RuleBase:RU363019}; Short=PPIase {ECO:0000256|RuleBase:RU363019}; EC=5.2.1.8 {ECO:0000256|RuleBase:RU363019};	Similar to cyclophilin-type peptidyl-prolyl cis-trans isomerase	GO:0005783,endoplasmic reticulum; GO:0005768,endosome; GO:0005794,Golgi apparatus; GO:0005802,trans-Golgi network; GO:0003755,peptidyl-prolyl cis-trans isomerase activity	PF00160.21:Cyclophilin type peptidyl-prolyl cis-trans isomerase/CLD
CmoCh01G005170	15.94	16.05	14.96	17.86	16.24	19.6	448	463	427	496	460	567	0.0528962	1.03735	0.711583	Cmo_Chr01	2484048	2488797	+	CmoCh01G005170	--	--	--	uncharacterized protein LOC111452833 [Cucurbita moschata]	--	SubName: Full=uncharacterized protein LOC103485796 {ECO:0000313|RefSeq:XP_008441719.1};	--	--	PF04398.12:Protein of unknown function, DUF538
CmoCh01G005180	8.39	8.93	8.59	7.95	9.17	9.87	338	369	351	316	372	409	-0.0827338	0.944267	0.584013	Cmo_Chr01	2491605	2497809	+	CmoCh01G005180	--	K00924 kinase [EC:2.7.1.-] | (RefSeq) aspartic proteinase-like protein 2 (A)	--	aspartic proteinase-like protein 2 [Cucurbita moschata]	RecName: Full=Aspartic proteinase-like protein 2; EC=3.4.23.-; Flags: Precursor;	SubName: Full=Uncharacterized protein {ECO:0000313|EMBL:KGN61364.1};	Aspartyl protease	GO:0031225,anchored component of membrane; GO:0046658,anchored component of plasma membrane; GO:0005886,plasma membrane; GO:0004190,aspartic-type endopeptidase activity; GO:0030163,protein catabolic process; GO:0006508,proteolysis	PF14543.6:Xylanase inhibitor N-terminal
CmoCh01G005190	43.13	44.39	41.33	49.95	46.25	44.57	1962	2072	1908	2244	2120	2087	-0.0149541	0.989688	0.885316	Cmo_Chr01	2498314	2502370	-	CmoCh01G005190	--	K17506 protein phosphatase 1L [EC:3.1.3.16] | (RefSeq) hypothetical protein (A)	--	probable protein phosphatase 2C 33 [Cucurbita moschata]	RecName: Full=Probable protein phosphatase 2C 33; Short=AtPP2C33; EC=3.1.3.16; AltName: Full=AtPPC6;1;	SubName: Full=probable protein phosphatase 2C 33 {ECO:0000313|RefSeq:XP_008441722.1};	Serine/threonine protein phosphatase	GO:0046872,metal ion binding; GO:0004722,protein serine/threonine phosphatase activity	PF00481.21:Protein phosphatase 2C
CmoCh01G005200	18.62	19.91	20.87	20.52	17.47	16.85	568	623	646	618	537	529	-0.256489	0.837123	0.0543303	Cmo_Chr01	2506773	2514669	-	CmoCh01G005200	--	--	--	putative RNA-binding protein Luc7-like 2 [Cucurbita maxima]	--	SubName: Full=putative RNA-binding protein Luc7-like 2 isoform X1 {ECO:0000313|RefSeq:XP_008441724.1};	Spliceosome subunit	GO:0005685,U1 snRNP; GO:0003729,mRNA binding; GO:0006376,mRNA splice site selection	PF03194.15:LUC7 N_terminus
CmoCh01G005210	20.64	18.68	20.89	30.96	25.36	27.56	769	714	790	1139	952	1057	0.337876	1.26389	0.00807579	Cmo_Chr01	2515403	2524073	-	CmoCh01G005210	--	K09493 T-complex protein 1 subunit alpha | (RefSeq) T-complex protein 1 subunit alpha (A)	--	T-complex protein 1 subunit alpha [Cucurbita moschata]	RecName: Full=T-complex protein 1 subunit alpha {ECO:0000303|PubMed:11599560}; Short=TCP-1-alpha {ECO:0000303|PubMed:11599560}; AltName: Full=CCT-alpha {ECO:0000303|PubMed:11599560}; AltName: Full=Chaperonin CCT1 {ECO:0000305};	SubName: Full=T-complex protein 1 subunit alpha {ECO:0000313|RefSeq:XP_008441727.1};	Chaperonin complex component, TCP-1 alpha subunit (CCT1)	GO:0005832,chaperonin-containing T-complex; GO:0005829,cytosol; GO:0005524,ATP binding; GO:0044183,protein binding involved in protein folding; GO:0051082,unfolded protein binding; GO:0006458,'de novo' protein folding; GO:0061077,chaperone-mediated protein folding	PF00118.24:TCP-1/cpn60 chaperonin family
CmoCh01G005220	19.19	19.52	22.39	23.35	22.72	14.72	114	119	135	137	136	90	-0.151305	0.900436	0.526189	Cmo_Chr01	2524103	2526861	-	CmoCh01G005220	--	--	--	--	--	--	--	--	--
CmoCh01G005230	79.95	85.19	90.56	107.53	102.49	104.35	3767	4119	4331	5004	4866	5061	0.157496	1.11535	0.0872996	Cmo_Chr01	2527379	2535109	+	CmoCh01G005230	--	K02923 large subunit ribosomal protein L38e | (RefSeq) 60S ribosomal protein L38 (A)	ko03010: Ribosome	basic leucine zipper and W2 domain-containing protein 2-like [Cucurbita moschata]	RecName: Full=60S ribosomal protein L38;	SubName: Full=basic leucine zipper and W2 domain-containing protein 2-like {ECO:0000313|RefSeq:XP_008441730.1};	Predicted translation factor, contains W2 domain	GO:0022625,cytosolic large ribosomal subunit; GO:0022626,cytosolic ribosome; GO:0003723,RNA binding; GO:0003735,structural constituent of ribosome; GO:0022618,ribonucleoprotein complex assembly; GO:0006412,translation	PF02020.18:eIF4-gamma/eIF5/eIF2-epsilon
CmoCh01G005240	8.07	8.04	9.41	9.57	10.48	6.29	304	311	360	356	398	244	-0.0989093	0.933739	0.609437	Cmo_Chr01	2536593	2546873	-	CmoCh01G005240	--	K01188 beta-glucosidase [EC:3.2.1.21] | (RefSeq) beta-glucosidase 42 (A)	ko00460: Cyanoamino acid metabolism; ko00500: Starch and sucrose metabolism; ko00940: Phenylpropanoid biosynthesis	beta-glucosidase 42 [Cucurbita moschata]	RecName: Full=Beta-glucosidase 42 {ECO:0000303|PubMed:15604686}; Short=AtBGLU42 {ECO:0000303|PubMed:15604686}; EC=3.2.1.21 {ECO:0000250|UniProtKB:Q8L7J2};	RecName: Full=Beta-glucosidase {ECO:0000256|RuleBase:RU361175}; EC=3.2.1.21 {ECO:0000256|RuleBase:RU361175};	Beta-glucosidase, lactase phlorizinhydrolase, and related proteins	GO:0005829,cytosol; GO:0008422,beta-glucosidase activity; GO:0102483,scopolin beta-glucosidase activity; GO:0071369,cellular response to ethylene stimulus; GO:0071281,cellular response to iron ion; GO:0071732,cellular response to nitric oxide; GO:0030245,cellulose catabolic process; GO:1901657,glycosyl compound metabolic process; GO:0009866,induced systemic resistance, ethylene mediated signaling…	PF00232.18:Glycosyl hydrolase family 1
CmoCh01G005250	5.13	5.31	4.65	5.31	5.38	3.75	178	189	164	182	188	134	-0.209807	0.864653	0.307678	Cmo_Chr01	2553026	2554813	-	CmoCh01G005250	--	K17604 zinc finger SWIM domain-containing protein 3 | (RefSeq) uncharacterized LOC107260768 (A)	--	uncharacterized protein LOC111452800 [Cucurbita moschata]	--	SubName: Full=Uncharacterized protein {ECO:0000313|EMBL:KGN61351.1};	--	GO:0008270,zinc ion binding	PF03108.15:MuDR family transposase
CmoCh01G005260	6.47	8.21	6.94	11.29	9.44	11.08	202	263	220	348	297	356	0.415637	1.33389	0.0168507	Cmo_Chr01	2563051	2565112	-	CmoCh01G005260	--	K03188 urease accessory protein | (RefSeq) uncharacterized protein LOC108224146 isoform X1 (A)	--	F-box protein PP2-B10-like [Cucurbita moschata]	RecName: Full=F-box protein At2g02240;	SubName: Full=Uncharacterized protein {ECO:0000313|EMBL:KGN61350.1};	--	GO:0009793,embryo development ending in seed dormancy	PF14299.6:Phloem protein 2
CmoCh01G005290	0.34	0.26	0.17	0.24	0.5	0.53	20	16	10	14	30	32	0.578963	1.49378	0.284661	Cmo_Chr01	2574488	2578884	-	CmoCh01G005290	--	--	--	uncharacterized protein LOC111452786 [Cucurbita moschata]	--	SubName: Full=Uncharacterized protein {ECO:0000313|EMBL:KGN64839.1};	--	GO:0016021,integral component of membrane	PF00535.26:Glycosyl transferase family 2
CmoCh01G005300	5.35	5.66	5.47	7.26	8.19	8.38	287	312	298	385	443	463	0.390588	1.31093	0.00678413	Cmo_Chr01	2583132	2588051	-	CmoCh01G005300	--	--	--	uncharacterized protein LOC111452787 [Cucurbita moschata]	RecName: Full=Egg cell-secreted protein 1.1; Flags: Precursor;	SubName: Full=uncharacterized protein LOC103501034 isoform X1 {ECO:0000313|RefSeq:XP_008462750.1};	--	GO:0031410,cytoplasmic vesicle; GO:0005576,extracellular region; GO:0005622,intracellular; GO:0031982,vesicle; GO:0009567,double fertilization forming a zygote and endosperm; GO:0080155,regulation of double fertilization forming a zygote and endosperm; GO:2000008,regulation of protein localization to cell surface; GO:0007338,single fertilization; GO:0048240,sperm capacitation	PF00092.28:von Willebrand factor type A domain
CmoCh01G005310	6.48	5.62	5.76	6.08	5.92	5.39	1021	910	921	947	940	874	-0.181763	0.881625	0.131277	Cmo_Chr01	2591046	2613339	-	CmoCh01G005310	--	K11643 chromodomain-helicase-DNA-binding protein 4 [EC:3.6.4.12] | (RefSeq) helicase protein MOM1 isoform X1 (A)	--	helicase protein MOM1 isoform X1 [Cucurbita moschata]	RecName: Full=Helicase protein MOM1; EC=3.6.4.-; AltName: Full=Protein MAINTENANCE OF METHYLATION; AltName: Full=Protein MORPHEUS MOLECULE 1;	SubName: Full=helicase protein MOM1 {ECO:0000313|RefSeq:XP_008462762.1};	Predicted helicase	GO:0005634,nucleus; GO:0051537,2 iron, 2 sulfur cluster binding; GO:0005524,ATP binding; GO:0004386,helicase activity; GO:0046872,metal ion binding; GO:0042803,protein homodimerization activity; GO:0006342,chromatin silencing; GO:0031047,gene silencing by RNA; GO:0006344,maintenance of chromatin silencing; GO:0006351,transcription, DNA-templated	PF00385.24:Chromo (CHRromatin Organisation MOdifier) domain
CmoCh01G005320	13.69	11.83	11.96	18.31	15.87	12.47	256	227	227	338	299	240	0.171087	1.12591	0.358659	Cmo_Chr01	2614799	2618575	-	CmoCh01G005320	--	K01674 carbonic anhydrase [EC:4.2.1.1] | (RefSeq) alpha carbonic anhydrase 7-like (A)	ko00910: Nitrogen metabolism	alpha carbonic anhydrase 7-like [Cucurbita moschata]	RecName: Full=Alpha carbonic anhydrase 7; Short=AtaCA7; Short=AtalphaCA7; EC=4.2.1.1; AltName: Full=Alpha carbonate dehydratase 7; Flags: Precursor;	SubName: Full=alpha carbonic anhydrase 7-like {ECO:0000313|RefSeq:XP_016902979.1};	Carbonic anhydrase	GO:0009570,chloroplast stroma; GO:0004089,carbonate dehydratase activity; GO:0008270,zinc ion binding; GO:0006730,one-carbon metabolic process	PF00194.21:Eukaryotic-type carbonic anhydrase
CmoCh01G005330	126.71	108.5	67.95	100.77	131.99	115.22	2359	2073	1284	1853	2476	2208	0.0498032	1.03512	0.803747	Cmo_Chr01	2622368	2624505	+	CmoCh01G005330	--	K01674 carbonic anhydrase [EC:4.2.1.1] | (RefSeq) alpha carbonic anhydrase 7-like (A)	ko00910: Nitrogen metabolism	alpha carbonic anhydrase 7-like [Cucurbita moschata]	RecName: Full=Alpha carbonic anhydrase 7; Short=AtaCA7; Short=AtalphaCA7; EC=4.2.1.1; AltName: Full=Alpha carbonate dehydratase 7; Flags: Precursor;	SubName: Full=Uncharacterized protein {ECO:0000313|EMBL:KGN64826.1};	Carbonic anhydrase	GO:0009570,chloroplast stroma; GO:0004089,carbonate dehydratase activity; GO:0008270,zinc ion binding; GO:0006730,one-carbon metabolic process	PF00194.21:Eukaryotic-type carbonic anhydrase
CmoCh01G005340	4.03	2.41	10.66	3.9	12.83	8.19	44	27	118	42	141	92	0.409805	1.32851	0.405653	Cmo_Chr01	2630772	2631630	+	CmoCh01G005340	--	--	--	hypothetical protein Csa_1G119910 [Cucumis sativus]	--	SubName: Full=Uncharacterized protein {ECO:0000313|EMBL:KGN64824.1};	--	--	--
CmoCh01G005350	1.29	1.65	1.74	1.63	2.8	2.35	16	21	22	20	35	30	0.39149	1.31175	0.392584	Cmo_Chr01	2634744	2636369	-	CmoCh01G005350	--	--	--	--	--	--	--	--	--
CmoCh01G005360	6.61	7.13	7.52	5.68	6.6	6.15	357	395	412	303	359	342	-0.347094	0.786166	0.0147447	Cmo_Chr01	2636510	2639805	-	CmoCh01G005360	--	--	--	BEL1-like homeodomain protein 1 [Cucurbita moschata]	RecName: Full=BEL1-like homeodomain protein 8; Short=BEL1-like protein 8; AltName: Full=Protein POUND-FOOLISH;	SubName: Full=homeobox protein BEL1 homolog isoform X1 {ECO:0000313|RefSeq:XP_008462867.1, ECO:0000313|RefSeq:XP_008462874.1, ECO:0000313|RefSeq:XP_008462881.1};	Transcription factor MEIS1 and related HOX domain proteins	GO:0005634,nucleus; GO:0003677,DNA binding; GO:0003700,DNA-binding transcription factor activity; GO:0010229,inflorescence development; GO:0080006,internode patterning; GO:0010076,maintenance of floral meristem identity; GO:0010077,maintenance of inflorescence meristem identity; GO:0007389,pattern specification process; GO:1905393,plant organ formation; GO:0010223,secondary shoot formation; GO:00…	PF07526.11:Associated with HOX
CmoCh01G005370	13.73	14	14.38	13.24	16.4	12.95	541	566	575	515	651	525	-0.127486	0.915426	0.344379	Cmo_Chr01	2645737	2649993	-	CmoCh01G005370	--	K11111 telomeric repeat-binding factor 2 | (RefSeq) predicted protein (A)	--	uncharacterized protein LOC111452393 isoform X3 [Cucurbita moschata]	RecName: Full=Telomere repeat-binding protein 4; AltName: Full=H-protein promoter binding factor-1; Short=AtTBP1; AltName: Full=Telomeric DNA-binding protein 1;	SubName: Full=uncharacterized protein LOC103501169 isoform X1 {ECO:0000313|RefSeq:XP_008462901.1};	--	GO:0000781,chromosome, telomeric region; GO:0000783,nuclear telomere cap complex; GO:0003677,DNA binding; GO:0003691,double-stranded telomeric DNA binding; GO:0042162,telomeric DNA binding; GO:0006355,regulation of transcription, DNA-templated; GO:0000723,telomere maintenance; GO:0031627,telomeric loop formation; GO:0006351,transcription, DNA-templated	PF00249.31:Myb-like DNA-binding domain
CmoCh01G005380	7.8	10.99	7.52	5.09	8.43	7.92	45	65	44	29	49	47	-0.438659	0.73782	0.218161	Cmo_Chr01	2650024	2650860	-	CmoCh01G005380	--	--	--	--	--	--	--	--	--
CmoCh01G005390	2.45	2.41	1.95	1.92	2.77	1.46	93	94	75	72	106	57	-0.295876	0.814577	0.313193	Cmo_Chr01	2651493	2656670	-	CmoCh01G005390	--	K14506 jasmonic acid-amino synthetase [EC:6.3.2.52] | (RefSeq) uncharacterized LOC109115461 (A)	ko04075: Plant hormone signal transduction	uncharacterized protein LOC111452055 isoform X1 [Cucurbita moschata]	--	SubName: Full=uncharacterized protein LOC103501181 isoform X1 {ECO:0000313|RefSeq:XP_008462917.1};	--	--	PF04784.14:Protein of unknown function, DUF547
CmoCh01G005400	1.86	1.52	1.85	1.87	1.75	2.5	110	92	111	109	104	152	0.0877188	1.06269	0.718755	Cmo_Chr01	2659712	2665727	-	CmoCh01G005400	--	K21396 ATP-binding cassette, subfamily G (WHITE), eye pigment precursor transporter | (RefSeq) ABC transporter, ATP-binding protein (A)	--	ABC transporter G family member 28 [Cucurbita moschata]	RecName: Full=ABC transporter G family member 28; Short=ABC transporter ABCG.28; Short=AtABCG28; AltName: Full=Putative white-brown complex homolog protein 29; Short=AtWBC29;	SubName: Full=ABC transporter G family member 28 {ECO:0000313|RefSeq:XP_008462934.1};	Transporter, ABC superfamily (Breast cancer resistance protein)	GO:0016021,integral component of membrane; GO:0005886,plasma membrane; GO:0005524,ATP binding; GO:0042626,ATPase activity, coupled to transmembrane movement of substances	PF00005.27:ABC transporter
CmoCh01G005420	2.65	3.06	3.18	3.47	2.98	2.45	119	141	145	154	135	113	-0.141155	0.906793	0.516932	Cmo_Chr01	2671114	2675974	+	CmoCh01G005420	--	--	--	P-loop NTPase domain-containing protein LPA1 homolog 1-like isoform X1 [Cucurbita moschata]	RecName: Full=P-loop NTPase domain-containing protein LPA1 homolog 1 {ECO:0000305}; AltName: Full=Protein LOW PHYTIC ACID 1 homolog 1 {ECO:0000305};	SubName: Full=Uncharacterized protein {ECO:0000313|EMBL:KGN64816.1};	--	GO:0010264,myo-inositol hexakisphosphate biosynthetic process	PF13671.6:AAA domain
CmoCh01G005440	3.3	1.95	2.53	3.44	3.85	2.2	130	79	101	134	153	89	0.140567	1.10234	0.618882	Cmo_Chr01	2694278	2697529	+	CmoCh01G005440	--	K16298 serine carboxypeptidase-like clade IV [EC:3.4.16.-] | (RefSeq) serine carboxypeptidase-like (A)	--	serine carboxypeptidase-like [Cucurbita moschata]	RecName: Full=Serine carboxypeptidase-like 48; EC=3.4.16.-; Flags: Precursor;	RecName: Full=Carboxypeptidase {ECO:0000256|RuleBase:RU361156}; EC=3.4.16.- {ECO:0000256|RuleBase:RU361156};	Serine carboxypeptidases (lysosomal cathepsin A)	GO:0005576,extracellular region; GO:0005773,vacuole; GO:0004185,serine-type carboxypeptidase activity; GO:0051603,proteolysis involved in cellular protein catabolic process	PF00450.22:Serine carboxypeptidase
CmoCh01G005460	46.28	49.37	48.72	53.38	55.02	59.46	1036	1134	1107	1180	1241	1370	0.0764958	1.05445	0.486204	Cmo_Chr01	2702069	2705392	-	CmoCh01G005460	--	K01759 lactoylglutathione lyase [EC:4.4.1.5] | (RefSeq) lactoylglutathione lyase isoform X1 (A)	ko00620: Pyruvate metabolism	lactoylglutathione lyase isoform X1 [Cucurbita moschata]	RecName: Full=Lactoylglutathione lyase; EC=4.4.1.5; AltName: Full=Aldoketomutase; AltName: Full=Glyoxalase I; Short=GmGlyoxI; AltName: Full=Ketone-aldehyde mutase; AltName: Full=Methylglyoxalase; AltName: Full=S-D-lactoylglutathione methylglyoxal lyase;	RecName: Full=Lactoylglutathione lyase {ECO:0000256|RuleBase:RU361179}; EC=4.4.1.5 {ECO:0000256|RuleBase:RU361179}; AltName: Full=Glyoxalase I {ECO:0000256|RuleBase:RU361179};	Glyoxalase	GO:0004462,lactoylglutathione lyase activity; GO:0046872,metal ion binding	PF00903.25:Glyoxalase/Bleomycin resistance protein/Dioxygenase superfamily
CmoCh01G005470	9.09	10.9	8.68	11.97	13.22	15.52	357	439	346	464	523	627	0.363717	1.28674	0.0272809	Cmo_Chr01	2706399	2709738	+	CmoCh01G005470	--	K01904 4-coumarate--CoA ligase [EC:6.2.1.12] | (RefSeq) 4-coumarate--CoA ligase-like 7 (A)	ko00130: Ubiquinone and other terpenoid-quinone biosynthesis; ko00940: Phenylpropanoid biosynthesis	4-coumarate--CoA ligase-like 7 [Cucurbita moschata]	RecName: Full=4-coumarate--CoA ligase-like 7; EC=6.2.1.-; AltName: Full=4-coumarate--CoA ligase isoform 6; Short=At4CL6;	SubName: Full=4-coumarate--CoA ligase-like 7 {ECO:0000313|RefSeq:XP_008463063.1};	Acyl-CoA synthetase	GO:0005777,peroxisome; GO:0005524,ATP binding; GO:0004321,fatty-acyl-CoA synthase activity; GO:0016874,ligase activity; GO:0009695,jasmonic acid biosynthetic process; GO:0031408,oxylipin biosynthetic process	PF00501.28:AMP-binding enzyme
CmoCh01G005480	2.11	1.34	1.6	3.16	2.72	3.07	160	104	123	237	208	240	0.687862	1.61089	0.00156925	Cmo_Chr01	2711234	2724011	-	CmoCh01G005480	--	K21842 protein EFR3 | (RefSeq) uncharacterized protein LOC111452107 (A)	--	uncharacterized protein LOC111452107 [Cucurbita moschata]	--	SubName: Full=uncharacterized protein LOC103501308 isoform X2 {ECO:0000313|RefSeq:XP_008463083.1};	Putative transmembrane protein cmp44E	--	--
CmoCh01G005490	1.71	1.99	2.65	3.1	2.96	2.97	66	79	104	118	115	118	0.365985	1.28876	0.135997	Cmo_Chr01	2724409	2730652	+	CmoCh01G005490	--	K22072 iron-sulfur cluster assembly 2 | (RefSeq) iron-sulfur assembly protein IscA-like 2, mitochondrial (A)	--	heavy metal-associated isoprenylated plant protein 3-like [Cucurbita moschata]	RecName: Full=Iron-sulfur assembly protein IscA-like 2, mitochondrial; Flags: Precursor;	SubName: Full=Uncharacterized protein {ECO:0000313|EMBL:KGN64800.1};	Mitochondrial Fe-S cluster biosynthesis protein ISA2 (contains a HesB-like domain)	GO:0005739,mitochondrion; GO:0051537,2 iron, 2 sulfur cluster binding; GO:0051539,4 iron, 4 sulfur cluster binding; GO:0005506,iron ion binding; GO:0005198,structural molecule activity; GO:0016226,iron-sulfur cluster assembly; GO:0051604,protein maturation; GO:0097428,protein maturation by iron-sulfur cluster transfer	PF00403.26:Heavy-metal-associated domain
CmoCh01G005500	6.49	5.04	5.49	7.64	7.7	7.47	375	299	322	436	448	444	0.279137	1.21347	0.0656636	Cmo_Chr01	2737098	2744483	-	CmoCh01G005500	--	K05681 ATP-binding cassette, subfamily G (WHITE), member 2 | (RefSeq) hypothetical protein (A)	ko02010: ABC transporters	ABC transporter G family member 3-like [Cucurbita moschata]	RecName: Full=ABC transporter G family member 3; Short=ABC transporter ABCG.3; Short=AtABCG3; AltName: Full=White-brown complex homolog protein 3; Short=AtWBC3;	SubName: Full=ABC transporter G family member 3 {ECO:0000313|RefSeq:XP_008463193.1, ECO:0000313|RefSeq:XP_008463196.1, ECO:0000313|RefSeq:XP_016903125.1};	Transporter, ABC superfamily (Breast cancer resistance protein)	GO:0016021,integral component of membrane; GO:0005886,plasma membrane; GO:0005524,ATP binding; GO:0042626,ATPase activity, coupled to transmembrane movement of substances	PF01061.24:ABC-2 type transporter
CmoCh01G005510	1.78	1.41	2.14	2.6	2.94	2.75	27	22	33	39	45	43	0.49792	1.41218	0.184818	Cmo_Chr01	2746793	2749614	+	CmoCh01G005510	--	--	--	uncharacterized protein LOC111452109 [Cucurbita moschata]	--	SubName: Full=Uncharacterized protein {ECO:0000313|EMBL:KGN64792.1};	--	--	--
CmoCh01G005530	0.9	0.6	0.53	0.91	1.38	0.52	22	15	13	22	34	13	0.322267	1.25029	0.554044	Cmo_Chr01	2752180	2755044	+	CmoCh01G005530	--	--	--	shugoshin-1 isoform X1 [Cucurbita moschata]	RecName: Full=Shugoshin-1; AltName: Full=ZmSGO1;	SubName: Full=Uncharacterized protein {ECO:0000313|EMBL:KGN64788.1};	--	GO:0000775,chromosome, centromeric region; GO:0005634,nucleus; GO:0051301,cell division; GO:0045132,meiotic chromosome segregation	--
CmoCh01G005550	9.22	9.13	11.67	14.39	14.14	12.38	442	449	568	681	683	611	0.305916	1.2362	0.0297666	Cmo_Chr01	2764652	2776497	+	CmoCh01G005550	--	K12667 oligosaccharyltransferase complex subunit delta (ribophorin II) | (RefSeq) dolichyl-diphosphooligosaccharide--protein glycosyltransferase subunit 2-like isoform X1 (A)	ko00510: N-Glycan biosynthesis; ko00513: Various types of N-glycan biosynthesis; ko04141: Protein processing in endoplasmic reticulum	dolichyl-diphosphooligosaccharide--protein glycosyltransferase subunit 2-like isoform X3 [Cucurbita moschata]	RecName: Full=Dolichyl-diphosphooligosaccharide--protein glycosyltransferase subunit 2; EC=2.4.99.18; AltName: Full=Protein HAPLESS 6; AltName: Full=Ribophorin II; Short=RPN-II; AltName: Full=Ribophorin-2; Flags: Precursor;	SubName: Full=Uncharacterized protein {ECO:0000313|EMBL:KGN65031.1};	Oligosaccharyltransferase, delta subunit (ribophorin II)	GO:0005783,endoplasmic reticulum; GO:0005794,Golgi apparatus; GO:0016021,integral component of membrane; GO:0016020,membrane; GO:0005739,mitochondrion; GO:0008250,oligosaccharyltransferase complex; GO:0009505,plant-type cell wall; GO:0005886,plasma membrane; GO:0009506,plasmodesma; GO:0005774,vacuolar membrane; GO:0016757,transferase activity, transferring glycosyl groups; GO:0006487,protein N-li…	PF05817.14:Oligosaccharyltransferase subunit Ribophorin II
CmoCh01G005570	1.84	2.28	2.19	2.3	2.54	2.44	77	98	93	95	107	105	0.0629999	1.04464	0.787908	Cmo_Chr01	2785037	2787370	-	CmoCh01G005570	--	K20889 probable glucuronoxylan glucuronosyltransferase IRX7 [EC2.4.1.-] | (RefSeq) probable glucuronoxylan glucuronosyltransferase IRX7 isoform X1 (A)	--	probable glucuronoxylan glucuronosyltransferase IRX7 isoform X1 [Cucurbita moschata]	RecName: Full=Probable glucuronoxylan glucuronosyltransferase IRX7; EC=2.4.1.-; AltName: Full=Protein FRAGILE FIBER 8; AltName: Full=Protein IRREGULAR XYLEM 7;	SubName: Full=Uncharacterized protein {ECO:0000313|EMBL:KGN64765.1};	Acetylglucosaminyltransferase EXT1/exostosin 1	GO:0005794,Golgi apparatus; GO:0000139,Golgi membrane; GO:0016021,integral component of membrane; GO:0015020,glucuronosyltransferase activity; GO:0071555,cell wall organization; GO:0010417,glucuronoxylan biosynthetic process; GO:0009834,plant-type secondary cell wall biogenesis; GO:0006486,protein glycosylation	PF03016.15:Exostosin family
CmoCh01G005580	1.59	0.98	1.26	1.18	1.53	0.93	30	19	24	22	29	18	-0.21957	0.858822	0.634361	Cmo_Chr01	2792687	2793736	+	CmoCh01G005580	--	K20043 clathrin coat assembly protein AP180 | (RefSeq) putative clathrin assembly protein At5g35200 (A)	--	dof zinc finger protein DOF5.3-like [Cucurbita moschata]	RecName: Full=Dof zinc finger protein DOF5.3; Short=AtDOF5.3;	SubName: Full=Uncharacterized protein {ECO:0000313|EMBL:KGN64763.1};	--	GO:0005634,nucleus; GO:0003700,DNA-binding transcription factor activity; GO:0046872,metal ion binding; GO:0044212,transcription regulatory region DNA binding; GO:0006355,regulation of transcription, DNA-templated; GO:0048364,root development; GO:0006351,transcription, DNA-templated	PF02701.15:Dof domain, zinc finger
CmoCh01G005590	9.37	7.86	8.08	9.62	8.17	8.38	354	305	310	359	311	326	-0.094465	0.93662	0.55383	Cmo_Chr01	2795885	2799345	-	CmoCh01G005590	--	--	--	interactor of constitutive active ROPs 3-like isoform X1 [Cucurbita moschata]	RecName: Full=Interactor of constitutive active ROPs 3; AltName: Full=ROP-interactive partner 5;	SubName: Full=interactor of constitutive active ROPs 3-like {ECO:0000313|RefSeq:XP_008463458.1, ECO:0000313|RefSeq:XP_008463472.1, ECO:0000313|RefSeq:XP_008463480.1};	--	GO:0005886,plasma membrane	--
CmoCh01G005600	41.12	41.45	46.47	39.26	28.42	35.49	843	872	967	795	587	749	-0.461429	0.726267	0.00179945	Cmo_Chr01	2802284	2804697	+	CmoCh01G005600	--	K01184 polygalacturonase [EC:3.2.1.15] | (RefSeq) polygalacturonase QRT2-like (A)	ko00040: Pentose and glucuronate interconversions	tetraspanin-3-like [Cucurbita moschata]	RecName: Full=Tetraspanin-3;	SubName: Full=tetraspanin-3-like {ECO:0000313|RefSeq:XP_008463449.1};	--	GO:0016021,integral component of membrane; GO:0005886,plasma membrane; GO:0009506,plasmodesma	PF00335.20:Tetraspanin family
CmoCh01G005610	1.11	2.33	1.43	2.7	2.51	2.82	33	71	43	79	75	86	0.576152	1.49087	0.0809978	Cmo_Chr01	2805986	2807512	+	CmoCh01G005610	--	K23541 Ca2+/H+ antiporter, TMEM165/GDT1 family | (RefSeq) putative pentatricopeptide repeat-containing protein At3g23330 (A)	--	pentatricopeptide repeat-containing protein At2g13600-like [Cucurbita moschata]	RecName: Full=Pentatricopeptide repeat-containing protein At2g13600;	SubName: Full=pentatricopeptide repeat-containing protein At2g13600-like {ECO:0000313|RefSeq:XP_008464861.1};	FOG: PPR repeat	GO:0005739,mitochondrion; GO:0004519,endonuclease activity; GO:0003723,RNA binding; GO:0080156,mitochondrial mRNA modification; GO:0010182,sugar mediated signaling pathway	PF01535.20:PPR repeat
CmoCh01G005620	71.86	62.08	56.84	79.62	69.85	77.92	1603	1421	1287	1754	1570	1789	0.110508	1.07961	0.404671	Cmo_Chr01	2808272	2810850	-	CmoCh01G005620	--	--	--	psbP domain-containing protein 6, chloroplastic [Cucurbita moschata]	RecName: Full=PsbP domain-containing protein 6, chloroplastic; AltName: Full=OEC23-like protein 1; Flags: Precursor;	SubName: Full=psbP domain-containing protein 6, chloroplastic {ECO:0000313|RefSeq:XP_008463519.1};	--	GO:0009507,chloroplast; GO:0009570,chloroplast stroma; GO:0009534,chloroplast thylakoid; GO:0009543,chloroplast thylakoid lumen; GO:0019898,extrinsic component of membrane; GO:0009654,photosystem II oxygen evolving complex; GO:0009579,thylakoid; GO:0031977,thylakoid lumen; GO:0005509,calcium ion binding; GO:0015979,photosynthesis	PF01789.16:PsbP
CmoCh01G005630	12.72	12.52	12.08	10.71	11.24	9.88	774	782	746	644	689	619	-0.372704	0.772334	0.00155647	Cmo_Chr01	2811124	2821727	+	CmoCh01G005630	--	K11835 ubiquitin carboxyl-terminal hydrolase 4/11 [EC:3.4.19.12] | (RefSeq) ubiquitin carboxyl-terminal hydrolase 5-like isoform X1 (A)	--	ubiquitin carboxyl-terminal hydrolase 5 [Cucurbita moschata]	RecName: Full=Ubiquitin carboxyl-terminal hydrolase 5; EC=3.4.19.12; AltName: Full=Deubiquitinating enzyme 5; Short=AtUBP5; AltName: Full=Ubiquitin thioesterase 5; AltName: Full=Ubiquitin-specific-processing protease 5;	SubName: Full=Uncharacterized protein {ECO:0000313|EMBL:KGN64753.1};	Ubiquitin C-terminal hydrolase	GO:0005634,nucleus; GO:0004843,thiol-dependent ubiquitin-specific protease activity; GO:0016579,protein deubiquitination; GO:0006511,ubiquitin-dependent protein catabolic process	PF00443.29:Ubiquitin carboxyl-terminal hydrolase
CmoCh01G005650	13.65	13.6	13.88	13.1	12.75	12.65	949	970	979	899	893	905	-0.23718	0.848402	0.0245173	Cmo_Chr01	2834362	2849048	+	CmoCh01G005650	--	K22403 zinc finger MIZ domain-containing protein | (RefSeq) E3 SUMO-protein ligase SIZ1-like (A)	--	E3 SUMO-protein ligase SIZ1-like isoform X1 [Cucurbita moschata]	RecName: Full=E3 SUMO-protein ligase SIZ1 {ECO:0000303|PubMed:15894620}; EC=2.3.2.- {ECO:0000305}; AltName: Full=E3 SUMO-protein transferase SIZ1 {ECO:0000305};	SubName: Full=E3 SUMO-protein ligase SIZ1 {ECO:0000313|RefSeq:XP_008463667.1};	Zn-finger transcription factor	GO:0016607,nuclear speck; GO:0005634,nucleus; GO:0016874,ligase activity; GO:0019789,SUMO transferase activity; GO:0008270,zinc ion binding; GO:0051301,cell division; GO:0016036,cellular response to phosphate starvation; GO:0006952,defense response; GO:0010247,detection of phosphate ion; GO:0048589,developmental growth; GO:0009553,embryo sac development; GO:0010286,heat acclimation; GO:0009910,ne…	PF02037.27:SAP domain
CmoCh01G005660	1.16	1.88	0.44	2.47	0.89	1.87	18	30	7	38	14	30	0.444424	1.36077	0.45779	Cmo_Chr01	2848252	2849929	-	CmoCh01G005660	--	K22403 zinc finger MIZ domain-containing protein | (RefSeq) E3 SUMO-protein ligase SIZ1-like (A)	--	E3 SUMO-protein ligase SIZ1-like isoform X2 [Cucurbita moschata]	RecName: Full=E3 SUMO-protein ligase SIZ1 {ECO:0000303|PubMed:15894620}; EC=2.3.2.- {ECO:0000305}; AltName: Full=E3 SUMO-protein transferase SIZ1 {ECO:0000305};	SubName: Full=Uncharacterized protein {ECO:0000313|EMBL:PKI62589.1};	Zn-finger transcription factor	GO:0016607,nuclear speck; GO:0005634,nucleus; GO:0016874,ligase activity; GO:0019789,SUMO transferase activity; GO:0008270,zinc ion binding; GO:0051301,cell division; GO:0016036,cellular response to phosphate starvation; GO:0006952,defense response; GO:0010247,detection of phosphate ion; GO:0048589,developmental growth; GO:0009553,embryo sac development; GO:0010286,heat acclimation; GO:0009910,ne…	--
CmoCh01G005670	4.3	4.01	3.97	6.24	5.45	6.64	141	135	132	202	180	224	0.436994	1.35378	0.0238972	Cmo_Chr01	2849974	2852690	-	CmoCh01G005670	--	K03142 transcription initiation factor TFIIH subunit 2 | (RefSeq) general transcription factor IIH subunit 2 (A)	ko03022: Basal transcription factors; ko03420: Nucleotide excision repair	general transcription factor IIH subunit 2 [Cucurbita moschata]	RecName: Full=General transcription factor IIH subunit 2 {ECO:0000305}; Short=AtGTF2H2 {ECO:0000303|PubMed:16623910}; AltName: Full=TFIIH basal transcription factor complex p44 subunit {ECO:0000305}; Short=Atp44 {ECO:0000303|PubMed:15645454};	SubName: Full=Uncharacterized protein {ECO:0000313|EMBL:KGN50372.1};	RNA polymerase II transcription initiation/nucleotide excision repair factor TFIIH, subunit SSL1	GO:0000439,transcription factor TFIIH core complex; GO:0005675,transcription factor TFIIH holo complex; GO:0003676,nucleic acid binding; GO:0008270,zinc ion binding; GO:0006289,nucleotide-excision repair; GO:0006357,regulation of transcription by RNA polymerase II; GO:0006351,transcription, DNA-templated	PF04056.14:Ssl1-like
CmoCh01G005680	5.18	5.12	5.13	6.31	5.22	5.52	448	454	450	539	455	491	0.00306662	1.00213	0.982364	Cmo_Chr01	2853633	2863599	-	CmoCh01G005680	--	K08472 mlo protein | (RefSeq) MLO-like protein 3 isoform X1 (A)	--	transmembrane protein 209-like [Cucurbita moschata]	RecName: Full=MLO-like protein 12; Short=AtMlo12; Short=AtMlo18;	SubName: Full=transmembrane protein 209 {ECO:0000313|RefSeq:XP_008463690.1};	Uncharacterized conserved membrane protein	GO:0016021,integral component of membrane; GO:0005886,plasma membrane; GO:0005516,calmodulin binding; GO:0006952,defense response; GO:0009817,defense response to fungus, incompatible interaction; GO:0010150,leaf senescence	PF09786.9:Cytochrome B561, N terminal
CmoCh01G005690	2.1	1.38	2.17	1.27	2.24	1.48	40	27	42	24	43	29	-0.321161	0.800425	0.427133	Cmo_Chr01	2866003	2867070	-	CmoCh01G005690	--	--	--	fasciclin-like arabinogalactan protein 12 [Cucurbita moschata]	RecName: Full=Fasciclin-like arabinogalactan protein 12; Flags: Precursor;	SubName: Full=fasciclin-like arabinogalactan protein 12 {ECO:0000313|RefSeq:XP_008463798.1};	--	GO:0031225,anchored component of membrane; GO:0005886,plasma membrane; GO:0009834,plant-type secondary cell wall biogenesis	PF02469.22:Fasciclin domain
CmoCh01G005700	4.72	4.2	3.07	5	6.24	2.93	238	217	157	249	317	152	0.0901647	1.06449	0.73475	Cmo_Chr01	2868458	2871773	-	CmoCh01G005700	--	K05909 laccase [EC:1.10.3.2] | (RefSeq) laccase-17-like (A)	--	laccase-17-like [Cucurbita moschata]	RecName: Full=Laccase-17; EC=1.10.3.2; AltName: Full=Benzenediol:oxygen oxidoreductase 17; AltName: Full=Diphenol oxidase 17; AltName: Full=Urishiol oxidase 17; Flags: Precursor;	RecName: Full=Laccase {ECO:0000256|RuleBase:RU361119}; EC=1.10.3.2 {ECO:0000256|RuleBase:RU361119}; AltName: Full=Benzenediol:oxygen oxidoreductase {ECO:0000256|RuleBase:RU361119}; AltName: Full=Diphenol oxidase {ECO:0000256|RuleBase:RU361119}; AltName: Full=Urishiol oxidase {ECO:0000256|RuleBase:RU361119};	Multicopper oxidases	GO:0048046,apoplast; GO:0005507,copper ion binding; GO:0052716,hydroquinone:oxygen oxidoreductase activity; GO:0016491,oxidoreductase activity; GO:0016722,oxidoreductase activity, oxidizing metal ions; GO:0009809,lignin biosynthetic process; GO:0046274,lignin catabolic process; GO:0009698,phenylpropanoid metabolic process	PF07732.15:Multicopper oxidase
CmoCh01G005710	10.21	10.78	12.59	12.08	12.38	12.9	432	468	541	505	528	562	0.0145594	1.01014	0.913647	Cmo_Chr01	2875401	2880985	+	CmoCh01G005710	--	K14855 ribosome assembly protein 4 | (RefSeq) notchless protein homolog (A)	--	WD repeat-containing protein 20-like [Cucurbita moschata]	RecName: Full=Notchless protein homolog {ECO:0000303|PubMed:23572950};	SubName: Full=dystrophia myotonica WD repeat-containing protein-like {ECO:0000313|RefSeq:XP_008463817.1};	WD40 protein DMR-N9	GO:0080008,Cul4-RING E3 ubiquitin ligase complex; GO:0005730,nucleolus; GO:0005840,ribosome; GO:0009553,embryo sac development; GO:0000027,ribosomal large subunit assembly	PF00400.32:WD domain, G-beta repeat
CmoCh01G005720	2.14	1.47	1.43	1.82	2.91	1.86	125	88	85	105	171	112	0.238316	1.17962	0.384792	Cmo_Chr01	2884772	2891468	+	CmoCh01G005720	--	K12309 beta-galactosidase [EC:3.2.1.23] | (RefSeq) beta-galactosidase 2 (A)	ko00052: Galactose metabolism; ko00511: Other glycan degradation; ko00531: Glycosaminoglycan degradation; ko00600: Sphingolipid metabolism; ko00604: Glycosphingolipid biosynthesis - ganglio series	beta-galactosidase 8-like [Cucurbita moschata]	RecName: Full=Beta-galactosidase 8; Short=Lactase 8; EC=3.2.1.23; AltName: Full=Protein AR782; Flags: Precursor;	RecName: Full=Beta-galactosidase {ECO:0000256|RuleBase:RU000675}; EC=3.2.1.23 {ECO:0000256|RuleBase:RU000675};	Beta-galactosidase	GO:0048046,apoplast; GO:0005618,cell wall; GO:0005773,vacuole; GO:0004565,beta-galactosidase activity; GO:0030246,carbohydrate binding; GO:0005975,carbohydrate metabolic process	PF01301.19:Glycosyl hydrolases family 35
CmoCh01G005730	13.61	12.91	16.74	18.3	16.86	18.91	302	294	377	401	377	432	0.183373	1.13554	0.237984	Cmo_Chr01	2894401	2895543	+	CmoCh01G005730	--	K10446 kelch-like protein 8 | (RefSeq) hypothetical protein (A)	--	F-box/kelch-repeat protein At5g60570-like isoform X1 [Cucurbita moschata]	RecName: Full=F-box/kelch-repeat protein At5g60570;	SubName: Full=Uncharacterized protein {ECO:0000313|EMBL:KGN64735.1};	FOG: Kelch repeat	GO:0005737,cytoplasm; GO:0005634,nucleus; GO:0019005,SCF ubiquitin ligase complex; GO:0031625,ubiquitin protein ligase binding; GO:0043161,proteasome-mediated ubiquitin-dependent protein catabolic process; GO:0042787,NA; GO:0030162,regulation of proteolysis	PF01344.25:Kelch motif
CmoCh01G005740	3.63	3.54	3.97	2.99	3.18	2.98	162	162	180	132	143	137	-0.424221	0.745241	0.0240337	Cmo_Chr01	2901837	2905404	+	CmoCh01G005740	--	K10661 E3 ubiquitin-protein ligase MARCH6 [EC:2.3.2.27] | (RefSeq) probable E3 ubiquitin ligase SUD1 (A)	ko04141: Protein processing in endoplasmic reticulum	uncharacterized protein LOC111451996 isoform X1 [Cucurbita moschata]	--	SubName: Full=Uncharacterized protein {ECO:0000313|EMBL:KGN64734.1};	Protein involved in mRNA turnover and stability	GO:0016021,integral component of membrane; GO:0008270,zinc ion binding	PF12906.7:RING-variant domain
CmoCh01G005750	7.93	8.24	8.29	9.85	8.29	9.65	538	574	571	660	567	674	0.0437241	1.03077	0.74156	Cmo_Chr01	2907620	2912613	-	CmoCh01G005750	--	K01869 leucyl-tRNA synthetase [EC:6.1.1.4] | (RefSeq) leucine--tRNA ligase, cytoplasmic-like (A)	ko00970: Aminoacyl-tRNA biosynthesis	leucine--tRNA ligase, cytoplasmic-like [Cucurbita moschata]	RecName: Full=Leucine--tRNA ligase, cytoplasmic {ECO:0000305}; EC=6.1.1.4 {ECO:0000305}; AltName: Full=Leucyl-tRNA synthetase {ECO:0000305}; Short=LeuRS {ECO:0000305};	SubName: Full=leucine--tRNA ligase, cytoplasmic {ECO:0000313|RefSeq:XP_008463912.1, ECO:0000313|RefSeq:XP_008463919.1};	Leucyl-tRNA synthetase	GO:0009507,chloroplast; GO:0005829,cytosol; GO:0009506,plasmodesma; GO:0002161,aminoacyl-tRNA editing activity; GO:0005524,ATP binding; GO:0004823,leucine-tRNA ligase activity; GO:0004832,valine-tRNA ligase activity; GO:0006429,leucyl-tRNA aminoacylation; GO:0006438,valyl-tRNA aminoacylation	PF00133.22:tRNA synthetases class I (I, L, M and V)
CmoCh01G005760	3.1	3.6	3.94	2.91	4.34	3.1	165	197	213	153	233	170	-0.183126	0.880792	0.377485	Cmo_Chr01	2915029	2921355	+	CmoCh01G005760	--	K03526 (E)-4-hydroxy-3-methylbut-2-enyl-diphosphate synthase [EC:1.17.7.1 1.17.7.3] | (RefSeq) 4-hydroxy-3-methylbut-2-en-1-yl diphosphate synthase (ferredoxin), chloroplastic isoform X1 (A)	ko00900: Terpenoid backbone biosynthesis	4-hydroxy-3-methylbut-2-en-1-yl diphosphate synthase (ferredoxin), chloroplastic isoform X1 [Cucurbita moschata]	RecName: Full=4-hydroxy-3-methylbut-2-en-1-yl diphosphate synthase (ferredoxin), chloroplastic; EC=1.17.7.1 {ECO:0000269|PubMed:15650872}; AltName: Full=1-hydroxy-2-methyl-2-(E)-butenyl 4-diphosphate synthase; AltName: Full=Protein CHLOROPLAST BIOGENESIS 4; AltName: Full=Protein CONSTITUTIVE SUBTILISIN 3; Flags: Precursor;	SubName: Full=4-hydroxy-3-methylbut-2-en-1-yl diphosphate synthase {ECO:0000313|EMBL:AEM42998.1}; EC=1.17.7.1 {ECO:0000313|EMBL:AEM42998.1};	--	GO:0009507,chloroplast; GO:0009941,chloroplast envelope; GO:0009570,chloroplast stroma; GO:0051539,4 iron, 4 sulfur cluster binding; GO:0046429,4-hydroxy-3-methylbut-2-en-1-yl diphosphate synthase activity; GO:0005506,iron ion binding; GO:0019288,isopentenyl diphosphate biosynthetic process, methylerythritol 4-phosphate pathway; GO:0009617,response to bacterium; GO:0009862,systemic acquired resis…	PF04551.14:GcpE protein
CmoCh01G005770	6.13	5.98	4.13	9	6.69	7.55	60	60	41	87	66	76	0.373515	1.29551	0.219165	Cmo_Chr01	2926463	2926966	-	CmoCh01G005770	--	--	--	proline-rich receptor-like protein kinase PERK10 [Cucurbita moschata]	--	SubName: Full=Uncharacterized protein {ECO:0000313|EMBL:KGN64730.1};	--	GO:0016021,integral component of membrane	--
CmoCh01G005780	7.86	8.47	7.89	12.3	12.03	12.44	275	304	280	425	424	448	0.460818	1.37632	0.00108608	Cmo_Chr01	2928139	2932364	-	CmoCh01G005780	--	--	--	protein TRIGALACTOSYLDIACYLGLYCEROL 2, chloroplastic-like [Cucurbita moschata]	RecName: Full=Protein TRIGALACTOSYLDIACYLGLYCEROL 2, chloroplastic {ECO:0000303|PubMed:16818883}; AltName: Full=ABC transporter I family member 15 {ECO:0000303|PubMed:18299247}; Short=ABC transporter ABCI.15 {ECO:0000303|PubMed:18299247}; Short=AtABCI15 {ECO:0000303|PubMed:18299247}; Flags: Precursor;	SubName: Full=protein TRIGALACTOSYLDIACYLGLYCEROL 2, chloroplastic isoform X1 {ECO:0000313|RefSeq:XP_008451206.1, ECO:0000313|RefSeq:XP_008451208.1};	--	GO:0009507,chloroplast; GO:0009941,chloroplast envelope; GO:0009706,chloroplast inner membrane; GO:0016021,integral component of membrane; GO:0016020,membrane; GO:0009536,plastid; GO:0005319,lipid transporter activity; GO:0005543,phospholipid binding; GO:0032365,intracellular lipid transport; GO:0006869,lipid transport	PF02470.20:MlaD protein
CmoCh01G005790	0.83	1.18	1.25	2.49	2.44	1.4	30	44	46	89	89	52	0.809278	1.75233	0.017717	Cmo_Chr01	2933810	2938310	-	CmoCh01G005790	--	K09580 protein disulfide-isomerase A1 [EC:5.3.4.1] | (RefSeq) protein disulfide isomerase-like 1-4 (A)	ko04141: Protein processing in endoplasmic reticulum	protein disulfide isomerase-like 1-4 [Cucurbita moschata]	RecName: Full=Protein disulfide isomerase-like 1-4; Short=AtPDIL1-4; EC=5.3.4.1; AltName: Full=Protein disulfide isomerase 2; Short=AtPDI2; AltName: Full=Protein disulfide isomerase-like 2-2; Short=AtPDIL2-2; Flags: Precursor;	RecName: Full=Protein disulfide-isomerase {ECO:0000256|RuleBase:RU361130}; EC=5.3.4.1 {ECO:0000256|RuleBase:RU361130};	Protein disulfide isomerase (prolyl 4-hydroxylase beta subunit)	GO:0005618,cell wall; GO:0009507,chloroplast; GO:0005783,endoplasmic reticulum; GO:0005788,endoplasmic reticulum lumen; GO:0005576,extracellular region; GO:0005739,mitochondrion; GO:0005634,nucleus; GO:0005774,vacuolar membrane; GO:0003756,protein disulfide isomerase activity; GO:0045454,cell redox homeostasis; GO:0006457,protein folding; GO:0034976,response to endoplasmic reticulum stress; GO:00…	PF00085.20:Thioredoxin
CmoCh01G005810	1.16	1.56	1.8	2.11	2.18	2.86	31	43	49	56	59	79	0.526843	1.44077	0.10884	Cmo_Chr01	2943268	2945146	-	CmoCh01G005810	--	K04371 mitogen-activated protein kinase 1/3 [EC:2.7.11.24] | (RefSeq) mitogen-activated protein kinase homolog NTF6-like (A)	--	mitogen-activated protein kinase homolog NTF6-like [Cucurbita moschata]	RecName: Full=Mitogen-activated protein kinase homolog NTF6; EC=2.7.11.24; AltName: Full=P43;	RecName: Full=Mitogen-activated protein kinase {ECO:0000256|RuleBase:RU361165, ECO:0000256|SAAS:SAAS00652812}; EC=2.7.11.24 {ECO:0000256|RuleBase:RU361165, ECO:0000256|SAAS:SAAS00652812};	Mitogen-activated protein kinase	GO:0005622,intracellular; GO:0005524,ATP binding; GO:0004707,MAP kinase activity	PF00069.25:Protein kinase domain
CmoCh01G005820	6.11	5.85	6.02	7.74	7.8	6.62	175	172	175	219	225	195	0.157858	1.11563	0.368309	Cmo_Chr01	2946461	2949869	-	CmoCh01G005820	--	K04499 RuvB-like protein 1 (pontin 52) | (RefSeq) uncharacterized LOC107761826 (A)	--	yrdC domain-containing protein, mitochondrial [Cucurbita moschata]	--	SubName: Full=Uncharacterized protein {ECO:0000313|EMBL:KGN64719.1};	RNA binding/translational regulation protein of the SUA5 family	GO:0003725,double-stranded RNA binding	PF01300.18:Telomere recombination
CmoCh01G005830	596.64	661.36	564.23	490.78	503.17	491.06	15556	17695	14932	12638	13219	13179	-0.438452	0.737926	1.51904e-05	Cmo_Chr01	2957431	2959801	+	CmoCh01G005830	--	K00434 L-ascorbate peroxidase [EC:1.11.1.11] | (RefSeq) L-ascorbate peroxidase, cytosolic-like (A)	ko00053: Ascorbate and aldarate metabolism; ko00480: Glutathione metabolism	L-ascorbate peroxidase, cytosolic-like [Cucurbita moschata]	RecName: Full=L-ascorbate peroxidase, cytosolic; Short=AP; EC=1.11.1.11; AltName: Full=PsAPx01;	SubName: Full=Ascorbate peroxidase 2 {ECO:0000313|EMBL:AIE12238.1};	--	GO:0005737,cytoplasm; GO:0020037,heme binding; GO:0016688,L-ascorbate peroxidase activity; GO:0046872,metal ion binding; GO:0042744,hydrogen peroxide catabolic process; GO:0006979,response to oxidative stress	PF00141.23:Peroxidase
CmoCh01G005840	13.74	33.91	41.66	15.2	22.94	35.57	356	902	1096	389	599	949	-0.407283	0.754042	0.46799	Cmo_Chr01	2961319	2964266	+	CmoCh01G005840	--	K20536 mitogen-activated protein kinase 3 [EC:2.7.11.24] | (RefSeq) mitogen-activated protein kinase 3-like (A)	ko04016: MAPK signaling pathway - plant; ko04626: Plant-pathogen interaction	mitogen-activated protein kinase 3-like [Cucurbita moschata]	RecName: Full=Mitogen-activated protein kinase 3; Short=AtMPK3; Short=MAP kinase 3; EC=2.7.11.24;	RecName: Full=Mitogen-activated protein kinase {ECO:0000256|RuleBase:RU361165, ECO:0000256|SAAS:SAAS00652812}; EC=2.7.11.24 {ECO:0000256|RuleBase:RU361165, ECO:0000256|SAAS:SAAS00652812};	Mitogen-activated protein kinase	GO:0005737,cytoplasm; GO:0005634,nucleus; GO:0005524,ATP binding; GO:0004707,MAP kinase activity; GO:0004672,protein kinase activity; GO:0009738,abscisic acid-activated signaling pathway; GO:0010120,camalexin biosynthetic process; GO:0042742,defense response to bacterium; GO:0050832,defense response to fungus; GO:0010229,inflorescence development; GO:0048481,plant ovule development; GO:0009626,pl…	PF00069.25:Protein kinase domain
CmoCh01G005850	161.97	168.08	173.17	166.63	195.83	193.94	3789	4035	4112	3850	4616	4670	0.00344418	1.00239	0.973124	Cmo_Chr01	2966961	2969456	+	CmoCh01G005850	--	K05765 cofilin | (RefSeq) actin-depolymerizing factor 2-like (A)	--	actin-depolymerizing factor 2-like [Cucurbita moschata]	RecName: Full=Actin-depolymerizing factor 2; Short=ADF-2;	SubName: Full=Uncharacterized protein {ECO:0000313|EMBL:KGN65663.1};	Actin depolymerizing factor	GO:0015629,actin cytoskeleton; GO:0003779,actin binding; GO:0030042,actin filament depolymerization	PF00241.20:Cofilin/tropomyosin-type actin-binding protein
CmoCh01G005860	53.45	58.7	75.94	41.17	49.32	46.57	882	994	1272	671	820	791	-0.595543	0.661796	5.09589e-05	Cmo_Chr01	2970310	2972669	+	CmoCh01G005860	--	K12881 THO complex subunit 4 | (RefSeq) THO complex subunit 4A-like isoform X1 (A)	ko03013: RNA transport; ko03015: mRNA surveillance pathway; ko03040: Spliceosome	THO complex subunit 4A-like isoform X2 [Cucurbita moschata]	RecName: Full=THO complex subunit 4A; AltName: Full=ALYREF homolog 1; Short=AtALY1;	SubName: Full=THO complex subunit 4A {ECO:0000313|RefSeq:XP_008457549.1};	RRM motif-containing protein	GO:0005730,nucleolus; GO:0005654,nucleoplasm; GO:0003723,RNA binding; GO:0051028,mRNA transport	PF00076.22:RNA recognition motif. (a.k.a. RRM, RBD, or RNP domain)
CmoCh01G005870	13.54	15.38	15.6	15.5	15.13	18.86	254	296	297	287	286	364	0.0132048	1.00919	0.936859	Cmo_Chr01	2972769	2979247	-	CmoCh01G005870	--	--	--	uncharacterized protein LOC111492822 isoform X2 [Cucurbita maxima]	--	SubName: Full=uncharacterized protein LOC103497213 isoform X1 {ECO:0000313|RefSeq:XP_008457546.1};	--	GO:0016021,integral component of membrane	--
CmoCh01G005880	5.46	6.87	8.21	6.83	5.61	6.36	55	71	84	68	57	66	-0.265369	0.831986	0.354986	Cmo_Chr01	2979309	2981984	-	CmoCh01G005880	--	--	--	uncharacterized protein LOC111787353 [Cucurbita pepo subsp. pepo]	--	SubName: Full=Uncharacterized protein {ECO:0000313|EMBL:KGN65666.1};	--	GO:0005783,endoplasmic reticulum; GO:0016021,integral component of membrane; GO:0005634,nucleus	--
CmoCh01G005890	0.27	0.6	0.8	0.41	0.56	0.47	10	23	30	15	21	18	-0.349232	0.785002	0.517429	Cmo_Chr01	2986280	2988190	+	CmoCh01G005890	--	K07195 exocyst complex component 7 | (RefSeq) exocyst complex component EXO70H1-like (A)	--	exocyst complex component EXO70H1-like [Cucurbita moschata]	RecName: Full=Exocyst complex component EXO70H1 {ECO:0000303|PubMed:16942608}; Short=AtExo70h1 {ECO:0000303|PubMed:16942608}; AltName: Full=Exocyst subunit Exo70 family protein H1 {ECO:0000303|PubMed:16942608};	SubName: Full=exocyst complex component EXO70A1-like {ECO:0000313|RefSeq:XP_008457545.1};	Exocyst component protein and related proteins	GO:0005829,cytosol; GO:0012505,endomembrane system; GO:0000145,exocyst; GO:0016020,membrane; GO:0005634,nucleus; GO:0045335,phagocytic vesicle; GO:0031982,vesicle; GO:0006952,defense response; GO:0006887,exocytosis; GO:1900426,positive regulation of defense response to bacterium; GO:0009617,response to bacterium; GO:0009620,response to fungus; GO:0002237,response to molecule of bacterial origin	PF03081.15:Exo70 exocyst complex subunit
CmoCh01G005900	1.04	1.17	1.12	2.01	2.59	0.38	32	37	35	61	80	12	0.422349	1.34011	0.424335	Cmo_Chr01	2993070	2994825	-	CmoCh01G005900	--	K15397 3-ketoacyl-CoA synthase [EC:2.3.1.199] | (RefSeq) 3-ketoacyl-CoA synthase 12-like (A)	ko00062: Fatty acid elongation; ko04626: Plant-pathogen interaction	3-ketoacyl-CoA synthase 12-like [Cucurbita moschata]	RecName: Full=3-ketoacyl-CoA synthase 12 {ECO:0000303|PubMed:18465198}; Short=KCS-12 {ECO:0000303|PubMed:18465198}; EC=2.3.1.199 {ECO:0000305}; AltName: Full=Very long-chain fatty acid condensing enzyme 12 {ECO:0000303|PubMed:18465198}; Short=VLCFA condensing enzyme 12 {ECO:0000303|PubMed:18465198}; Flags: Precursor;	RecName: Full=3-ketoacyl-CoA synthase {ECO:0000256|PIRNR:PIRNR036417}; EC=2.3.1.- {ECO:0000256|PIRNR:PIRNR036417};	--	GO:0005783,endoplasmic reticulum; GO:0016020,membrane; GO:0102336,3-oxo-arachidoyl-CoA synthase activity; GO:0102337,3-oxo-cerotoyl-CoA synthase activity; GO:0102338,3-oxo-lignoceronyl-CoA synthase activity; GO:0102756,very-long-chain 3-ketoacyl-CoA synthase activity; GO:0006633,fatty acid biosynthetic process	PF08392.12:FAE1/Type III polyketide synthase-like protein
CmoCh01G005910	71.64	77.22	85.65	81.24	106.36	85.57	1434	1586	1740	1606	2145	1763	0.0778233	1.05542	0.539302	Cmo_Chr01	2998168	2999657	-	CmoCh01G005910	--	K11251 histone H2A | (RefSeq) histone H2A-like (A)	--	histone H2A-like [Cucurbita moschata]	RecName: Full=Probable histone H2A.6;	RecName: Full=Histone H2A {ECO:0000256|RuleBase:RU003767};	Histone 2A	GO:0000790,nuclear chromatin; GO:0000786,nucleosome; GO:0003677,DNA binding; GO:0046982,protein heterodimerization activity; GO:0006342,chromatin silencing	PF16211.5:C-terminus of histone H2A
CmoCh01G005920	4.23	4.12	4.56	8.98	10.14	7.91	53	53	58	111	128	102	0.922035	1.89479	0.000281287	Cmo_Chr01	3001258	3002198	-	CmoCh01G005920	--	K13195 cold-inducible RNA-binding protein | (RefSeq) cold-inducible RNA-binding protein B-like (A)	--	cold-inducible RNA-binding protein B-like [Cucurbita moschata]	RecName: Full=Small RNA-binding protein 11, chloroplastic {ECO:0000303|PubMed:24413693}; Flags: Precursor;	SubName: Full=cold-inducible RNA-binding protein B {ECO:0000313|RefSeq:XP_008457543.1};	--	GO:0009507,chloroplast; GO:0003723,RNA binding; GO:1901002,positive regulation of response to salt stress	PF00076.22:RNA recognition motif. (a.k.a. RRM, RBD, or RNP domain)
CmoCh01G005930	88.07	77.89	94.86	205.98	167.07	140.53	1320	1198	1443	3049	2523	2168	0.836012	1.78511	1.34393e-08	Cmo_Chr01	3002898	3004359	+	CmoCh01G005930	--	K02957 small subunit ribosomal protein S15Ae | (RefSeq) 40S ribosomal protein S15a-1-like (A)	ko03010: Ribosome	40S ribosomal protein S15a-1-like [Cucurbita moschata]	RecName: Full=40S ribosomal protein S15a-1;	SubName: Full=Ribosomal protein S8 {ECO:0000313|EMBL:KEH31365.1};	40S ribosomal protein S15/S22	GO:0005618,cell wall; GO:0005829,cytosol; GO:0022626,cytosolic ribosome; GO:0022627,cytosolic small ribosomal subunit; GO:0016020,membrane; GO:0005886,plasma membrane; GO:0009506,plasmodesma; GO:0042788,polysomal ribosome; GO:0005774,vacuolar membrane; GO:0003735,structural constituent of ribosome; GO:0006412,translation	PF00410.19:Ribosomal protein S8
CmoCh01G005950	3.77	4.13	4.36	5.53	4.89	6.01	120	135	141	174	157	197	0.28333	1.217	0.155273	Cmo_Chr01	3009052	3012566	-	CmoCh01G005950	--	K23222 nuclease HARBI1 [EC:3.1.-.-] | (RefSeq) putative nuclease HARBI1 (A)	--	protein ALP1-like [Cucurbita moschata]	RecName: Full=Protein ALP1-like {ECO:0000305}; EC=3.1.-.-;	SubName: Full=Uncharacterized protein {ECO:0000313|EMBL:KGN65671.1};	Predicted transposase	GO:0005634,nucleus; GO:0046872,metal ion binding; GO:0004518,nuclease activity	PF13359.6:DDE superfamily endonuclease
CmoCh01G005980	1.01	0.79	1.14	6.49	5.61	5.54	20	16	23	127	112	113	2.44514	5.44577	1.26794e-14	Cmo_Chr01	3035696	3037332	+	CmoCh01G005980	--	--	--	uncharacterized protein LOC111452838 [Cucurbita moschata]	--	SubName: Full=uncharacterized protein LOC103497200 {ECO:0000313|RefSeq:XP_008457534.1};	--	--	PF07795.11:Protein of unknown function (DUF1635)
CmoCh01G005990	5.47	6.32	3.38	5.67	7.57	2.84	43	51	27	44	60	23	-0.0701854	0.952516	0.870626	Cmo_Chr01	3040111	3040515	+	CmoCh01G005990	--	--	--	uncharacterized protein LOC111452884 [Cucurbita moschata]	--	SubName: Full=uncharacterized protein LOC103497198 {ECO:0000313|RefSeq:XP_008457527.1};	--	GO:0016021,integral component of membrane	--
CmoCh01G006000	7.93	7.62	8	10.57	12.02	9.39	418	412	428	550	638	509	0.297064	1.22864	0.0309179	Cmo_Chr01	3041074	3049288	-	CmoCh01G006000	--	K13447 respiratory burst oxidase [EC:1.6.3.- 1.11.1.-] | (RefSeq) RHD2L1-1; hypothetical protein (A)	ko04016: MAPK signaling pathway - plant; ko04626: Plant-pathogen interaction	putative respiratory burst oxidase homolog protein H [Cucurbita moschata]	RecName: Full=Putative respiratory burst oxidase homolog protein J; EC=1.11.1.-; EC=1.6.3.-; AltName: Full=NADPH oxidase RBOHJ; Short=AtRBOHJ;	SubName: Full=Uncharacterized protein {ECO:0000313|EMBL:KGN65680.1};	Ferric reductase, NADH/NADPH oxidase and related proteins	GO:0016021,integral component of membrane; GO:0016020,membrane; GO:0005509,calcium ion binding; GO:0050664,oxidoreductase activity, acting on NAD(P)H, oxygen as acceptor; GO:0004601,peroxidase activity	PF08030.12:Ferric reductase NAD binding domain
CmoCh01G006010	4.83	4.12	4.92	7.85	6.85	7.74	363	318	376	583	519	599	0.553746	1.46789	0.000126898	Cmo_Chr01	3050493	3056984	-	CmoCh01G006010	--	K10398 kinesin family member 11 | (RefSeq) kinesin-like protein KIN-5D (A)	--	kinesin-like protein KIN-5D [Cucurbita moschata]	RecName: Full=Kinesin-like protein KIN-5D {ECO:0000305};	SubName: Full=Uncharacterized protein {ECO:0000313|EMBL:KGN65681.1};	Kinesin-like protein	GO:0005737,cytoplasm; GO:0005871,kinesin complex; GO:0005874,microtubule; GO:0005886,plasma membrane; GO:0005819,spindle; GO:0005524,ATP binding; GO:0008574,ATP-dependent microtubule motor activity, plus-end-directed; GO:0008017,microtubule binding; GO:0007018,microtubule-based movement	PF00225.23:Kinesin motor domain
CmoCh01G006040	14.75	14.53	14.48	19.85	18.06	17.35	1073	1085	1069	1426	1324	1299	0.194261	1.14414	0.0747811	Cmo_Chr01	3069960	3075731	-	CmoCh01G006040	--	K01537 Ca2+-transporting ATPase [EC:3.6.3.8] | (RefSeq) calcium-transporting ATPase 1, endoplasmic reticulum-type-like (A)	--	calcium-transporting ATPase 1, endoplasmic reticulum-type-like [Cucurbita moschata]	RecName: Full=Calcium-transporting ATPase 1, endoplasmic reticulum-type; EC=3.6.3.8;	SubName: Full=calcium-transporting ATPase 4, endoplasmic reticulum-type-like {ECO:0000313|RefSeq:XP_008457516.1, ECO:0000313|RefSeq:XP_016902118.1};	Ca2+ transporting ATPase	GO:0005783,endoplasmic reticulum; GO:0005789,endoplasmic reticulum membrane; GO:0030176,integral component of endoplasmic reticulum membrane; GO:0005886,plasma membrane; GO:0005774,vacuolar membrane; GO:0005524,ATP binding; GO:0005388,calcium-transporting ATPase activity; GO:0046872,metal ion binding; GO:0006816,calcium ion transport; GO:0046686,response to cadmium ion; GO:0010042,response to man…	PF00122.20:E1-E2 ATPase
CmoCh01G006060	3.35	3.26	5.16	5.94	7.48	9.36	16	16	25	28	36	46	0.816331	1.76092	0.0645005	Cmo_Chr01	3081991	3082330	-	CmoCh01G006060	--	--	--	--	--	--	--	--	--
CmoCh01G006070	6.25	6.15	6.63	5.56	7.53	6.38	313	316	337	275	380	329	-0.109199	0.927103	0.493986	Cmo_Chr01	3082572	3094648	-	CmoCh01G006070	--	K22755 E3 UFM1-protein ligase 1 [EC:2.3.2.-] | (RefSeq) E3 UFM1-protein ligase 1 homolog isoform X1 (A)	--	E3 UFM1-protein ligase 1 homolog isoform X1 [Cucurbita moschata]	RecName: Full=E3 UFM1-protein ligase 1 homolog; EC=2.3.2.-; AltName: Full=E3 UFM1-protein transferase 1 homolog {ECO:0000305};	SubName: Full=Uncharacterized protein {ECO:0000313|EMBL:KGN65688.1};	Uncharacterized conserved protein	GO:0016874,ligase activity	PF09743.9:E3 UFM1-protein ligase 1
CmoCh01G006080	121.14	117.75	112.85	125.92	129.22	120.9	8417	8396	7959	8641	9047	8647	-0.0467343	0.968125	0.603292	Cmo_Chr01	3096522	3102610	-	CmoCh01G006080	--	K03696 ATP-dependent Clp protease ATP-binding subunit ClpC | (RefSeq) ATP-dependent Clp protease ATP-binding subunit ClpA homolog CD4B, chloroplastic-like (A)	--	ATP-dependent Clp protease ATP-binding subunit ClpA homolog CD4B, chloroplastic-like [Cucurbita maxima]	RecName: Full=Chaperone protein ClpC1, chloroplastic {ECO:0000303|PubMed:11299370}; AltName: Full=ATP-dependent Clp protease ATP-binding subunit ClpC homolog 1; AltName: Full=Casein lytic proteinase C1; AltName: Full=Protein DE-REGULATED CAO ACCUMULATION 1; AltName: Full=Protein IRON-RESCUED MUTANT 1; Flags: Precursor;	SubName: Full=Atp-dependent clp protease atp-binding subunit clpa-like cd4b, chloroplastic {ECO:0000313|EMBL:OIT04657.1};	Chaperone HSP104 and related ATP-dependent Clp proteases	GO:0005618,cell wall; GO:0009507,chloroplast; GO:0009941,chloroplast envelope; GO:0009706,chloroplast inner membrane; GO:0009570,chloroplast stroma; GO:0009535,chloroplast thylakoid membrane; GO:0005739,mitochondrion; GO:0009536,plastid; GO:0009532,plastid stroma; GO:0031897,Tic complex; GO:0005524,ATP binding; GO:0004176,ATP-dependent peptidase activity; GO:0009658,chloroplast organization; GO:0…	PF07724.14:AAA domain (Cdc48 subfamily)
CmoCh01G006090	5.68	6.15	6.43	6.39	6.05	7.37	343	381	394	381	368	458	-0.0218516	0.984968	0.884372	Cmo_Chr01	3105589	3117361	+	CmoCh01G006090	--	--	--	nodulin homeobox [Cucurbita moschata]	RecName: Full=Nodulin homeobox {ECO:0000303|PubMed:23641115}; AltName: Full=NDX1 homeobox protein homolog {ECO:0000303|PubMed:19734295}; Short=AtNDX1 {ECO:0000303|PubMed:19734295};	SubName: Full=Uncharacterized protein {ECO:0000313|EMBL:KGN65698.1};	--	GO:0005730,nucleolus; GO:0005634,nucleus; GO:0003697,single-stranded DNA binding; GO:0009908,flower development; GO:0060195,negative regulation of antisense RNA transcription	--
CmoCh01G006110	5.91	10.62	5.38	2.89	2.86	5.17	201	371	186	97	98	181	-1.14646	0.451733	0.000200715	Cmo_Chr01	3122621	3125746	+	CmoCh01G006110	--	K14652 3,4-dihydroxy 2-butanone 4-phosphate synthase / GTP cyclohydrolase II [EC:4.1.99.12 3.5.4.25] | (RefSeq) monofunctional riboflavin biosynthesis protein RIBA 3, chloroplastic-like (A)	ko00740: Riboflavin metabolism; ko00790: Folate biosynthesis	monofunctional riboflavin biosynthesis protein RIBA 3, chloroplastic-like [Cucurbita moschata]	RecName: Full=Monofunctional riboflavin biosynthesis protein RIBA 3, chloroplastic; Includes: RecName: Full=Inactive 3,4-dihydroxy-2-butanone 4-phosphate synthase; Short=DHBP synthase; Includes: RecName: Full=GTP cyclohydrolase-2; EC=3.5.4.25; AltName: Full=GTP cyclohydrolase II; Flags: Precursor;	SubName: Full=monofunctional riboflavin biosynthesis protein RIBA 3, chloroplastic {ECO:0000313|RefSeq:XP_018820671.1};	Bifunctional GTP cyclohydrolase II/3,4-dihydroxy-2butanone-4-phosphate synthase	GO:0009507,chloroplast; GO:0008686,3,4-dihydroxy-2-butanone-4-phosphate synthase activity; GO:0005525,GTP binding; GO:0003935,GTP cyclohydrolase II activity; GO:0046872,metal ion binding; GO:0009231,riboflavin biosynthetic process	PF00925.20:GTP cyclohydrolase II
CmoCh01G006130	0.88	1.25	1	0.85	0.66	0.75	40	58	46	38	30	35	-0.614242	0.653273	0.0810389	Cmo_Chr01	3145707	3149711	+	CmoCh01G006130	--	--	--	uncharacterized protein LOC111452063 [Cucurbita moschata]	--	SubName: Full=uncharacterized protein LOC103497174 {ECO:0000313|RefSeq:XP_008457497.1};	--	GO:0016021,integral component of membrane	PF13515.6:Fusaric acid resistance protein-like
CmoCh01G006140	29.98	28.64	29.16	28.94	30.01	33.9	561	550	554	535	566	653	-0.0596023	0.959529	0.650795	Cmo_Chr01	3151642	3158679	-	CmoCh01G006140	--	K10575 ubiquitin-conjugating enzyme E2 G1 [EC:2.3.2.23] | (RefSeq) ubiquitin-conjugating enzyme E2 7 (A)	ko04120: Ubiquitin mediated proteolysis; ko04141: Protein processing in endoplasmic reticulum	ubiquitin-conjugating enzyme E2 7 [Cucurbita moschata]	RecName: Full=Ubiquitin-conjugating enzyme E2 7; EC=2.3.2.23; AltName: Full=E2 ubiquitin-conjugating enzyme 7; AltName: Full=Ubiquitin carrier protein 7; AltName: Full=Ubiquitin-protein ligase 7;	SubName: Full=ubiquitin-conjugating enzyme E2 7 {ECO:0000313|RefSeq:XP_008457496.1};	Ubiquitin-protein ligase	GO:0005737,cytoplasm; GO:0005524,ATP binding; GO:0061630,ubiquitin protein ligase activity; GO:0031625,ubiquitin protein ligase binding; GO:0000209,protein polyubiquitination	PF00179.26:Ubiquitin-conjugating enzyme
CmoCh01G006150	1.5	1.73	0.88	1.04	2.85	1.2	22	26	13	15	42	18	0.151674	1.11086	0.781491	Cmo_Chr01	3162522	3163274	+	CmoCh01G006150	--	K12173 BRCA1-A complex subunit BRE | (RefSeq) BRCA1-A complex subunit BRE-like (A)	ko03440: Homologous recombination	osmotin-like protein [Cucurbita moschata]	RecName: Full=Osmotin-like protein; Flags: Precursor;	SubName: Full=Thaumatin-like protein {ECO:0000313|EMBL:AUG68886.1};	--	GO:0005618,cell wall; GO:0005576,extracellular region	PF00314.17:Thaumatin family
CmoCh01G006160	137.86	121.52	121.11	138.22	129.75	140.73	5187	4692	4625	5136	4919	5450	-0.0388277	0.973446	0.717329	Cmo_Chr01	3166970	3176177	-	CmoCh01G006160	--	K03217 YidC/Oxa1 family membrane protein insertase | (RefSeq) inner membrane protein PPF-1, chloroplastic (A)	ko03060: Protein export	inner membrane protein PPF-1, chloroplastic [Cucurbita moschata]	RecName: Full=Inner membrane protein ALBINO3, chloroplastic; Flags: Precursor;	SubName: Full=Uncharacterized protein {ECO:0000313|EMBL:KGN65706.1};	Inner membrane protein translocase involved in respiratory chain assembly	GO:0009507,chloroplast; GO:0009534,chloroplast thylakoid; GO:0009535,chloroplast thylakoid membrane; GO:0016021,integral component of membrane; GO:0043234,NA; GO:0019904,protein domain specific binding; GO:0070208,protein heterotrimerization; GO:0045038,protein import into chloroplast thylakoid membrane; GO:0051205,protein insertion into membrane; GO:0072598,protein localization to chloroplast; G…	PF02096.20:60Kd inner membrane protein
CmoCh01G006170	34.53	31.53	35.05	29.75	29.84	28.36	557	522	574	474	485	471	-0.342848	0.788483	0.00604132	Cmo_Chr01	3180207	3181037	+	CmoCh01G006170	--	--	--	uncharacterized protein LOC111452187 [Cucurbita moschata]	--	SubName: Full=Uncharacterized protein {ECO:0000313|EMBL:KGN65709.1};	--	GO:0016021,integral component of membrane	--
CmoCh01G006180	10.42	10.2	10.77	10.72	9.33	12.41	244	245	256	248	220	299	-0.0907855	0.939011	0.605548	Cmo_Chr01	3189631	3190952	-	CmoCh01G006180	--	K20043 clathrin coat assembly protein AP180 | (RefSeq) putative clathrin assembly protein At5g35200 (A)	--	dof zinc finger protein DOF3.6-like [Cucurbita moschata]	RecName: Full=Dof zinc finger protein DOF2.4; Short=AtDOF2.4;	SubName: Full=dof zinc finger protein DOF3.6 {ECO:0000313|RefSeq:XP_008457487.1};	--	GO:0005634,nucleus; GO:0003700,DNA-binding transcription factor activity; GO:0046872,metal ion binding; GO:0043565,sequence-specific DNA binding; GO:0044212,transcription regulatory region DNA binding; GO:0006355,regulation of transcription, DNA-templated; GO:0006351,transcription, DNA-templated	PF02701.15:Dof domain, zinc finger
CmoCh01G006190	6.53	5.72	6.62	6.63	5.87	8.79	310	279	319	311	281	430	0.0372396	1.02615	0.843752	Cmo_Chr01	3195460	3200052	-	CmoCh01G006190	--	K08332 vacuolar protein 8 | (RefSeq) U-box domain-containing protein 4 (A)	--	LOW QUALITY PROTEIN: U-box domain-containing protein 13-like [Cucurbita moschata]	RecName: Full=U-box domain-containing protein 13; EC=2.3.2.27; AltName: Full=Plant U-box protein 13; AltName: Full=RING-type E3 ubiquitin transferase PUB13 {ECO:0000305};	RecName: Full=RING-type E3 ubiquitin transferase {ECO:0000256|SAAS:SAAS00702733}; EC=2.3.2.27 {ECO:0000256|SAAS:SAAS00702733};	FOG: Armadillo/beta-catenin-like repeats	GO:0005737,cytoplasm; GO:0005829,cytosol; GO:0005634,nucleus; GO:0070696,transmembrane receptor protein serine/threonine kinase binding; GO:0004842,ubiquitin-protein transferase activity; GO:0042742,defense response to bacterium; GO:0043066,negative regulation of apoptotic process; GO:0050777,negative regulation of immune response; GO:0016567,protein ubiquitination; GO:2000028,regulation of photo…	PF00514.23:Armadillo/beta-catenin-like repeat
CmoCh01G006230	16.91	18.13	17.26	16.54	20.93	16.03	498	548	516	481	621	486	-0.111797	0.925434	0.433605	Cmo_Chr01	3217385	3219180	-	CmoCh01G006230	--	K12471 epsin | (RefSeq) clathrin interactor EPSIN 1 (A)	ko04144: Endocytosis	clathrin interactor EPSIN 1 [Cucurbita moschata]	RecName: Full=Clathrin interactor EPSIN 3; AltName: Full=EPSIN-related 3;	SubName: Full=clathrin interactor 1 isoform X1 {ECO:0000313|RefSeq:XP_008457485.1};	Equilibrative nucleoside transporter protein	GO:0030136,clathrin-coated vesicle; GO:0005794,Golgi apparatus; GO:0015031,protein transport	PF01417.20:ENTH domain
CmoCh01G006240	7.72	8	7.67	11.26	8.89	10.44	125	133	126	180	145	174	0.245851	1.18579	0.226584	Cmo_Chr01	3220144	3221588	-	CmoCh01G006240	--	--	--	--	--	--	--	--	--
CmoCh01G006250	18.5	23.21	20.63	24.34	25.51	20.23	167	215	189	217	232	188	0.0249177	1.01742	0.893182	Cmo_Chr01	3222743	3226058	+	CmoCh01G006250	--	--	--	--	--	--	--	--	--
CmoCh01G006290	4.38	4.84	4.34	5.54	7.34	4.23	148	168	149	185	250	147	0.187661	1.13892	0.403259	Cmo_Chr01	3233420	3235841	-	CmoCh01G006290	--	K19891 glucan endo-1,3-beta-glucosidase 1/2/3 [EC:3.2.1.39] | (RefSeq) hypothetical protein (A)	ko00500: Starch and sucrose metabolism	glucan endo-1,3-beta-glucosidase-like [Cucurbita moschata]	RecName: Full=Glucan endo-1,3-beta-glucosidase; EC=3.2.1.39; AltName: Full=(1->3)-beta-glucan endohydrolase; Short=(1->3)-beta-glucanase; AltName: Full=Beta-1,3-endoglucanase; Flags: Precursor;	SubName: Full=Glucan endo-1,3-beta-glucosidase {ECO:0000313|EMBL:KGN65723.1};	--	GO:0042973,glucan endo-1,3-beta-D-glucosidase activity; GO:0005975,carbohydrate metabolic process; GO:0006952,defense response	PF00332.18:Glycosyl hydrolases family 17
CmoCh01G006300	5.05	5.76	6.37	6.66	8.45	7.08	136	159	174	177	229	196	0.22666	1.17012	0.236419	Cmo_Chr01	3236572	3239529	+	CmoCh01G006300	--	K02213 cell division control protein 6 | (RefSeq) hypothetical protein (A)	--	methyl-CpG-binding domain-containing protein 5-like isoform X2 [Cucurbita moschata]	RecName: Full=Methyl-CpG-binding domain-containing protein 6; Short=AtMBD6; Short=MBD06; AltName: Full=Methyl-CpG-binding protein MBD6;	SubName: Full=Uncharacterized protein {ECO:0000313|EMBL:KGN65724.1};	Methyl-CpG binding transcription regulators	GO:0005720,nuclear heterochromatin; GO:0005731,nucleolus organizer region; GO:0005634,nucleus; GO:0010370,perinucleolar chromocenter; GO:0019899,enzyme binding; GO:0008327,methyl-CpG binding; GO:0043621,protein self-association; GO:0006355,regulation of transcription, DNA-templated; GO:0006351,transcription, DNA-templated	PF01429.19:Methyl-CpG binding domain
CmoCh01G006310	1.68	1.84	1.7	1.91	3.79	3.51	32	36	33	36	73	69	0.678531	1.60051	0.0656211	Cmo_Chr01	3237442	3245061	-	CmoCh01G006310	--	--	--	--	--	--	--	--	--
CmoCh01G006320	20.44	22.94	23.74	32.18	31.45	34.68	659	759	777	1025	1022	1151	0.410801	1.32942	0.000571469	Cmo_Chr01	3243333	3246332	+	CmoCh01G006320	--	K00924 kinase [EC:2.7.1.-] | (RefSeq) probable serine/threonine-protein kinase PBL1 isoform X1 (A)	--	probable serine/threonine-protein kinase PBL10 [Cucurbita moschata]	RecName: Full=Probable serine/threonine-protein kinase PBL10 {ECO:0000305}; EC=2.7.11.1 {ECO:0000305}; AltName: Full=PBS1-like protein 10 {ECO:0000303|PubMed:20413097}; AltName: Full=Protein kinase 1B {ECO:0000305};	SubName: Full=protein kinase APK1B, chloroplastic-like isoform X1 {ECO:0000313|RefSeq:XP_008457478.1, ECO:0000313|RefSeq:XP_008457479.1};	Serine/threonine protein kinase	GO:0005886,plasma membrane; GO:0005524,ATP binding; GO:0004713,protein tyrosine kinase activity; GO:0004675,transmembrane receptor protein serine/threonine kinase activity; GO:0007166,cell surface receptor signaling pathway; GO:0006952,defense response; GO:1902458,positive regulation of stomatal opening; GO:0006468,protein phosphorylation	PF07714.17:Protein tyrosine kinase
CmoCh01G006340	28.6	29.11	20.28	33.97	39.56	13.62	653	682	470	766	910	320	0.00657801	1.00457	0.988721	Cmo_Chr01	3246744	3248140	-	CmoCh01G006340	--	K20628 expansin | (RefSeq) expansin-A8 (A)	--	expansin-A4-like [Cucurbita pepo subsp. pepo]	RecName: Full=Expansin-A4; Short=AtEXPA4; AltName: Full=Alpha-expansin-4; Short=At-EXP4; Short=AtEx4; AltName: Full=Ath-ExpAlpha-1.6; Flags: Precursor;	SubName: Full=expansin-A4-like {ECO:0000313|RefSeq:XP_008457477.1};	--	GO:0005829,cytosol; GO:0005576,extracellular region; GO:0016020,membrane; GO:0009505,plant-type cell wall; GO:0009506,plasmodesma; GO:0009664,plant-type cell wall organization; GO:0006949,syncytium formation	PF01357.21:Pollen allergen
CmoCh01G006350	6.58	6.07	6.19	6.28	7.85	7.69	223	211	213	210	268	268	0.0689796	1.04897	0.689949	Cmo_Chr01	3255457	3258588	+	CmoCh01G006350	--	K00729 dolichyl-phosphate beta-glucosyltransferase [EC:2.4.1.117] | (RefSeq) dolichyl-phosphate beta-glucosyltransferase-like (A)	ko00510: N-Glycan biosynthesis	RHOMBOID-like protein 1 [Cucurbita moschata]	RecName: Full=RHOMBOID-like protein 1 {ECO:0000303|PubMed:16223493, ECO:0000303|PubMed:17181860}; Short=AtRBL1 {ECO:0000303|PubMed:16223493, ECO:0000303|PubMed:17181860}; EC=3.4.21.- {ECO:0000305};	RecName: Full=Rhomboid-like protein {ECO:0000256|RuleBase:RU362115}; EC=3.4.21.- {ECO:0000256|RuleBase:RU362115};	Rhomboid family proteins	GO:0005794,Golgi apparatus; GO:0000139,Golgi membrane; GO:0016021,integral component of membrane; GO:0004252,serine-type endopeptidase activity	PF01694.22:Rhomboid family
CmoCh01G006360	10.24	9	8.06	9.9	8.62	6.75	264	238	211	252	224	179	-0.257257	0.836677	0.195076	Cmo_Chr01	3259184	3261324	+	CmoCh01G006360	--	--	--	PGR5-like protein 1A, chloroplastic [Cucurbita moschata]	RecName: Full=PGR5-like protein 1B, chloroplastic; AltName: Full=Ferredoxin-plastoquinone reductase 2; Flags: Precursor;	SubName: Full=PGR5-like protein 1A, chloroplastic {ECO:0000313|RefSeq:XP_008457470.1};	--	GO:0009535,chloroplast thylakoid membrane; GO:0016021,integral component of membrane; GO:0015979,photosynthesis; GO:0009773,photosynthetic electron transport in photosystem I	PF14255.6:Cysteine-rich CPXCG
CmoCh01G006370	7.01	9.2	7.82	13.2	12.94	10.7	121	163	137	225	225	190	0.471942	1.38698	0.0170657	Cmo_Chr01	3261698	3263936	-	CmoCh01G006370	--	K19222 1,4-dihydroxy-2-naphthoyl-CoA hydrolase [EC:3.1.2.28] | (RefSeq) uncharacterized protein LOC109782834 isoform X1 (A)	ko00130: Ubiquinone and other terpenoid-quinone biosynthesis	uncharacterized protein C20orf24 homolog [Cucurbita moschata]	--	SubName: Full=uncharacterized protein C20orf24 homolog {ECO:0000313|RefSeq:XP_008457469.1};	Putative Rab5-interacting protein	GO:0016021,integral component of membrane	PF07019.12:Rab5-interacting protein (Rab5ip)
CmoCh01G006380	10.63	11.94	12.84	20.6	18.96	18.14	411	474	504	787	739	722	0.563592	1.47794	1.40683e-05	Cmo_Chr01	3264695	3269309	+	CmoCh01G006380	--	K20456 oxysterol-binding protein 1 | (RefSeq) oxysterol-binding protein-like protein (A)	--	oxysterol-binding protein-related protein 3C-like [Cucurbita moschata]	RecName: Full=Oxysterol-binding protein-related protein 3C; AltName: Full=OSBP-related protein 3C;	SubName: Full=oxysterol-binding protein-related protein 3C {ECO:0000313|RefSeq:XP_008457468.1};	Oxysterol-binding protein	GO:0005829,cytosol; GO:0008289,lipid binding; GO:0006869,lipid transport	PF01237.18:Oxysterol-binding protein
CmoCh01G006390	7.84	11.36	7.1	9.66	11.78	11.74	37	55	34	45	56	57	0.190536	1.14119	0.577742	Cmo_Chr01	3272180	3273731	+	CmoCh01G006390	--	--	--	--	--	--	--	--	--
CmoCh01G006400	7.25	7.84	8.71	10.99	10.18	10.64	292	324	356	437	413	441	0.278078	1.21258	0.0510595	Cmo_Chr01	3273773	3277176	+	CmoCh01G006400	--	K03255 protein TIF31 | (RefSeq) hypothetical protein (A)	--	telomere repeat-binding protein 5-like isoform X1 [Cucurbita moschata]	RecName: Full=Telomere repeat-binding protein 5; AltName: Full=Protein TRF-LIKE 2;	SubName: Full=Uncharacterized protein {ECO:0000313|EMBL:KGN65736.1};	--	GO:0000783,nuclear telomere cap complex; GO:0003691,double-stranded telomeric DNA binding; GO:0006355,regulation of transcription, DNA-templated; GO:0031627,telomeric loop formation; GO:0006351,transcription, DNA-templated	PF00249.31:Myb-like DNA-binding domain
CmoCh01G006410	27.37	49.25	45.82	25.91	28.42	32.46	1095	2022	1861	1024	1146	1337	-0.634456	0.644184	0.000973028	Cmo_Chr01	3281533	3283593	+	CmoCh01G006410	--	K14494 DELLA protein | (RefSeq) DELLA protein GAI-like (A)	ko04075: Plant hormone signal transduction	scarecrow-like protein 30 isoform X1 [Cucurbita moschata]	RecName: Full=Scarecrow-like protein 33; Short=AtSCL33; AltName: Full=GRAS family protein 12; Short=AtGRAS-12;	SubName: Full=scarecrow-like protein 14 {ECO:0000313|RefSeq:XP_008457465.1};	--	GO:0005634,nucleus; GO:0003700,DNA-binding transcription factor activity; GO:0043565,sequence-specific DNA binding; GO:0006355,regulation of transcription, DNA-templated; GO:0006351,transcription, DNA-templated	PF03514.14:GRAS domain family
CmoCh01G006440	16.02	15.75	15.13	17.56	21.57	22.97	460	464	441	498	624	679	0.263396	1.2003	0.0740471	Cmo_Chr01	3292627	3297558	+	CmoCh01G006440	--	K09843 (+)-abscisic acid 8'-hydroxylase [EC:1.14.14.137] | (RefSeq) abscisic acid 8'-hydroxylase 2-like (A)	ko00906: Carotenoid biosynthesis	abscisic acid 8'-hydroxylase 2-like [Cucurbita moschata]	RecName: Full=Abscisic acid 8'-hydroxylase 2; Short=ABA 8'-hydroxylase 2; EC=1.14.13.93; AltName: Full=Cytochrome P450 707A2;	SubName: Full=abscisic acid 8'-hydroxylase 2 {ECO:0000313|RefSeq:XP_008457459.1};	Cytochrome P450 CYP4/CYP19/CYP26 subfamilies	GO:0016021,integral component of membrane; GO:0010295,(+)-abscisic acid 8'-hydroxylase activity; GO:0020037,heme binding; GO:0005506,iron ion binding; GO:0046345,abscisic acid catabolic process; GO:0009687,abscisic acid metabolic process; GO:0016132,brassinosteroid biosynthetic process; GO:0010268,brassinosteroid homeostasis; GO:0048838,release of seed from dormancy; GO:0010114,response to red li…	PF00067.22:Cytochrome P450
CmoCh01G006450	6.74	8.13	7.29	8.55	10.64	11.98	71	88	78	89	113	130	0.351343	1.27575	0.161945	Cmo_Chr01	3297821	3298363	+	CmoCh01G006450	--	--	--	--	--	--	--	--	--
CmoCh01G006460	0.22	0.43	0.43	4.9	5.9	7.48	1	2	2	22	27	35	3.93678	15.314	2.47745e-06	Cmo_Chr01	3308922	3309395	+	CmoCh01G006460	--	--	--	--	--	--	--	--	--
CmoCh01G006470	2.58	1.78	5.39	26.97	31.57	39.46	51	36	108	526	628	802	3.19875	9.18165	4.07347e-28	Cmo_Chr01	3309475	3310491	+	CmoCh01G006470	--	K14491 two-component response regulator ARR-B family | (RAP-DB) Os02g0796500, ORR3, B-TYPE_RESPONSE_REGULATOR_3; B-type response regulator, Cytokinin signaling (A)	ko04075: Plant hormone signal transduction	transcription factor BOA-like [Cucurbita moschata]	RecName: Full=Transcription factor LUX; AltName: Full=Protein LUX ARRHYTHMO; AltName: Full=Protein PHYTOCLOCK 1;	SubName: Full=transcription factor PCL1-like {ECO:0000313|RefSeq:XP_008457454.1, ECO:0000313|RefSeq:XP_008457455.1};	--	GO:0005634,nucleus; GO:0003677,DNA binding; GO:0003700,DNA-binding transcription factor activity; GO:0007623,circadian rhythm; GO:0042753,positive regulation of circadian rhythm; GO:0006351,transcription, DNA-templated	PF00249.31:Myb-like DNA-binding domain
CmoCh01G006480	0.76	0.59	1.14	6.18	9.16	10.59	15	12	23	121	183	216	3.24381	9.47293	7.03037e-21	Cmo_Chr01	3312619	3314574	+	CmoCh01G006480	--	--	--	--	--	--	--	--	--
CmoCh01G006490	22.12	20.31	20.68	40.2	27.57	29.32	1176	1108	1116	2111	1477	1605	0.480267	1.395	0.00185477	Cmo_Chr01	3314931	3319002	-	CmoCh01G006490	--	K07277 outer membrane protein insertion porin family | (RefSeq) hypothetical protein (A)	--	protein TOC75-3, chloroplastic-like [Cucurbita maxima]	RecName: Full=Protein TOC75-3, chloroplastic; AltName: Full=75 kDa translocon at the outer-envelope-membrane of chloroplasts 3; Short=AtTOC75-III; Flags: Precursor;	SubName: Full=protein TOC75-3, chloroplastic {ECO:0000313|RefSeq:XP_008457453.1};	--	GO:0009507,chloroplast; GO:0009941,chloroplast envelope; GO:0031359,integral component of chloroplast outer membrane; GO:0016020,membrane; GO:0009536,plastid; GO:0010006,Toc complex; GO:0061927,TOC-TIC supercomplex I; GO:0005774,vacuolar membrane; GO:0015450,P-P-bond-hydrolysis-driven protein transmembrane transporter activity; GO:0009658,chloroplast organization; GO:0048598,embryonic morphogenes…	PF01103.23:Surface antigen
CmoCh01G006500	4.54	3.24	2.85	4.32	4.4	7.15	135	99	86	127	132	219	0.438945	1.35561	0.120064	Cmo_Chr01	3320464	3322974	+	CmoCh01G006500	--	--	--	nucleolar and coiled-body phosphoprotein 1 [Cucurbita pepo subsp. pepo]	--	SubName: Full=Uncharacterized protein {ECO:0000313|EMBL:KGN65746.1};	--	GO:0009737,response to abscisic acid; GO:0006950,response to stress	--
CmoCh01G006520	61.56	59.09	53.74	56.46	58.47	62.61	2070	2039	1834	1875	1981	2167	-0.116706	0.922291	0.304304	Cmo_Chr01	3323062	3327388	-	CmoCh01G006520	--	K08150 MFS transporter, SP family, solute carrier family 2 (myo-inositol transporter), member 13 | (RefSeq) inositol transporter 1 (A)	--	D-xylose-proton symporter-like 3, chloroplastic [Cucurbita moschata]	RecName: Full=D-xylose-proton symporter-like 3, chloroplastic; Flags: Precursor;	SubName: Full=D-xylose-proton symporter-like 3, chloroplastic {ECO:0000313|RefSeq:XP_008457451.1};	Predicted transporter (major facilitator superfamily)	GO:0009507,chloroplast; GO:0009941,chloroplast envelope; GO:0031969,chloroplast membrane; GO:0016021,integral component of membrane; GO:0005355,glucose transmembrane transporter activity; GO:0005351,carbohydrate:proton symporter activity; GO:0046323,glucose import; GO:0035428,NA	PF00083.24:Sugar (and other) transporter
CmoCh01G006530	22.9	21.55	22.37	21.62	20.01	21.86	1205	1164	1195	1124	1061	1184	-0.214786	0.861674	0.0503436	Cmo_Chr01	3329474	3335316	+	CmoCh01G006530	--	K13171 serine/arginine repetitive matrix protein 1 | (RefSeq) serine/arginine repetitive matrix protein 1-like (A)	ko03013: RNA transport; ko03015: mRNA surveillance pathway	serine/arginine repetitive matrix protein 1-like [Cucurbita moschata]	--	SubName: Full=Uncharacterized protein {ECO:0000313|EMBL:KGN65748.1};	Splicing coactivator SRm160/300, subunit SRm160 (contains PWI domain)	GO:0006397,mRNA processing	--
CmoCh01G006540	12.28	12.77	12.63	18.04	17.02	14.27	479	511	500	695	669	573	0.245756	1.18571	0.0678608	Cmo_Chr01	3335997	3344298	+	CmoCh01G006540	--	K14424 methylsterol monooxygenase 2 | (RefSeq) methylsterol monooxygenase 2-2-like (A)	ko00100: Steroid biosynthesis	methylsterol monooxygenase 2-2-like [Cucurbita moschata]	RecName: Full=Methylsterol monooxygenase 2-2; EC=1.14.18.9; AltName: Full=Sterol 4-alpha-methyl-oxidase 1; Short=AtSMO1; AltName: Full=Sterol 4-alpha-methyl-oxidase 2-2;	SubName: Full=methylsterol monooxygenase 2-2 {ECO:0000313|RefSeq:XP_008457442.1};	C-4 sterol methyl oxidase	GO:0009941,chloroplast envelope; GO:0005783,endoplasmic reticulum; GO:0005789,endoplasmic reticulum membrane; GO:0016021,integral component of membrane; GO:0000254,C-4 methylsterol oxidase activity; GO:0005506,iron ion binding; GO:0080065,4-alpha-methyl-delta7-sterol oxidation; GO:0009793,embryo development ending in seed dormancy; GO:0016126,sterol biosynthetic process	PF04116.13:Fatty acid hydroxylase superfamily
CmoCh01G006550	19.04	27.81	26.11	17.04	17.64	20.64	750	1124	1044	663	700	837	-0.538266	0.688598	0.000879143	Cmo_Chr01	3349903	3352232	-	CmoCh01G006550	--	K14497 protein phosphatase 2C [EC:3.1.3.16] | (RefSeq) probable protein phosphatase 2C 24 (A)	ko04016: MAPK signaling pathway - plant; ko04075: Plant hormone signal transduction	probable protein phosphatase 2C 24 [Cucurbita moschata]	RecName: Full=Protein phosphatase 2C 3; Short=AtPP2C03; EC=3.1.3.16; AltName: Full=Protein AKT1-INTERACTING 1; AltName: Full=Protein phosphatase 2C AIP1; Short=PP2C AIP1;	SubName: Full=probable protein phosphatase 2C 24 {ECO:0000313|RefSeq:XP_008457441.1};	Serine/threonine protein phosphatase	GO:0005886,plasma membrane; GO:0046872,metal ion binding; GO:0005267,potassium channel activity; GO:0004722,protein serine/threonine phosphatase activity; GO:0009788,negative regulation of abscisic acid-activated signaling pathway; GO:1902039,negative regulation of seed dormancy process; GO:0009939,positive regulation of gibberellic acid mediated signaling pathway; GO:0010030,positive regulation …	PF00481.21:Protein phosphatase 2C
CmoCh01G006570	2.74	2.8	2.88	3.82	2.53	3.48	58	61	62	80	54	76	0.0839672	1.05993	0.774006	Cmo_Chr01	3357335	3358426	+	CmoCh01G006570	--	K14689 solute carrier family 30 (zinc transporter), member 2 | (RefSeq) metal tolerance protein B-like (A)	--	metal tolerance protein B-like [Cucurbita moschata]	RecName: Full=Metal tolerance protein B; Short=AtMTP4; Short=AtMTPb;	SubName: Full=Metal transport protein 4 {ECO:0000313|EMBL:AFJ24701.1};	Zn2+ transporter	GO:0016021,integral component of membrane; GO:0016020,membrane; GO:0005774,vacuolar membrane; GO:0005773,vacuole; GO:0046872,metal ion binding; GO:0005385,zinc ion transmembrane transporter activity; GO:0061088,regulation of sequestering of zinc ion; GO:0010043,response to zinc ion	PF01545.21:Cation efflux family
CmoCh01G006580	16.91	19.8	19.36	25.89	26.59	21.7	277	333	322	419	439	366	0.260739	1.19809	0.0849229	Cmo_Chr01	3360033	3362289	+	CmoCh01G006580	--	K03872 elongin-C | (RefSeq) elongin-C-like (A)	ko04120: Ubiquitin mediated proteolysis	elongin-C-like [Cucurbita moschata]	--	SubName: Full=Uncharacterized protein {ECO:0000313|EMBL:KGN65757.1};	RNA polymerase II transcription elongation factor Elongin/SIII, subunit elongin C	GO:0005829,cytosol; GO:0006511,ubiquitin-dependent protein catabolic process	PF03931.15:Skp1 family, tetramerisation domain
CmoCh01G006590	2.04	2.61	2.01	0.59	0.75	0.68	35	46	35	10	13	12	-1.86388	0.274737	4.74041e-05	Cmo_Chr01	3364708	3369463	+	CmoCh01G006590	--	--	--	uncharacterized protein LOC111452257 isoform X1 [Cucurbita moschata]	--	SubName: Full=uncharacterized protein LOC103497123 {ECO:0000313|RefSeq:XP_008457434.1};	--	--	--
CmoCh01G006600	52.89	46.22	51.46	42.02	40.12	40.22	1685	1511	1664	1322	1288	1319	-0.440709	0.736772	3.7289e-05	Cmo_Chr01	3370896	3374814	+	CmoCh01G006600	--	--	--	uncharacterized protein LOC111452251 [Cucurbita moschata]	--	SubName: Full=uncharacterized protein LOC103497120 isoform X1 {ECO:0000313|RefSeq:XP_008457429.1};	--	--	--
CmoCh01G006620	67.18	68.29	63.01	64.54	72.1	72.98	626	653	596	594	677	700	-0.0635682	0.956894	0.614543	Cmo_Chr01	3381526	3382005	-	CmoCh01G006620	--	K14686 solute carrier family 31 (copper transporter), member 1 | (RefSeq) copper transporter 1-like (A)	--	copper transporter 1-like [Cucurbita moschata]	RecName: Full=Copper transporter 1; Short=AtCOPT1;	SubName: Full=Uncharacterized protein {ECO:0000313|EMBL:KGN65763.1};	Copper transporter	GO:0016021,integral component of membrane; GO:0016020,membrane; GO:0005375,copper ion transmembrane transporter activity; GO:0006825,copper ion transport; GO:0048235,pollen sperm cell differentiation; GO:0048364,root development	PF04145.15:Ctr copper transporter family
CmoCh01G006660	3.91	3.24	3.66	4.37	3.77	3.24	223	190	212	246	217	190	-0.06992	0.952691	0.707596	Cmo_Chr01	3390049	3394090	+	CmoCh01G006660	--	K13493 cytokinin-N-glucosyltransferase [EC:2.4.1.-] | (RefSeq) UDP-glycosyltransferase 76C1 (A)	ko00908: Zeatin biosynthesis	UDP-glucose iridoid glucosyltransferase-like [Cucurbita moschata]	RecName: Full=UDP-glucose iridoid glucosyltransferase; EC=2.4.1.-; AltName: Full=UDP-glucose glucosyltransferase 7; Short=CrUGT7; AltName: Full=UDP-glycosyltransferase 76A2;	SubName: Full=Uncharacterized protein {ECO:0000313|EMBL:GAY37998.1};	UDP-glucuronosyl and UDP-glucosyl transferase	GO:0035251,UDP-glucosyltransferase activity; GO:1900994,(-)-secologanin biosynthetic process	PF00201.18:UDP-glucoronosyl and UDP-glucosyl transferase
CmoCh01G006670	62.88	67.7	73.38	38.34	36.56	41.43	553	611	655	333	324	375	-0.949667	0.517752	3.72956e-12	Cmo_Chr01	3394161	3394613	-	CmoCh01G006670	--	K13993 HSP20 family protein | (RefSeq) 18.5 kDa class I heat shock protein-like (A)	ko04141: Protein processing in endoplasmic reticulum	18.5 kDa class I heat shock protein-like [Cucurbita moschata]	RecName: Full=18.5 kDa class I heat shock protein; AltName: Full=HSP 18.5;	SubName: Full=17.5 kDa class I heat shock protein-like {ECO:0000313|RefSeq:XP_008457423.1};	Molecular chaperone (small heat-shock protein Hsp26/Hsp42)	GO:0005737,cytoplasm	PF00011.21:Hsp20/alpha crystallin family
CmoCh01G006680	7.99	5.79	4.92	10.24	8.44	5.43	203	151	127	257	216	142	0.217763	1.16293	0.412905	Cmo_Chr01	3396897	3401087	+	CmoCh01G006680	--	K22697 sphingomyelin synthase-related protein 1 | (RefSeq) phosphatidylinositol:ceramide inositolphosphotransferase 1-like (A)	--	phosphatidylinositol:ceramide inositolphosphotransferase 1 isoform X2 [Cucurbita moschata]	RecName: Full=Phosphatidylinositol:ceramide inositolphosphotransferase 1; EC=2.7.8.-; AltName: Full=Inositol-phosphorylceramide synthase 1; Short=AtIPCS1; Short=IPC synthase 1; AltName: Full=Protein ERH1-like2; AltName: Full=Sphingolipid synthase 1;	SubName: Full=Uncharacterized protein {ECO:0000313|EMBL:EMJ06793.1};	Uncharacterized conserved protein	GO:0016021,integral component of membrane; GO:0005802,trans-Golgi network; GO:0045140,inositol phosphoceramide synthase activity; GO:0030148,sphingolipid biosynthetic process	PF14360.6:PAP2 superfamily C-terminal
CmoCh01G006690	24.4	27.05	29.46	42.53	45.76	35.38	262	298	321	451	495	391	0.469443	1.38457	0.00241122	Cmo_Chr01	3400386	3404502	-	CmoCh01G006690	--	K17778 mitochondrial import inner membrane translocase subunit TIM10 | (RefSeq) mitochondrial import inner membrane translocase subunit TIM10-like (A)	--	mitochondrial import inner membrane translocase subunit TIM10 [Cucurbita moschata]	RecName: Full=Mitochondrial import inner membrane translocase subunit TIM10;	SubName: Full=Mitochondrial import inner membrane translocase subunit Tim10 {ECO:0000313|EMBL:KHN46895.1};	Mitochondrial import inner membrane translocase, subunits TIM10/TIM12	GO:0005743,mitochondrial inner membrane; GO:0042721,TIM22 mitochondrial import inner membrane insertion complex; GO:0005758,mitochondrial intermembrane space; GO:0046872,metal ion binding; GO:0008565,protein transporter activity; GO:0045039,protein import into mitochondrial inner membrane	PF02953.15:Tim10/DDP family zinc finger
[truncated: 24,170 more rows]
