# Supplementary material for: Metabolic and molecular mechanisms underlying the foliar Zn application induced increase of 2-acetyl-1-pyrroline conferring the ‘taro-like’ aroma in pumpkin leaves
Source: Front Plant Sci. 2023 Jan 26;14:1127032. doi: 10.3389/fpls.2023.1127032 (PMC9909474; doi:10.3389/fpls.2023.1127032)
Supplement: Supplementary file 9 [file Table_7.xlsx]

## Sheet: note
The file displays the regulated TFs that were enriched into plant hormone signal transduction and MAPK signalling pathway, respectively. Three ERF1 and 16 MYC2 TFs were involved in both pathways. 11 PIF and 21 WRKY TFs were separately enriched into plant hormone signal transduction and MAPK signalling pathway.

## Sheet: Sheet1
ID	Description	TFs	KEGG pathway
CmoCh06G013340	K14516 ethylene-responsive transcription factor 1 | (RefSeq) ethylene-responsive transcription factor 1B-like (A)	ERF1	plant hormone signal transduction and MAPK signalling pathway
CmoCh08G002930	K14516 ethylene-responsive transcription factor 1 | (RefSeq) ethylene-responsive transcription factor 1B-like (A)	ERF1	plant hormone signal transduction and MAPK signalling pathway
CmoCh14G018460	K14516 ethylene-responsive transcription factor 1 | (RefSeq) ethylene-responsive transcription factor 1B (A)	ERF1	plant hormone signal transduction and MAPK signalling pathway
CmoCh19G005260	K13422 transcription factor MYC2 | (RefSeq) transcription factor MYC4-like (A)	MYC2	plant hormone signal transduction and MAPK signalling pathway
CmoCh12G001350	K13422 transcription factor MYC2 | (RefSeq) transcription factor MYC4-like (A)	MYC2	plant hormone signal transduction and MAPK signalling pathway
CmoCh10G004020	K13422 transcription factor MYC2 | (RefSeq) transcription factor MYC3-like isoform X1 (A)	MYC2	plant hormone signal transduction and MAPK signalling pathway
CmoCh10G007530	K13422 transcription factor MYC2 | (RefSeq) transcription factor MYC2-like (A)	MYC2	plant hormone signal transduction and MAPK signalling pathway
CmoCh15G013960	K13422 transcription factor MYC2 | (RefSeq) uncharacterized protein LOC112027257 (A)	MYC2	plant hormone signal transduction and MAPK signalling pathway
CmoCh13G007280	K13422 transcription factor MYC2 | (RefSeq) transcription factor MYC2-like (A)	MYC2	plant hormone signal transduction and MAPK signalling pathway
CmoCh06G006570	K13422 transcription factor MYC2 | (RefSeq) transcription factor MYC2-like (A)	MYC2	plant hormone signal transduction and MAPK signalling pathway
CmoCh09G005940	K13422 transcription factor MYC2 | (RefSeq) transcription factor MYC2-like (A)	MYC2	plant hormone signal transduction and MAPK signalling pathway
CmoCh06G010330	K13422 transcription factor MYC2 | (RefSeq) transcription factor MYC2-like (A)	MYC2	plant hormone signal transduction and MAPK signalling pathway
CmoCh19G002510	K13422 transcription factor MYC2 | (RefSeq) transcription factor MYC4-like (A)	MYC2	plant hormone signal transduction and MAPK signalling pathway
CmoCh02G016570	K13422 transcription factor MYC2 | (RefSeq) transcription factor MYC2-like (A)	MYC2	plant hormone signal transduction and MAPK signalling pathway
CmoCh14G021750	K13422 transcription factor MYC2 | (RefSeq) transcription factor MYC4-like (A)	MYC2	plant hormone signal transduction and MAPK signalling pathway
CmoCh07G006140	K13422 transcription factor MYC2 | (RefSeq) transcription factor MYC2-like (A)	MYC2	plant hormone signal transduction and MAPK signalling pathway
CmoCh17G004100	K13422 transcription factor MYC2 | (RefSeq) transcription factor MYC4-like (A)	MYC2	plant hormone signal transduction and MAPK signalling pathway
CmoCh03G009080	K13422 transcription factor MYC2 | (RefSeq) transcription factor MYC2-like (A)	MYC2	plant hormone signal transduction and MAPK signalling pathway
CmoCh16G012080	K13422 transcription factor MYC2 | (RefSeq) transcription factor MYC2-like (A)	MYC2	plant hormone signal transduction and MAPK signalling pathway
CmoCh17G012030	K16189 phytochrome-interacting factor 4 | (RefSeq) transcription factor PIF1-like isoform X1 (A)	PIF	plant hormone signal transduction
CmoCh10G002300	K12126 phytochrome-interacting factor 3 | (RefSeq) transcription factor PIL1 isoform X1 (A)	PIF	plant hormone signal transduction
CmoCh09G007180	K16189 phytochrome-interacting factor 4 | (RefSeq) transcription factor PIF4-like (A)	PIF	plant hormone signal transduction
CmoCh11G002360	K16189 phytochrome-interacting factor 4 | (RefSeq) transcription factor PIF4-like (A)	PIF	plant hormone signal transduction
CmoCh13G010970	K16189 phytochrome-interacting factor 4 | (RefSeq) transcription factor PIF4 (A)	PIF	plant hormone signal transduction
CmoCh08G000550	K16189 phytochrome-interacting factor 4 | (RefSeq) transcription factor PIF5 (A)	PIF	plant hormone signal transduction
CmoCh12G008730	K12126 phytochrome-interacting factor 3 | (RefSeq) transcription factor PIF3-like isoform X1 (A)	PIF	plant hormone signal transduction
CmoCh12G001700	K12126 phytochrome-interacting factor 3 | (RefSeq) transcription factor PIF3-like (A)	PIF	plant hormone signal transduction
CmoCh11G001940	K12126 phytochrome-interacting factor 3 | (RefSeq) transcription factor PIF3-like isoform X1 (A)	PIF	plant hormone signal transduction
CmoCh01G013790	K16189 phytochrome-interacting factor 4 | (RefSeq) transcription factor PIF4-like (A)	PIF	plant hormone signal transduction
CmoCh10G002940	K16189 phytochrome-interacting factor 4 | (RefSeq) transcription factor PIF4-like (A)	PIF	plant hormone signal transduction
CmoCh19G010450	K13425 WRKY transcription factor 22 | (RefSeq) probable WRKY transcription factor 27 (A)	WRKY	MAPK signalling pathway
CmoCh03G005730	K13424 WRKY transcription factor 33 | (RefSeq) probable WRKY transcription factor 33 isoform X1 (A)	WRKY	MAPK signalling pathway
CmoCh11G019840	K13425 WRKY transcription factor 22 | (RefSeq) WRKY transcription factor 22-like (A)	WRKY	MAPK signalling pathway
CmoCh05G003550	K13424 WRKY transcription factor 33 | (RefSeq) probable WRKY transcription factor 26 isoform X1 (A)	WRKY	MAPK signalling pathway
CmoCh09G002470	K13425 WRKY transcription factor 22 | (RefSeq) WRKY transcription factor 22-like (A)	WRKY	MAPK signalling pathway
CmoCh01G007370	K13424 WRKY transcription factor 33 | (RefSeq) probable WRKY transcription factor 26 isoform X1 (A)	WRKY	MAPK signalling pathway
CmoCh04G007680	K13425 WRKY transcription factor 22 | (RefSeq) probable WRKY transcription factor 29 (A)	WRKY	MAPK signalling pathway
CmoCh20G009780	K13425 WRKY transcription factor 22 | (RefSeq) WRKY transcription factor 22-like (A)	WRKY	MAPK signalling pathway
CmoCh14G000290	K13424 WRKY transcription factor 33 | (RefSeq) probable WRKY transcription factor 33 (A)	WRKY	MAPK signalling pathway
CmoCh13G000170	K13424 WRKY transcription factor 33 | (RefSeq) probable WRKY transcription factor 26 (A)	WRKY	MAPK signalling pathway
CmoCh11G018890	K13424 WRKY transcription factor 33 | (RefSeq) probable WRKY transcription factor 33 isoform X1 (A)	WRKY	MAPK signalling pathway
CmoCh10G003940	K13425 WRKY transcription factor 22 | (RefSeq) WRKY transcription factor 22-like (A)	WRKY	MAPK signalling pathway
CmoCh01G002950	K13425 WRKY transcription factor 22 | (RefSeq) WRKY transcription factor 22-like (A)	WRKY	MAPK signalling pathway
CmoCh03G009820	K13425 WRKY transcription factor 22 | (RefSeq) WRKY transcription factor 22-like (A)	WRKY	MAPK signalling pathway
CmoCh02G005040	K13425 WRKY transcription factor 22 | (RefSeq) WRKY transcription factor 22-like (A)	WRKY	MAPK signalling pathway
CmoCh07G003110	K13424 WRKY transcription factor 33 | (RefSeq) probable WRKY transcription factor 33 isoform X1 (A)	WRKY	MAPK signalling pathway
CmoCh12G003170	K13424 WRKY transcription factor 33 | (RefSeq) probable WRKY transcription factor 26 isoform X1 (A)	WRKY	MAPK signalling pathway
CmoCh16G006300	K13426 WRKY transcription factor 29 | (RefSeq) probable WRKY transcription factor 29 (A)	WRKY	MAPK signalling pathway
CmoCh01G016200	K13425 WRKY transcription factor 22 | (RefSeq) WRKY transcription factor 22-like (A)	WRKY	MAPK signalling pathway
CmoCh06G011130	K13425 WRKY transcription factor 22 | (RefSeq) WRKY transcription factor 22-like (A)	WRKY	MAPK signalling pathway
CmoCh01G018760	K13425 WRKY transcription factor 22 | (RefSeq) WRKY transcription factor 22-like (A)	WRKY	MAPK signalling pathway
