# Supplementary material for: Metabolic and molecular mechanisms underlying the foliar Zn application induced increase of 2-acetyl-1-pyrroline conferring the ‘taro-like’ aroma in pumpkin leaves
Source: Front Plant Sci. 2023 Jan 26;14:1127032. doi: 10.3389/fpls.2023.1127032 (PMC9909474; doi:10.3389/fpls.2023.1127032)
Supplement: Supplementary file 10 [file Table_8.xlsx]

## Sheet: note
qRT-PCR validated genes and primer sequences

## Sheet: Sheet1
IDs	Primers	Gene name	KEGG annotation
CmoCh11G000440	F 5' GGAAGATCCTGCCAATGAGCC 3'	AS	K01940 argininosuccinate synthase
	R 5' TGGTCCCTCCTGGTGTTTCGT 3'
CmoCh18G011890	F 5' GCTCCATTTGCGGTACTGGT 3'	MYB	K09422 transcription factor MYB
	R 5' GACCCTCCTGGGCATTGTTC 3'
CmoCh02G003880	F 5' CGATGGTGCGGAAGTTGAG 3'	ABF	K14432 ABA responsive element binding factor
	R 5' CCGTCGCCGTTGTAGGAAT 3'
CmoCh16G005460	F 5' GCCCGAACCCTCAATACCT 3'	NCED	K09840 9-cis-epoxycarotenoid dioxygenase
	R 5' TAACAGGATGTCCAGCGTCAC 3'
CmoCh04G016390	F 5' GTTAAAGGTAGCCCGACAAGG 3'	ICS	K14759 isochorismate synthase
	R 5' GTGCAACAGGCAAACCACTCT 3'
CmoCh04G030590	F 5' CCAGCCTTGCCAACTCCAT 3'	P5CS	K12657 delta-1-pyrroline-5-carboxylate synthetase
	R 5' AATCAATAGAACACCCAGCGG 3'
CmoCh17G003560	F 5' GTGGAACTTTCGGACATTTACC 3'	BADH	K00130 betaine-aldehyde dehydrogenase
	R 5' TTCTTGGCACGACGCTGACT 3'
CmoCh01G019820	F 5' GCTCCCTCCCTACTCACTTCT 3'	OTC	K00611 ornithine carbamoyltransferase
	R 5' TTAACTTCGATTGCACGGTCT 3'
CmoCh18G004540	F 5' ACCACCCGATTCCAGTTGT 3'	OAT	K00819 ornithine--oxo-acid transaminase
	R 5' CCTTCAGCACCAGTGTTCATT 3'
CmoCh15G008530	F 5' AGCATCGGTAGCGTCATAGG 3'	ABA2	K09841 xanthoxin dehydrogenase
	R 5' CGAAAGCCTGTAATCACATCCT 3'
CmoCh02G005580	F 5' TCACGACCAGATTTCACAACG 3'	ABA1	K09838 zeaxanthin epoxidase
	R 5' ACTTTCTTCCTCTGCCCACAT 3'
CmoCh03G008360	F 5' CCACAAACCATGTCTTCCCT 3'	EREBP	K09286 EREBP-like factor
	R 5' GGAGTCTGATTTCTGCCACC 3'
CmoCh02G012110	F 5' TTGCTTTGTAGTATTCATGGGTG 3'	ABA3	K09842 abscisic-aldehyde oxidase
	R 5' AGGTCTCAGGTCGATTGGTCT 3'
CmoCh04G006770	F 5' CATCAGGGCTTTACTTAGGCG 3'	BADH	K00130 betaine-aldehyde dehydrogenase
	R 5' GGAATAGGTGGGTTCTCATCAAT 3'
CmoCh09G005790	F 5' GTCGGAGAAGCGAATCAAC 3'	AL	K01755 argininosuccinate lyase
	R 5' GAGTGGTCGGACAATACAGC 3'
CmoCh11G013390	F 5' ACAATCAGATGATCCAGGGAG 3'	MYB	K09422 transcription factor MYB
	R 5' ACGGCGAGCAATGGTATG 3'
CmoCh13G010630	F 5' AGATTCAGTTGAGGCTTGTCC 3'	MYB	K09422 transcription factor MYB
	R 5' GGTGTTGTTCTGCTCTTTCG 3'
CmoCh15G013960	F 5' TATCACCTGCTACCTATGCTGT 3'	MYC2	K13422 transcription factor MYC2
	R 5' TCTATTATCTGGTCGGCTTCC 3'
CmoCh02G016490	F 5' GATACTGCGGATTCACAACCT 3'	NAOD	K01438 acetylornithine deacetylase
	R 5' GCCTTATTTGGCAAACCACTAT 3'
CmoCh08G012150	F 5' CTTCAGATTGTTTCAGTTCCAC 3'	EREBP	K09286 EREBP-like factor
	R 5' ACTTGACTCGGTTCTTGCTCT 3'
CmoCh10G007740	F 5' AAGGAAGGCTTAGCTCTTGTC 3'	PAL	K10775 phenylalanine ammonia-lyase
	R 5' CAGGGTGATGCTTGAGTTTAT 3'
CmoCh17G008530	F 5' CTTAGCGTCTCCAGGAAAGGT 3'	NAOAT	K00818 acetylornithine aminotransferase
	R 5' ATGGTGGCACAAGCCGAAC 3'
CmoCh15G001170	F 5' AAAGGGGGAAAGGAAGCAAGG 3'	P5CS	K12657 delta-1-pyrroline-5-carboxylate synthetase
	R 5' TCCATCAGCGTGACCAAGAAC 3'
CmoCh02G006200	F 5' AACACCCTGTGCTTCTTACTG 3'	ACT	K10355 actin
	R 5' CATAACCCTCGTAGATTGGC 3'
